# Supplementary material for: Targeting Krebs-cycle-deficient renal cell carcinoma with Poly ADP-ribose polymerase inhibitors and low-dose alkylating chemotherapy
Source: Oncotarget. 2022 Sep 14;13:1054–67. doi: 10.18632/oncotarget.28273 (PMC9477221; doi:10.18632/oncotarget.28273)
Supplement: Supplementary file 2 [file oncotarget-13-28273-s002.xlsx]

## Sheet: Sdhb-KO vs WT DEG
Supplementary Table 1: Differentially expressed genes of Sdhb-KO cells compared to parental
Unnamed..0	baseMean	log2FoldChange	lfcSE	stat	pvalue	padj	ensembl	gene_name	entrez	Gene.Name	Function	X.log10.padj.	Directionality
ENSMUSG00000051285.17	1942.1	-1.24877	0.130543	-9.56593	1.11198e-21	1.83633e-20	ENSMUSG00000051285	pcmtd1	319263			19.736	Downregulated
ENSMUSG00000103509.1	58.4006	1.56491	0.582232	2.68777	0.00719299	0.0167794	ENSMUSG00000103509	gm38372				1.77522	Upregulated
ENSMUSG00000061024.8	3247.14	-1.48087	0.107437	-13.7837	3.19665e-43	1.61227e-41	ENSMUSG00000061024	rrs1	59014			40.7926	Downregulated
ENSMUSG00000025911.14	493.716	1.67863	0.209882	7.99796	1.26502e-15	1.31544e-14	ENSMUSG00000025911	adhfe1	76187			13.8809	Upregulated
ENSMUSG00000079671.8	73.5508	1.92963	0.509269	3.78902	0.000151243	0.000483591	ENSMUSG00000079671	2610203c22rik	72481			3.31552	Upregulated
ENSMUSG00000025916.10	9.31032	5.20291	1.93308	2.69151	0.00711285	0.0166096	ENSMUSG00000025916	ppp1r42	69312			1.77964	Upregulated
ENSMUSG00000067851.11	9932.29	-1.3864	0.0972639	-14.254	4.23296e-46	2.32768e-44	ENSMUSG00000067851	arfgef1	211673			43.6331	Downregulated
ENSMUSG00000048960.13	12.0359	3.89063	1.4288	2.723	0.00646922	0.0152476	ENSMUSG00000048960	prex2	109294			1.8168	Upregulated
ENSMUSG00000016918.15	11.7106	3.82751	1.52012	2.5179	0.0118056	0.0262004	ENSMUSG00000016918	sulf1	240725			1.58169	Upregulated
ENSMUSG00000025932.14	13.1437	7.12595	1.8602	3.83075	0.000127755	0.000412994	ENSMUSG00000025932	eya1	14048			3.38406	Upregulated
ENSMUSG00000043716.13	21862.1	-1.2939	0.0888619	-14.5608	4.98981e-48	3.0047e-46	ENSMUSG00000043716	rpl7	19989			45.5222	Downregulated
ENSMUSG00000025921.7	891.908	-1.20848	0.167611	-7.21005	5.59303e-13	4.73167e-12	ENSMUSG00000025921	rdh10	98711			11.325	Downregulated
ENSMUSG00000043760.16	3991.88	-1.20135	0.121721	-9.86964	5.63674e-23	1.01558e-21	ENSMUSG00000043760	pkhd1	241035			20.9933	Downregulated
ENSMUSG00000025931.15	155.168	4.06926	0.418254	9.72917	2.26437e-22	3.91067e-21	ENSMUSG00000025931	paqr8	74229			20.4077	Upregulated
ENSMUSG00000025934.15	1352.91	5.33453	0.192249	27.748	1.84206e-169	1.45864e-166	ENSMUSG00000025934	gsta3	14859			165.836	Upregulated
ENSMUSG00000082935.3	605.094	-1.08773	0.189385	-5.7435	9.2739e-09	5.16787e-08	ENSMUSG00000082935	gm7658				7.28669	Downregulated
ENSMUSG00000102070.1	426.234	1.13879	0.224916	5.06318	4.12329e-07	1.91891e-06	ENSMUSG00000102070	gm28661				5.71694	Upregulated
ENSMUSG00000101249.1	182.527	1.29539	0.335869	3.85683	0.000114868	0.000374391	ENSMUSG00000101249	gm29216				3.42668	Upregulated
ENSMUSG00000042182.16	105.977	-1.75092	0.428401	-4.0871	4.36792e-05	0.000152704	ENSMUSG00000042182	bend6	320705			3.81615	Downregulated
ENSMUSG00000026127.13	2953.52	-1.85735	0.110655	-16.785	3.14062e-63	3.31587e-61	ENSMUSG00000026127	imp4	27993			60.4794	Downregulated
ENSMUSG00000045216.7	6099.14	-1.31831	0.0990078	-13.3152	1.88762e-40	8.71554e-39	ENSMUSG00000045216	hs6st1	50785			38.0597	Downregulated
ENSMUSG00000010453.12	3976.07	-1.26155	0.102402	-12.3195	7.11115e-35	2.53647e-33	ENSMUSG00000010453	kansl3	226976			32.5958	Downregulated
ENSMUSG00000001138.13	1121.49	-1.02565	0.15556	-6.5933	4.3016e-11	3.05491e-10	ENSMUSG00000001138	cnnm3	94218			9.515	Downregulated
ENSMUSG00000067653.12	100.882	2.36182	0.47195	5.0044	5.60373e-07	2.56492e-06	ENSMUSG00000067653	ankrd23	78321			5.59093	Upregulated
ENSMUSG00000026117.10	19.4255	3.31249	1.10273	3.00389	0.00266554	0.00681204	ENSMUSG00000026117	zap70	22637			2.16672	Upregulated
ENSMUSG00000026113.17	221.026	1.38038	0.302236	4.56722	4.94229e-06	1.99366e-05	ENSMUSG00000026113	inpp4a	269180			4.70035	Upregulated
ENSMUSG00000026110.15	32.4779	2.7795	0.811581	3.4248	0.000615251	0.00178686	ENSMUSG00000026110	mgat4a	269181			2.74791	Upregulated
ENSMUSG00000060771.14	184.787	1.72442	0.328721	5.24584	1.55568e-07	7.55979e-07	ENSMUSG00000060771	tsga10	211484			6.12149	Upregulated
ENSMUSG00000037138.16	236.99	6.75465	0.562622	12.0057	3.31781e-33	1.0615e-31	ENSMUSG00000037138	aff3	16764			30.9741	Upregulated
ENSMUSG00000003134.10	171.334	1.22786	0.33363	3.6803	0.000232957	0.000727249	ENSMUSG00000003134	tbc1d8	54610			3.13832	Upregulated
ENSMUSG00000026072.12	2859.23	-1.35029	0.110603	-12.2085	2.80164e-34	9.48067e-33	ENSMUSG00000026072	il1r1	16177			32.0232	Downregulated
ENSMUSG00000026069.15	468.075	-4.58524	0.263828	-17.3796	1.17734e-67	1.43428e-65	ENSMUSG00000026069	il1rl1	17082			64.8434	Downregulated
ENSMUSG00000026070.15	446.284	-2.95898	0.233485	-12.6731	8.3337e-37	3.30779e-35	ENSMUSG00000026070	il18r1	16182			34.4805	Downregulated
ENSMUSG00000045515.3	1556.34	-1.19095	0.140696	-8.46469	2.56825e-17	3.04441e-16	ENSMUSG00000045515	pou3f3	18993			15.5165	Downregulated
ENSMUSG00000094497.1	222.09	-1.54863	0.299341	-5.17345	2.2981e-07	1.0969e-06	ENSMUSG00000094497	gm8210				5.95983	Downregulated
ENSMUSG00000026047.13	2920.05	-1.00881	0.110063	-9.16576	4.92001e-20	7.16819e-19	ENSMUSG00000026047	poglut2	72050			18.1446	Downregulated
ENSMUSG00000025995.16	4072.43	-1.17264	0.101937	-11.5036	1.26565e-30	3.57293e-29	ENSMUSG00000025995	wdr75	73674			28.447	Downregulated
ENSMUSG00000041144.10	12.4065	5.67034	1.78495	3.17675	0.00148934	0.00400521	ENSMUSG00000041144	dnah7b	227058			2.39738	Upregulated
ENSMUSG00000100816.1	741.755	1.39124	0.17405	7.99333	1.31341e-15	1.36397e-14	ENSMUSG00000100816	gm28321	102633780			13.8652	Upregulated
ENSMUSG00000026109.14	17.5042	7.55681	1.76412	4.28362	1.83879e-05	6.80713e-05	ENSMUSG00000026109	tmeff2	56363			4.16704	Upregulated
ENSMUSG00000045954.7	379.902	9.71222	1.45025	6.69695	2.12812e-11	1.55528e-10	ENSMUSG00000045954	cavin2	20324			9.80819	Upregulated
ENSMUSG00000018417.14	195.243	3.40555	0.349918	9.73241	2.19328e-22	3.79617e-21	ENSMUSG00000018417	myo1b	17912			20.4207	Upregulated
ENSMUSG00000026104.14	1121.47	1.24602	0.148259	8.40436	4.30196e-17	5.01695e-16	ENSMUSG00000026104	stat1	20846			15.2996	Upregulated
ENSMUSG00000026103.14	6693.39	-1.24039	0.0925831	-13.3976	6.24255e-41	2.94236e-39	ENSMUSG00000026103	gls	14660			38.5313	Downregulated
ENSMUSG00000026102.9	584.968	1.75902	0.195669	8.98976	2.47781e-19	3.43618e-18	ENSMUSG00000026102	inpp1	16329			17.4639	Upregulated
ENSMUSG00000042807.15	98.1643	3.70039	0.500693	7.39054	1.46234e-13	1.29888e-12	ENSMUSG00000042807	hecw2	329152			11.8864	Upregulated
ENSMUSG00000073678.4	2285.4	-2.24488	0.12538	-17.9047	1.08468e-71	1.48086e-69	ENSMUSG00000073678	pgap1	241062			68.8295	Downregulated
ENSMUSG00000025980.14	41834.2	-1.46909	0.0884443	-16.6103	5.86642e-62	5.95554e-60	ENSMUSG00000025980	hspd1	15510			59.2251	Downregulated
ENSMUSG00000038349.10	22.6131	2.65343	0.961849	2.75867	0.00580369	0.0138153	ENSMUSG00000038349	plcl1	227120			1.85964	Upregulated
ENSMUSG00000063558.4	722.354	1.12235	0.175132	6.40863	1.46833e-10	9.92911e-10	ENSMUSG00000063558	aox1	11761			9.00309	Upregulated
ENSMUSG00000064294.12	11.5643	-3.87955	1.45138	-2.67301	0.00751744	0.017454	ENSMUSG00000064294	aox3	71724			1.75811	Downregulated
ENSMUSG00000026036.17	1827.48	-1.89221	0.127667	-14.8214	1.06514e-49	6.77452e-48	ENSMUSG00000026036	nif3l1	65102			47.1691	Downregulated
ENSMUSG00000026037.14	5592.36	-1.63854	0.0967882	-16.9291	2.7455e-64	3.01947e-62	ENSMUSG00000026037	orc2	18393			61.5201	Downregulated
ENSMUSG00000026023.16	102.017	2.29615	0.441191	5.20444	1.94583e-07	9.36943e-07	ENSMUSG00000026023	cdk15	271697			6.02829	Upregulated
ENSMUSG00000026020.9	11540.7	-1.43083	0.0868227	-16.4799	5.11565e-61	4.79388e-59	ENSMUSG00000026020	nop58	55989			58.3193	Downregulated
ENSMUSG00000026019.15	2822.69	-1.17912	0.113845	-10.3572	3.88213e-25	8.00538e-24	ENSMUSG00000026019	wdr12	57750			23.0966	Downregulated
ENSMUSG00000026014.15	1700.54	-1.38621	0.14312	-9.68564	3.47012e-22	5.9284e-21	ENSMUSG00000026014	raph1	77300			20.2271	Downregulated
ENSMUSG00000026012.2	13.2155	4.65422	1.50533	3.09182	0.00198934	0.00520832	ENSMUSG00000026012	cd28	12487			2.2833	Upregulated
ENSMUSG00000025969.15	17833.5	-1.24908	0.100843	-12.3863	3.10007e-35	1.12091e-33	ENSMUSG00000025969	nrp2	18187			32.9504	Downregulated
ENSMUSG00000025962.15	1825.3	-1.04965	0.132133	-7.94388	1.95955e-15	2.00863e-14	ENSMUSG00000025962	fastkd2	75619			13.6971	Downregulated
ENSMUSG00000025959.13	1430.12	-1.10233	0.135548	-8.13242	4.20804e-16	4.5521e-15	ENSMUSG00000025959	klf7	93691			14.3418	Downregulated
ENSMUSG00000045005.9	794.065	-1.00048	0.174027	-5.74897	8.97909e-09	5.00711e-08	ENSMUSG00000045005	fzd5	14367			7.30041	Downregulated
ENSMUSG00000084416.3	560.037	-1.45878	0.211308	-6.90357	5.0712e-12	3.91196e-11	ENSMUSG00000084416	rpl10a-ps1				10.4076	Downregulated
ENSMUSG00000102559.1	24.3627	-2.31362	0.894812	-2.5856	0.00972105	0.0220184	ENSMUSG00000102559	gm37570				1.65722	Downregulated
ENSMUSG00000061816.15	41.6531	6.33095	1.20605	5.24932	1.52663e-07	7.42317e-07	ENSMUSG00000061816	myl1	17901			6.12941	Upregulated
ENSMUSG00000026192.13	6285.91	-1.19791	0.0964083	-12.4254	1.90286e-35	6.99202e-34	ENSMUSG00000026192	atic	108147			33.1554	Downregulated
ENSMUSG00000101211.1	7.64649	6.34454	2.10991	3.00703	0.00263817	0.00674752	ENSMUSG00000101211	gm28818				2.17086	Upregulated
ENSMUSG00000093843.1	14.0663	-3.71474	1.30186	-2.85341	0.00432533	0.0105564	ENSMUSG00000093843					1.97649	Downregulated
ENSMUSG00000026188.11	16.2778	3.58742	1.18554	3.02597	0.00247835	0.00636653	ENSMUSG00000026188	tmem169	271711			2.1961	Upregulated
ENSMUSG00000026185.8	144.503	3.39883	0.401983	8.45515	2.78741e-17	3.2968e-16	ENSMUSG00000026185	igfbp5	16011			15.4819	Upregulated
ENSMUSG00000101968.6	12.2333	3.1463	1.30784	2.40573	0.0161404	0.0346738	ENSMUSG00000101968	1700027a15rik	69449			1.46	Upregulated
ENSMUSG00000055322.14	1642.77	1.41401	0.143825	9.83147	8.24099e-23	1.46974e-21	ENSMUSG00000055322	tns1	21961			20.8328	Upregulated
ENSMUSG00000061815.11	17.2085	6.14621	1.64284	3.74121	0.000183139	0.000579379	ENSMUSG00000061815	rufy4	435626			3.23704	Upregulated
ENSMUSG00000064272.3	18.5904	2.54805	1.0563	2.41225	0.0158546	0.03412	ENSMUSG00000064272	gpbar1	227289			1.46699	Upregulated
ENSMUSG00000026179.14	619.983	1.24524	0.188041	6.62218	3.53933e-11	2.53516e-10	ENSMUSG00000026179	pnkd	56695			9.59599	Upregulated
ENSMUSG00000026135.17	1319.83	-1.19675	0.143632	-8.33206	7.94456e-17	9.11064e-16	ENSMUSG00000026135	zfp142	77264			15.0405	Downregulated
ENSMUSG00000099472.1	23.503	2.28027	0.90699	2.51411	0.0119334	0.0264627	ENSMUSG00000099472	gm29539				1.57737	Upregulated
ENSMUSG00000026167.14	110.851	1.203	0.411628	2.92253	0.00347199	0.00864831	ENSMUSG00000026167	wnt10a	22409			2.06307	Upregulated
ENSMUSG00000033159.14	3367.41	-2.30835	0.109188	-21.1411	3.33416e-99	8.51663e-97	ENSMUSG00000033159	cnppd1	69171			96.0697	Downregulated
ENSMUSG00000026208.9	618.612	1.99031	0.19142	10.3976	2.54231e-25	5.31169e-24	ENSMUSG00000026208	des	13346			23.2748	Upregulated
ENSMUSG00000026235.14	43.337	5.43874	0.97242	5.593	2.23184e-08	1.18809e-07	ENSMUSG00000026235	epha4	13838			6.92515	Upregulated
ENSMUSG00000032908.9	92.7059	4.45963	0.562909	7.92247	2.32841e-15	2.37444e-14	ENSMUSG00000032908	sgpp2	433323			13.6244	Upregulated
ENSMUSG00000026248.9	907.319	-1.00836	0.160394	-6.28681	3.2405e-10	2.11715e-09	ENSMUSG00000026248	mrpl44	69163			8.67425	Downregulated
ENSMUSG00000090637.2	6.38244	6.10507	2.21922	2.75101	0.00594126	0.0141046	ENSMUSG00000090637	gm6189				1.85064	Upregulated
ENSMUSG00000026142.15	5746.35	-1.68813	0.100547	-16.7895	2.91431e-63	3.09758e-61	ENSMUSG00000026142	rhbdd1	76867			60.509	Downregulated
ENSMUSG00000100786.1	4.92914	5.71185	2.40139	2.37856	0.0173803	0.0369664	ENSMUSG00000100786	gm28940				1.43219	Upregulated
ENSMUSG00000038496.16	536.666	4.11135	0.241952	16.9924	9.34781e-65	1.06504e-62	ENSMUSG00000038496	slc19a3	80721			61.9726	Upregulated
ENSMUSG00000026166.14	21.2917	4.76576	1.21629	3.91826	8.91894e-05	0.00029612	ENSMUSG00000026166	ccl20	20297			3.52853	Upregulated
ENSMUSG00000099693.1	14.0496	5.83224	1.75362	3.32583	0.000881555	0.00247714	ENSMUSG00000099693	gm29284				2.60605	Upregulated
ENSMUSG00000052477.15	370.816	2.11406	0.241088	8.76884	1.80519e-18	2.34526e-17	ENSMUSG00000052477	c130026i21rik	620078			16.6298	Upregulated
ENSMUSG00000089844.7	14.0265	3.71175	1.38577	2.67847	0.00739588	0.0172121	ENSMUSG00000089844	a530032d15rik	381287			1.76417	Upregulated
ENSMUSG00000072109.11	21.3793	2.47167	0.971408	2.54442	0.0109459	0.024477	ENSMUSG00000072109	a530040e14rik	621875			1.61124	Upregulated
ENSMUSG00000089716.7	26.5502	2.9271	0.886789	3.30078	0.000964155	0.00268779	ENSMUSG00000089716	gm6264				2.5706	Upregulated
ENSMUSG00000079457.9	12.5164	3.13835	1.29744	2.41889	0.015568	0.033549	ENSMUSG00000079457	gm7609	665378			1.47432	Upregulated
ENSMUSG00000079455.9	24.4003	5.57677	1.31701	4.23442	2.29145e-05	8.36554e-05	ENSMUSG00000079455	gm16026				4.07751	Upregulated
ENSMUSG00000091199.8	10.5531	6.82905	1.94818	3.50534	0.000456023	0.00135523	ENSMUSG00000091199	gm2619				2.86799	Upregulated
ENSMUSG00000070034.13	176.301	3.02617	0.353935	8.55006	1.23024e-17	1.48955e-16	ENSMUSG00000070034	sp110	109032			15.8269	Upregulated
ENSMUSG00000026222.16	548.202	3.86445	0.234856	16.4546	7.77629e-61	7.20194e-59	ENSMUSG00000026222	sp100	20684			58.1426	Upregulated
ENSMUSG00000026234.12	66515.4	-1.77054	0.098593	-17.958	4.15185e-72	5.87079e-70	ENSMUSG00000026234	ncl	17975			69.2313	Downregulated
ENSMUSG00000073627.7	107.249	-2.16928	0.435709	-4.97875	6.39973e-07	2.90281e-06	ENSMUSG00000073627	c130036l24rik				5.53718	Downregulated
ENSMUSG00000026239.14	893.882	1.19802	0.163385	7.3325	2.25906e-13	1.97334e-12	ENSMUSG00000026239	pde6d	18582			11.7048	Upregulated
ENSMUSG00000026289.15	1239.55	-1.1254	0.143787	-7.82686	5.00192e-15	4.9696e-14	ENSMUSG00000026289	atg16l1	77040			13.3037	Downregulated
ENSMUSG00000099848.1	33.6357	1.84951	0.767415	2.41006	0.0159501	0.0342975	ENSMUSG00000099848	gm29337				1.46474	Upregulated
ENSMUSG00000036206.12	4764.71	-1.20172	0.102527	-11.721	9.94471e-32	2.97159e-30	ENSMUSG00000036206	sh3bp4	98402			29.527	Downregulated
ENSMUSG00000055013.14	6630.82	-1.05401	0.108192	-9.74199	1.99605e-22	3.46617e-21	ENSMUSG00000055013	agap1	347722			20.4602	Downregulated
ENSMUSG00000026301.15	15.6724	7.35137	1.79808	4.08844	4.34275e-05	0.000151924	ENSMUSG00000026301	iqca	74918			3.81837	Upregulated
ENSMUSG00000044337.5	59.8368	6.26854	1.0115	6.19729	5.7442e-10	3.66522e-09	ENSMUSG00000044337	ackr3	12778			8.4359	Upregulated
ENSMUSG00000026304.13	191.595	3.147	0.371418	8.47294	2.39282e-17	2.84071e-16	ENSMUSG00000026304	rab17	19329			15.5466	Upregulated
ENSMUSG00000026305.15	5154.52	-1.56268	0.0997655	-15.6635	2.68502e-55	2.09471e-53	ENSMUSG00000026305	lrrfip1	16978			52.6789	Downregulated
ENSMUSG00000083064.1	83.3707	-1.20342	0.491208	-2.44992	0.0142887	0.0311116	ENSMUSG00000083064	gm7785				1.50708	Downregulated
ENSMUSG00000026307.12	3777.84	-1.06077	0.103263	-10.2725	9.37415e-25	1.8936e-23	ENSMUSG00000026307	scly	50880			22.7227	Downregulated
ENSMUSG00000026308.8	775.84	3.08331	0.185167	16.6515	2.95056e-62	3.03428e-60	ENSMUSG00000026308	klhl30	70788			59.5179	Upregulated
ENSMUSG00000101958.1	5.37131	5.85625	2.33748	2.50537	0.0122324	0.0270603	ENSMUSG00000101958	gm19085				1.56767	Upregulated
ENSMUSG00000007805.4	928.959	-1.37759	0.160966	-8.55823	1.14618e-17	1.38989e-16	ENSMUSG00000007805	twist2	13345			15.857	Downregulated
ENSMUSG00000044055.5	32.7482	1.86751	0.755616	2.47151	0.0134545	0.0294797	ENSMUSG00000044055	otos	260301			1.53048	Upregulated
ENSMUSG00000034159.12	6.5086	6.10746	2.20844	2.76551	0.00568334	0.0135492	ENSMUSG00000034159	mab21l4	71874			1.86809	Upregulated
ENSMUSG00000084989.3	8.1931	4.37458	1.83925	2.37845	0.0173854	0.0369722	ENSMUSG00000084989	crocc2	381284			1.43212	Upregulated
ENSMUSG00000026278.14	690.405	-2.48156	0.18911	-13.1223	2.45374e-39	1.10085e-37	ENSMUSG00000026278	bok	51800			36.9583	Downregulated
ENSMUSG00000081051.4	1291.67	-1.57628	0.159943	-9.85521	6.50827e-23	1.16729e-21	ENSMUSG00000081051	gm15427				20.9328	Downregulated
ENSMUSG00000040648.14	4109.17	-1.27424	0.104193	-12.2297	2.15803e-34	7.36566e-33	ENSMUSG00000040648	ppip5k2	227399			32.1328	Downregulated
ENSMUSG00000100009.6	319.983	1.99303	0.263352	7.56796	3.79134e-14	3.51132e-13	ENSMUSG00000100009	gm7967				12.4545	Upregulated
ENSMUSG00000099375.1	82.839	1.95222	0.48481	4.02678	5.65465e-05	0.000194131	ENSMUSG00000099375	gm28187				3.71191	Upregulated
ENSMUSG00000038866.15	2493.42	-1.24907	0.115803	-10.7861	4.0028e-27	9.37756e-26	ENSMUSG00000038866	zcchc2	227449			25.0279	Downregulated
ENSMUSG00000100247.1	13.7546	4.89994	1.56076	3.13947	0.00169256	0.00450459	ENSMUSG00000100247	a530053m12rik				2.34634	Upregulated
ENSMUSG00000057329.7	3429.14	-1.19812	0.110248	-10.8675	1.64627e-27	3.94433e-26	ENSMUSG00000057329	bcl2	12043			25.404	Downregulated
ENSMUSG00000026377.12	3454.18	-1.28218	0.108544	-11.8125	3.36325e-32	1.03025e-30	ENSMUSG00000026377	nifk	67949			29.9871	Downregulated
ENSMUSG00000036975.5	802.766	-1.18086	0.168534	-7.00664	2.44112e-12	1.93203e-11	ENSMUSG00000036975	tmem177	66343			10.714	Downregulated
ENSMUSG00000050777.7	437.732	1.14942	0.219387	5.23921	1.61262e-07	7.83166e-07	ENSMUSG00000050777	tmem37	170706			6.10615	Upregulated
ENSMUSG00000026389.16	1455.93	-1.01892	0.142325	-7.15914	8.11876e-13	6.74944e-12	ENSMUSG00000026389	steap3	68428			11.1707	Downregulated
ENSMUSG00000001674.11	4441.36	-1.22915	0.0998337	-12.312	7.8097e-35	2.77314e-33	ENSMUSG00000001674	ddx18	66942			32.557	Downregulated
ENSMUSG00000026343.6	1084.12	-1.45837	0.154264	-9.45371	3.27036e-21	5.20529e-20	ENSMUSG00000026343	gpr39	71111			19.2836	Downregulated
ENSMUSG00000026354.8	38.7502	2.03074	0.701644	2.89426	0.00380055	0.0093899	ENSMUSG00000026354	lct	226413			2.02734	Upregulated
ENSMUSG00000042554.10	11.0589	6.88008	1.92771	3.56905	0.000358278	0.00108098	ENSMUSG00000042554	zp3r	22789			2.96618	Upregulated
ENSMUSG00000026405.14	42.8238	3.96205	0.770666	5.14107	2.73177e-07	1.29336e-06	ENSMUSG00000026405	c4bp	12269			5.88828	Upregulated
ENSMUSG00000016526.8	331.604	1.26672	0.259087	4.88918	1.01255e-06	4.47211e-06	ENSMUSG00000016526	dyrk3	226419			5.34949	Upregulated
ENSMUSG00000042349.13	220.886	1.72761	0.303736	5.68786	1.28641e-08	7.05433e-08	ENSMUSG00000042349	ikbke	56489			7.15154	Upregulated
ENSMUSG00000052688.12	275.171	1.90957	0.272435	7.00929	2.39536e-12	1.89771e-11	ENSMUSG00000052688	rab7b	226421			10.7218	Upregulated
ENSMUSG00000026437.11	2337.65	-1.76098	0.123847	-14.219	6.98473e-46	3.78826e-44	ENSMUSG00000026437	cdk18	18557			43.4216	Downregulated
ENSMUSG00000041757.15	868.401	1.19733	0.165684	7.22657	4.95359e-13	4.20869e-12	ENSMUSG00000041757	plekha6	240753			11.3759	Upregulated
ENSMUSG00000041577.5	201.284	8.25194	1.51546	5.44519	5.17514e-08	2.65238e-07	ENSMUSG00000041577	prelp	116847			6.57636	Upregulated
ENSMUSG00000100987.1	22.5985	5.55367	1.37308	4.04469	5.23931e-05	0.000181168	ENSMUSG00000100987	gm1627				3.74192	Upregulated
ENSMUSG00000026429.8	711.711	1.03473	0.18297	5.65519	1.55672e-08	8.45756e-08	ENSMUSG00000026429	ube2t	67196			7.07275	Upregulated
ENSMUSG00000031506.11	299.985	-3.80825	0.30744	-12.387	3.07424e-35	1.11411e-33	ENSMUSG00000031506	ptpn7	320139			32.9531	Downregulated
ENSMUSG00000041782.14	12.9613	3.42861	1.32131	2.59486	0.00946288	0.0214858	ENSMUSG00000041782	lad1	16763			1.66785	Upregulated
ENSMUSG00000026414.13	80.7781	6.29233	0.858917	7.32589	2.37325e-13	2.06853e-12	ENSMUSG00000026414	tnnt2	21956			11.6843	Upregulated
ENSMUSG00000026411.17	781.303	1.21267	0.175058	6.92724	4.29126e-12	3.33141e-11	ENSMUSG00000026411	tmem9	66241			10.4774	Upregulated
ENSMUSG00000102717.1	14.0058	3.92287	1.40217	2.79772	0.00514648	0.012385	ENSMUSG00000102717	gm37759				1.90711	Upregulated
ENSMUSG00000041605.16	55.2074	2.03808	0.599928	3.39721	0.000680767	0.00195952	ENSMUSG00000041605	inava	67313			2.70785	Upregulated
ENSMUSG00000097113.7	129.711	4.25537	0.471781	9.01981	1.88416e-19	2.63367e-18	ENSMUSG00000097113	gm19705	100503460			17.5794	Upregulated
ENSMUSG00000097448.1	62.2451	2.96902	0.585498	5.07094	3.95859e-07	1.84552e-06	ENSMUSG00000097448	platr22				5.73388	Upregulated
ENSMUSG00000100459.6	163.649	-2.43237	0.358847	-6.7783	1.21602e-11	9.09689e-11	ENSMUSG00000100459	gm5833	545363			10.0411	Downregulated
ENSMUSG00000033964.12	4370.91	-1.0937	0.0999216	-10.9456	6.97336e-28	1.69903e-26	ENSMUSG00000033964	zbtb41	226470			25.7698	Downregulated
ENSMUSG00000026365.15	612.003	-5.06922	0.250686	-20.2214	6.34882e-91	1.34062e-88	ENSMUSG00000026365	cfh	12628			87.8727	Downregulated
ENSMUSG00000018189.12	2844.45	-1.12235	0.110592	-10.1485	3.36345e-24	6.55997e-23	ENSMUSG00000018189	uchl5	56207			22.1831	Downregulated
ENSMUSG00000100455.1	85.0513	1.66128	0.47033	3.53217	0.000412167	0.00123276	ENSMUSG00000100455	gm29170				2.90912	Upregulated
ENSMUSG00000102628.1	5.56086	5.90423	2.31276	2.55289	0.0106834	0.0239515	ENSMUSG00000102628	gm37671				1.62067	Upregulated
ENSMUSG00000100954.4	276.528	-1.44954	0.27396	-5.29107	1.21601e-07	5.97143e-07	ENSMUSG00000100954	gm10138				6.22392	Downregulated
ENSMUSG00000023150.14	10592.5	-1.05029	0.0892016	-11.7743	5.29384e-32	1.60919e-30	ENSMUSG00000023150	ivns1abp	117198			29.7934	Downregulated
ENSMUSG00000026484.13	3242.45	-1.2722	0.107774	-11.8043	3.7108e-32	1.13452e-30	ENSMUSG00000026484	rnf2	19821			29.9452	Downregulated
ENSMUSG00000026483.13	11678.9	-1.18417	0.0982818	-12.0487	1.97087e-33	6.42235e-32	ENSMUSG00000026483	niban1	63913			31.1923	Downregulated
ENSMUSG00000100594.1	128.004	-1.30521	0.381872	-3.41791	0.000631031	0.00182967	ENSMUSG00000100594	2810414n06rik	102640772			2.73763	Downregulated
ENSMUSG00000032649.14	9.73151	6.70912	1.98543	3.37918	0.000727014	0.00207829	ENSMUSG00000032649	colgalt2	269132			2.68229	Upregulated
ENSMUSG00000026482.13	438.196	1.07184	0.216874	4.9422	7.72465e-07	3.4705e-06	ENSMUSG00000026482	rgl1	19731			5.45961	Upregulated
ENSMUSG00000042751.14	52.8913	9.15614	4.0021	2.28783	0.0221472	0.0456621	ENSMUSG00000042751	nmnat2	226518			1.34044	Upregulated
ENSMUSG00000026479.13	2779.17	2.65791	0.11726	22.6669	9.50772e-114	3.34608e-111	ENSMUSG00000026479	lamc2	16782			110.475	Upregulated
ENSMUSG00000073538.10	6.1295	6.03249	2.24656	2.68521	0.00724843	0.0168913	ENSMUSG00000073538	e330020d12rik				1.77234	Upregulated
ENSMUSG00000066800.11	74.1675	3.19951	0.544677	5.87415	4.25026e-09	2.46833e-08	ENSMUSG00000066800	rnasel	24014			7.6076	Upregulated
ENSMUSG00000026473.15	1658.76	1.31122	0.129933	10.0915	6.0256e-24	1.16092e-22	ENSMUSG00000026473	glul	14645			21.9352	Upregulated
ENSMUSG00000096950.2	19.9412	3.30509	1.05569	3.13073	0.00174373	0.00462494	ENSMUSG00000096950	gm9530	671336			2.33489	Upregulated
ENSMUSG00000026471.14	1512.88	2.14997	0.136046	15.8033	2.95339e-56	2.39861e-54	ENSMUSG00000026471	mr1	15064			53.62	Upregulated
ENSMUSG00000050565.16	7638	-1.04971	0.0951866	-11.0279	2.80272e-28	7.01211e-27	ENSMUSG00000050565	tor1aip2	240832			26.1542	Downregulated
ENSMUSG00000078193.2	316.639	-1.0208	0.254555	-4.01014	6.06821e-05	0.000207072	ENSMUSG00000078193	gm2000				3.68388	Downregulated
ENSMUSG00000026600.12	7950.88	-1.41257	0.100008	-14.1245	2.68176e-45	1.44459e-43	ENSMUSG00000026600	soat1	20652			42.8403	Downregulated
ENSMUSG00000026589.14	346.769	1.0363	0.239899	4.31972	1.56227e-05	5.85186e-05	ENSMUSG00000026589	sec16b	89867			4.23271	Upregulated
ENSMUSG00000026587.15	4.88122	-5.69054	2.41432	-2.35699	0.0184237	0.0389155	ENSMUSG00000026587	astn1	11899			1.40988	Downregulated
ENSMUSG00000053332.13	2808.13	-1.70861	0.115197	-14.8321	9.08807e-50	5.80354e-48	ENSMUSG00000053332	gas5	14455			47.2363	Downregulated
ENSMUSG00000066755.2	138.481	2.92034	0.410632	7.11182	1.14521e-12	9.39236e-12	ENSMUSG00000066755	tnfsf18	240873			11.0272	Upregulated
ENSMUSG00000026694.19	1657.05	-1.76983	0.138237	-12.8028	1.58053e-37	6.65714e-36	ENSMUSG00000026694	eef1aknmt	71449			35.1767	Downregulated
ENSMUSG00000040225.15	13232.6	-1.01382	0.100215	-10.1164	4.67224e-24	9.03472e-23	ENSMUSG00000040225	prrc2c	226562			22.0441	Downregulated
ENSMUSG00000040170.13	961.463	-2.36864	0.16203	-14.6186	2.13904e-48	1.29297e-46	ENSMUSG00000040170	fmo2	55990			45.8884	Downregulated
ENSMUSG00000090081.1	53.5401	3.70454	0.669388	5.53421	3.12632e-08	1.63566e-07	ENSMUSG00000090081	gm16587				6.78631	Upregulated
ENSMUSG00000026579.8	25.264	6.62653	1.61668	4.09884	4.15223e-05	0.00014571	ENSMUSG00000026579	f5	14067			3.83651	Upregulated
ENSMUSG00000040918.12	969.375	-1.02684	0.156183	-6.57461	4.87806e-11	3.44115e-10	ENSMUSG00000040918	slc19a2	116914			9.4633	Downregulated
ENSMUSG00000026577.13	2507.16	-1.54643	0.115993	-13.3322	1.50482e-40	7.03003e-39	ENSMUSG00000026577	blzf1	66352			38.153	Downregulated
ENSMUSG00000104011.1	21.1983	2.72141	0.973502	2.79549	0.00518215	0.0124631	ENSMUSG00000104011	gm32391				1.90437	Upregulated
ENSMUSG00000103383.1	69.6439	3.94481	0.619999	6.36261	1.9836e-10	1.32326e-09	ENSMUSG00000103383	gm37754				8.87835	Upregulated
ENSMUSG00000026574.5	5.68794	5.54685	2.30779	2.40353	0.0162376	0.0348543	ENSMUSG00000026574	dpt	56429			1.45774	Upregulated
ENSMUSG00000104117.5	8.01279	5.00475	2.04859	2.44303	0.0145647	0.0316277	ENSMUSG00000104117	gm20743	433374			1.49993	Upregulated
ENSMUSG00000040836.15	328.063	-1.83718	0.26123	-7.03281	2.02408e-12	1.6157e-11	ENSMUSG00000040836	gpr161	240888			10.7916	Downregulated
ENSMUSG00000102154.1	69.2103	1.20616	0.515211	2.34111	0.0192266	0.0403621	ENSMUSG00000102154	gm37469				1.39403	Upregulated
ENSMUSG00000026688.5	178.829	1.39418	0.347707	4.00962	6.08157e-05	0.000207439	ENSMUSG00000026688	mgst3	66447			3.68311	Upregulated
ENSMUSG00000026686.14	4.61313	5.62768	2.4534	2.29383	0.0218003	0.0450073	ENSMUSG00000026686	lmx1a	110648			1.34672	Upregulated
ENSMUSG00000052534.15	3415.8	-1.44993	0.116151	-12.4832	9.2204e-36	3.45209e-34	ENSMUSG00000052534	pbx1	18514			33.4619	Downregulated
ENSMUSG00000026683.14	2676.46	1.11005	0.112245	9.88948	4.62417e-23	8.38865e-22	ENSMUSG00000026683	nuf2	66977			21.0763	Upregulated
ENSMUSG00000097503.2	58.938	2.24312	0.577142	3.8866	0.00010166	0.000334439	ENSMUSG00000097503	3110045c21rik	67303			3.47568	Upregulated
ENSMUSG00000059089.4	36.5033	6.30663	1.26593	4.98182	6.29889e-07	2.86161e-06	ENSMUSG00000059089	fcgr4	246256			5.54339	Upregulated
ENSMUSG00000006403.12	96.8206	2.68706	0.48447	5.54638	2.91645e-08	1.53041e-07	ENSMUSG00000006403	adamts4	240913			6.81519	Upregulated
ENSMUSG00000097045.1	13.8439	3.23508	1.25452	2.57873	0.00991649	0.0224193	ENSMUSG00000097045					1.64938	Upregulated
ENSMUSG00000007122.11	147.564	2.61261	0.375814	6.95187	3.60479e-12	2.81782e-11	ENSMUSG00000007122	casq1	12372			10.5501	Upregulated
ENSMUSG00000102278.1	34.8482	3.52115	0.8132	4.32999	1.49115e-05	5.60005e-05	ENSMUSG00000102278	gm37145				4.25181	Upregulated
ENSMUSG00000103357.1	47.233	5.03787	0.879544	5.72782	1.0173e-08	5.6391e-08	ENSMUSG00000103357	gm7804				7.24879	Upregulated
ENSMUSG00000026548.4	928.185	4.48444	0.194222	23.0893	5.9366e-118	2.29312e-115	ENSMUSG00000026548	slamf9	98365			114.64	Upregulated
ENSMUSG00000037995.15	73.7404	3.1248	0.595447	5.24782	1.53908e-07	7.48141e-07	ENSMUSG00000037995	igsf9	93842			6.12602	Upregulated
ENSMUSG00000049598.9	30.5982	4.07638	0.94922	4.29445	1.75123e-05	6.50821e-05	ENSMUSG00000049598	vsig8	240916			4.18654	Upregulated
ENSMUSG00000053318.7	7.2037	6.25618	2.14606	2.91519	0.00355476	0.00884056	ENSMUSG00000053318	slamf8	74748			2.05352	Upregulated
ENSMUSG00000073489.5	3419.85	-1.38924	0.10952	-12.6848	7.18054e-37	2.87167e-35	ENSMUSG00000073489	ifi204	15951			34.5419	Downregulated
ENSMUSG00000090272.7	204.937	1.03016	0.31829	3.23654	0.00120988	0.00331274	ENSMUSG00000090272	mndal	100040462			2.47981	Upregulated
ENSMUSG00000026536.9	665.104	-1.31632	0.181589	-7.24891	4.20142e-13	3.5947e-12	ENSMUSG00000026536	ifi211	381308			11.4443	Downregulated
ENSMUSG00000054203.7	12.8633	3.12222	1.337	2.33524	0.0195309	0.0409466	ENSMUSG00000054203	ifi205	226695			1.38778	Upregulated
ENSMUSG00000078185.3	1034.5	-1.01515	0.156813	-6.47366	9.56542e-11	6.57784e-10	ENSMUSG00000078185	chml	12663			9.18192	Downregulated
ENSMUSG00000015962.5	148.601	3.35576	0.396643	8.46042	2.66427e-17	3.15352e-16	ENSMUSG00000015962	1700016c15rik	69428			15.5012	Upregulated
ENSMUSG00000026500.6	90.2139	1.29	0.473648	2.72355	0.00645844	0.0152251	ENSMUSG00000026500	cox20	66359			1.81744	Upregulated
ENSMUSG00000026492.11	682.116	-1.41356	0.180473	-7.83256	4.78034e-15	4.7614e-14	ENSMUSG00000026492	tfb2m	15278			13.3223	Downregulated
ENSMUSG00000026491.13	5222.59	-1.09617	0.107163	-10.229	1.47092e-24	2.93019e-23	ENSMUSG00000026491	ahctf1	226747			22.5331	Downregulated
ENSMUSG00000026489.13	38.9696	3.94602	0.80833	4.88169	1.05178e-06	4.63339e-06	ENSMUSG00000026489	coq8a	67426			5.3341	Upregulated
ENSMUSG00000038855.10	346.559	1.21206	0.245242	4.94231	7.72033e-07	3.46955e-06	ENSMUSG00000038855	itpkb	320404			5.45973	Upregulated
ENSMUSG00000026499.5	1799.01	-1.0405	0.133068	-7.81933	5.31033e-15	5.25952e-14	ENSMUSG00000026499	acbd3	170760			13.2791	Downregulated
ENSMUSG00000047369.15	105.071	1.34342	0.420635	3.19378	0.00140422	0.00380017	ENSMUSG00000047369	dnah14	240960			2.4202	Upregulated
ENSMUSG00000022995.16	3218.76	-1.22859	0.109039	-11.2674	1.89996e-29	5.02331e-28	ENSMUSG00000022995	enah	13800			27.299	Downregulated
ENSMUSG00000038576.15	69.1171	2.465	0.546184	4.51313	6.38777e-06	2.52592e-05	ENSMUSG00000038576	susd4	96935			4.59758	Upregulated
ENSMUSG00000072258.10	242.669	-1.20499	0.284206	-4.23986	2.23662e-05	8.17709e-05	ENSMUSG00000072258	taf1a	21339			4.0874	Downregulated
ENSMUSG00000039384.8	357.262	-1.35279	0.238448	-5.67331	1.40065e-08	7.63582e-08	ENSMUSG00000039384	dusp10	63953			7.11714	Downregulated
ENSMUSG00000103308.5	30.4458	6.89922	1.57948	4.36804	1.25367e-05	4.75552e-05	ENSMUSG00000103308	gm37800				4.3228	Upregulated
ENSMUSG00000039349.5	2029.77	1.55094	0.124192	12.4882	8.65421e-36	3.24779e-34	ENSMUSG00000039349	c130074g19rik	226777			33.4884	Upregulated
ENSMUSG00000039246.8	391.889	-1.03555	0.227781	-4.54624	5.46119e-06	2.18296e-05	ENSMUSG00000039246	lyplal1	226791			4.66095	Downregulated
ENSMUSG00000039239.14	738.761	-3.47347	0.191327	-18.1546	1.18068e-73	1.76401e-71	ENSMUSG00000039239	tgfb2	21808			70.7535	Downregulated
ENSMUSG00000001305.5	1179.47	-1.2826	0.146687	-8.74378	2.25446e-18	2.91699e-17	ENSMUSG00000001305	rrp15	67223			16.5351	Downregulated
ENSMUSG00000104394.2	91.3147	1.38189	0.454954	3.03742	0.00238612	0.00615657	ENSMUSG00000104394	gm37254				2.21066	Upregulated
ENSMUSG00000037568.12	56.6341	1.41239	0.579491	2.43729	0.0147977	0.0320765	ENSMUSG00000037568	vash2	226841			1.49381	Upregulated
ENSMUSG00000066595.9	1766.31	-1.98425	0.128935	-15.3895	1.92576e-53	1.41852e-51	ENSMUSG00000066595	flvcr1	226844			50.8482	Downregulated
ENSMUSG00000026628.13	5443.13	-2.90048	0.0990027	-29.2969	1.13446e-188	1.28332e-185	ENSMUSG00000026628	atf3	11910			184.892	Downregulated
ENSMUSG00000026637.13	227.918	4.38141	0.363357	12.0581	1.75702e-33	5.73731e-32	ENSMUSG00000026637	traf5	22033			31.2413	Upregulated
ENSMUSG00000097316.2	120.303	-1.61208	0.396636	-4.06437	4.81628e-05	0.000167417	ENSMUSG00000097316	gm10516	100038712			3.7762	Downregulated
ENSMUSG00000016181.9	1482.68	-1.73668	0.135777	-12.7907	1.84904e-37	7.70611e-36	ENSMUSG00000016181	utp25	215193			35.1132	Downregulated
ENSMUSG00000026639.18	787.579	2.79534	0.181066	15.4383	9.04888e-54	6.75977e-52	ENSMUSG00000026639	lamb3	16780			51.1701	Upregulated
ENSMUSG00000016194.14	538.224	5.76356	0.304407	18.9337	6.01709e-80	1.01375e-77	ENSMUSG00000016194	hsd11b1	15483			76.9941	Upregulated
ENSMUSG00000104348.1	571.913	3.24744	0.214194	15.1612	6.39072e-52	4.45859e-50	ENSMUSG00000104348	gm37691				49.3508	Upregulated
ENSMUSG00000026640.12	2479.87	-2.34943	0.130158	-18.0507	7.79411e-73	1.14292e-70	ENSMUSG00000026640	plxna2	18845			69.942	Downregulated
ENSMUSG00000016494.9	76.2157	2.59573	0.543142	4.77911	1.76072e-06	7.53431e-06	ENSMUSG00000016494	cd34	12490			5.12296	Upregulated
ENSMUSG00000096929.7	23.5969	2.23555	0.899565	2.48514	0.0129499	0.0285002	ENSMUSG00000096929	a330023f24rik				1.54515	Upregulated
ENSMUSG00000016481.15	4426.48	-1.38475	0.100424	-13.789	2.96847e-43	1.50197e-41	ENSMUSG00000016481	cr1l	12946			40.8233	Downregulated
ENSMUSG00000049950.6	571.332	-1.14663	0.194857	-5.88447	3.99339e-09	2.32341e-08	ENSMUSG00000049950	rpp38	227522			7.63387	Downregulated
ENSMUSG00000026650.15	20.6225	6.27435	1.70665	3.67641	0.00023654	0.000737564	ENSMUSG00000026650	meig1	104362			3.1322	Upregulated
ENSMUSG00000039496.8	94.0304	-1.62698	0.447075	-3.63916	0.000273531	0.000842158	ENSMUSG00000039496	cdnf	227526			3.07461	Downregulated
ENSMUSG00000026664.7	1393.95	1.07045	0.144735	7.39589	1.40463e-13	1.25042e-12	ENSMUSG00000026664	phyh	16922			11.9029	Upregulated
ENSMUSG00000043241.14	2833.34	-1.42871	0.123561	-11.5628	6.35921e-31	1.83111e-29	ENSMUSG00000043241	upf2	326622			28.7373	Downregulated
ENSMUSG00000039046.15	1940.35	-1.2241	0.12481	-9.80775	1.0427e-22	1.83889e-21	ENSMUSG00000039046	usp6nl	98910			20.7354	Downregulated
ENSMUSG00000085257.2	4.92945	5.4986	2.40692	2.28449	0.0223426	0.0460359	ENSMUSG00000085257	gm13264	102634205			1.3369	Upregulated
ENSMUSG00000102329.1	5.97841	-6.05736	2.26263	-2.67713	0.00742553	0.0172684	ENSMUSG00000102329	gm10851				1.76275	Downregulated
ENSMUSG00000026730.12	905.277	-1.04912	0.160114	-6.55234	5.66413e-11	3.96565e-10	ENSMUSG00000026730	pter	19212			9.40169	Downregulated
ENSMUSG00000026726.10	128.613	1.62825	0.386684	4.21081	2.54452e-05	9.23832e-05	ENSMUSG00000026726	cubn	65969			4.03441	Upregulated
ENSMUSG00000063275.15	1081.44	-1.34222	0.150662	-8.90882	5.15794e-19	6.90501e-18	ENSMUSG00000063275	hacd1	30963			17.1608	Downregulated
ENSMUSG00000026707.15	421.594	-1.08126	0.219369	-4.92895	8.26708e-07	3.70265e-06	ENSMUSG00000026707	nsun6	74455			5.43149	Downregulated
ENSMUSG00000075520.5	90.5256	3.20877	0.507307	6.3251	2.53064e-10	1.6699e-09	ENSMUSG00000075520	malrd1	102635496			8.77731	Upregulated
ENSMUSG00000026743.16	1965.8	-1.15071	0.1233	-9.33259	1.03317e-20	1.57634e-19	ENSMUSG00000026743	mllt10	17354			18.8024	Downregulated
ENSMUSG00000036591.15	4541.22	-1.17534	0.106752	-11.0099	3.42277e-28	8.45654e-27	ENSMUSG00000036591	arhgap21	71435			26.0728	Downregulated
ENSMUSG00000026679.3	156.955	1.01915	0.345892	2.94645	0.0032144	0.00807142	ENSMUSG00000026679	enkur	71233			2.09305	Upregulated
ENSMUSG00000083563.1	110.66	1.59936	0.417687	3.82909	0.00012862	0.000415114	ENSMUSG00000083563	gm13340				3.38183	Upregulated
ENSMUSG00000026981.15	419.452	1.06172	0.220258	4.82032	1.43328e-06	6.20017e-06	ENSMUSG00000026981	il1rn	16181			5.2076	Upregulated
ENSMUSG00000026979.16	1439.25	-1.03235	0.135609	-7.61269	2.68442e-14	2.51855e-13	ENSMUSG00000026979	psd4	215632			12.5988	Downregulated
ENSMUSG00000026976.15	6114.33	-2.10135	0.100698	-20.8678	1.05018e-96	2.44584e-94	ENSMUSG00000026976	pax8	18510			93.6116	Downregulated
ENSMUSG00000082307.3	33.5856	2.18622	0.766314	2.8529	0.00433226	0.0105716	ENSMUSG00000082307	gm13418				1.97586	Upregulated
ENSMUSG00000036893.17	1530.43	-1.0681	0.132853	-8.03972	9.0044e-16	9.49419e-15	ENSMUSG00000036893	ehmt1	77683			14.0225	Downregulated
ENSMUSG00000026974.11	2337.92	-1.78549	0.119489	-14.9427	1.73776e-50	1.13723e-48	ENSMUSG00000026974	zmynd19	67187			47.9442	Downregulated
ENSMUSG00000036731.7	5.74979	5.43998	2.32685	2.33791	0.0193917	0.0406978	ENSMUSG00000036731	cysrt1	67859			1.39043	Upregulated
ENSMUSG00000006471.17	945.062	-1.81439	0.162575	-11.1604	6.37305e-29	1.65188e-27	ENSMUSG00000006471	ndor1	78797			26.782	Downregulated
ENSMUSG00000048707.9	2736.57	-1.7875	0.115907	-15.4218	1.16769e-53	8.682e-52	ENSMUSG00000048707	tprn	97031			51.0614	Downregulated
ENSMUSG00000026955.13	125.712	1.03664	0.387733	2.6736	0.00750423	0.0174284	ENSMUSG00000026955	sapcd2	72080			1.75874	Upregulated
ENSMUSG00000036587.13	37.9139	4.11259	0.864163	4.75905	1.94511e-06	8.28345e-06	ENSMUSG00000036587	fut7	14347			5.08179	Upregulated
ENSMUSG00000015090.13	163.074	4.60727	0.439819	10.4754	1.12084e-25	2.38585e-24	ENSMUSG00000015090	ptgds	19215			23.6224	Upregulated
ENSMUSG00000026942.13	1093.85	-1.14648	0.150264	-7.62982	2.35087e-14	2.21876e-13	ENSMUSG00000026942	traf2	22030			12.6539	Downregulated
ENSMUSG00000026938.10	8.15144	6.40328	2.07792	3.08158	0.00205906	0.00537576	ENSMUSG00000026938	fcna	14133			2.26956	Upregulated
ENSMUSG00000026933.17	2405.32	-1.14781	0.119841	-9.57774	9.9196e-22	1.64155e-20	ENSMUSG00000026933	camsap1	227634			19.7847	Downregulated
ENSMUSG00000075467.4	419.666	-1.41044	0.225105	-6.26571	3.71119e-10	2.40779e-09	ENSMUSG00000075467	dnlz	52838			8.61838	Downregulated
ENSMUSG00000036281.13	1086.76	-1.43078	0.15095	-9.47852	2.57915e-21	4.15101e-20	ENSMUSG00000036281	snapc4	227644			19.3818	Downregulated
ENSMUSG00000026924.17	3490.32	-1.2338	0.11169	-11.0467	2.27482e-28	5.71847e-27	ENSMUSG00000026924	sec16a	227648			26.2427	Downregulated
ENSMUSG00000026923.15	1074.59	-1.71882	0.170965	-10.0537	8.85069e-24	1.68068e-22	ENSMUSG00000026923	notch1	18128			21.7745	Downregulated
ENSMUSG00000026921.18	45.905	1.75732	0.656669	2.67612	0.00744802	0.0173106	ENSMUSG00000026921	egfl7	353156			1.76169	Upregulated
ENSMUSG00000036160.13	1705.96	-2.20946	0.131316	-16.8255	1.58593e-63	1.69705e-61	ENSMUSG00000036160	surf6	20935			60.7703	Downregulated
ENSMUSG00000015776.12	1311.09	-1.27936	0.141521	-9.04009	1.56549e-19	2.19598e-18	ENSMUSG00000015776	med22	20933			17.6584	Downregulated
ENSMUSG00000062647.16	6733.22	-1.31656	0.100712	-13.0725	4.7302e-39	2.09838e-37	ENSMUSG00000062647	rpl7a	27176			36.6781	Downregulated
ENSMUSG00000014873.15	1029.4	-1.03818	0.152247	-6.81904	9.16511e-12	6.89866e-11	ENSMUSG00000014873	surf2	20931			10.1612	Downregulated
ENSMUSG00000014867.9	7129.56	-1.08878	0.0917031	-11.8729	1.63656e-32	5.12217e-31	ENSMUSG00000014867	surf4	20932			30.2905	Downregulated
ENSMUSG00000052406.14	1935.94	-1.12344	0.123099	-9.12628	7.08942e-20	1.01699e-18	ENSMUSG00000052406	rexo4	227656			17.9927	Downregulated
ENSMUSG00000036067.12	69.4721	1.45482	0.525731	2.76723	0.00565346	0.013486	ENSMUSG00000036067	slc2a6	227659			1.87012	Upregulated
ENSMUSG00000009614.16	2072.81	-1.18242	0.123139	-9.60226	7.82102e-22	1.30107e-20	ENSMUSG00000009614	sardh	192166			19.8857	Downregulated
ENSMUSG00000009621.18	1217.29	-1.60078	0.147262	-10.8703	1.59728e-27	3.83274e-26	ENSMUSG00000009621	vav2	22325			25.4165	Downregulated
ENSMUSG00000109946.1	28.8867	2.53773	0.860894	2.94779	0.00320056	0.00804049	ENSMUSG00000109946	brd3os	100504116			2.09472	Upregulated
ENSMUSG00000026917.15	3027.2	-1.57393	0.109337	-14.3953	5.54063e-47	3.22599e-45	ENSMUSG00000026917	wdr5	140858			44.4913	Downregulated
ENSMUSG00000035772.11	2212	-1.01298	0.118232	-8.56771	1.05566e-17	1.28504e-16	ENSMUSG00000035772	mrps2	118451			15.8911	Downregulated
ENSMUSG00000026818.5	619.813	-7.47483	3.30407	-2.26231	0.0236784	0.0484176	ENSMUSG00000026818	cel	12613			1.315	Downregulated
ENSMUSG00000026809.15	9.35241	6.65464	2.00433	3.32013	0.000899743	0.00252244	ENSMUSG00000026809	spaca9	69987			2.59818	Upregulated
ENSMUSG00000035666.14	3221.25	-1.45423	0.11911	-12.2091	2.77985e-34	9.42707e-33	ENSMUSG00000035666	gtf3c4	269252			32.0256	Downregulated
ENSMUSG00000026806.15	881.371	-1.4833	0.163356	-9.0802	1.08372e-19	1.54342e-18	ENSMUSG00000026806	ddx31	227674			17.8115	Downregulated
ENSMUSG00000026803.17	928.996	-1.2337	0.160305	-7.69596	1.40434e-14	1.34628e-13	ENSMUSG00000026803	ttf1	22130			12.8709	Downregulated
ENSMUSG00000039844.19	4424.12	-1.42939	0.110545	-12.9304	3.03346e-38	1.31259e-36	ENSMUSG00000039844	rapgef1	107746			35.8819	Downregulated
ENSMUSG00000026798.10	472.318	-1.0907	0.209163	-5.21458	1.84233e-07	8.88729e-07	ENSMUSG00000026798	coq4	227683			6.05123	Downregulated
ENSMUSG00000039787.13	479.013	-1.1462	0.212966	-5.38208	7.36319e-08	3.7149e-07	ENSMUSG00000039787	cercam	99151			6.43005	Downregulated
ENSMUSG00000054766.13	14354.3	-1.45517	0.0846559	-17.1892	3.19713e-66	3.80699e-64	ENSMUSG00000054766	set	56086			63.4194	Downregulated
ENSMUSG00000026785.14	118.373	1.27218	0.401138	3.17144	0.00151686	0.00407369	ENSMUSG00000026785	pkn3	263803			2.39001	Upregulated
ENSMUSG00000039660.16	483.907	-1.12952	0.207284	-5.44913	5.06166e-08	2.60012e-07	ENSMUSG00000039660	spout1	227695			6.58501	Downregulated
ENSMUSG00000039648.14	121.623	-1.21784	0.396262	-3.07332	0.00211693	0.0055141	ENSMUSG00000039648	kyat1	70266			2.25853	Downregulated
ENSMUSG00000007476.18	448.731	-1.30618	0.232087	-5.62799	1.82324e-08	9.83803e-08	ENSMUSG00000007476	lrrc8a	241296			7.00709	Downregulated
ENSMUSG00000026860.16	313.466	1.34246	0.258629	5.19069	2.09517e-07	1.00397e-06	ENSMUSG00000026860	sh3glb2	227700			5.99828	Upregulated
ENSMUSG00000089762.3	284.23	-2.42773	0.281433	-8.62631	6.33635e-18	7.86433e-17	ENSMUSG00000089762	ier5l	72500			16.1043	Downregulated
ENSMUSG00000047363.4	8.67767	5.15864	1.89449	2.72296	0.0064699	0.0152476	ENSMUSG00000047363	cstad	78617			1.8168	Upregulated
ENSMUSG00000026857.9	883.057	-1.5072	0.168967	-8.92012	4.65764e-19	6.26703e-18	ENSMUSG00000026857	ntmt1	66617			17.2029	Downregulated
ENSMUSG00000039483.10	501.465	-1.06895	0.206324	-5.18093	2.20777e-07	1.05569e-06	ENSMUSG00000039483	asb6	72323			5.97646	Downregulated
ENSMUSG00000050737.13	58.357	3.06751	0.64918	4.72521	2.2988e-06	9.70253e-06	ENSMUSG00000050737	ptges	64292			5.01312	Upregulated
ENSMUSG00000000194.13	2594.27	-1.07195	0.115258	-9.30044	1.39866e-20	2.11764e-19	ENSMUSG00000000194	gpr107	277463			18.6741	Downregulated
ENSMUSG00000055632.17	54.5006	4.23601	0.724139	5.84972	4.92401e-09	2.84086e-08	ENSMUSG00000055632	hmcn2	665700			7.54655	Upregulated
ENSMUSG00000026843.15	2248.35	-1.06387	0.11799	-9.0166	1.94016e-19	2.70955e-18	ENSMUSG00000026843	fubp3	320267			17.5671	Downregulated
ENSMUSG00000039356.15	2411.49	-1.15359	0.115368	-9.99923	1.53588e-23	2.87174e-22	ENSMUSG00000039356	exosc2	227715			21.5419	Downregulated
ENSMUSG00000026840.14	56.4214	3.40615	0.636406	5.35217	8.69065e-08	4.34999e-07	ENSMUSG00000026840	lamc3	23928			6.36151	Upregulated
ENSMUSG00000001855.15	2527.67	-1.34683	0.122303	-11.0122	3.33623e-28	8.25561e-27	ENSMUSG00000001855	nup214	227720			26.0833	Downregulated
ENSMUSG00000002550.16	1596.46	-1.3077	0.138188	-9.4632	2.98657e-21	4.76797e-20	ENSMUSG00000002550	uck1	22245			19.3217	Downregulated
ENSMUSG00000026822.14	683.285	3.47002	0.19836	17.4936	1.60376e-68	2.04829e-66	ENSMUSG00000026822	lcn2	16819			65.6886	Upregulated
ENSMUSG00000026820.5	682.406	-1.1101	0.190732	-5.8202	5.87778e-09	3.35931e-08	ENSMUSG00000026820	ptges2	96979			7.47375	Downregulated
ENSMUSG00000026810.12	772.606	-1.09151	0.171107	-6.37908	1.78159e-10	1.19666e-09	ENSMUSG00000026810	dpm2	13481			8.92203	Downregulated
ENSMUSG00000079442.12	819.526	-1.17412	0.172458	-6.80818	9.88402e-12	7.42215e-11	ENSMUSG00000079442	st6galnac4	20448			10.1295	Downregulated
ENSMUSG00000026817.14	596.594	1.29509	0.191721	6.75507	1.42767e-11	1.0625e-10	ENSMUSG00000026817	ak1	11636			9.97367	Upregulated
ENSMUSG00000009555.16	1485.34	-1.1068	0.134413	-8.23431	1.80594e-16	2.01982e-15	ENSMUSG00000009555	cdk9	107951			14.6947	Downregulated
ENSMUSG00000059013.12	64.8965	1.60075	0.546168	2.93088	0.00337999	0.00844572	ENSMUSG00000059013	sh2d3c	27387			2.07336	Upregulated
ENSMUSG00000026796.16	3404.47	-1.34908	0.109741	-12.2933	9.8447e-35	3.46468e-33	ENSMUSG00000026796	niban2	227737			32.4603	Downregulated
ENSMUSG00000038900.17	15501.2	-1.57518	0.104957	-15.0079	6.52104e-51	4.39463e-49	ENSMUSG00000038900	rpl12	269261			48.3571	Downregulated
ENSMUSG00000004105.8	909.659	-2.30425	0.165651	-13.9103	5.48645e-44	2.82107e-42	ENSMUSG00000004105	angptl2	26360			41.5496	Downregulated
ENSMUSG00000068966.10	716.739	-1.31657	0.17659	-7.45555	8.94964e-14	8.0669e-13	ENSMUSG00000068966	zbtb34	241311			12.0933	Downregulated
ENSMUSG00000026788.13	1150.99	-1.03845	0.147197	-7.05486	1.7277e-12	1.39316e-11	ENSMUSG00000026788	zbtb43	71834			10.856	Downregulated
ENSMUSG00000038718.15	1554.1	-1.39674	0.133307	-10.4777	1.09425e-25	2.3324e-24	ENSMUSG00000038718	pbx3	18516			23.6322	Downregulated
ENSMUSG00000026867.18	4309.33	-1.33274	0.106711	-12.4893	8.53869e-36	3.2197e-34	ENSMUSG00000026867	gapvd1	66691			33.4922	Downregulated
ENSMUSG00000026864.13	89002.1	-1.45239	0.0781334	-18.5886	3.97232e-77	6.35451e-75	ENSMUSG00000026864	hspa5	14828			74.1969	Downregulated
ENSMUSG00000107167.1	71.3056	-1.55799	0.539529	-2.88768	0.00388093	0.0095691	ENSMUSG00000107167	gm34653	102637973			2.01913	Downregulated
ENSMUSG00000026870.19	130.212	-1.2724	0.379115	-3.35625	0.000790063	0.00224026	ENSMUSG00000026870	cutal	77996			2.6497	Downregulated
ENSMUSG00000026879.14	3703.63	1.5812	0.106983	14.7799	1.97471e-49	1.23611e-47	ENSMUSG00000026879	gsn	227753			46.9079	Upregulated
ENSMUSG00000026889.12	1911.12	-1.13468	0.123907	-9.15752	5.31027e-20	7.6943e-19	ENSMUSG00000026889	rbm18	67889			18.1138	Downregulated
ENSMUSG00000087187.1	36.6921	5.14379	1.05351	4.88253	1.04735e-06	4.61644e-06	ENSMUSG00000087187	gm13431				5.33569	Upregulated
ENSMUSG00000047250.13	5221.46	1.20885	0.102646	11.777	5.13091e-32	1.56266e-30	ENSMUSG00000047250	ptgs1	19224			29.8061	Upregulated
ENSMUSG00000066798.3	1152.37	-1.47016	0.154403	-9.52157	1.70589e-21	2.7823e-20	ENSMUSG00000066798	zbtb6	241322			19.5556	Downregulated
ENSMUSG00000035437.15	3092.28	-1.01361	0.114541	-8.84939	8.79988e-19	1.16427e-17	ENSMUSG00000035437	rabgap1	227800			16.9339	Downregulated
ENSMUSG00000026915.16	5661.72	-1.22451	0.0975775	-12.5491	4.01884e-36	1.53735e-34	ENSMUSG00000026915	strbp	20744			33.8132	Downregulated
ENSMUSG00000035392.17	1340.56	-1.12979	0.143775	-7.85805	3.90159e-15	3.9132e-14	ENSMUSG00000035392	dennd1a	227801			13.4075	Downregulated
ENSMUSG00000062997.6	9140.49	-1.07692	0.11113	-9.69065	3.3041e-22	5.6631e-21	ENSMUSG00000062997	rpl35	66489			20.2469	Downregulated
ENSMUSG00000036890.13	146.176	1.87383	0.369075	5.0771	3.83241e-07	1.7888e-06	ENSMUSG00000036890	gtdc1	227835			5.74744	Upregulated
ENSMUSG00000026872.17	2150.99	-1.20328	0.132971	-9.04915	1.4409e-19	2.02841e-18	ENSMUSG00000026872	zeb2	24136			17.6928	Downregulated
ENSMUSG00000052155.5	1556.54	-2.33451	0.14366	-16.2502	2.2246e-59	1.96821e-57	ENSMUSG00000052155	acvr2a	11480			56.7059	Downregulated
ENSMUSG00000026761.12	3455.7	-1.00881	0.108723	-9.2787	1.71566e-20	2.573e-19	ENSMUSG00000026761	orc4	26428			18.5896	Downregulated
ENSMUSG00000069495.12	1505.92	-1.31697	0.135267	-9.73606	2.11604e-22	3.66649e-21	ENSMUSG00000069495	epc2	227867			20.4358	Downregulated
ENSMUSG00000026765.12	73.5612	5.12578	0.708649	7.23317	4.71837e-13	4.01962e-12	ENSMUSG00000026765	lypd6b	71897			11.3958	Upregulated
ENSMUSG00000050447.15	6.82461	6.1883	2.17786	2.84145	0.00449085	0.0109267	ENSMUSG00000050447	lypd6	320343			1.96151	Upregulated
ENSMUSG00000017144.8	2711.77	-1.44546	0.115947	-12.4666	1.13507e-35	4.23963e-34	ENSMUSG00000017144	rnd3	74194			33.3727	Downregulated
ENSMUSG00000053475.5	844.595	-2.0475	0.167989	-12.1883	3.58777e-34	1.20636e-32	ENSMUSG00000053475	tnfaip6	21930			31.9185	Downregulated
ENSMUSG00000036202.15	6998.17	-1.44457	0.0969996	-14.8926	3.68421e-50	2.3815e-48	ENSMUSG00000036202	rif1	51869			47.6231	Downregulated
ENSMUSG00000085315.7	51.3244	2.43982	0.627598	3.88755	0.000101261	0.000333264	ENSMUSG00000085315	a430018g15rik	115489452			3.47721	Upregulated
ENSMUSG00000017412.15	90.7245	2.83108	0.493738	5.73397	9.81058e-09	5.44585e-08	ENSMUSG00000017412	cacnb4	12298			7.26393	Upregulated
ENSMUSG00000036053.16	25.0561	2.0587	0.86424	2.3821	0.0172144	0.0366529	ENSMUSG00000036053	fmnl2	71409			1.43589	Upregulated
ENSMUSG00000061136.14	7987.06	-1.18074	0.0955755	-12.354	4.63519e-35	1.6608e-33	ENSMUSG00000061136	prpf40a	56194			32.7797	Downregulated
ENSMUSG00000026960.6	1074.49	-1.03967	0.149865	-6.93737	3.99457e-12	3.11176e-11	ENSMUSG00000026960	arl6ip6	65103			10.507	Downregulated
ENSMUSG00000026826.13	1067.47	-1.26862	0.152708	-8.3075	9.77421e-17	1.11363e-15	ENSMUSG00000026826	nr4a2	18227			14.9533	Downregulated
ENSMUSG00000086862.1	14.1514	4.13511	1.36207	3.0359	0.00239818	0.00618364	ENSMUSG00000086862	gm13546	100042926			2.20876	Upregulated
ENSMUSG00000026836.15	1108.81	-1.36928	0.155965	-8.77943	1.64312e-18	2.13822e-17	ENSMUSG00000026836	acvr1	11477			16.6699	Downregulated
ENSMUSG00000035168.16	3327.08	-1.19223	0.112347	-10.612	2.61985e-26	5.81101e-25	ENSMUSG00000035168	tanc1	66860			24.2357	Downregulated
ENSMUSG00000026988.15	591.177	-1.39162	0.194342	-7.16068	8.0279e-13	6.68443e-12	ENSMUSG00000026988	wdsub1	72137			11.1749	Downregulated
ENSMUSG00000026987.16	1271.35	-1.12069	0.141248	-7.93419	2.11878e-15	2.16765e-14	ENSMUSG00000026987	baz2b	407823			13.664	Downregulated
ENSMUSG00000026980.15	48.1509	6.15772	1.06618	5.77551	7.67219e-09	4.31632e-08	ENSMUSG00000026980	ly75	17076			7.36489	Upregulated
ENSMUSG00000054580.14	16.0025	3.12774	1.15444	2.7093	0.00674247	0.0158287	ENSMUSG00000054580	pla2r1	18779			1.80055	Upregulated
ENSMUSG00000086578.2	234.627	8.28809	0.892216	9.28934	1.5525e-20	2.33938e-19	ENSMUSG00000086578	gm13583				18.6309	Upregulated
ENSMUSG00000026971.15	57.7194	5.21996	0.802621	6.50364	7.84004e-11	5.4362e-10	ENSMUSG00000026971	itgb6	16420			9.2647	Upregulated
ENSMUSG00000026904.17	203.375	9.66478	1.41304	6.8397	7.93586e-12	6.00479e-11	ENSMUSG00000026904	slc4a10	94229			10.2215	Upregulated
ENSMUSG00000035000.8	8.78408	6.5258	2.03559	3.20585	0.00134665	0.00365937	ENSMUSG00000035000	dpp4	13482			2.43659	Upregulated
ENSMUSG00000026896.14	530.917	1.8951	0.206433	9.1802	4.30275e-20	6.29203e-19	ENSMUSG00000026896	ifih1	71586			18.2012	Upregulated
ENSMUSG00000026893.4	9.18354	5.25297	1.89852	2.76688	0.00565953	0.0134985	ENSMUSG00000026893	gca	227960			1.86972	Upregulated
ENSMUSG00000059742.10	8.3416	6.47467	2.06221	3.13968	0.00169133	0.00450253	ENSMUSG00000059742	kcnh7	170738			2.34654	Upregulated
ENSMUSG00000075318.12	41.037	2.66226	0.706004	3.77089	0.000162664	0.000518438	ENSMUSG00000075318	scn2a	110876			3.2853	Upregulated
ENSMUSG00000027030.15	462.385	-1.64249	0.227284	-7.22658	4.95299e-13	4.20869e-12	ENSMUSG00000027030	stk39	53416			11.3759	Downregulated
ENSMUSG00000075312.4	128.337	1.8313	0.402768	4.54678	5.44719e-06	2.17874e-05	ENSMUSG00000075312	gm13597				4.66179	Upregulated
ENSMUSG00000027068.6	2712.93	1.29059	0.125184	10.3095	6.38101e-25	1.3052e-23	ENSMUSG00000027068	dhrs9	241452			22.8843	Upregulated
ENSMUSG00000027086.16	810.939	-1.14374	0.170256	-6.71774	1.84561e-11	1.35885e-10	ENSMUSG00000027086	fastkd1	320720			9.86683	Downregulated
ENSMUSG00000042133.16	4698.28	-1.18041	0.10615	-11.1202	1.00068e-28	2.5561e-27	ENSMUSG00000042133	ppig	228005			26.5924	Downregulated
ENSMUSG00000027088.10	1233.83	-1.12745	0.158902	-7.09522	1.29142e-12	1.05261e-11	ENSMUSG00000027088	phospho2	73373			10.9777	Downregulated
ENSMUSG00000014959.12	4122.42	-1.09263	0.101403	-10.7751	4.5131e-27	1.04954e-25	ENSMUSG00000014959	gorasp2	70231			24.979	Downregulated
ENSMUSG00000027015.4	1466.73	1.989	0.140404	14.1663	1.48128e-45	8.00647e-44	ENSMUSG00000027015	cybrd1	73649			43.0966	Upregulated
ENSMUSG00000004085.14	3190.38	-1.23637	0.107609	-11.4894	1.49201e-30	4.16737e-29	ENSMUSG00000004085	map3k20	65964			28.3801	Downregulated
ENSMUSG00000055612.15	4595.08	-2.02792	0.101266	-20.0257	3.29149e-89	6.85886e-87	ENSMUSG00000055612	cdca7	66953			86.1637	Downregulated
ENSMUSG00000027109.16	4611.21	-1.19655	0.0994396	-12.033	2.38386e-33	7.70475e-32	ENSMUSG00000027109	sp3	20687			31.1132	Downregulated
ENSMUSG00000041777.11	641.249	-1.42335	0.186331	-7.63881	2.19238e-14	2.07164e-13	ENSMUSG00000041777	cir1	66935			12.6837	Downregulated
ENSMUSG00000041762.16	368.996	-1.32504	0.238995	-5.54423	2.95256e-08	1.54833e-07	ENSMUSG00000041762	gpr155	68526			6.81014	Downregulated
ENSMUSG00000027107.3	531.777	4.35145	0.249415	17.4466	3.65268e-68	4.59107e-66	ENSMUSG00000027107	chrna1	11435			65.3381	Upregulated
ENSMUSG00000050368.4	641.108	-1.16996	0.18881	-6.19648	5.77402e-10	3.6798e-09	ENSMUSG00000050368	hoxd10	15430			8.43418	Downregulated
ENSMUSG00000086813.1	14.7059	2.89132	1.17297	2.46495	0.0137031	0.0299457	ENSMUSG00000086813	gm13657				1.52367	Upregulated
ENSMUSG00000075271.4	19.4158	-3.9134	1.12116	-3.4905	0.000482117	0.00142716	ENSMUSG00000075271	ttc30a1	78802			2.84553	Downregulated
ENSMUSG00000051747.14	18.9305	3.7767	1.15098	3.28128	0.00103336	0.0028671	ENSMUSG00000051747	ttn	22138			2.54256	Upregulated
ENSMUSG00000027016.17	20.8535	7.81099	1.71637	4.55089	5.34187e-06	2.14447e-05	ENSMUSG00000027016	zfp385b	241494			4.66868	Upregulated
ENSMUSG00000027014.14	2182.75	-1.71176	0.119672	-14.3037	2.07438e-46	1.17749e-44	ENSMUSG00000027014	cwc22	80744			43.929	Downregulated
ENSMUSG00000027091.14	4540.77	-1.17333	0.100653	-11.6572	2.10971e-31	6.16449e-30	ENSMUSG00000027091	zc3h15	69082			29.2101	Downregulated
ENSMUSG00000059588.13	274.056	1.8693	0.271852	6.87616	6.14878e-12	4.70654e-11	ENSMUSG00000059588	calcrl	54598			10.3273	Upregulated
ENSMUSG00000027082.15	3567.74	-1.00509	0.105266	-9.54812	1.32068e-21	2.16967e-20	ENSMUSG00000027082	tfpi	21788			19.6636	Downregulated
ENSMUSG00000034075.10	4613.79	-1.01394	0.105842	-9.57978	9.72529e-22	1.61277e-20	ENSMUSG00000034075	zdhhc5	228136			19.7924	Downregulated
ENSMUSG00000034059.13	32.8808	3.74713	0.85671	4.37386	1.22067e-05	4.64035e-05	ENSMUSG00000034059	ypel4	241525			4.33345	Upregulated
ENSMUSG00000023224.12	20.9509	2.46736	0.982978	2.51008	0.0120703	0.0267278	ENSMUSG00000023224	serping1	12258			1.57304	Upregulated
ENSMUSG00000027078.14	17.196	5.04835	1.42073	3.55335	0.000380357	0.0011428	ENSMUSG00000027078	ube2l6	56791			2.94203	Upregulated
ENSMUSG00000027076.10	584.823	-1.55389	0.196491	-7.90824	2.6105e-15	2.65186e-14	ENSMUSG00000027076	timm10	30059			13.5764	Downregulated
ENSMUSG00000027074.14	1165.94	1.07575	0.145767	7.37988	1.58427e-13	1.40404e-12	ENSMUSG00000027074	slc43a3	58207			11.8526	Upregulated
ENSMUSG00000027071.14	4668.94	4.70989	0.12387	38.0229	0	0	ENSMUSG00000027071	p2rx3	228139			Inf	Upregulated
ENSMUSG00000025314.16	3105.37	-1.01037	0.123037	-8.21187	2.17761e-16	2.41843e-15	ENSMUSG00000025314	ptprj	19271			14.6165	Downregulated
ENSMUSG00000051329.13	4016.69	-1.09929	0.108406	-10.1405	3.6523e-24	7.10584e-23	ENSMUSG00000051329	nup160	59015			22.1484	Downregulated
ENSMUSG00000005505.12	1253.4	-1.86547	0.149338	-12.4916	8.30022e-36	3.13725e-34	ENSMUSG00000005505	kbtbd4	67136			33.5035	Downregulated
ENSMUSG00000063235.16	554.34	-1.13512	0.207901	-5.45991	4.76389e-08	2.45272e-07	ENSMUSG00000063235	ptpmt1	66461			6.61035	Downregulated
ENSMUSG00000002111.8	61.7081	-1.9698	0.563247	-3.49723	0.000470124	0.00139348	ENSMUSG00000002111	spi1	20375			2.8559	Downregulated
ENSMUSG00000002100.15	23.7574	4.428	1.13891	3.88791	0.000101111	0.00033284	ENSMUSG00000002100	mybpc3	17868			3.47776	Upregulated
ENSMUSG00000075040.9	499.431	-1.36151	0.207708	-6.55494	5.56647e-11	3.89899e-10	ENSMUSG00000075040	zfp408	381410			9.40905	Downregulated
ENSMUSG00000027243.8	262.246	-1.3321	0.274228	-4.85762	1.18806e-06	5.19759e-06	ENSMUSG00000027243	harbi1	241547			5.2842	Downregulated
ENSMUSG00000040506.16	1332.94	-1.21322	0.152024	-7.98043	1.45824e-15	1.50745e-14	ENSMUSG00000040506	ambra1	228361			13.8218	Downregulated
ENSMUSG00000027223.15	246.858	1.4293	0.285976	4.99796	5.7939e-07	2.64814e-06	ENSMUSG00000027223	mapk8ip1	19099			5.57706	Upregulated
ENSMUSG00000068742.11	806.797	-1.05248	0.173998	-6.04883	1.45904e-09	8.92787e-09	ENSMUSG00000068742	cry2	12953			8.04925	Downregulated
ENSMUSG00000049922.8	1377.12	-1.20886	0.13845	-8.73132	2.51712e-18	3.23831e-17	ENSMUSG00000049922	slc35c1	228368			16.4897	Downregulated
ENSMUSG00000027220.2	68.9972	-1.33933	0.520567	-2.57284	0.0100869	0.0227623	ENSMUSG00000027220	syt13	80976			1.64278	Downregulated
ENSMUSG00000027217.13	23.8161	-2.32619	0.913374	-2.54682	0.0108711	0.0243417	ENSMUSG00000027217	tspan18	241556			1.61365	Downregulated
ENSMUSG00000040174.14	904.375	-1.76017	0.165807	-10.6158	2.5172e-26	5.599e-25	ENSMUSG00000040174	alkbh3	69113			24.2519	Downregulated
ENSMUSG00000081476.1	727.389	-1.48055	0.178433	-8.2975	1.06326e-16	1.20709e-15	ENSMUSG00000081476	itpa-ps1				14.9183	Downregulated
ENSMUSG00000027193.12	8465.13	-1.10355	0.0904639	-12.1988	3.1537e-34	1.06266e-32	ENSMUSG00000027193	api5	11800			31.9736	Downregulated
ENSMUSG00000082820.3	36.0822	-2.11314	0.72643	-2.90893	0.00362665	0.00899816	ENSMUSG00000082820	gm13803				2.04585	Downregulated
ENSMUSG00000027164.8	1785.27	-1.25378	0.14046	-8.92622	4.40797e-19	5.9412e-18	ENSMUSG00000027164	traf6	22034			17.2261	Downregulated
ENSMUSG00000032841.15	14.4997	4.25017	1.36027	3.12449	0.00178113	0.00471466	ENSMUSG00000032841	prr5l	72446			2.32655	Upregulated
ENSMUSG00000005089.15	126.503	2.7998	0.41638	6.72414	1.76629e-11	1.30227e-10	ENSMUSG00000005089	slc1a2	20511			9.8853	Upregulated
ENSMUSG00000005087.17	4257.8	-2.02345	0.109233	-18.5241	1.32001e-76	2.0905e-74	ENSMUSG00000005087	cd44	12505			73.6798	Downregulated
ENSMUSG00000027185.14	1617.37	-1.00847	0.133941	-7.5292	5.10514e-14	4.68696e-13	ENSMUSG00000027185	nat10	98956			12.3291	Downregulated
ENSMUSG00000027184.14	22501.7	-1.31614	0.0879003	-14.9732	1.09977e-50	7.28747e-49	ENSMUSG00000027184	caprin1	53872			48.1374	Downregulated
ENSMUSG00000027176.8	1451.29	-1.01657	0.137404	-7.39844	1.37798e-13	1.22808e-12	ENSMUSG00000027176	cstf3	228410			11.9108	Downregulated
ENSMUSG00000074994.4	3508.07	-1.1176	0.109152	-10.2389	1.32683e-24	2.65987e-23	ENSMUSG00000074994	qser1	99003			22.5751	Downregulated
ENSMUSG00000027171.10	292.159	1.0243	0.258453	3.96321	7.39483e-05	0.00024891	ENSMUSG00000027171	prrg4	228413			3.60396	Upregulated
ENSMUSG00000027170.12	3403.23	-1.10131	0.111977	-9.83515	7.9446e-23	1.42007e-21	ENSMUSG00000027170	eif3m	98221			20.8477	Downregulated
ENSMUSG00000016458.13	172.479	6.81195	0.678056	10.0463	9.53925e-24	1.8071e-22	ENSMUSG00000016458	wt1	22431			21.743	Upregulated
ENSMUSG00000027162.7	6566.92	-1.01503	0.0938005	-10.8211	2.73349e-27	6.43244e-26	ENSMUSG00000027162	lin7c	22343			25.1916	Downregulated
ENSMUSG00000027160.16	960.789	1.09686	0.162461	6.75155	1.46273e-11	1.08655e-10	ENSMUSG00000027160	ccdc34	68201			9.96395	Upregulated
ENSMUSG00000050808.13	15.609	7.36979	1.79923	4.09609	4.20192e-05	0.000147258	ENSMUSG00000050808	muc15	269328			3.83192	Upregulated
ENSMUSG00000027133.3	1086.85	-1.41795	0.15807	-8.97035	2.95569e-19	4.06683e-18	ENSMUSG00000027133	nop10	66181			17.3907	Downregulated
ENSMUSG00000027131.3	1413.44	-1.09165	0.137233	-7.95475	1.79487e-15	1.84221e-14	ENSMUSG00000027131	emc4	68032			13.7347	Downregulated
ENSMUSG00000044042.18	1269.63	-1.13935	0.153822	-7.40693	1.29252e-13	1.15387e-12	ENSMUSG00000044042	fmn1	14260			11.9378	Downregulated
ENSMUSG00000023236.7	42.5063	2.14752	0.764222	2.81007	0.00495302	0.0119593	ENSMUSG00000023236	scg5	20394			1.92229	Upregulated
ENSMUSG00000040383.16	3688.17	-1.50857	0.113229	-13.3232	1.69613e-40	7.87732e-39	ENSMUSG00000040383	aqr	11834			38.1036	Downregulated
ENSMUSG00000057147.13	1737.74	-1.36333	0.128341	-10.6227	2.33694e-26	5.20535e-25	ENSMUSG00000057147	dph6	66632			24.2835	Downregulated
ENSMUSG00000027210.20	180.238	2.64538	0.343397	7.70356	1.32327e-14	1.27087e-13	ENSMUSG00000027210	meis2	17536			12.8959	Upregulated
ENSMUSG00000103562.1	15.0186	4.962	1.51876	3.26714	0.00108642	0.00300377	ENSMUSG00000103562	2810405f15rik				2.52233	Upregulated
ENSMUSG00000087203.7	54.8489	4.81917	0.797895	6.03985	1.54259e-09	9.41239e-09	ENSMUSG00000087203	gm13986	329496			8.0263	Upregulated
ENSMUSG00000040152.8	5269.4	2.20094	0.121736	18.0795	4.61987e-73	6.83784e-71	ENSMUSG00000040152	thbs1	21825			70.1651	Upregulated
ENSMUSG00000040093.15	75.3094	2.85267	0.560284	5.09148	3.55273e-07	1.66217e-06	ENSMUSG00000040093	bmf	171543			5.77932	Upregulated
ENSMUSG00000040061.17	40.1269	5.84885	1.13522	5.15216	2.57504e-07	1.22502e-06	ENSMUSG00000040061	plcb2	18796			5.91186	Upregulated
ENSMUSG00000074918.4	1539.98	-1.4459	0.13671	-10.5764	3.83435e-26	8.4106e-25	ENSMUSG00000074918	inafm2	100043272			24.0752	Downregulated
ENSMUSG00000027324.1	469.036	-1.82342	0.213628	-8.53549	1.39567e-17	1.68086e-16	ENSMUSG00000027324	rpusd2	271842			15.7745	Downregulated
ENSMUSG00000046814.3	14.5203	-4.30778	1.35889	-3.17007	0.00152404	0.0040902	ENSMUSG00000046814	gchfr	320415			2.38826	Downregulated
ENSMUSG00000034154.15	2607.92	-1.59391	0.118066	-13.5001	1.56123e-41	7.51527e-40	ENSMUSG00000034154	ino80	68142			39.1241	Downregulated
ENSMUSG00000027305.9	867.122	-1.03307	0.163071	-6.33505	2.37262e-10	1.57021e-09	ENSMUSG00000027305	ndufaf1	69702	ndufaf1	Oxidative Phosphorylation	8.80404	Downregulated
ENSMUSG00000033943.15	2735.64	-5.3452	0.141575	-37.7552	0	0	ENSMUSG00000033943	mga	29808			Inf	Downregulated
ENSMUSG00000033808.16	2151.94	-1.15449	0.1201	-9.61272	7.0655e-22	1.1791e-20	ENSMUSG00000033808	tmem87a	211499			19.9285	Downregulated
ENSMUSG00000027284.16	337.941	-1.20644	0.244055	-4.9433	7.68099e-07	3.45285e-06	ENSMUSG00000027284	cdan1	68968			5.46182	Downregulated
ENSMUSG00000027272.5	2534.08	-1.20407	0.119334	-10.09	6.11724e-24	1.1762e-22	ENSMUSG00000027272	ubr1	22222			21.9295	Downregulated
ENSMUSG00000054484.14	1933.32	-1.44062	0.126754	-11.3654	6.21666e-30	1.67723e-28	ENSMUSG00000054484	tmem62	96957			27.7754	Downregulated
ENSMUSG00000074890.4	362.949	-1.16469	0.235603	-4.94343	7.6761e-07	3.45163e-06	ENSMUSG00000074890	lcmt2	329504			5.46198	Downregulated
ENSMUSG00000050619.14	927.658	-1.1655	0.161969	-7.19584	6.20777e-13	5.23495e-12	ENSMUSG00000050619	zscan29	99334			11.2811	Downregulated
ENSMUSG00000027254.13	105.247	1.86204	0.441226	4.22014	2.44152e-05	8.88066e-05	ENSMUSG00000027254	map1a	17754			4.05155	Upregulated
ENSMUSG00000068479.5	1268.3	-1.27564	0.146517	-8.70644	3.13559e-18	4.00793e-17	ENSMUSG00000068479	mfap1a	67532			16.3971	Downregulated
ENSMUSG00000027242.14	1613.33	-1.14129	0.13042	-8.75091	2.11641e-18	2.74285e-17	ENSMUSG00000027242	wdr76	241627			16.5618	Downregulated
ENSMUSG00000027236.8	2896.02	-1.65001	0.11365	-14.5183	9.28042e-48	5.48411e-46	ENSMUSG00000027236	eif3j1	78655			45.2609	Downregulated
ENSMUSG00000033396.13	1040.16	-1.46562	0.157033	-9.33325	1.02678e-20	1.56809e-19	ENSMUSG00000033396	spg11	214585			18.8046	Downregulated
ENSMUSG00000027233.4	75.1364	5.17553	0.708715	7.3027	2.82049e-13	2.44757e-12	ENSMUSG00000027233	patl2	67578			11.6113	Upregulated
ENSMUSG00000060802.8	17789.2	1.75599	0.0835443	21.0187	4.42545e-98	1.09509e-95	ENSMUSG00000060802	b2m	12010			94.9606	Upregulated
ENSMUSG00000074876.5	175.324	-1.8247	0.339782	-5.3702	7.86481e-08	3.95474e-07	ENSMUSG00000074876					6.40288	Downregulated
ENSMUSG00000033213.16	5.37136	-5.90257	2.33791	-2.52472	0.0115791	0.0257446	ENSMUSG00000033213	aa467197	433470			1.58931	Downregulated
ENSMUSG00000005802.12	11311.4	-1.34825	0.0865237	-15.5824	9.5842e-55	7.29735e-53	ENSMUSG00000005802	slc30a4	22785			52.1368	Downregulated
ENSMUSG00000005803.14	553.567	2.29905	0.201918	11.3861	4.90612e-30	1.33732e-28	ENSMUSG00000005803	sqor	59010			27.8738	Upregulated
ENSMUSG00000027204.13	224.616	3.15682	0.377212	8.36881	5.82041e-17	6.74307e-16	ENSMUSG00000027204	fbn1	14118			15.1711	Upregulated
ENSMUSG00000027206.13	11707.4	-1.41222	0.0864699	-16.332	5.84658e-60	5.2312e-58	ENSMUSG00000027206	cops2	12848			57.2814	Downregulated
ENSMUSG00000001998.15	1445.6	-1.06604	0.153462	-6.94662	3.7415e-12	2.92036e-11	ENSMUSG00000001998	ap4e1	108011			10.5346	Downregulated
ENSMUSG00000027368.6	74.0311	-2.21418	0.519784	-4.25981	2.04602e-05	7.53027e-05	ENSMUSG00000027368	dusp2	13537			4.12319	Downregulated
ENSMUSG00000079056.12	10.2147	4.6629	1.69292	2.75435	0.00588081	0.0139786	ENSMUSG00000079056	kcnip3	56461			1.85454	Upregulated
ENSMUSG00000034800.15	272.568	-1.69361	0.270433	-6.2626	3.78613e-10	2.4544e-09	ENSMUSG00000034800	zfp661	72180			8.61005	Downregulated
ENSMUSG00000027374.12	2375.07	-1.07724	0.116603	-9.23854	2.49886e-20	3.69509e-19	ENSMUSG00000027374	mrps5	77721			18.4324	Downregulated
ENSMUSG00000027381.16	108.878	1.80237	0.419451	4.29697	1.73149e-05	6.43851e-05	ENSMUSG00000027381	bcl2l11	12125			4.19121	Upregulated
ENSMUSG00000027387.11	401.312	-1.45724	0.226491	-6.43399	1.24298e-10	8.46176e-10	ENSMUSG00000027387	zc3h8	57432			9.07254	Downregulated
ENSMUSG00000027394.13	680.415	-1.96176	0.191705	-10.2332	1.40759e-24	2.80756e-23	ENSMUSG00000027394	ttl	69737			22.5517	Downregulated
ENSMUSG00000027395.15	1530.93	-2.16095	0.138283	-15.627	4.77006e-55	3.70311e-53	ENSMUSG00000027395	polr1b	20017			52.4314	Downregulated
ENSMUSG00000037938.4	269.268	-2.11121	0.278039	-7.59321	3.12066e-14	2.90546e-13	ENSMUSG00000037938	chchd5	66170			12.5368	Downregulated
ENSMUSG00000103009.1	80.2794	-2.95873	0.520342	-5.68612	1.29961e-08	7.11682e-08	ENSMUSG00000103009	gm4430				7.14771	Downregulated
ENSMUSG00000037902.18	9158.89	-1.40512	0.0980137	-14.3359	1.30452e-46	7.43155e-45	ENSMUSG00000037902	sirpa	19261			44.1289	Downregulated
ENSMUSG00000027405.16	10000.7	-2.20321	0.0923334	-23.8615	7.70029e-126	3.81092e-123	ENSMUSG00000027405	nop56	67134			122.419	Downregulated
ENSMUSG00000027406.12	3314.5	-1.33415	0.108396	-12.3082	8.18757e-35	2.90082e-33	ENSMUSG00000027406	idh3b	170718			32.5375	Downregulated
ENSMUSG00000037740.8	1286.82	-1.25668	0.146552	-8.57498	9.91033e-18	1.21478e-16	ENSMUSG00000037740	mrps26	99045			15.9155	Downregulated
ENSMUSG00000027300.9	292.348	-1.51197	0.263414	-5.73992	9.47202e-09	5.27085e-08	ENSMUSG00000027300	ubox5	140629			7.27812	Downregulated
ENSMUSG00000079043.2	456.206	-1.32677	0.213106	-6.22586	4.78915e-10	3.07816e-09	ENSMUSG00000079043	fastkd5	380601			8.51171	Downregulated
ENSMUSG00000074797.11	624.992	-1.46347	0.191226	-7.65311	1.96175e-14	1.8626e-13	ENSMUSG00000074797	itpa	16434			12.7299	Downregulated
ENSMUSG00000074796.10	261.364	-2.33243	0.285578	-8.16739	3.1513e-16	3.43476e-15	ENSMUSG00000074796	slc4a11	269356			14.4641	Downregulated
ENSMUSG00000027329.9	125.374	-2.97982	0.422671	-7.04999	1.7893e-12	1.4388e-11	ENSMUSG00000027329	spef1	70997			10.842	Downregulated
ENSMUSG00000027333.18	791.156	-2.26685	0.178939	-12.6683	8.8663e-37	3.51039e-35	ENSMUSG00000027333	smox	228608			34.4546	Downregulated
ENSMUSG00000037482.2	74.9473	-2.63825	0.525987	-5.01581	5.281e-07	2.4235e-06	ENSMUSG00000037482	erv3	71995			5.61556	Downregulated
ENSMUSG00000079037.9	5161.92	-1.08185	0.10034	-10.7819	4.19285e-27	9.7794e-26	ENSMUSG00000079037	prnp	19122			25.0097	Downregulated
ENSMUSG00000037376.14	2353.84	-1.41521	0.117629	-12.0312	2.43646e-33	7.8587e-32	ENSMUSG00000037376	trmt6	66926			31.1046	Downregulated
ENSMUSG00000043110.2	5.11838	5.75324	2.37521	2.4222	0.0154267	0.0332807	ENSMUSG00000043110	lrrn4	320974			1.47781	Upregulated
ENSMUSG00000084762.1	38.785	1.97008	0.697655	2.82386	0.00474494	0.0115004	ENSMUSG00000084762	platr3	102642414			1.93929	Upregulated
ENSMUSG00000027274.16	917.257	-1.03193	0.1619	-6.37387	1.84315e-10	1.23477e-09	ENSMUSG00000027274	mkks	59030			8.90841	Downregulated
ENSMUSG00000027281.16	909.921	-1.24031	0.168207	-7.37374	1.65908e-13	1.46951e-12	ENSMUSG00000027281	slx4ip	74243			11.8328	Downregulated
ENSMUSG00000027276.7	898.215	-1.70883	0.173809	-9.83163	8.22796e-23	1.46907e-21	ENSMUSG00000027276	jag1	16449			20.833	Downregulated
ENSMUSG00000039092.9	10.0475	6.75772	1.9704	3.42961	0.000604444	0.00175837	ENSMUSG00000039092	sptlc3	228677			2.75489	Upregulated
ENSMUSG00000039033.11	552.318	-1.33903	0.197537	-6.77863	1.21318e-11	9.08426e-11	ENSMUSG00000039033	tasp1	75812			10.0417	Downregulated
ENSMUSG00000045624.15	6684.18	-1.78511	0.104101	-17.1479	6.51467e-66	7.64244e-64	ENSMUSG00000045624	esf1	66580			63.1168	Downregulated
ENSMUSG00000051379.12	14.5979	7.27452	1.82144	3.99382	6.50173e-05	0.000221008	ENSMUSG00000051379	flrt3	71436			3.65559	Upregulated
ENSMUSG00000027423.15	3912.33	-1.29369	0.102742	-12.5916	2.34928e-36	9.1414e-35	ENSMUSG00000027423	snx5	69178			34.039	Downregulated
ENSMUSG00000027424.11	1236.16	-1.14389	0.145369	-7.86883	3.57972e-15	3.60178e-14	ENSMUSG00000027424	mgme1	74528			13.4435	Downregulated
ENSMUSG00000027425.18	1606.72	-1.16279	0.131721	-8.82767	1.06882e-18	1.40473e-17	ENSMUSG00000027425	kat14	228714			16.8524	Downregulated
ENSMUSG00000037259.15	32.3554	2.54402	0.782853	3.24968	0.00115536	0.00317663	ENSMUSG00000037259	dzank1	241688			2.49803	Upregulated
ENSMUSG00000027427.13	1946.87	-1.06115	0.127081	-8.3502	6.81447e-17	7.86595e-16	ENSMUSG00000027427	polr3f	70408			15.1042	Downregulated
ENSMUSG00000027428.9	870.492	-1.04267	0.163546	-6.37539	1.82497e-10	1.22311e-09	ENSMUSG00000027428	rbbp9	26450			8.91254	Downregulated
ENSMUSG00000001767.5	2272.16	-1.03644	0.121523	-8.5287	1.47997e-17	1.77832e-16	ENSMUSG00000001767	crnkl1	66877			15.75	Downregulated
ENSMUSG00000037143.17	49.744	2.40454	0.632022	3.80452	0.000142077	0.000456406	ENSMUSG00000037143	cfap61	78774			3.34065	Upregulated
ENSMUSG00000074749.10	1045.81	-1.13435	0.15157	-7.48396	7.21161e-14	6.545e-13	ENSMUSG00000074749	kiz	228730			12.1841	Downregulated
ENSMUSG00000027435.8	10.308	4.2261	1.62252	2.60466	0.00919655	0.0209401	ENSMUSG00000027435	cd93	17064			1.67902	Upregulated
ENSMUSG00000027438.14	233.347	-1.78611	0.292786	-6.1004	1.05806e-09	6.57889e-09	ENSMUSG00000027438	napb	17957			8.18185	Downregulated
ENSMUSG00000027447.6	2066.88	1.28216	0.131021	9.78592	1.29415e-22	2.27222e-21	ENSMUSG00000027447	cst3	13010			20.6435	Upregulated
ENSMUSG00000079009.8	703.312	-1.84108	0.180073	-10.2241	1.54729e-24	3.07845e-23	ENSMUSG00000079009	gm14139	100271882			22.5117	Downregulated
ENSMUSG00000079008.2	25.9175	2.20442	0.861011	2.56027	0.0104592	0.0235254	ENSMUSG00000079008	gm14124	100216455			1.62846	Upregulated
ENSMUSG00000095315.1	41.1534	-1.64657	0.683329	-2.40963	0.0159686	0.0343234	ENSMUSG00000095315	gm10130	102633750			1.46441	Downregulated
ENSMUSG00000027452.11	27.5594	-2.35607	0.835536	-2.81983	0.00480488	0.0116282	ENSMUSG00000027452	acss1	68738			1.93449	Downregulated
ENSMUSG00000032869.15	1833.38	-1.37843	0.127869	-10.78	4.2789e-27	9.96543e-26	ENSMUSG00000032869	psmf1	228769			25.0015	Downregulated
ENSMUSG00000027463.14	165.409	4.68479	0.446763	10.4861	1.00098e-25	2.14513e-24	ENSMUSG00000027463	slc52a3	69698			23.6685	Upregulated
ENSMUSG00000027466.15	1789.33	-1.05666	0.127144	-8.31077	9.50867e-17	1.0865e-15	ENSMUSG00000027466	rbck1	24105			14.964	Downregulated
ENSMUSG00000032715.9	9085.94	-1.91155	0.0937738	-20.3847	2.28443e-92	4.88899e-90	ENSMUSG00000032715	trib3	228775			89.3108	Downregulated
ENSMUSG00000074678.1	83.5895	2.21531	0.487843	4.54103	5.59793e-06	2.23423e-05	ENSMUSG00000074678	defb25	654459			4.65087	Upregulated
ENSMUSG00000019188.16	2818.94	-1.31902	0.112692	-11.7046	1.20695e-31	3.59294e-30	ENSMUSG00000019188	h13	14950			29.4446	Downregulated
ENSMUSG00000042745.9	665.861	2.44755	0.191823	12.7594	2.7627e-37	1.13644e-35	ENSMUSG00000042745	id1	15901			34.9445	Upregulated
ENSMUSG00000068040.10	4573.14	-1.27982	0.111296	-11.4992	1.3309e-30	3.73714e-29	ENSMUSG00000068040	tm9sf4	99237			28.4275	Downregulated
ENSMUSG00000061411.12	143.092	2.88362	0.405747	7.10694	1.18648e-12	9.71072e-12	ENSMUSG00000061411	nol4l	329540			11.0127	Upregulated
ENSMUSG00000027487.11	725.418	-1.42044	0.180493	-7.86975	3.55359e-15	3.57776e-14	ENSMUSG00000027487	cdk5rap1	66971			13.4464	Downregulated
ENSMUSG00000038369.14	4281.07	-1.16528	0.107616	-10.8281	2.53425e-27	5.98135e-26	ENSMUSG00000038369	ncoa6	56406			25.2232	Downregulated
ENSMUSG00000027603.15	545.262	1.17898	0.200813	5.87106	4.33029e-09	2.51112e-08	ENSMUSG00000027603	ggt7	207182			7.60013	Upregulated
ENSMUSG00000027610.17	1511.17	-1.0809	0.135676	-7.96682	1.62808e-15	1.67428e-14	ENSMUSG00000027610	gss	14854			13.7762	Downregulated
ENSMUSG00000074649.6	1801.02	1.43841	0.132642	10.8443	2.12209e-27	5.05377e-26	ENSMUSG00000074649	bc029722	613262			25.2964	Upregulated
ENSMUSG00000027613.15	4530.19	-1.94153	0.101894	-19.0544	6.04413e-81	1.04044e-78	ENSMUSG00000027613	eif6	16418			77.9828	Downregulated
ENSMUSG00000038259.4	17.3134	-4.95625	1.39287	-3.55831	0.000373252	0.00112295	ENSMUSG00000038259	gdf5	14563			2.94964	Downregulated
ENSMUSG00000027620.16	11672.7	-1.01042	0.0861031	-11.735	8.42851e-32	2.52808e-30	ENSMUSG00000027620	rbm39	170791			29.5972	Downregulated
ENSMUSG00000038085.13	359.977	-1.56791	0.238455	-6.5753	4.85536e-11	3.42666e-10	ENSMUSG00000038085	cnbd2	70873			9.46513	Downregulated
ENSMUSG00000027628.10	1226.26	-1.27349	0.144132	-8.83558	9.95776e-19	1.31308e-17	ENSMUSG00000027628	aar2	68295			16.8817	Downregulated
ENSMUSG00000067818.6	19.4843	3.65317	1.15669	3.15831	0.00158689	0.00424736	ENSMUSG00000067818	myl9	98932			2.37188	Upregulated
ENSMUSG00000027636.11	51.6726	1.82938	0.607614	3.01075	0.00260601	0.00667391	ENSMUSG00000027636	sla2	77799			2.17562	Upregulated
ENSMUSG00000027649.15	1632.62	-1.14927	0.134791	-8.52628	1.51129e-17	1.81458e-16	ENSMUSG00000027649	ctnnbl1	66642			15.7412	Downregulated
ENSMUSG00000037820.15	18316.1	-1.32368	0.0883255	-14.9864	9.01526e-51	6.04977e-49	ENSMUSG00000037820	tgm2	21817			48.2183	Downregulated
ENSMUSG00000016024.9	1913.51	3.33612	0.137936	24.186	3.12151e-129	1.59469e-126	ENSMUSG00000016024	lbp	16803			125.797	Upregulated
ENSMUSG00000085385.7	1984.13	-2.60216	0.12703	-20.4847	2.94993e-93	6.48862e-91	ENSMUSG00000085385	snhg17				90.1878	Downregulated
ENSMUSG00000078956.3	29.7168	4.83595	1.04099	4.64555	3.39172e-06	1.39736e-05	ENSMUSG00000078956	gm14221				4.85469	Upregulated
ENSMUSG00000084919.1	13.9234	5.78645	1.77598	3.25818	0.00112129	0.00308993	ENSMUSG00000084919	ptprtos	77645			2.51005	Upregulated
ENSMUSG00000083567.3	152.039	-1.41256	0.354047	-3.98975	6.61423e-05	0.000224543	ENSMUSG00000083567	gm11451				3.6487	Downregulated
ENSMUSG00000017868.16	24.0968	6.62057	1.58524	4.17638	2.96179e-05	0.000106459	ENSMUSG00000017868	sgk2	27219			3.97282	Upregulated
ENSMUSG00000086152.1	108.603	1.13775	0.412247	2.75986	0.00578257	0.0137691	ENSMUSG00000086152	gm11454				1.86109	Upregulated
ENSMUSG00000035399.12	1171.07	-1.00597	0.145209	-6.92779	4.27478e-12	3.32111e-11	ENSMUSG00000035399	oser1	66680			10.4787	Downregulated
ENSMUSG00000017943.15	187.733	1.15576	0.318403	3.62987	0.000283563	0.000870475	ENSMUSG00000017943	gdap1l1	228858			3.06024	Upregulated
ENSMUSG00000048486.6	1746.17	-1.21764	0.140204	-8.68478	3.79473e-18	4.81934e-17	ENSMUSG00000048486	fitm2	228859			16.317	Downregulated
ENSMUSG00000078949.2	6.06611	5.94916	2.25768	2.63507	0.00841188	0.0193239	ENSMUSG00000078949	r3hdml	100043899			1.71391	Upregulated
ENSMUSG00000017697.3	251.879	1.31934	0.280575	4.70226	2.57293e-06	1.07798e-05	ENSMUSG00000017697	ada	11486			4.96739	Upregulated
ENSMUSG00000017002.14	2255.73	6.07376	0.178775	33.9742	5.34989e-253	1.05908e-249	ENSMUSG00000017002	slpi	20568			248.975	Upregulated
ENSMUSG00000017007.9	56.0974	2.69991	0.608272	4.43866	9.05209e-06	3.50166e-05	ENSMUSG00000017007	rbpjl	19668			4.45573	Upregulated
ENSMUSG00000017307.15	323.417	-1.13874	0.253858	-4.48574	7.26602e-06	2.84691e-05	ENSMUSG00000017307	acot8	170789			4.54563	Downregulated
ENSMUSG00000017740.17	37.3768	2.19314	0.740502	2.96169	0.00305959	0.00772432	ENSMUSG00000017740	slc12a5	57138			2.11214	Upregulated
ENSMUSG00000039804.15	1687.58	-1.21481	0.141043	-8.61309	7.112e-18	8.8132e-17	ENSMUSG00000039804	ncoa5	228869			16.0549	Downregulated
ENSMUSG00000017652.16	703.891	-1.16712	0.185512	-6.29137	3.14683e-10	2.05765e-09	ENSMUSG00000017652	cd40	21939			8.68663	Downregulated
ENSMUSG00000017664.16	1168.07	-1.39558	0.152379	-9.15863	5.2559e-20	7.62948e-19	ENSMUSG00000017664	slc35c2	228875			18.1175	Downregulated
ENSMUSG00000039725.6	591.979	-1.29822	0.192314	-6.75054	1.47294e-11	1.09363e-10	ENSMUSG00000039725	trp53rka	381406			9.96113	Downregulated
ENSMUSG00000085274.1	25.524	2.63558	0.884972	2.97815	0.0028999	0.00735168	ENSMUSG00000085274	bc046401				2.13361	Upregulated
ENSMUSG00000081123.1	4.54974	5.60639	2.46574	2.27371	0.0229833	0.0471914	ENSMUSG00000081123					1.32614	Upregulated
ENSMUSG00000042854.9	123.59	-1.22425	0.394366	-3.10434	0.00190705	0.00501693	ENSMUSG00000042854	trp53rkb	76367			2.29956	Downregulated
ENSMUSG00000074578.12	2975.4	-2.90704	0.132022	-22.0194	1.87723e-107	5.82935e-105	ENSMUSG00000074578	zfas1	68949			104.234	Downregulated
ENSMUSG00000083436.1	30.2747	3.63386	0.959581	3.78692	0.000152524	0.000487196	ENSMUSG00000083436	gm11471				3.3123	Upregulated
ENSMUSG00000039463.14	1254.63	-1.20378	0.143978	-8.36087	6.22549e-17	7.19133e-16	ENSMUSG00000039463	slc9a8	77031			15.1432	Downregulated
ENSMUSG00000006418.17	2195.99	-1.01839	0.118789	-8.57308	1.00756e-17	1.23313e-16	ENSMUSG00000006418	rnf114	81018			15.909	Downregulated
ENSMUSG00000078923.10	42.4697	1.62555	0.665207	2.44367	0.0145387	0.0315813	ENSMUSG00000078923	ube2v1	66589			1.50057	Upregulated
ENSMUSG00000056501.3	2864.84	-1.05305	0.111103	-9.47816	2.58811e-21	4.16121e-20	ENSMUSG00000056501	cebpb	12608			19.3808	Downregulated
ENSMUSG00000087684.1	33.6761	4.46333	0.924497	4.82784	1.38019e-06	5.98522e-06	ENSMUSG00000087684	1200007c13rik				5.22292	Upregulated
ENSMUSG00000074577.9	90.1007	1.60242	0.494176	3.24262	0.00118437	0.00325077	ENSMUSG00000074577	ripor3	69553			2.48801	Upregulated
ENSMUSG00000044641.7	696.87	-1.1925	0.180916	-6.59146	4.35525e-11	3.09024e-10	ENSMUSG00000044641	pard6b	58220			9.51001	Downregulated
ENSMUSG00000051149.15	111.801	-1.03024	0.412627	-2.49678	0.0125328	0.0276669	ENSMUSG00000051149	adnp	11538			1.55804	Downregulated
ENSMUSG00000027551.15	578.513	-1.53715	0.194729	-7.89381	2.93104e-15	2.96986e-14	ENSMUSG00000027551	zfp64	22722			13.5273	Downregulated
ENSMUSG00000027498.14	2500.96	-1.641	0.11515	-14.251	4.41708e-46	2.42053e-44	ENSMUSG00000027498	cstf1	67337			43.6161	Downregulated
ENSMUSG00000074570.13	38.8116	4.37964	0.864246	5.06759	4.0289e-07	1.87609e-06	ENSMUSG00000074570	cass4	320664			5.72675	Upregulated
ENSMUSG00000008999.7	36.5667	4.29792	0.902973	4.75974	1.93838e-06	8.25886e-06	ENSMUSG00000008999	bmp7	12162			5.08308	Upregulated
ENSMUSG00000005883.15	12.5201	4.57752	1.52953	2.99276	0.00276467	0.00704037	ENSMUSG00000005883	spo11	26972			2.1524	Upregulated
ENSMUSG00000027509.11	2381.06	-1.16292	0.116789	-9.95739	2.34129e-23	4.3266e-22	ENSMUSG00000027509	rae1	66679			21.3639	Downregulated
ENSMUSG00000027513.11	28.4916	-2.17123	0.828154	-2.62177	0.00874751	0.0200339	ENSMUSG00000027513	pck1	18534			1.69823	Downregulated
ENSMUSG00000027514.14	41.3109	1.57001	0.680001	2.30884	0.0209525	0.0435236	ENSMUSG00000027514	zbp1	58203			1.36128	Upregulated
ENSMUSG00000039263.16	1077.68	-1.84214	0.157971	-11.6612	2.01075e-31	5.88619e-30	ENSMUSG00000039263	npepl1	228961			29.2302	Downregulated
ENSMUSG00000078906.9	44.5511	2.14989	0.662561	3.24482	0.00117526	0.00322744	ENSMUSG00000078906	gm14444	105244402			2.49114	Upregulated
ENSMUSG00000082112.1	8.721	6.4829	2.0397	3.17836	0.00148112	0.0039858	ENSMUSG00000082112	gm14445				2.39948	Upregulated
ENSMUSG00000078902.3	108.055	-1.32435	0.414769	-3.19299	0.00140808	0.00380868	ENSMUSG00000078902	gm14443				2.41923	Downregulated
ENSMUSG00000078894.9	29.1435	-2.52777	0.86136	-2.93462	0.00333951	0.00835511	ENSMUSG00000078894	2210418o10rik	100504263			2.07805	Downregulated
ENSMUSG00000078877.11	457.737	-1.48603	0.217613	-6.82875	8.5655e-12	6.45961e-11	ENSMUSG00000078877	gm14295	100039123			10.1898	Downregulated
ENSMUSG00000083111.1	42.9394	-2.28474	0.673168	-3.39401	0.000688774	0.00197969	ENSMUSG00000083111	gm14421				2.7034	Downregulated
ENSMUSG00000078872.9	103.329	-2.02141	0.435327	-4.64344	3.42657e-06	1.41099e-05	ENSMUSG00000078872	gm14401				4.85048	Downregulated
ENSMUSG00000078869.2	214.082	1.38198	0.300624	4.59704	4.28541e-06	1.73976e-05	ENSMUSG00000078869	gm14409				4.75951	Upregulated
ENSMUSG00000078866.10	224.088	-1.1297	0.293022	-3.85536	0.00011556	0.000376257	ENSMUSG00000078866	zfp970	628308			3.42451	Downregulated
ENSMUSG00000081574.1	12.6822	-4.81684	1.59213	-3.02541	0.00248296	0.00637631	ENSMUSG00000081574	gm14429				2.19543	Downregulated
ENSMUSG00000074519.11	316.388	-1.19913	0.251907	-4.76022	1.93382e-06	8.24384e-06	ENSMUSG00000074519	zfp971	626848			5.08387	Downregulated
ENSMUSG00000039050.8	3427.4	-1.23968	0.106008	-11.6943	1.36352e-31	4.02873e-30	ENSMUSG00000039050	osbpl2	228983			29.3948	Downregulated
ENSMUSG00000084843.1	81.9962	4.1331	0.577299	7.15938	8.10426e-13	6.74092e-12	ENSMUSG00000084843	b230312c02rik				11.1713	Upregulated
ENSMUSG00000038963.15	2229.78	-1.0548	0.118924	-8.86953	7.34572e-19	9.76777e-18	ENSMUSG00000038963	slco4a1	108115			17.0102	Downregulated
ENSMUSG00000027569.15	972.915	-1.00694	0.15842	-6.35619	2.06824e-10	1.37683e-09	ENSMUSG00000027569	mrgbp	73247			8.86112	Downregulated
ENSMUSG00000023393.15	59.6189	-1.99917	0.57106	-3.50081	0.000463849	0.00137643	ENSMUSG00000023393	slc17a9	228993			2.86125	Downregulated
ENSMUSG00000038848.14	3484.85	-1.23227	0.108152	-11.3939	4.48623e-30	1.22921e-28	ENSMUSG00000038848	ythdf1	228994			27.9104	Downregulated
ENSMUSG00000070461.3	244.74	-1.15814	0.289993	-3.9937	6.50511e-05	0.000221076	ENSMUSG00000070461	9230112e08rik				3.65546	Downregulated
ENSMUSG00000016344.14	260.267	-1.08904	0.276655	-3.93647	8.26884e-05	0.000275866	ENSMUSG00000016344	ppdpf	66496			3.5593	Downregulated
ENSMUSG00000038705.13	967.424	-1.48205	0.157474	-9.41141	4.89521e-21	7.68339e-20	ENSMUSG00000038705	gmeb2	229004			19.1144	Downregulated
ENSMUSG00000038671.15	1061.39	-1.54749	0.151899	-10.1876	2.25223e-24	4.44192e-23	ENSMUSG00000038671	arfrp1	76688			22.3524	Downregulated
ENSMUSG00000000826.16	4687.45	-1.22291	0.109279	-11.1907	4.52778e-29	1.17551e-27	ENSMUSG00000000826	dnajc5	13002			26.9298	Downregulated
ENSMUSG00000038605.11	153.463	1.40335	0.353651	3.96819	7.2421e-05	0.00024434	ENSMUSG00000038605	samd10	229011			3.61201	Upregulated
ENSMUSG00000040329.14	124.885	6.08543	0.664485	9.15811	5.2813e-20	7.65933e-19	ENSMUSG00000040329	il7	16196			18.1158	Upregulated
ENSMUSG00000027508.15	67.0418	3.29632	0.579619	5.68704	1.29258e-08	7.08327e-08	ENSMUSG00000027508	pag1	94212			7.14977	Upregulated
ENSMUSG00000062515.3	10.1732	3.99173	1.63276	2.44478	0.0144941	0.0315004	ENSMUSG00000062515	fabp4	11770			1.50168	Upregulated
ENSMUSG00000027536.6	1234.12	1.36752	0.145957	9.36933	7.2995e-21	1.13114e-19	ENSMUSG00000027536	chmp4c	66371			18.9465	Upregulated
ENSMUSG00000003617.16	13585.1	-1.09857	0.0887303	-12.381	3.3103e-35	1.19148e-33	ENSMUSG00000003617	cp	12870			32.9239	Downregulated
ENSMUSG00000039221.10	4410.21	-1.00718	0.111538	-9.02999	1.7169e-19	2.40199e-18	ENSMUSG00000039221	rpl22l1	68028			17.6194	Downregulated
ENSMUSG00000074653.10	839.957	2.76065	0.174114	15.8554	1.29016e-56	1.06975e-54	ENSMUSG00000074653	lrrc31	320352			53.9707	Upregulated
ENSMUSG00000051860.13	5.49778	5.88793	2.32042	2.53744	0.0111665	0.0249181	ENSMUSG00000051860	samd7	75953			1.60348	Upregulated
ENSMUSG00000037610.15	9.70947	4.61168	1.73277	2.66145	0.00778042	0.0180118	ENSMUSG00000037610	kcnmb2	72413			1.74444	Upregulated
ENSMUSG00000103039.1	37.1385	1.58692	0.705625	2.24896	0.0245152	0.0499161	ENSMUSG00000103039	gm37123				1.30176	Upregulated
ENSMUSG00000027674.16	50.7447	9.08015	4.00214	2.26882	0.023279	0.0477243	ENSMUSG00000027674	pex5l	58869			1.32126	Upregulated
ENSMUSG00000027715.9	6257.42	1.19506	0.0936131	12.7659	2.54203e-37	1.04839e-35	ENSMUSG00000027715	ccna2	12428			34.9795	Upregulated
ENSMUSG00000045031.18	153.856	1.35729	0.358364	3.78746	0.000152194	0.000486242	ENSMUSG00000045031	cetn4	207175			3.31315	Upregulated
ENSMUSG00000027722.14	2291.3	-1.28561	0.123019	-10.4505	1.45697e-25	3.07244e-24	ENSMUSG00000027722	spata5	57815			23.5125	Downregulated
ENSMUSG00000058174.7	82.7825	4.83714	0.629628	7.68254	1.55969e-14	1.48979e-13	ENSMUSG00000058174	gm5148	381438			12.8269	Upregulated
ENSMUSG00000025759.11	571.841	-1.01354	0.192295	-5.27076	1.35859e-07	6.6387e-07	ENSMUSG00000025759	mfsd8	72175			6.17792	Downregulated
ENSMUSG00000049100.15	740.011	1.52434	0.175493	8.68608	3.75158e-18	4.76836e-17	ENSMUSG00000049100	pcdh10	18526			16.3216	Upregulated
ENSMUSG00000027737.10	900.143	1.23947	0.165268	7.49975	6.39399e-14	5.82298e-13	ENSMUSG00000027737	slc7a11	26570			12.2349	Upregulated
ENSMUSG00000102544.1	7.82416	4.73271	1.94417	2.43431	0.0149203	0.0323026	ENSMUSG00000102544	gm5103				1.49076	Upregulated
ENSMUSG00000097885.7	33.2917	2.32247	0.769978	3.01628	0.00255893	0.0065597	ENSMUSG00000097885	5031434o11rik				2.18312	Upregulated
ENSMUSG00000074604.9	688.673	2.12818	0.201732	10.5496	5.10406e-26	1.11034e-24	ENSMUSG00000074604	mgst2	211666			23.9545	Upregulated
ENSMUSG00000103527.1	25.565	2.05987	0.869262	2.36968	0.0178034	0.0377649	ENSMUSG00000103527	gm37261				1.42291	Upregulated
ENSMUSG00000061143.15	319.638	-1.1857	0.249148	-4.75904	1.9452e-06	8.28345e-06	ENSMUSG00000061143	maml3	433586			5.08179	Downregulated
ENSMUSG00000103726.1	8.91024	6.58127	2.02808	3.24507	0.00117421	0.0032251	ENSMUSG00000103726	gm30074				2.49146	Upregulated
ENSMUSG00000103170.1	32.1747	2.35519	0.775133	3.03844	0.0023781	0.00613686	ENSMUSG00000103170	gm37170				2.21205	Upregulated
ENSMUSG00000037016.11	6.39886	-6.1563	2.21797	-2.77565	0.00550919	0.0131697	ENSMUSG00000037016	frem2	242022			1.88043	Downregulated
ENSMUSG00000048655.17	231.516	4.03784	0.356423	11.3288	9.45159e-30	2.5242e-28	ENSMUSG00000048655	ccdc169	320604			27.5979	Upregulated
ENSMUSG00000027800.14	173.398	7.82774	0.89456	8.75038	2.12638e-18	2.75351e-17	ENSMUSG00000027800	tm4sf1	17112			16.5601	Upregulated
ENSMUSG00000097339.5	9.99324	4.11179	1.62477	2.53069	0.011384	0.0253499	ENSMUSG00000097339	gm26671				1.59602	Upregulated
ENSMUSG00000104965.1	74.7965	-2.30438	0.521337	-4.42014	9.86355e-06	3.79056e-05	ENSMUSG00000104965	gm43437				4.4213	Downregulated
ENSMUSG00000036381.13	6.82522	6.08383	2.17862	2.79251	0.00523002	0.0125611	ENSMUSG00000036381	p2ry14	140795			1.90097	Upregulated
ENSMUSG00000036894.3	657.458	1.14566	0.183354	6.24834	4.14846e-10	2.67723e-09	ENSMUSG00000036894	rap2b	74012			8.57231	Upregulated
ENSMUSG00000091572.8	148.009	-1.25219	0.358555	-3.49233	0.000478825	0.00141847	ENSMUSG00000091572	vmn2r3	637004			2.84818	Downregulated
ENSMUSG00000027827.16	8.721	6.4829	2.0397	3.17836	0.00148112	0.0039858	ENSMUSG00000027827	kcnab1	16497			2.39948	Upregulated
ENSMUSG00000104093.1	9.0364	6.60251	2.02142	3.26628	0.00108971	0.00301128	ENSMUSG00000104093	a330015k06rik	102637797			2.52125	Upregulated
ENSMUSG00000103041.1	167.364	-1.05092	0.335445	-3.13293	0.00173072	0.00459505	ENSMUSG00000103041	gm37305				2.33771	Downregulated
ENSMUSG00000027831.9	497.37	3.11649	0.221257	14.0854	4.66853e-45	2.49782e-43	ENSMUSG00000027831	veph1	72789			42.6024	Upregulated
ENSMUSG00000027833.16	550.145	-1.43953	0.197383	-7.29307	3.02967e-13	2.61762e-12	ENSMUSG00000027833	shox2	20429			11.5821	Downregulated
ENSMUSG00000047557.2	121.743	1.34311	0.393471	3.41348	0.00064139	0.00185732	ENSMUSG00000047557	lxn	17035			2.73111	Upregulated
ENSMUSG00000102525.1	122.654	2.06226	0.401454	5.13697	2.79207e-07	1.32152e-06	ENSMUSG00000102525	gm37784				5.87893	Upregulated
ENSMUSG00000097252.1	75.2596	4.38743	0.615986	7.12261	1.05899e-12	8.70784e-12	ENSMUSG00000097252					11.0601	Upregulated
ENSMUSG00000027834.15	145.23	4.65216	0.470148	9.89509	4.37228e-23	7.94081e-22	ENSMUSG00000027834	serpini1	20713			21.1001	Upregulated
ENSMUSG00000027804.13	3705.53	-1.30111	0.1045	-12.4509	1.38362e-35	5.10779e-34	ENSMUSG00000027804	ppid	67738			33.2918	Downregulated
ENSMUSG00000027955.16	546.128	6.50545	0.371391	17.5165	1.07267e-68	1.39245e-66	ENSMUSG00000027955	gask1b	68659			65.8562	Upregulated
ENSMUSG00000106293.1	9.85723	3.97122	1.65029	2.40639	0.0161112	0.0346205	ENSMUSG00000106293	gm42476				1.46067	Upregulated
ENSMUSG00000028015.3	978.058	2.95839	0.168118	17.5971	2.5914e-69	3.42001e-67	ENSMUSG00000028015	ctso	229445			66.466	Upregulated
ENSMUSG00000102692.1	924.478	2.65931	0.182767	14.5503	5.81781e-48	3.46379e-46	ENSMUSG00000102692	dchs2	100534287			45.4604	Upregulated
ENSMUSG00000027993.16	32.5515	2.32861	0.770764	3.02117	0.00251803	0.00646217	ENSMUSG00000027993	trim2	80890			2.18962	Upregulated
ENSMUSG00000031286.6	134.132	2.85091	0.405515	7.03035	2.06017e-12	1.64202e-11	ENSMUSG00000031286	glt28d2	320302			10.7846	Upregulated
ENSMUSG00000106508.1	9.99294	4.20032	1.62077	2.59156	0.00955426	0.0216685	ENSMUSG00000106508	4933425m03rik				1.66417	Upregulated
ENSMUSG00000048039.8	2482.4	-1.01952	0.117551	-8.673	4.2089e-18	5.32825e-17	ENSMUSG00000048039	isg20l2	229504			16.2734	Downregulated
ENSMUSG00000028069.16	1406.99	-1.00879	0.137934	-7.31354	2.60199e-13	2.26541e-12	ENSMUSG00000028069	gpatch4	66614			11.6449	Downregulated
ENSMUSG00000028068.14	2562.21	1.52403	0.122386	12.4526	1.35342e-35	5.00798e-34	ENSMUSG00000028068	iqgap3	404710			33.3003	Upregulated
ENSMUSG00000041423.16	122.267	3.1635	0.457501	6.91473	4.68769e-12	3.62849e-11	ENSMUSG00000041423	paqr6	68957			10.4403	Upregulated
ENSMUSG00000074489.9	16.129	3.14206	1.15037	2.73135	0.00630751	0.0148927	ENSMUSG00000074489	bglap3	12095			1.82703	Upregulated
ENSMUSG00000050144.13	1836.57	-1.22818	0.130862	-9.38529	6.27438e-21	9.76104e-20	ENSMUSG00000050144	slc25a44	229517			19.0105	Downregulated
ENSMUSG00000028053.13	5190.26	-1.3548	0.11641	-11.6382	2.6347e-31	7.6561e-30	ENSMUSG00000028053	ash1l	192195			29.116	Downregulated
ENSMUSG00000105692.1	910.314	-1.83672	0.174734	-10.5116	7.64251e-26	1.65348e-24	ENSMUSG00000105692	gm43737				23.7816	Downregulated
ENSMUSG00000042784.9	233.381	3.15309	0.314787	10.0166	1.28886e-23	2.42708e-22	ENSMUSG00000042784	muc1	17829			21.6149	Upregulated
ENSMUSG00000042766.17	1459.95	-1.10161	0.135815	-8.11106	5.01797e-16	5.40288e-15	ENSMUSG00000042766	trim46	360213			14.2674	Downregulated
ENSMUSG00000027953.13	510.619	1.06996	0.205341	5.21064	1.88189e-07	9.06983e-07	ENSMUSG00000027953	slc50a1	19729			6.0424	Upregulated
ENSMUSG00000028039.11	8.2776	6.33512	2.07434	3.05405	0.00225777	0.00585018	ENSMUSG00000028039	efna3	13638			2.23283	Upregulated
ENSMUSG00000047824.13	1217.46	-1.02119	0.144396	-7.07211	1.52593e-12	1.23422e-11	ENSMUSG00000047824	pygo2	68911			10.9086	Downregulated
ENSMUSG00000027952.16	175.365	1.0997	0.329404	3.33846	0.000842444	0.0023744	ENSMUSG00000027952	pmvk	68603			2.62445	Upregulated
ENSMUSG00000027947.11	3264.8	-1.54434	0.117207	-13.1761	1.20432e-39	5.46501e-38	ENSMUSG00000027947	il6ra	16194			37.2624	Downregulated
ENSMUSG00000060671.12	1115.16	-1.2329	0.15437	-7.98668	1.38624e-15	1.43677e-14	ENSMUSG00000060671	atp8b2	54667			13.8426	Downregulated
ENSMUSG00000027939.11	33.1227	2.1261	0.771756	2.75489	0.00587114	0.0139591	ENSMUSG00000027939	nup210l	77595			1.85514	Upregulated
ENSMUSG00000027932.14	33.4262	1.93208	0.766142	2.52183	0.0116746	0.0259314	ENSMUSG00000027932	slc27a3	26568			1.58617	Upregulated
ENSMUSG00000042306.11	18.8102	5.2951	1.43601	3.68737	0.000226588	0.000708624	ENSMUSG00000042306	s100a14	66166			3.14958	Upregulated
ENSMUSG00000074457.10	480.776	1.17735	0.208333	5.6513	1.59243e-08	8.63972e-08	ENSMUSG00000074457	s100a16	67860			7.0635	Upregulated
ENSMUSG00000001020.8	354.64	2.8396	0.261165	10.8728	1.55302e-27	3.73221e-26	ENSMUSG00000001020	s100a4	20198			25.428	Upregulated
ENSMUSG00000056054.9	7.71049	5.69766	2.12902	2.67618	0.00744657	0.0173097	ENSMUSG00000056054	s100a8	20201			1.76171	Upregulated
ENSMUSG00000046203.11	30.0374	6.91531	1.56868	4.40837	1.04151e-05	3.99381e-05	ENSMUSG00000046203	sprr2g				4.39861	Upregulated
ENSMUSG00000050359.7	15.249	5.92104	1.64062	3.60903	0.000307342	0.000937296	ENSMUSG00000050359	sprr1a	20753			3.02812	Upregulated
ENSMUSG00000096879.2	14.7868	7.30983	1.81759	4.02172	5.77738e-05	0.000197958	ENSMUSG00000096879	tdpoz8	229571			3.70343	Upregulated
ENSMUSG00000027907.4	4976.67	1.46396	0.105922	13.8211	1.9007e-43	9.67889e-42	ENSMUSG00000027907	s100a11	20195			41.0142	Upregulated
ENSMUSG00000102169.1	5.68763	5.85253	2.29765	2.54719	0.0108596	0.0243238	ENSMUSG00000102169	gm9113				1.61397	Upregulated
ENSMUSG00000102311.1	10.1749	6.52206	1.96899	3.31239	0.000925041	0.00258878	ENSMUSG00000102311	gm5543				2.58691	Upregulated
ENSMUSG00000089696.3	12.7658	6.95334	1.87158	3.71523	0.000203016	0.000638563	ENSMUSG00000089696	spopfm1				3.1948	Upregulated
ENSMUSG00000028145.9	757.502	-1.22406	0.173543	-7.05332	1.74699e-12	1.40728e-11	ENSMUSG00000028145	them4	75778			10.8516	Downregulated
ENSMUSG00000028150.14	603.1	2.4851	0.202628	12.2643	1.40762e-34	4.8887e-33	ENSMUSG00000028150	rorc	19885			32.3108	Upregulated
ENSMUSG00000068877.12	14.5627	4.25609	1.36113	3.12689	0.00176669	0.00467877	ENSMUSG00000068877	selenbp2	20342			2.32987	Upregulated
ENSMUSG00000068876.14	840.28	2.18574	0.172404	12.678	7.83153e-37	3.12413e-35	ENSMUSG00000068876	cgn	70737			34.5053	Upregulated
ENSMUSG00000068874.13	314.286	2.28119	0.262466	8.69138	3.58048e-18	4.56188e-17	ENSMUSG00000068874	selenbp1	20341			16.3409	Upregulated
ENSMUSG00000086288.1	15.559	2.62538	1.14352	2.29588	0.0216827	0.0447879	ENSMUSG00000086288	gm15265				1.34884	Upregulated
ENSMUSG00000038777.19	20.5549	4.09175	1.18668	3.44806	0.000564622	0.0016495	ENSMUSG00000038777	sema6c	20360			2.78265	Upregulated
ENSMUSG00000053192.9	495.878	1.22946	0.20713	5.93568	2.92628e-09	1.73182e-08	ENSMUSG00000053192	mllt11	56772			7.7615	Upregulated
ENSMUSG00000028111.4	1798.53	1.34067	0.127891	10.4829	1.03557e-25	2.21327e-24	ENSMUSG00000028111	ctsk	13038			23.655	Upregulated
ENSMUSG00000060438.5	216.112	-2.20272	0.313041	-7.03652	1.97105e-12	1.57575e-11	ENSMUSG00000060438	rps10-ps1				10.8025	Downregulated
ENSMUSG00000015850.11	372.523	5.2127	0.332642	15.6706	2.40365e-55	1.90333e-53	ENSMUSG00000015850	adamtsl4	229595			52.7205	Upregulated
ENSMUSG00000028108.15	836.618	3.48775	0.184948	18.858	2.5249e-79	4.1653e-77	ENSMUSG00000028108	ecm1	13601			76.3804	Upregulated
ENSMUSG00000015745.9	1599.07	-1.93497	0.139245	-13.8962	6.67916e-44	3.42323e-42	ENSMUSG00000015745	plekho1	67220			41.4656	Downregulated
ENSMUSG00000068856.3	3384.24	-1.57135	0.109011	-14.4145	4.19171e-47	2.46781e-45	ENSMUSG00000068856	sf3b4	107701			44.6077	Downregulated
ENSMUSG00000038486.9	48.2621	1.83519	0.631318	2.90692	0.00365006	0.009052	ENSMUSG00000038486	sv2a	64051			2.04326	Upregulated
ENSMUSG00000068854.7	334.217	1.68598	0.260472	6.47278	9.62152e-11	6.61354e-10	ENSMUSG00000068854	h2bc21	319190			9.17957	Upregulated
ENSMUSG00000091405.2	20.6953	2.40877	1.00838	2.38875	0.016906	0.0360885	ENSMUSG00000091405	h4c14	97122			1.44263	Upregulated
ENSMUSG00000038403.10	10.0481	6.67921	1.97088	3.38895	0.000701616	0.0020141	ENSMUSG00000038403	hjv	69585			2.69592	Upregulated
ENSMUSG00000074398.5	24.4423	2.24125	0.912021	2.45746	0.0139925	0.0305191	ENSMUSG00000074398	gm15441	100038464			1.51543	Upregulated
ENSMUSG00000087610.1	43.6681	1.93368	0.656474	2.94556	0.00322374	0.00809102	ENSMUSG00000087610	gm16253				2.092	Upregulated
ENSMUSG00000028088.14	81.6594	1.2464	0.473938	2.62989	0.00854126	0.0196097	ENSMUSG00000028088	fmo5	14263			1.70753	Upregulated
ENSMUSG00000074388.3	9.28859	3.83062	1.68456	2.27396	0.0229682	0.0471848	ENSMUSG00000074388	gm5544	433632			1.3262	Upregulated
ENSMUSG00000033285.15	3843.38	-1.17291	0.103296	-11.3549	7.01572e-30	1.88539e-28	ENSMUSG00000033285	wdr3	269470			27.7246	Downregulated
ENSMUSG00000044468.14	99.0435	2.35504	0.451427	5.21687	1.81971e-07	8.7862e-07	ENSMUSG00000044468	tent5c	74645			6.0562	Upregulated
ENSMUSG00000042035.11	14.344	7.21475	1.83055	3.94131	8.10391e-05	0.000270649	ENSMUSG00000042035	igsf3	78908			3.56759	Upregulated
ENSMUSG00000104737.1	6.21326	4.6732	2.07768	2.24923	0.0244977	0.0498868	ENSMUSG00000104737	gm42937				1.30201	Upregulated
ENSMUSG00000033147.16	195.755	1.84305	0.319338	5.77147	7.85837e-09	4.41479e-08	ENSMUSG00000033147	slc22a15	242126			7.35509	Upregulated
ENSMUSG00000027859.10	506.151	-2.96522	0.21818	-13.5907	4.54647e-42	2.2223e-40	ENSMUSG00000027859	ngf	18049			39.6532	Downregulated
ENSMUSG00000027848.12	97.747	3.91683	0.519351	7.54178	4.63598e-14	4.26861e-13	ENSMUSG00000027848	olfml3	99543			12.3697	Upregulated
ENSMUSG00000044165.12	14.1044	2.78906	1.19148	2.34084	0.0192403	0.0403856	ENSMUSG00000044165	bcl2l15	229672			1.39377	Upregulated
ENSMUSG00000027843.13	824.855	1.67311	0.168322	9.93993	2.79034e-23	5.14443e-22	ENSMUSG00000027843	ptpn22	19260			21.2887	Upregulated
ENSMUSG00000044098.14	1881.65	-1.57848	0.126959	-12.4329	1.73203e-35	6.37909e-34	ENSMUSG00000044098	rsbn1	229675			33.1952	Downregulated
ENSMUSG00000058388.14	925.771	1.00598	0.163487	6.15325	7.59128e-10	4.78405e-09	ENSMUSG00000058388	phtf1	18685			8.3202	Upregulated
ENSMUSG00000101641.1	9.7906	3.59325	1.52612	2.3545	0.0185475	0.0391235	ENSMUSG00000101641	gm29560				1.40756	Upregulated
ENSMUSG00000002227.15	745.139	1.45543	0.178665	8.14617	3.75627e-16	4.07173e-15	ENSMUSG00000002227	mov10	17454			14.3902	Upregulated
ENSMUSG00000105355.1	18.7007	2.53052	1.03234	2.45124	0.0142366	0.0310131	ENSMUSG00000105355	gm40117				1.50845	Upregulated
ENSMUSG00000048458.8	190.116	-1.21742	0.316292	-3.84904	0.00011858	0.000385299	ENSMUSG00000048458	inka2	109050			3.4142	Downregulated
ENSMUSG00000027902.8	33.1347	7.00041	1.59792	4.38096	1.18159e-05	4.49612e-05	ENSMUSG00000027902	chil6	229688			4.34716	Upregulated
ENSMUSG00000091575.2	66.2373	4.67457	0.68358	6.83836	8.01073e-12	6.05566e-11	ENSMUSG00000091575	2010016i18rik	69206			10.2178	Upregulated
ENSMUSG00000102780.1	60.364	1.38011	0.557659	2.47483	0.0133298	0.0292509	ENSMUSG00000102780	gm38253				1.53386	Upregulated
ENSMUSG00000027896.15	108.5	4.73308	0.575968	8.21762	2.07588e-16	2.31031e-15	ENSMUSG00000027896	slc16a4	229699			14.6363	Upregulated
ENSMUSG00000106426.1	27.7704	3.68185	0.977136	3.768	0.00016456	0.000524057	ENSMUSG00000106426	gm36211				3.28062	Upregulated
ENSMUSG00000086968.8	330.305	1.54505	0.247228	6.2495	4.11769e-10	2.65845e-09	ENSMUSG00000086968	4933431e20rik	329735			8.57537	Upregulated
ENSMUSG00000004032.10	362.567	1.06717	0.235542	4.53072	5.87833e-06	2.33731e-05	ENSMUSG00000004032	gstm5	14866			4.63128	Upregulated
ENSMUSG00000004035.12	162.057	5.59211	0.559466	9.99544	1.5957e-23	2.98008e-22	ENSMUSG00000004035	gstm7	68312			21.5258	Upregulated
ENSMUSG00000068762.11	64.615	2.94584	0.572181	5.14844	2.62663e-07	1.24694e-06	ENSMUSG00000068762	gstm6	14867			5.90415	Upregulated
ENSMUSG00000040562.12	2680.62	1.4544	0.112751	12.8992	4.54579e-38	1.96163e-36	ENSMUSG00000040562	gstm2	14863			35.7074	Upregulated
ENSMUSG00000058135.12	2267.88	2.19507	0.122231	17.9583	4.13365e-72	5.87079e-70	ENSMUSG00000058135	gstm1	14862			69.2313	Upregulated
ENSMUSG00000056411.2	48.4844	2.55558	0.663003	3.85456	0.00011594	0.000377418	ENSMUSG00000056411	gm12500	791415			3.42318	Upregulated
ENSMUSG00000009108.15	107.724	1.5012	0.41726	3.59775	0.000320981	0.000976026	ENSMUSG00000009108	gnat2	14686			3.01054	Upregulated
ENSMUSG00000068747.14	95.4789	5.98827	0.735066	8.14658	3.74363e-16	4.06081e-15	ENSMUSG00000068747	sort1	20661			14.3914	Upregulated
ENSMUSG00000074281.3	17.1502	3.34218	1.1297	2.95846	0.00309181	0.00779449	ENSMUSG00000074281	gm12522	100038453			2.10821	Upregulated
ENSMUSG00000027886.7	284.687	4.83551	0.345757	13.9853	1.91733e-44	9.98839e-43	ENSMUSG00000027886	1700013f07rik	75504			42.0005	Upregulated
ENSMUSG00000049565.16	71.5521	6.10758	0.874031	6.98783	2.79171e-12	2.20072e-11	ENSMUSG00000049565	aknad1	329738			10.6574	Upregulated
ENSMUSG00000045326.13	30.2282	6.83282	1.63048	4.19069	2.7811e-05	0.000100397	ENSMUSG00000045326	fndc7	320181			3.99828	Upregulated
ENSMUSG00000033721.16	185.756	4.69746	0.421712	11.139	8.10086e-29	2.08947e-27	ENSMUSG00000033721	vav3	57257			26.68	Upregulated
ENSMUSG00000074264.12	29.6577	2.73203	0.880728	3.10202	0.00192205	0.00504885	ENSMUSG00000074264	amy1	11722			2.29681	Upregulated
ENSMUSG00000033554.17	1025.46	-1.24476	0.157989	-7.87877	3.3061e-15	3.3392e-14	ENSMUSG00000033554	dph5	69740			13.4764	Downregulated
ENSMUSG00000027962.14	447.064	1.41565	0.215405	6.57205	4.96272e-11	3.49931e-10	ENSMUSG00000027962	vcam1	22329			9.45602	Upregulated
ENSMUSG00000027961.7	102.81	3.1158	0.463086	6.72833	1.7162e-11	1.2677e-10	ENSMUSG00000027961	lrrc39	109245			9.89698	Upregulated
ENSMUSG00000033386.10	8645.25	-1.27854	0.103182	-12.3911	2.91899e-35	1.06028e-33	ENSMUSG00000033386	frrs1	20321			32.9746	Downregulated
ENSMUSG00000106037.1	773.494	-1.10415	0.171587	-6.43496	1.23509e-10	8.41296e-10	ENSMUSG00000106037	gm4332				9.07505	Downregulated
ENSMUSG00000097124.2	176.381	4.53181	0.41634	10.8849	1.36075e-27	3.28008e-26	ENSMUSG00000097124	a530020g20rik				25.4841	Upregulated
ENSMUSG00000028125.14	55.1403	-1.93244	0.591155	-3.26891	0.00107961	0.00298598	ENSMUSG00000028125	abca4	11304			2.52491	Downregulated
ENSMUSG00000039756.12	5048.36	-1.06966	0.0974043	-10.9817	4.68087e-28	1.14932e-26	ENSMUSG00000039756	dnttip2	99480			25.9396	Downregulated
ENSMUSG00000106365.1	36.0896	3.32976	0.784023	4.24702	2.16629e-05	7.94155e-05	ENSMUSG00000106365	gm43568				4.10009	Upregulated
ENSMUSG00000053965.10	132.299	5.98658	0.628366	9.52722	1.61548e-21	2.64028e-20	ENSMUSG00000053965	pde5a	242202			19.5784	Upregulated
ENSMUSG00000054091.9	1725.12	1.40623	0.132503	10.6128	2.59894e-26	5.77272e-25	ENSMUSG00000054091	1810037i17rik	67704			24.2386	Upregulated
ENSMUSG00000050315.13	39.4506	5.55665	1.04424	5.32123	1.03065e-07	5.11035e-07	ENSMUSG00000050315	synpo2	118449			6.29155	Upregulated
ENSMUSG00000039234.11	1988.09	-1.01833	0.122536	-8.31048	9.53137e-17	1.08752e-15	ENSMUSG00000039234	sec24d	69608			14.9636	Downregulated
ENSMUSG00000032826.16	2659.2	-1.19413	0.126555	-9.43566	3.88551e-21	6.15963e-20	ENSMUSG00000032826	ank2	109676			19.2104	Downregulated
ENSMUSG00000028024.14	2185.44	-1.80161	0.139183	-12.9442	2.53494e-38	1.09989e-36	ENSMUSG00000028024	enpep	13809			35.9587	Downregulated
ENSMUSG00000028017.7	77.3569	-3.64175	0.571455	-6.37277	1.85647e-10	1.24264e-09	ENSMUSG00000028017	egf	13645			8.90565	Downregulated
ENSMUSG00000028010.16	1343.53	-1.26739	0.140567	-9.01627	1.94602e-19	2.71534e-18	ENSMUSG00000028010	gar1	68147			17.5662	Downregulated
ENSMUSG00000027997.9	211.322	1.22272	0.302537	4.04155	5.30993e-05	0.00018325	ENSMUSG00000027997	casp6	12368			3.73696	Upregulated
ENSMUSG00000027994.14	486.321	1.75801	0.209975	8.37246	5.64253e-17	6.54178e-16	ENSMUSG00000027994	mcub	66815			15.1843	Upregulated
ENSMUSG00000027983.13	190.233	1.00595	0.31566	3.18681	0.00143852	0.00388174	ENSMUSG00000027983	cyp2u1	71519			2.41097	Upregulated
ENSMUSG00000028167.15	80.4377	1.16005	0.478601	2.42384	0.0153573	0.0331533	ENSMUSG00000028167	bdh2	69772			1.47947	Upregulated
ENSMUSG00000050150.16	80.5126	4.11628	0.590021	6.9765	3.02619e-12	2.3761e-11	ENSMUSG00000050150	slc9b1	74446			10.6241	Upregulated
ENSMUSG00000049349.3	15.0607	5.92717	1.73425	3.41772	0.000631479	0.00183063	ENSMUSG00000049349	gm5105				2.7374	Upregulated
ENSMUSG00000090066.2	1259.62	1.54641	0.143777	10.7556	5.57521e-27	1.28897e-25	ENSMUSG00000090066	1110002e22rik	102634333			24.8898	Upregulated
ENSMUSG00000028158.14	1463.05	1.16593	0.134731	8.65377	4.98253e-18	6.2576e-17	ENSMUSG00000028158	mttp	17777			16.2036	Upregulated
ENSMUSG00000105504.4	145.369	5.98434	0.603786	9.91136	3.71542e-23	6.78675e-22	ENSMUSG00000105504	gbp5	229898			21.1683	Upregulated
ENSMUSG00000040253.15	1166.51	5.0098	0.190869	26.2473	7.66405e-152	4.66829e-149	ENSMUSG00000040253	gbp7	229900			148.331	Upregulated
ENSMUSG00000028268.14	635.452	3.76901	0.220938	17.0591	2.99001e-65	3.4564e-63	ENSMUSG00000028268	gbp3	55932			62.4614	Upregulated
ENSMUSG00000040264.10	279.482	3.21538	0.289982	11.0882	1.43136e-28	3.62696e-27	ENSMUSG00000040264	gbp2b	14468			26.4405	Upregulated
ENSMUSG00000028270.12	290.689	4.0916	0.311835	13.121	2.49468e-39	1.11605e-37	ENSMUSG00000028270	gbp2	14469			36.9523	Upregulated
ENSMUSG00000028266.17	3758.08	-1.25635	0.103373	-12.1535	5.49338e-34	1.83542e-32	ENSMUSG00000028266	lmo4	16911			31.7363	Downregulated
ENSMUSG00000028195.4	8146.12	1.51767	0.10153	14.948	1.60561e-50	1.05511e-48	ENSMUSG00000028195	ccn1	16007			47.9767	Upregulated
ENSMUSG00000097183.2	84.3138	2.58876	0.518693	4.99094	6.00864e-07	2.73996e-06	ENSMUSG00000097183	gm17501				5.56226	Upregulated
ENSMUSG00000028194.15	329.245	4.73428	0.317708	14.9014	3.22954e-50	2.09616e-48	ENSMUSG00000028194	ddah1	69219			47.6786	Upregulated
ENSMUSG00000036853.5	74.0723	3.59279	0.57091	6.2931	3.11191e-10	2.0365e-09	ENSMUSG00000036853	mcoln3	171166			8.69112	Upregulated
ENSMUSG00000028184.12	4269.08	-1.21927	0.1175	-10.3767	3.16485e-25	6.57766e-24	ENSMUSG00000028184	adgrl2	99633			23.1819	Downregulated
ENSMUSG00000047676.6	280.635	-1.5653	0.272238	-5.74975	8.9374e-09	4.98737e-08	ENSMUSG00000047676	rpsa-ps10				7.30213	Downregulated
ENSMUSG00000028037.13	2299.24	1.41535	0.117591	12.0362	2.29218e-33	7.4388e-32	ENSMUSG00000028037	ifi44	99899			31.1285	Upregulated
ENSMUSG00000039131.15	586.503	1.73238	0.193784	8.93972	3.90141e-19	5.28996e-18	ENSMUSG00000039131	gipc2	54120			17.2765	Upregulated
ENSMUSG00000039068.16	3876.5	-1.04574	0.116097	-9.00748	2.10846e-19	2.93424e-18	ENSMUSG00000039068	zzz3	108946			17.5325	Downregulated
ENSMUSG00000038975.14	1880.95	-1.04877	0.124789	-8.40438	4.30124e-17	5.01695e-16	ENSMUSG00000038975	rabggtb	19352			15.2996	Downregulated
ENSMUSG00000028175.15	1434.57	1.04562	0.144782	7.22204	5.12145e-13	4.34664e-12	ENSMUSG00000028175	depdc1a	76131			11.3618	Upregulated
ENSMUSG00000028233.6	2033.41	-1.06021	0.126009	-8.41377	3.97022e-17	4.64033e-16	ENSMUSG00000028233	tgs1	116940			15.3335	Downregulated
ENSMUSG00000028234.6	3577.74	-1.0111	0.109643	-9.22178	2.92211e-20	4.30889e-19	ENSMUSG00000028234	rps20	67427			18.3656	Downregulated
ENSMUSG00000003282.9	161.966	3.48335	0.413213	8.42992	3.45906e-17	4.0669e-16	ENSMUSG00000003282	plag1	56711			15.3907	Upregulated
ENSMUSG00000042198.12	456.785	1.27518	0.212998	5.98682	2.13988e-09	1.28807e-08	ENSMUSG00000042198	chchd7	66433			7.89006	Upregulated
ENSMUSG00000066315.9	85.1148	-1.1545	0.472209	-2.44488	0.01449	0.0314958	ENSMUSG00000066315	gm12918				1.50175	Downregulated
ENSMUSG00000040728.15	141.18	3.4341	0.41178	8.33964	7.45169e-17	8.57026e-16	ENSMUSG00000040728	esrp1	207920			15.067	Upregulated
ENSMUSG00000028214.13	1584.42	-1.19061	0.131313	-9.06696	1.22386e-19	1.73056e-18	ENSMUSG00000028214	gem	14579			17.7618	Downregulated
ENSMUSG00000028217.11	25.496	2.48774	0.897647	2.7714	0.00558153	0.0133265	ENSMUSG00000028217	cdh17	12557			1.87528	Upregulated
ENSMUSG00000040550.16	2182.14	-1.22923	0.121827	-10.09	6.11975e-24	1.1762e-22	ENSMUSG00000040550	otud6b	72201			21.9295	Downregulated
ENSMUSG00000041052.8	5.24515	5.78774	2.35473	2.45792	0.0139746	0.0304926	ENSMUSG00000041052	slc7a13	74087			1.51581	Upregulated
ENSMUSG00000028238.6	10.9328	6.82327	1.93296	3.52996	0.000415619	0.00124262	ENSMUSG00000028238	atp6v0d2	242341			2.90566	Upregulated
ENSMUSG00000086332.1	56.7359	7.79303	1.53965	5.06155	4.15853e-07	1.93474e-06	ENSMUSG00000086332	4930480g23rik				5.71338	Upregulated
ENSMUSG00000087098.1	467.285	1.00302	0.21137	4.74534	2.08161e-06	8.82162e-06	ENSMUSG00000087098	gm11884				5.05445	Upregulated
ENSMUSG00000058006.12	4685.2	-1.62104	0.103965	-15.5921	8.23351e-55	6.29923e-53	ENSMUSG00000058006	mdn1	100019			52.2007	Downregulated
ENSMUSG00000085037.1	182.951	1.20025	0.329951	3.63766	0.000275121	0.000846532	ENSMUSG00000085037	4933421o10rik	100504166			3.07236	Upregulated
ENSMUSG00000054659.13	81.9125	-1.57791	0.484739	-3.25516	0.00113327	0.00312077	ENSMUSG00000054659	pm20d2	242377			2.50574	Downregulated
ENSMUSG00000062554.7	370.285	-1.43022	0.239131	-5.9809	2.21913e-09	1.33426e-08	ENSMUSG00000062554	gm12751				7.87476	Downregulated
ENSMUSG00000028287.4	5.87749	5.6675	2.28194	2.48363	0.0130052	0.0285941	ENSMUSG00000028287	1700009n14rik	75471			1.54372	Upregulated
ENSMUSG00000040296.15	1555.63	1.7215	0.136076	12.6511	1.10382e-36	4.35941e-35	ENSMUSG00000040296	ddx58	230073			34.3606	Upregulated
ENSMUSG00000028430.14	1920.62	-1.50297	0.13609	-11.044	2.34419e-28	5.88352e-27	ENSMUSG00000028430	nol6	230082			26.2304	Downregulated
ENSMUSG00000028438.16	392.999	1.28438	0.227539	5.64467	1.65502e-08	8.96394e-08	ENSMUSG00000028438	kif24	109242			7.0475	Upregulated
ENSMUSG00000028439.14	208.606	3.06908	0.330221	9.294	1.48592e-20	2.24762e-19	ENSMUSG00000028439	fam219a	71901			18.6483	Upregulated
ENSMUSG00000028453.10	219.688	1.00121	0.297129	3.36961	0.000752745	0.00214401	ENSMUSG00000028453	fancg	60534			2.66877	Upregulated
ENSMUSG00000036002.12	329.744	1.33728	0.250263	5.34349	9.11763e-08	4.54504e-07	ENSMUSG00000036002	fam214b	230088			6.34246	Upregulated
ENSMUSG00000028457.18	21.015	2.93735	1.02747	2.85882	0.00425224	0.010394	ENSMUSG00000028457	atp8b5	320571			1.98322	Upregulated
ENSMUSG00000051517.14	209.895	1.58727	0.320026	4.95982	7.05573e-07	3.18534e-06	ENSMUSG00000051517	arhgef39	230098			5.49684	Upregulated
ENSMUSG00000087142.7	38.2674	3.38042	0.778846	4.34029	1.42294e-05	5.3553e-05	ENSMUSG00000087142	gm12454				4.27122	Upregulated
ENSMUSG00000028464.16	15.7768	5.07136	1.50233	3.37566	0.000736377	0.0021025	ENSMUSG00000028464	tpm2	22004			2.67726	Upregulated
ENSMUSG00000078716.9	59.9531	2.55322	0.599033	4.26224	2.02389e-05	7.45055e-05	ENSMUSG00000078716	tmem8b	242409			4.12781	Upregulated
ENSMUSG00000028475.9	50.2791	3.11611	0.659954	4.72171	2.33874e-06	9.86382e-06	ENSMUSG00000028475	spaar	71406			5.00595	Upregulated
ENSMUSG00000035649.17	1072.87	-1.14605	0.155758	-7.35788	1.8686e-13	1.64956e-12	ENSMUSG00000035649	zcchc7	319885			11.7826	Downregulated
ENSMUSG00000035572.16	1472.96	-1.30997	0.134719	-9.72367	2.39004e-22	4.12321e-21	ENSMUSG00000035572	dcaf10	242418			20.3848	Downregulated
ENSMUSG00000035561.5	261.553	1.83675	0.288709	6.36195	1.99209e-10	1.32836e-09	ENSMUSG00000035561	aldh1b1	72535			8.87668	Upregulated
ENSMUSG00000035517.17	842.117	1.6645	0.167868	9.91553	3.56357e-23	6.51689e-22	ENSMUSG00000035517	tdrd7	100121			21.186	Upregulated
ENSMUSG00000039853.18	99.4961	1.68353	0.437887	3.84467	0.000120715	0.000391673	ENSMUSG00000039853	trim14	74735			3.40708	Upregulated
ENSMUSG00000028339.17	221.148	2.2517	0.318063	7.07941	1.44771e-12	1.17216e-11	ENSMUSG00000028339	col15a1	12819			10.931	Upregulated
ENSMUSG00000028341.9	23.527	2.77289	0.925744	2.9953	0.00274171	0.00698752	ENSMUSG00000028341	nr4a3	18124			2.15568	Upregulated
ENSMUSG00000019836.5	521.068	-1.70556	0.202894	-8.40617	4.23599e-17	4.9473e-16	ENSMUSG00000019836	amd-ps4				15.3056	Downregulated
ENSMUSG00000085515.1	6.69845	6.17238	2.1885	2.82037	0.00479683	0.0116123	ENSMUSG00000085515	c630028m04rik	329844			1.93508	Upregulated
ENSMUSG00000015243.4	2722.51	-2.03599	0.127954	-15.9119	5.243e-57	4.37018e-55	ENSMUSG00000015243	abca1	11303			54.3595	Downregulated
ENSMUSG00000028412.17	2288.2	1.73455	0.12128	14.302	2.12544e-46	1.20217e-44	ENSMUSG00000028412	slc44a1	100434			43.92	Upregulated
ENSMUSG00000060206.11	805.356	-1.14396	0.168279	-6.79799	1.06091e-11	7.95532e-11	ENSMUSG00000060206	zfp462	242466			10.0993	Downregulated
ENSMUSG00000085020.1	6.52958	4.75371	2.08679	2.278	0.0227268	0.0467373	ENSMUSG00000085020	2310081o03rik				1.33034	Upregulated
ENSMUSG00000038827.11	1669.56	-1.39021	0.132715	-10.4752	1.12294e-25	2.38712e-24	ENSMUSG00000038827	abitram	230234			23.6221	Downregulated
ENSMUSG00000052117.5	6.57198	6.14722	2.20065	2.79337	0.00521619	0.0125298	ENSMUSG00000052117	d630039a03rik	242484			1.90206	Upregulated
ENSMUSG00000038668.14	21.5693	6.45621	1.62064	3.98374	6.78389e-05	0.000229761	ENSMUSG00000038668	lpar1	14745			3.63872	Upregulated
ENSMUSG00000028378.6	384.089	1.59403	0.23133	6.8907	5.55173e-12	4.26396e-11	ENSMUSG00000028378	ptgr1	67103			10.3702	Upregulated
ENSMUSG00000028381.8	5309.44	-1.17097	0.102882	-11.3816	5.16268e-30	1.40483e-28	ENSMUSG00000028381	ugcg	22234			27.8524	Downregulated
ENSMUSG00000058046.1	68.9655	-1.21038	0.525971	-2.30123	0.0213789	0.0442875	ENSMUSG00000058046	4933430i17rik	214106			1.35372	Downregulated
ENSMUSG00000059810.18	470.034	2.06476	0.215805	9.56767	1.09338e-21	1.8075e-20	ENSMUSG00000059810	rgs3	50780			19.7429	Upregulated
ENSMUSG00000028358.15	82.346	7.38023	1.12473	6.56178	5.31708e-11	3.73256e-10	ENSMUSG00000028358	zfp618	72701			9.42799	Upregulated
ENSMUSG00000039196.2	85.0189	8.31907	1.48574	5.59926	2.15264e-08	1.1494e-07	ENSMUSG00000039196	orm1	18405			6.93953	Upregulated
ENSMUSG00000028359.4	192.398	4.74347	0.413899	11.4605	2.0841e-30	5.79051e-29	ENSMUSG00000028359	orm3	18407			28.2373	Upregulated
ENSMUSG00000061540.3	30.4367	4.82403	1.10982	4.34666	1.38226e-05	5.2146e-05	ENSMUSG00000061540	orm2	18406			4.28278	Upregulated
ENSMUSG00000039158.11	35.9511	1.96984	0.733338	2.68613	0.00722858	0.016855	ENSMUSG00000039158	akna	100182			1.77327	Upregulated
ENSMUSG00000028362.2	6.1932	5.97871	2.23978	2.66933	0.00760038	0.0176311	ENSMUSG00000028362	tnfsf8	21949			1.75372	Upregulated
ENSMUSG00000028364.15	10684.1	-3.80529	0.114823	-33.1404	7.7831e-241	1.36957e-237	ENSMUSG00000028364	tnc	21923			236.863	Downregulated
ENSMUSG00000008305.18	1328.03	-1.53907	0.141348	-10.8885	1.30796e-27	3.15764e-26	ENSMUSG00000008305	tle1	21885			25.5006	Downregulated
ENSMUSG00000028402.17	103.109	7.71862	1.1167	6.91199	4.77906e-12	3.6956e-11	ENSMUSG00000028402	mpdz	17475			10.4323	Upregulated
ENSMUSG00000087413.1	15.2591	4.18306	1.33194	3.14057	0.00168622	0.00449119	ENSMUSG00000087413	gm11266	102635783			2.34764	Upregulated
ENSMUSG00000028488.15	11.7113	5.58775	1.80719	3.09196	0.00198837	0.00520665	ENSMUSG00000028488	sh3gl2	20404			2.28344	Upregulated
ENSMUSG00000028494.12	17407.3	-1.21644	0.0837129	-14.531	7.7037e-48	4.56942e-46	ENSMUSG00000028494	plin2	11520			45.3401	Downregulated
ENSMUSG00000028497.12	983.769	3.34219	0.173357	19.2793	8.02115e-83	1.46013e-80	ENSMUSG00000028497	hacd4	66775			79.8356	Upregulated
ENSMUSG00000070902.5	5.0553	5.76378	2.38282	2.41889	0.0155681	0.033549	ENSMUSG00000070902	zfp352	236537			1.47432	Upregulated
ENSMUSG00000087366.7	33.0503	1.72769	0.749353	2.30558	0.0211343	0.0438382	ENSMUSG00000087366	junos				1.35815	Upregulated
ENSMUSG00000015224.10	11.1623	3.58039	1.52198	2.35245	0.0186503	0.0393139	ENSMUSG00000015224	cyp2j9	74519			1.40545	Upregulated
ENSMUSG00000061859.16	1358.38	-1.52194	0.139002	-10.9491	6.71414e-28	1.64061e-26	ENSMUSG00000061859	patj	12695			25.785	Downregulated
ENSMUSG00000057722.17	13.8558	3.66248	1.29155	2.83573	0.00457209	0.0111055	ENSMUSG00000057722	lepr	16847			1.95446	Upregulated
ENSMUSG00000037028.7	13.1656	5.58842	1.84015	3.03693	0.00238999	0.00616455	ENSMUSG00000037028	pramel18	381535			2.2101	Upregulated
ENSMUSG00000028525.16	626.763	-1.44642	0.186795	-7.74335	9.68306e-15	9.37924e-14	ENSMUSG00000028525	pde4b	18578			13.0278	Downregulated
ENSMUSG00000078612.9	139.754	1.65978	0.371843	4.46366	8.05719e-06	3.13364e-05	ENSMUSG00000078612	fyb2	242594			4.50395	Upregulated
ENSMUSG00000028517.8	705.236	2.81506	0.187986	14.9748	1.07264e-50	7.13755e-49	ENSMUSG00000028517	plpp3	67916			48.1465	Upregulated
ENSMUSG00000034853.16	170.21	1.34883	0.340181	3.96502	7.33886e-05	0.000247236	ENSMUSG00000034853	acot11	329910			3.60689	Upregulated
ENSMUSG00000028621.17	193.357	-1.15538	0.327762	-3.52507	0.000423374	0.00126461	ENSMUSG00000028621	cyb5rl	230582			2.89804	Downregulated
ENSMUSG00000087200.1	23.9973	2.14451	0.89812	2.38777	0.0169507	0.0361596	ENSMUSG00000087200	lrp8os3	105244644			1.44178	Upregulated
ENSMUSG00000034636.9	6001.77	-1.40783	0.0985481	-14.2857	2.6863e-46	1.50328e-44	ENSMUSG00000034636	zyg11b	414872			43.823	Downregulated
ENSMUSG00000034557.14	4095.08	-1.12952	0.1088	-10.3816	3.00711e-25	6.25803e-24	ENSMUSG00000034557	zfyve9	230597			23.2036	Downregulated
ENSMUSG00000073775.4	947.262	-1.92203	0.160813	-11.9519	6.34307e-33	2.01313e-31	ENSMUSG00000073775	kti12	100087			30.6961	Downregulated
ENSMUSG00000028558.14	277.837	3.42562	0.297094	11.5304	9.2706e-31	2.63116e-29	ENSMUSG00000028558	calr4	108802			28.5799	Upregulated
ENSMUSG00000059027.14	194.901	1.45072	0.317647	4.56709	4.94535e-06	1.99439e-05	ENSMUSG00000059027	9630013d21rik				4.70019	Upregulated
ENSMUSG00000028716.15	98.2442	2.62036	0.463731	5.65059	1.59897e-08	8.66627e-08	ENSMUSG00000028716	pdzk1ip1	67182			7.06217	Upregulated
ENSMUSG00000078597.2	16.4296	7.45305	1.78413	4.17742	2.9483e-05	0.000105998	ENSMUSG00000078597	cyp4a12b	13118			3.9747	Upregulated
ENSMUSG00000028713.17	4240.97	-1.72393	0.101972	-16.9059	4.07097e-64	4.44634e-62	ENSMUSG00000028713	cyp4b1	13120			61.352	Downregulated
ENSMUSG00000028709.3	364.107	-1.28345	0.236634	-5.42379	5.83497e-08	2.97996e-07	ENSMUSG00000028709	mob3c	100465			6.52579	Downregulated
ENSMUSG00000078238.4	166.794	1.70676	0.349092	4.88916	1.01268e-06	4.47211e-06	ENSMUSG00000078238	gm12854				5.34949	Upregulated
ENSMUSG00000028701.4	221.41	-1.82288	0.302805	-6.01997	1.74445e-09	1.05809e-08	ENSMUSG00000028701	lurap1	68075			7.97548	Downregulated
ENSMUSG00000055900.14	738.073	-1.59226	0.177046	-8.99348	2.39521e-19	3.32453e-18	ENSMUSG00000055900	tmem69	230657			17.4783	Downregulated
ENSMUSG00000043155.4	91.146	-1.02375	0.452482	-2.26252	0.0236653	0.0484018	ENSMUSG00000043155	hpdl	242642			1.31514	Downregulated
ENSMUSG00000028680.14	438.101	1.6533	0.222386	7.43436	1.05079e-13	9.42854e-13	ENSMUSG00000028680	plk3	12795			12.0256	Upregulated
ENSMUSG00000028678.13	1242.88	1.16192	0.152539	7.61721	2.59211e-14	2.43917e-13	ENSMUSG00000028678	kif2c	73804			12.6128	Upregulated
ENSMUSG00000060268.11	5.87718	5.92018	2.27461	2.60272	0.00924872	0.0210388	ENSMUSG00000060268	armh1	381544			1.67698	Upregulated
ENSMUSG00000028542.17	4562.06	-1.04371	0.102521	-10.1805	2.42438e-24	4.77548e-23	ENSMUSG00000028542	slc6a9	14664			22.321	Downregulated
ENSMUSG00000028540.6	861.69	-1.96368	0.171505	-11.4497	2.35889e-30	6.51967e-29	ENSMUSG00000028540	dph2	67728			28.1858	Downregulated
ENSMUSG00000033295.13	634.159	9.11314	1.85386	4.91576	8.84374e-07	3.93976e-06	ENSMUSG00000033295	ptprf	19268			5.40453	Upregulated
ENSMUSG00000050854.9	215.382	-1.0373	0.302693	-3.42691	0.000610481	0.00177463	ENSMUSG00000050854	tmem125	230678			2.75089	Downregulated
ENSMUSG00000045268.13	122.552	-1.34845	0.39528	-3.41138	0.000646345	0.00187064	ENSMUSG00000045268	zfp691	195522			2.72801	Downregulated
ENSMUSG00000028643.11	180.604	1.57964	0.344592	4.58409	4.55966e-06	1.84589e-05	ENSMUSG00000028643	svbp	69216			4.73379	Upregulated
ENSMUSG00000070806.5	4.61282	5.5855	2.45718	2.27313	0.0230181	0.0472443	ENSMUSG00000070806	zmynd12	332934			1.32565	Upregulated
ENSMUSG00000000085.16	113.62	4.20332	0.527602	7.96685	1.62774e-15	1.67428e-14	ENSMUSG00000000085	scmh1	29871			13.7762	Upregulated
ENSMUSG00000032870.8	1511.51	1.07692	0.13477	7.99083	1.34031e-15	1.39099e-14	ENSMUSG00000032870	smap2	69780			13.8567	Upregulated
ENSMUSG00000028657.14	4221.82	1.49154	0.101214	14.7364	3.76378e-49	2.3284e-47	ENSMUSG00000028657	ppt1	19063			46.6329	Upregulated
ENSMUSG00000028651.12	956.733	-1.03537	0.157328	-6.58098	4.6737e-11	3.30582e-10	ENSMUSG00000028651	ppie	56031			9.48072	Downregulated
ENSMUSG00000011257.19	3180.52	-1.30613	0.107745	-12.1225	8.03129e-34	2.66649e-32	ENSMUSG00000011257	pabpc4	230721			31.5741	Downregulated
ENSMUSG00000043333.12	106.041	2.30231	0.434488	5.29891	1.16497e-07	5.73328e-07	ENSMUSG00000043333	rhbdl2	230726			6.2416	Upregulated
ENSMUSG00000097337.1	35.6667	2.06816	0.737621	2.80382	0.00505004	0.0121676	ENSMUSG00000097337					1.9148	Upregulated
ENSMUSG00000028869.13	3227.02	-1.09709	0.106905	-10.2623	1.04235e-24	2.09755e-23	ENSMUSG00000028869	gnl2	230737			22.6783	Downregulated
ENSMUSG00000042677.7	61.4783	1.66467	0.577985	2.88013	0.00397507	0.00978142	ENSMUSG00000042677	zc3h12a	230738			2.0096	Upregulated
ENSMUSG00000042616.7	103.011	1.20512	0.432107	2.78895	0.00528798	0.0126836	ENSMUSG00000042616	oscp1	230751			1.89676	Upregulated
ENSMUSG00000050212.4	145.598	1.04181	0.366036	2.84618	0.00442465	0.0107788	ENSMUSG00000050212	eva1b	230752			1.96743	Upregulated
ENSMUSG00000073758.10	41.9799	1.93158	0.673525	2.86786	0.00413255	0.0101249	ENSMUSG00000073758	sh3d21	66938			1.99461	Upregulated
ENSMUSG00000043962.16	3135.43	-1.43185	0.110306	-12.9807	1.57412e-38	6.84873e-37	ENSMUSG00000043962	thrap3	230753			36.1644	Downregulated
ENSMUSG00000041530.16	932.796	1.11087	0.160003	6.94279	3.84436e-12	2.9977e-11	ENSMUSG00000041530	ago1	236511			10.5232	Upregulated
ENSMUSG00000073755.4	300.099	1.12125	0.25584	4.38263	1.17253e-05	4.46594e-05	ENSMUSG00000073755	5730409e04rik	230757			4.35009	Upregulated
ENSMUSG00000028789.16	84.7215	4.94148	0.653114	7.56603	3.84804e-14	3.56174e-13	ENSMUSG00000028789	azin2	242669			12.4483	Upregulated
ENSMUSG00000085085.2	43.928	1.88036	0.656985	2.86211	0.00420833	0.010301	ENSMUSG00000085085	1700086p04rik				1.98712	Upregulated
ENSMUSG00000001333.9	66.425	3.7651	0.615647	6.11568	9.61438e-10	6.00643e-09	ENSMUSG00000001333	sync	68828			8.22138	Upregulated
ENSMUSG00000096944.1	20.406	3.68504	1.07603	3.42467	0.000615542	0.00178737	ENSMUSG00000096944					2.74778	Upregulated
ENSMUSG00000028807.2	329.945	1.09828	0.245274	4.47778	7.5422e-06	2.94637e-05	ENSMUSG00000028807	zbtb8a	73680			4.53071	Upregulated
ENSMUSG00000028800.15	1525.5	1.11487	0.138351	8.05825	7.7395e-16	8.20418e-15	ENSMUSG00000028800	hdac1	433759			14.086	Upregulated
ENSMUSG00000000409.14	312.17	-2.01667	0.259424	-7.77364	7.62595e-15	7.43214e-14	ENSMUSG00000000409	lck	16818			13.1289	Downregulated
ENSMUSG00000050493.8	146.718	4.14753	0.457363	9.06836	1.20825e-19	1.71154e-18	ENSMUSG00000050493	fam167b	230766			17.7666	Upregulated
ENSMUSG00000028798.16	2603.94	-1.06621	0.119187	-8.94569	3.69648e-19	5.02931e-18	ENSMUSG00000028798	eif3i	54709			17.2985	Downregulated
ENSMUSG00000028784.13	5.0553	5.76378	2.38282	2.41889	0.0155681	0.033549	ENSMUSG00000028784	spocd1	622480			1.47432	Upregulated
ENSMUSG00000040690.15	734.043	2.32568	0.187771	12.3857	3.12235e-35	1.12639e-33	ENSMUSG00000040690	col16a1	107581			32.9483	Upregulated
ENSMUSG00000028776.14	4695.56	2.12774	0.101511	20.9606	1.50282e-97	3.60609e-95	ENSMUSG00000028776	tinagl1	94242			94.443	Upregulated
ENSMUSG00000078532.9	19.714	5.0646	1.34811	3.75681	0.000172093	0.000545962	ENSMUSG00000078532	nkain1	67149			3.26284	Upregulated
ENSMUSG00000025743.14	94.5465	1.0344	0.443126	2.33432	0.019579	0.0410312	ENSMUSG00000025743	sdc3	20970			1.38689	Upregulated
ENSMUSG00000028910.12	787.33	-1.05948	0.182186	-5.81537	6.04994e-09	3.45521e-08	ENSMUSG00000028910	mecr	26922			7.46153	Downregulated
ENSMUSG00000070720.3	24.7892	2.33397	0.920321	2.53604	0.0112114	0.0250112	ENSMUSG00000070720	tmem200b	623230			1.60187	Upregulated
ENSMUSG00000040025.17	2348.25	-1.05483	0.117438	-8.98197	2.65955e-19	3.67212e-18	ENSMUSG00000040025	ythdf2	213541			17.4351	Downregulated
ENSMUSG00000077323.1	22.27	-2.11116	0.919718	-2.29545	0.0217075	0.0448334	ENSMUSG00000077323	rnu11				1.3484	Downregulated
ENSMUSG00000086290.8	1300.63	-2.07572	0.14459	-14.3559	9.78707e-47	5.61586e-45	ENSMUSG00000086290	snhg12	100039864			44.2506	Downregulated
ENSMUSG00000037731.5	94.5673	4.26988	0.546481	7.8134	5.56666e-15	5.50651e-14	ENSMUSG00000037731	themis2	230787			13.2591	Upregulated
ENSMUSG00000049649.8	17.7882	2.47805	1.04802	2.36451	0.0180538	0.0382243	ENSMUSG00000049649	gpr3	14748			1.41766	Upregulated
ENSMUSG00000046694.6	201.71	1.06135	0.31076	3.41533	0.000637037	0.00184515	ENSMUSG00000046694	tent5b	100342			2.73397	Upregulated
ENSMUSG00000037553.14	1103.21	1.0149	0.156337	6.49175	8.48432e-11	5.8624e-10	ENSMUSG00000037553	zdhhc18	503610			9.23192	Upregulated
ENSMUSG00000012123.15	48.9794	2.19413	0.635771	3.45113	0.000558238	0.00163205	ENSMUSG00000012123	crybg2	230806			2.78727	Upregulated
ENSMUSG00000028841.14	107.68	2.62736	0.458997	5.72413	1.03966e-08	5.75703e-08	ENSMUSG00000028841	cnksr1	194231			7.2398	Upregulated
ENSMUSG00000028834.13	312.414	2.20377	0.260285	8.46678	2.52276e-17	2.99273e-16	ENSMUSG00000028834	trim63	433766			15.5239	Upregulated
ENSMUSG00000028836.14	20.6116	2.87333	0.994315	2.88976	0.00385539	0.00951116	ENSMUSG00000028836	slc30a2	230810			2.02177	Upregulated
ENSMUSG00000037306.13	65.1797	6.45925	0.988064	6.53728	6.26493e-11	4.38047e-10	ENSMUSG00000037306	man1c1	230815			9.35848	Upregulated
ENSMUSG00000028825.7	178.829	1.21398	0.327951	3.70172	0.000214142	0.000671159	ENSMUSG00000028825	rhd	19746			3.17317	Upregulated
ENSMUSG00000086884.1	65.8337	1.72409	0.533605	3.23102	0.00123349	0.00337273	ENSMUSG00000086884	gm16225				2.47202	Upregulated
ENSMUSG00000037157.8	34.4194	3.41498	0.82377	4.14555	3.38996e-05	0.000120753	ENSMUSG00000037157	il22ra1	230828			3.9181	Upregulated
ENSMUSG00000037139.15	60.3401	2.14343	0.569099	3.76636	0.000165644	0.000527404	ENSMUSG00000037139	myom3	242702			3.27786	Upregulated
ENSMUSG00000028675.12	7369.42	-1.03379	0.0929298	-11.1244	9.54196e-29	2.44129e-27	ENSMUSG00000028675	pnrc2	52830			26.6124	Downregulated
ENSMUSG00000028673.10	2031.93	1.54911	0.123045	12.5898	2.40136e-36	9.32117e-35	ENSMUSG00000028673	fuca1	71665			34.0305	Upregulated
ENSMUSG00000028671.16	297.2	1.10589	0.258172	4.28354	1.83944e-05	6.80763e-05	ENSMUSG00000028671	gale	74246			4.167	Upregulated
ENSMUSG00000007872.3	1155.94	3.58805	0.165667	21.6582	5.08779e-104	1.49214e-101	ENSMUSG00000007872	id3	15903			100.826	Upregulated
ENSMUSG00000036995.7	135.921	2.81261	0.395886	7.1046	1.20672e-12	9.86112e-12	ENSMUSG00000036995	asap3	230837			11.0061	Upregulated
ENSMUSG00000028661.8	79.7878	3.82403	0.571884	6.68673	2.2822e-11	1.66099e-10	ENSMUSG00000028661	epha8	13842			9.77963	Upregulated
ENSMUSG00000060862.9	558.064	-1.43388	0.205972	-6.96153	3.36603e-12	2.63378e-11	ENSMUSG00000060862	zbtb40	230848			10.5794	Downregulated
ENSMUSG00000028763.17	61.3207	2.64378	0.652933	4.04908	5.14194e-05	0.000178034	ENSMUSG00000028763	hspg2	15530			3.7495	Upregulated
ENSMUSG00000041351.16	46.3474	2.3621	0.680705	3.47008	0.000520308	0.00153105	ENSMUSG00000041351	rap1gap	110351			2.81501	Upregulated
ENSMUSG00000057530.14	4867.82	1.55338	0.0998128	15.563	1.29956e-54	9.80054e-53	ENSMUSG00000057530	ece1	230857			52.0087	Upregulated
ENSMUSG00000028756.12	595.473	1.41974	0.192051	7.39252	1.4407e-13	1.28038e-12	ENSMUSG00000028756	pink1	68943	pink1	Oxidative Phosphorylation	11.8927	Upregulated
ENSMUSG00000028756.12	595.473	1.41974	0.192051	7.39252	1.4407e-13	1.28038e-12	ENSMUSG00000028756	pink1	68943	pink1	Oxidative Phosphorylation	11.8927	Upregulated
ENSMUSG00000028755.3	148.217	2.6048	0.378973	6.87332	6.27256e-12	4.79433e-11	ENSMUSG00000028755	cda	72269			10.3193	Upregulated
ENSMUSG00000028753.12	6.06642	6.03122	2.25272	2.6773	0.00742178	0.0172623	ENSMUSG00000028753	vwa5b1	75718			1.7629	Upregulated
ENSMUSG00000043621.13	29.6507	2.70004	0.852511	3.16716	0.00153934	0.00412776	ENSMUSG00000043621	ubxn10	212190			2.38429	Upregulated
ENSMUSG00000028751.13	386.335	5.12303	0.321655	15.9271	4.11101e-57	3.44476e-55	ENSMUSG00000028751	pla2g2e	26970			54.4628	Upregulated
ENSMUSG00000041143.16	480.887	-1.17328	0.20896	-5.61483	1.96759e-08	1.0563e-07	ENSMUSG00000041143	tmco4	77056			6.97621	Downregulated
ENSMUSG00000028737.15	142.151	2.60817	0.388378	6.71554	1.87372e-11	1.37571e-10	ENSMUSG00000028737	aldh4a1	212647			9.86147	Upregulated
ENSMUSG00000040945.13	9041.65	-1.02436	0.0919742	-11.1374	8.24611e-29	2.12347e-27	ENSMUSG00000040945	rcc2	108911			26.673	Downregulated
ENSMUSG00000025328.9	196.659	6.05532	0.535702	11.3035	1.26071e-29	3.34998e-28	ENSMUSG00000025328	padi3	18601			27.475	Upregulated
ENSMUSG00000025329.3	632.667	1.39095	0.189279	7.34867	2.00185e-13	1.75934e-12	ENSMUSG00000025329	padi1	18599			11.7547	Upregulated
ENSMUSG00000028927.6	43.5484	-3.72396	0.771238	-4.82855	1.3753e-06	5.96626e-06	ENSMUSG00000028927	padi2	18600			5.2243	Downregulated
ENSMUSG00000009863.14	2076.49	-2.88457	0.125971	-22.8987	4.78865e-116	1.80566e-113	ENSMUSG00000009863	sdhb	67680	sdhb	Krebs Cycle	112.743	Downregulated
ENSMUSG00000009863.14	2076.49	-2.88457	0.125971	-22.8987	4.78865e-116	1.80566e-113	ENSMUSG00000009863	sdhb	67680	sdhb	Oxidative Phosphorylation	112.743	Downregulated
ENSMUSG00000009863.14	2076.49	-2.88457	0.125971	-22.8987	4.78865e-116	1.80566e-113	ENSMUSG00000009863	sdhb	67680	sdhb	Oxidative Phosphorylation	112.743	Downregulated
ENSMUSG00000040860.16	1730.29	-1.35903	0.131975	-10.2976	7.22447e-25	1.46873e-23	ENSMUSG00000040860	crocc	230872			22.8331	Downregulated
ENSMUSG00000073733.4	125.323	-1.29209	0.390007	-3.31298	0.000923064	0.0025837	ENSMUSG00000073733	cplane2	76166			2.58776	Downregulated
ENSMUSG00000028919.11	369.292	1.89431	0.241045	7.85873	3.88058e-15	3.89954e-14	ENSMUSG00000028919	arhgef19	213649			13.409	Upregulated
ENSMUSG00000085395.1	158.723	3.57477	0.39169	9.12655	7.07174e-20	1.01537e-18	ENSMUSG00000085395	gm13056	100503810			17.9934	Upregulated
ENSMUSG00000006219.12	2514.73	1.07812	0.124557	8.65568	4.89996e-18	6.16367e-17	ENSMUSG00000006219	fblim1	74202			16.2102	Upregulated
ENSMUSG00000051435.11	14.2805	4.54045	1.46812	3.0927	0.00198345	0.00519634	ENSMUSG00000051435	fhad1	329977			2.2843	Upregulated
ENSMUSG00000040616.3	44.3262	5.90292	1.04964	5.62376	1.86849e-08	1.00651e-07	ENSMUSG00000040616	tmem51	214359			6.99718	Upregulated
ENSMUSG00000046435.7	8.34129	6.48737	2.06263	3.14519	0.00165979	0.00442825	ENSMUSG00000046435	pramel24	277666			2.35377	Upregulated
ENSMUSG00000078511.3	16.3044	7.39662	1.78569	4.14216	3.44048e-05	0.000122415	ENSMUSG00000078511	pramel16	329984			3.91217	Upregulated
ENSMUSG00000070619.5	14.4083	7.2516	1.82594	3.97142	7.14448e-05	0.000241149	ENSMUSG00000070619	pramel31	433779			3.61771	Upregulated
ENSMUSG00000066026.14	19.7559	4.39762	1.23622	3.55732	0.000374656	0.00112674	ENSMUSG00000066026	dhrs3	20148			2.94818	Upregulated
ENSMUSG00000067916.9	288.933	1.78959	0.270676	6.61156	3.80288e-11	2.71656e-10	ENSMUSG00000067916	zfp991	666532			9.56598	Upregulated
ENSMUSG00000062518.7	16.578	5.95425	1.76183	3.37959	0.000725946	0.00207599	ENSMUSG00000062518	zfp534	100503584			2.68278	Upregulated
ENSMUSG00000093594.1	85.5408	1.25593	0.468851	2.67874	0.00738994	0.0172008	ENSMUSG00000093594	gm20707				1.76445	Upregulated
ENSMUSG00000019055.15	2598.21	1.12577	0.117013	9.62086	6.52858e-22	1.09295e-20	ENSMUSG00000019055	plod1	18822			19.9614	Upregulated
ENSMUSG00000029001.15	273.025	1.25945	0.269382	4.67534	2.93467e-06	1.21921e-05	ENSMUSG00000029001	fbxo44	230903			4.91392	Upregulated
ENSMUSG00000041556.8	191.432	3.22711	0.348839	9.25101	2.22382e-20	3.30381e-19	ENSMUSG00000041556	fbxo2	230904			18.481	Upregulated
ENSMUSG00000006442.10	3466.38	-1.18627	0.109418	-10.8416	2.18515e-27	5.19614e-26	ENSMUSG00000006442	srm	20810			25.2843	Downregulated
ENSMUSG00000028977.16	38.4163	1.62542	0.693342	2.34433	0.0190615	0.040074	ENSMUSG00000028977	casz1	69743			1.39714	Upregulated
ENSMUSG00000039936.18	308.955	2.22624	0.263991	8.43301	3.36874e-17	3.96365e-16	ENSMUSG00000039936	pik3cd	18707			15.4019	Upregulated
ENSMUSG00000084807.1	60.8679	2.25411	0.575189	3.91891	8.89506e-05	0.000295424	ENSMUSG00000084807	gm13073				3.52955	Upregulated
ENSMUSG00000047875.6	9.24632	5.23839	1.85826	2.81897	0.00481776	0.011654	ENSMUSG00000047875	gpr157	269604			1.93352	Upregulated
ENSMUSG00000028972.11	1842.29	-5.35087	0.166945	-32.0517	2.07748e-225	2.991e-222	ENSMUSG00000028972	car6	12353			221.524	Downregulated
ENSMUSG00000028965.13	203.353	1.10557	0.308089	3.58848	0.000332613	0.00100873	ENSMUSG00000028965	tnfrsf9	21942			2.99623	Upregulated
ENSMUSG00000014592.19	304.055	1.44759	0.260021	5.56721	2.58845e-08	1.36736e-07	ENSMUSG00000014592	camta1	100072			6.86412	Upregulated
ENSMUSG00000028957.12	484.098	1.36956	0.208525	6.56783	5.10546e-11	3.59357e-10	ENSMUSG00000028957	per3	18628			9.44447	Upregulated
ENSMUSG00000058498.12	52.8689	6.86364	1.21456	5.65114	1.5939e-08	8.64473e-08	ENSMUSG00000058498	rnf207	433809			7.06325	Upregulated
ENSMUSG00000005045.16	981.017	1.65601	0.159625	10.3743	3.24442e-25	6.73418e-24	ENSMUSG00000005045	chd5	269610			23.1717	Upregulated
ENSMUSG00000086272.1	118.696	1.22447	0.39835	3.07386	0.00211308	0.00550771	ENSMUSG00000086272	bc039966				2.25903	Upregulated
ENSMUSG00000029032.12	26.1548	3.57158	0.951858	3.75222	0.000175276	0.000555501	ENSMUSG00000029032	arhgef16	230972			3.25531	Upregulated
ENSMUSG00000042333.14	11.9616	3.37856	1.45179	2.32717	0.0199563	0.0417611	ENSMUSG00000042333	tnfrsf14	230979			1.37923	Upregulated
ENSMUSG00000029056.13	781.582	1.05087	0.170344	6.16912	6.86707e-10	4.33628e-09	ENSMUSG00000029056	pank4	269614			8.36288	Upregulated
ENSMUSG00000084803.8	131.04	1.0535	0.377723	2.78907	0.005286	0.0126821	ENSMUSG00000084803	5830444b04rik	641454			1.89681	Upregulated
ENSMUSG00000078490.9	20.6886	3.66339	1.06298	3.44633	0.000568256	0.00165931	ENSMUSG00000078490	cfap74	544678			2.78007	Upregulated
ENSMUSG00000029061.2	73.8168	2.69337	0.552615	4.87388	1.0943e-06	4.81e-06	ENSMUSG00000029061	mmp23	26561			5.31785	Upregulated
ENSMUSG00000096221.3	41.6531	1.97298	0.674158	2.92658	0.00342711	0.00855132	ENSMUSG00000096221	1500002c15rik				2.06797	Upregulated
ENSMUSG00000042116.3	47.7891	2.34696	0.667509	3.516	0.000438107	0.00130665	ENSMUSG00000042116	vwa1	246228			2.88384	Upregulated
ENSMUSG00000029070.9	1261.81	1.3993	0.143426	9.75626	1.73441e-22	3.02842e-21	ENSMUSG00000029070	mxra8	74761			20.5188	Upregulated
ENSMUSG00000023571.4	117.775	1.83974	0.417428	4.40732	1.04656e-05	4.01122e-05	ENSMUSG00000023571	c1qtnf12	67389			4.39672	Upregulated
ENSMUSG00000110404.1	491.188	-2.43195	0.216664	-11.2245	3.09135e-29	8.07884e-28	ENSMUSG00000110404	rnf223	100045778			27.0927	Downregulated
ENSMUSG00000035692.6	1498.71	1.44958	0.148041	9.79179	1.2211e-22	2.14634e-21	ENSMUSG00000035692	isg15	100038882			20.6683	Upregulated
ENSMUSG00000078485.2	149.498	1.79957	0.375971	4.78646	1.6975e-06	7.27376e-06	ENSMUSG00000078485	plekhn1	231002			5.13824	Upregulated
ENSMUSG00000040274.11	4003.27	-1.72694	0.107271	-16.0988	2.59942e-58	2.23734e-56	ENSMUSG00000040274	cdk6	12571			55.6503	Downregulated
ENSMUSG00000015652.9	2191.2	-1.2629	0.121849	-10.3645	3.59715e-25	7.43708e-24	ENSMUSG00000015652	steap1	70358			23.1286	Downregulated
ENSMUSG00000012428.9	28.2243	4.79896	1.12814	4.25386	2.10115e-05	7.71815e-05	ENSMUSG00000012428	steap4	117167			4.11249	Upregulated
ENSMUSG00000040537.17	74.2608	3.44552	0.569	6.05539	1.40074e-09	8.58825e-09	ENSMUSG00000040537	adam22	11496			8.0661	Upregulated
ENSMUSG00000079659.5	266.63	1.01008	0.275385	3.6679	0.000244553	0.000759203	ENSMUSG00000079659	tmem243	652925			3.11964	Upregulated
ENSMUSG00000003974.6	18.87	5.31556	1.43314	3.70903	0.000208051	0.000654141	ENSMUSG00000003974	grm3	108069			3.18433	Upregulated
ENSMUSG00000028883.17	219.743	4.51185	0.380148	11.8687	1.72203e-32	5.37904e-31	ENSMUSG00000028883	sema3a	20346			30.2693	Upregulated
ENSMUSG00000067855.7	8.84747	6.47645	2.0328	3.18597	0.0014427	0.00389169	ENSMUSG00000067855	speer3	71026			2.40986	Upregulated
ENSMUSG00000090793.2	13.3347	6.94709	1.85671	3.74162	0.00018284	0.000578548	ENSMUSG00000090793	gm6650				3.23766	Upregulated
ENSMUSG00000063531.7	397.252	1.9718	0.234086	8.42339	3.65731e-17	4.28725e-16	ENSMUSG00000063531	sema3e	20349			15.3678	Upregulated
ENSMUSG00000105300.1	10.7429	6.84326	1.94021	3.52706	0.000420198	0.0012556	ENSMUSG00000105300	gm30613				2.90115	Upregulated
ENSMUSG00000040118.15	14.7956	4.80486	1.46327	3.28365	0.00102472	0.00284511	ENSMUSG00000040118	cacna2d1	12293			2.5459	Upregulated
ENSMUSG00000002944.15	232.173	-5.44682	0.423115	-12.8731	6.37705e-38	2.72955e-36	ENSMUSG00000002944	cd36	12491			35.5639	Downregulated
ENSMUSG00000047221.5	655.772	-1.17667	0.184505	-6.37741	1.80107e-10	1.20863e-09	ENSMUSG00000047221	fam185a	330050			8.91771	Downregulated
ENSMUSG00000106181.1	108.226	-4.03758	0.49178	-8.21013	2.20944e-16	2.45034e-15	ENSMUSG00000106181	gm9523				14.6108	Downregulated
ENSMUSG00000073147.3	121.992	1.67712	0.398018	4.21368	2.51247e-05	9.12613e-05	ENSMUSG00000073147	5031425e22rik	269630			4.03971	Upregulated
ENSMUSG00000057541.14	1764.43	-1.18978	0.12701	-9.36756	7.42259e-21	1.14796e-19	ENSMUSG00000057541	pus7	78697			18.9401	Downregulated
ENSMUSG00000038319.14	128.738	3.14999	0.433157	7.27217	3.53765e-13	3.03992e-12	ENSMUSG00000038319	kcnh2	16511			11.5171	Upregulated
ENSMUSG00000028978.12	54.2836	4.3143	0.719915	5.99279	2.06266e-09	1.24443e-08	ENSMUSG00000028978	nos3	18127			7.90503	Upregulated
ENSMUSG00000038295.14	63.2356	2.06665	0.576066	3.58753	0.000333827	0.00101183	ENSMUSG00000038295	atg9b	213948			2.99489	Upregulated
ENSMUSG00000028969.10	439.52	1.03253	0.217398	4.74947	2.03946e-06	8.6569e-06	ENSMUSG00000028969	cdk5	12568			5.06264	Upregulated
ENSMUSG00000028949.13	42.4473	2.8687	0.721734	3.97473	7.04589e-05	0.000237923	ENSMUSG00000028949	smarcd3	66993			3.62356	Upregulated
ENSMUSG00000045294.11	5112.01	2.26243	0.100457	22.5213	2.56979e-112	8.84734e-110	ENSMUSG00000045294	insig1	231070			109.053	Upregulated
ENSMUSG00000010721.15	544.769	1.06347	0.209381	5.07913	3.79176e-07	1.77087e-06	ENSMUSG00000010721	lmbr1	56873			5.75181	Upregulated
ENSMUSG00000105741.1	22.4797	2.06569	0.914762	2.25817	0.0239349	0.048879	ENSMUSG00000105741	c79130				1.31088	Upregulated
ENSMUSG00000067642.11	120.725	3.58658	0.448322	8.00002	1.24394e-15	1.29522e-14	ENSMUSG00000067642	adgrf3	381628			13.8877	Upregulated
ENSMUSG00000075703.15	3642.21	-1.15689	0.114724	-10.0841	6.49249e-24	1.24481e-22	ENSMUSG00000075703	selenoi	28042			21.9049	Downregulated
ENSMUSG00000029177.9	1145.71	1.54413	0.154313	10.0064	1.42785e-23	2.68561e-22	ENSMUSG00000029177	cenpa	12615			21.571	Upregulated
ENSMUSG00000029166.14	556.308	1.22436	0.198062	6.1817	6.34137e-10	4.02314e-09	ENSMUSG00000029166	mapre3	100732			8.39543	Upregulated
ENSMUSG00000029165.16	262.908	2.19143	0.281858	7.77495	7.54787e-15	7.37419e-14	ENSMUSG00000029165	agbl5	231093			13.1323	Upregulated
ENSMUSG00000013629.16	3919.53	-1.22381	0.114076	-10.728	7.52197e-27	1.72646e-25	ENSMUSG00000013629	cad	69719			24.7628	Downregulated
ENSMUSG00000029135.10	2739.97	-1.0736	0.116824	-9.18989	3.93253e-20	5.77732e-19	ENSMUSG00000029135	fosl2	14284			18.2383	Downregulated
ENSMUSG00000029134.14	117.191	2.30303	0.424154	5.42972	5.64439e-08	2.88542e-07	ENSMUSG00000029134	plb1	665270			6.53979	Upregulated
ENSMUSG00000107277.1	25.1317	2.01471	0.884053	2.27895	0.0226698	0.0466323	ENSMUSG00000107277	gm10461				1.33131	Upregulated
ENSMUSG00000001082.12	436.628	-1.51981	0.223255	-6.80751	9.93025e-12	7.45333e-11	ENSMUSG00000001082	mfsd10	68294			10.1276	Downregulated
ENSMUSG00000029102.9	94.5565	1.65359	0.451425	3.66305	0.000249228	0.000772564	ENSMUSG00000029102	hgfac	54426			3.11207	Upregulated
ENSMUSG00000036596.6	43.1707	3.63384	0.776766	4.67817	2.89449e-06	1.2041e-05	ENSMUSG00000036596	cpz	242939			4.91934	Upregulated
ENSMUSG00000029096.15	213.549	3.71033	0.347397	10.6804	1.2575e-26	2.84094e-25	ENSMUSG00000029096	htra3	78558			24.5465	Upregulated
ENSMUSG00000036553.16	128.188	2.88132	0.417395	6.90309	5.0883e-12	3.92161e-11	ENSMUSG00000036553	sh3tc1	231147			10.4065	Upregulated
ENSMUSG00000029093.14	76.8714	2.09803	0.505961	4.14662	3.37415e-05	0.000120217	ENSMUSG00000029093	sorcs2	81840			3.92003	Upregulated
ENSMUSG00000029119.9	2551.52	1.4059	0.12231	11.4946	1.40476e-30	3.9306e-29	ENSMUSG00000029119	man2b2	17160			28.4055	Upregulated
ENSMUSG00000039474.13	882.702	-1.04315	0.167651	-6.22215	4.90395e-10	3.14556e-09	ENSMUSG00000039474	wfs1	22393			8.5023	Downregulated
ENSMUSG00000005107.13	198.869	2.69738	0.328678	8.20676	2.27237e-16	2.51485e-15	ENSMUSG00000005107	slc2a9	117591			14.5995	Upregulated
ENSMUSG00000106895.1	189.02	-1.03058	0.316145	-3.25984	0.00111475	0.00307459	ENSMUSG00000106895	gm4754				2.51221	Downregulated
ENSMUSG00000039782.14	789.818	-1.19787	0.170316	-7.03321	2.01831e-12	1.6119e-11	ENSMUSG00000039782	cpeb2	231207			10.7927	Downregulated
ENSMUSG00000029092.9	11.6282	6.83517	1.90823	3.58194	0.000341048	0.00103253	ENSMUSG00000029092	d5ertd615e	52401			2.9861	Upregulated
ENSMUSG00000015804.14	1354.87	1.08803	0.138782	7.8399	4.50893e-15	4.50523e-14	ENSMUSG00000015804	med28	66999			13.3463	Upregulated
ENSMUSG00000029167.13	721.341	1.51	0.181303	8.32862	8.17929e-17	9.36626e-16	ENSMUSG00000029167	ppargc1a	19017			15.0284	Upregulated
ENSMUSG00000072941.5	717.995	6.59694	0.33075	19.9454	1.64476e-88	3.38286e-86	ENSMUSG00000072941	sod3	20657			85.4707	Upregulated
ENSMUSG00000105402.4	167.571	4.59905	0.430291	10.6882	1.15553e-26	2.62555e-25	ENSMUSG00000105402	gm3716	100042198			24.5808	Upregulated
ENSMUSG00000051498.6	57.6138	2.22791	0.587821	3.79012	0.000150577	0.000481756	ENSMUSG00000051498	tlr6	21899			3.31717	Upregulated
ENSMUSG00000029185.14	606.248	1.27743	0.189745	6.73235	1.66949e-11	1.23492e-10	ENSMUSG00000029185	fam114a1	68303			9.90836	Upregulated
ENSMUSG00000029201.14	2352.01	1.03935	0.117931	8.81324	1.2158e-18	1.5926e-17	ENSMUSG00000029201	ugdh	22235			16.7979	Upregulated
ENSMUSG00000037822.12	2559.14	1.50723	0.118243	12.7469	3.24371e-37	1.32058e-35	ENSMUSG00000037822	smim14	68552			34.8792	Upregulated
ENSMUSG00000037685.15	11.3326	5.47674	1.85552	2.95159	0.00316146	0.007954	ENSMUSG00000037685	atp8a1	11980			2.09941	Upregulated
ENSMUSG00000106968.1	82.2526	1.42797	0.487543	2.92891	0.00340155	0.00849421	ENSMUSG00000106968	c78283				2.07088	Upregulated
ENSMUSG00000049907.8	328.419	-1.3106	0.25126	-5.21609	1.82741e-07	8.818e-07	ENSMUSG00000049907	rasl11b	68939			6.05463	Downregulated
ENSMUSG00000062110.14	287.214	-1.20975	0.271526	-4.45538	8.37455e-06	3.24988e-05	ENSMUSG00000062110	scfd2	212986			4.48813	Downregulated
ENSMUSG00000029236.4	4.92945	5.4986	2.40692	2.28449	0.0223426	0.0460359	ENSMUSG00000029236	nmu	56183			1.3369	Upregulated
ENSMUSG00000029246.14	3106.08	-1.12134	0.111428	-10.0633	8.02688e-24	1.53159e-22	ENSMUSG00000029246	ppat	231327			21.8149	Downregulated
ENSMUSG00000035811.10	6.19289	6.06047	2.23877	2.70705	0.00678833	0.0159293	ENSMUSG00000035811	ugt2b35	243085			1.7978	Upregulated
ENSMUSG00000054630.7	46.7727	6.46531	1.18847	5.44002	5.32744e-08	2.7278e-07	ENSMUSG00000054630	ugt2b5	22238			6.56419	Upregulated
ENSMUSG00000106111.1	27.2759	5.81007	1.34852	4.30847	1.64388e-05	6.12858e-05	ENSMUSG00000106111	gm5717				4.21264	Upregulated
ENSMUSG00000001622.15	2856.54	3.17712	0.120403	26.3874	1.9098e-153	1.20982e-150	ENSMUSG00000001622	csn3	12994			149.917	Upregulated
ENSMUSG00000006262.15	2544.08	-1.11244	0.114219	-9.73956	2.04435e-22	3.54615e-21	ENSMUSG00000006262	mob1b	68473			20.4502	Downregulated
ENSMUSG00000054932.6	388.258	1.10623	0.239027	4.62808	3.69071e-06	1.51346e-05	ENSMUSG00000054932	afp	11576			4.82003	Upregulated
ENSMUSG00000029371.7	31.415	4.5995	1.00835	4.56142	5.081e-06	2.04492e-05	ENSMUSG00000029371	cxcl5	20311			4.68932	Upregulated
ENSMUSG00000029372.7	10.7633	5.47986	1.82657	3.00008	0.00269913	0.00688675	ENSMUSG00000029372	ppbp	57349			2.16199	Upregulated
ENSMUSG00000029379.10	180.408	5.87113	0.53409	10.9928	4.14039e-28	1.01977e-26	ENSMUSG00000029379	cxcl3	330122			25.9915	Upregulated
ENSMUSG00000029380.11	64.3261	2.54687	0.56445	4.51213	6.41808e-06	2.53474e-05	ENSMUSG00000029380	cxcl1	14825			4.59607	Upregulated
ENSMUSG00000107198.1	36.1635	3.17165	0.774924	4.09285	4.26105e-05	0.000149231	ENSMUSG00000107198	gm19619				3.82614	Upregulated
ENSMUSG00000082361.6	25.0345	2.79543	0.911688	3.06621	0.0021679	0.00563299	ENSMUSG00000082361	btc	12223			2.24926	Upregulated
ENSMUSG00000084111.4	77.5089	-1.33832	0.505101	-2.64962	0.00805829	0.0185871	ENSMUSG00000084111	gm15710				1.73079	Downregulated
ENSMUSG00000029415.4	1784.31	-1.02344	0.12698	-8.05986	7.63791e-16	8.11278e-15	ENSMUSG00000029415	sdad1	231452			14.0908	Downregulated
ENSMUSG00000034842.16	1088.73	1.11165	0.151061	7.35895	1.85368e-13	1.6373e-12	ENSMUSG00000034842	art3	109979			11.7859	Upregulated
ENSMUSG00000034855.13	49.4425	2.29958	0.628112	3.6611	0.000251136	0.000777411	ENSMUSG00000034855	cxcl10	15945			3.10935	Upregulated
ENSMUSG00000047963.7	1736.79	-1.78092	0.129432	-13.7595	4.46777e-43	2.22503e-41	ENSMUSG00000047963	stbd1	52331			40.6527	Downregulated
ENSMUSG00000107019.1	69.9439	2.17874	0.527267	4.13215	3.59391e-05	0.000127416	ENSMUSG00000107019	gm43682				3.89478	Upregulated
ENSMUSG00000029385.14	695.442	1.32746	0.179796	7.38312	1.54621e-13	1.37184e-12	ENSMUSG00000029385	ccng2	12452			11.8627	Upregulated
ENSMUSG00000029334.14	62.2208	3.36159	0.605775	5.54924	2.86908e-08	1.50805e-07	ENSMUSG00000029334	prkg2	19092			6.82158	Upregulated
ENSMUSG00000097772.7	422.422	-1.38555	0.223361	-6.20316	5.53399e-10	3.53252e-09	ENSMUSG00000097772	5430416n02rik	100503199			8.45192	Downregulated
ENSMUSG00000057315.14	1421.06	-1.26868	0.140831	-9.00852	2.08854e-19	2.90908e-18	ENSMUSG00000057315	arhgap24	231532			17.5362	Downregulated
ENSMUSG00000029304.14	21951.3	2.84822	0.0830263	34.305	6.60052e-258	1.49332e-254	ENSMUSG00000029304	spp1	20750			253.826	Upregulated
ENSMUSG00000105954.1	18.3552	4.54051	1.26537	3.5883	0.000332841	0.00100923	ENSMUSG00000105954	gm42793				2.99601	Upregulated
ENSMUSG00000079065.3	583.553	-1.17228	0.198869	-5.89471	3.75335e-09	2.19585e-08	ENSMUSG00000079065					7.6584	Downregulated
ENSMUSG00000097392.2	310.165	-1.48129	0.254024	-5.83131	5.49941e-09	3.15444e-08	ENSMUSG00000097392	thoc2l	100042165			7.50108	Downregulated
ENSMUSG00000034438.16	50.7828	6.65857	1.19291	5.58178	2.38065e-08	1.2639e-07	ENSMUSG00000034438	gbp8	76074			6.89829	Upregulated
ENSMUSG00000029298.15	470.102	6.61038	0.404468	16.3434	4.84844e-60	4.36277e-58	ENSMUSG00000029298	gbp9	236573			57.3602	Upregulated
ENSMUSG00000079363.7	580.676	9.14287	0.746607	12.2459	1.7673e-34	6.08451e-33	ENSMUSG00000079363	gbp4	17472			32.2158	Upregulated
ENSMUSG00000105096.1	15.607	4.73349	1.43077	3.30837	0.000938422	0.00262298	ENSMUSG00000105096	gbp10	626578			2.58121	Upregulated
ENSMUSG00000104713.4	22.0265	4.06696	1.11082	3.66122	0.000251013	0.000777185	ENSMUSG00000104713	gbp6	100702			3.10948	Upregulated
ENSMUSG00000092021.8	16.5564	7.47844	1.7807	4.19971	2.67257e-05	9.66776e-05	ENSMUSG00000092021	gbp11	634650			4.01467	Upregulated
ENSMUSG00000029287.14	61.1906	2.59095	0.580763	4.46128	8.14715e-06	3.16552e-05	ENSMUSG00000029287	tgfbr3	21814			4.49956	Upregulated
ENSMUSG00000008090.14	476.796	1.12293	0.222774	5.04066	4.63924e-07	2.14766e-06	ENSMUSG00000008090	fgfrl1	116701			5.66803	Upregulated
ENSMUSG00000014668.15	1304.47	1.12553	0.140438	8.01446	1.10626e-15	1.15795e-14	ENSMUSG00000014668	chfr	231600			13.9363	Upregulated
ENSMUSG00000029499.11	30.6314	1.8956	0.780302	2.42931	0.0151276	0.0327022	ENSMUSG00000029499	pxmp2	19301			1.48542	Upregulated
ENSMUSG00000033209.17	352.579	1.90051	0.247182	7.68872	1.48619e-14	1.42303e-13	ENSMUSG00000033209	ttc28	209683			12.8468	Upregulated
ENSMUSG00000029343.17	8.2779	6.44818	2.06844	3.11742	0.00182443	0.004814	ENSMUSG00000029343	crybb1	12960			2.31749	Upregulated
ENSMUSG00000042190.12	5.0553	5.76378	2.38282	2.41889	0.0155681	0.033549	ENSMUSG00000042190	cmklr1	14747			1.47432	Upregulated
ENSMUSG00000054675.5	10.4253	4.25167	1.64337	2.58717	0.00967681	0.0219338	ENSMUSG00000054675	tmem119	231633			1.65889	Upregulated
ENSMUSG00000048163.13	69.1221	3.89966	0.624691	6.24254	4.30514e-10	2.77608e-09	ENSMUSG00000048163	selplg	20345			8.55657	Upregulated
ENSMUSG00000042078.14	26.1216	3.46501	0.931959	3.71798	0.000200819	0.000632029	ENSMUSG00000042078	svop	68666			3.19926	Upregulated
ENSMUSG00000029591.14	870.56	-1.09084	0.163122	-6.68726	2.27383e-11	1.65566e-10	ENSMUSG00000029591	ung	22256			9.78103	Downregulated
ENSMUSG00000029575.17	474.942	1.53336	0.212037	7.23154	4.77556e-13	4.06397e-12	ENSMUSG00000029575	mmab	77697			11.391	Upregulated
ENSMUSG00000029561.17	647.454	2.13289	0.188112	11.3385	8.46293e-30	2.26398e-28	ENSMUSG00000029561	oasl2	23962			27.6451	Upregulated
ENSMUSG00000041827.15	456.508	1.25815	0.218105	5.76855	7.99581e-09	4.48882e-08	ENSMUSG00000041827	oasl1	231655			7.34787	Upregulated
ENSMUSG00000029559.15	631.863	1.53455	0.187122	8.20079	2.38816e-16	2.63563e-15	ENSMUSG00000029559	2210016l21rik	72357			14.5791	Upregulated
ENSMUSG00000029556.12	67.3282	2.63994	0.562357	4.69443	2.6735e-06	1.11775e-05	ENSMUSG00000029556	hnf1a	21405			4.95166	Upregulated
ENSMUSG00000029544.16	245.069	1.83664	0.29876	6.14753	7.86969e-10	4.95556e-09	ENSMUSG00000029544	cabp1	29867			8.30491	Upregulated
ENSMUSG00000067274.10	8503.69	-1.0209	0.102044	-10.0045	1.45626e-23	2.73256e-22	ENSMUSG00000067274	rplp0	11837			21.5634	Downregulated
ENSMUSG00000041609.16	199.633	-1.60678	0.315289	-5.0962	3.46534e-07	1.62609e-06	ENSMUSG00000041609	bicdl1	75665			5.78885	Downregulated
ENSMUSG00000083833.4	195.492	-1.09269	0.318603	-3.42963	0.00060441	0.00175837	ENSMUSG00000083833	gm13841				2.75489	Downregulated
ENSMUSG00000043913.14	9.16317	6.60177	2.01424	3.27754	0.00104716	0.0029013	ENSMUSG00000043913	ccdc60	269693			2.53741	Upregulated
ENSMUSG00000041548.4	4071.26	-1.66411	0.103619	-16.0598	4.87739e-58	4.17531e-56	ENSMUSG00000041548	hspb8	80888			55.3793	Downregulated
ENSMUSG00000086219.7	49.2975	3.80824	0.704371	5.40658	6.42401e-08	3.2629e-07	ENSMUSG00000086219	srrm4os	76798			6.4864	Upregulated
ENSMUSG00000107369.1	67.3462	2.37475	0.568881	4.17443	2.98735e-05	0.00010728	ENSMUSG00000107369	gstm2-ps1				3.96948	Upregulated
ENSMUSG00000029364.15	2288.2	1.01543	0.11733	8.65451	4.95048e-18	6.22228e-17	ENSMUSG00000029364	wsb2	59043			16.2061	Upregulated
ENSMUSG00000029361.18	49.3209	3.75795	0.74299	5.05788	4.23948e-07	1.97009e-06	ENSMUSG00000029361	nos1	18125			5.70551	Upregulated
ENSMUSG00000032898.9	1207.06	1.10206	0.144339	7.63516	2.25532e-14	2.12985e-13	ENSMUSG00000032898	fbxo21	231670			12.6717	Upregulated
ENSMUSG00000032840.7	837.99	-1.01501	0.177173	-5.72889	1.01091e-08	5.60762e-08	ENSMUSG00000032840	spring1	76792			7.25122	Downregulated
ENSMUSG00000029602.11	16.7163	2.53618	1.11331	2.27806	0.0227233	0.0467362	ENSMUSG00000029602	rasal1	19415			1.33035	Upregulated
ENSMUSG00000032690.16	752.95	3.51322	0.195922	17.9317	6.67109e-72	9.18696e-70	ENSMUSG00000032690	oas2	246728			69.0368	Upregulated
ENSMUSG00000032661.9	1284.55	2.23288	0.155183	14.3887	6.09073e-47	3.53329e-45	ENSMUSG00000032661	oas3	246727			44.4518	Upregulated
ENSMUSG00000001166.17	277.548	2.85277	0.288627	9.88394	4.88717e-23	8.82533e-22	ENSMUSG00000001166	oas1c	114643			21.0543	Upregulated
ENSMUSG00000029605.16	275.512	2.08731	0.280522	7.4408	1.00075e-13	8.99481e-13	ENSMUSG00000029605	oas1b	23961			12.046	Upregulated
ENSMUSG00000066861.14	199.507	1.16835	0.310415	3.76383	0.000167332	0.000532029	ENSMUSG00000066861	oas1g	23960			3.27406	Upregulated
ENSMUSG00000052776.10	653.238	1.39477	0.183931	7.58311	3.37361e-14	3.1336e-13	ENSMUSG00000052776	oas1a	246730			12.504	Upregulated
ENSMUSG00000032623.9	12.1492	3.46225	1.35213	2.56059	0.0104493	0.0235065	ENSMUSG00000032623	oas1d	100535			1.62881	Upregulated
ENSMUSG00000042726.14	205.159	1.135	0.320511	3.54121	0.000398302	0.00119377	ENSMUSG00000042726	trafd1	231712			2.92308	Upregulated
ENSMUSG00000064267.13	20.7201	3.21733	1.0316	3.11877	0.00181609	0.00479436	ENSMUSG00000064267	hvcn1	74096			2.31927	Upregulated
ENSMUSG00000038593.18	343.787	1.51961	0.245704	6.18471	6.22152e-10	3.95545e-09	ENSMUSG00000038593	tctn1	654470			8.4028	Upregulated
ENSMUSG00000029463.5	719.184	1.40205	0.186735	7.50823	5.993e-14	5.47354e-13	ENSMUSG00000029463	fam216a	68948			12.2617	Upregulated
ENSMUSG00000029467.15	16532.4	-1.09094	0.0989318	-11.0272	2.82518e-28	7.05717e-27	ENSMUSG00000029467	atp2a2	11938			26.1514	Downregulated
ENSMUSG00000029470.15	1769.37	1.37102	0.131099	10.4579	1.34864e-25	2.8516e-24	ENSMUSG00000029470	p2rx4	18438			23.5449	Upregulated
ENSMUSG00000038384.16	670.161	-1.73375	0.185852	-9.32869	1.07191e-20	1.63229e-19	ENSMUSG00000038384	setd1b	208043			18.7872	Downregulated
ENSMUSG00000000915.15	523.82	1.61465	0.205468	7.85842	3.89002e-15	3.90407e-14	ENSMUSG00000000915	hip1r	29816			13.4085	Upregulated
ENSMUSG00000029386.15	452.184	1.53269	0.216227	7.08833	1.35742e-12	1.10244e-11	ENSMUSG00000029386					10.9576	Upregulated
ENSMUSG00000037979.13	46.5563	3.51882	0.710383	4.95341	7.29235e-07	3.2856e-06	ENSMUSG00000037979	ccdc92	215707			5.48338	Upregulated
ENSMUSG00000037905.13	3839.04	-2.00573	0.106862	-18.7693	1.34632e-78	2.17568e-76	ENSMUSG00000037905	bri3bp	76809			75.6624	Downregulated
ENSMUSG00000044017.16	524.876	4.63802	0.255435	18.1574	1.12285e-73	1.69358e-71	ENSMUSG00000044017	adgrd1	243277			70.7712	Upregulated
ENSMUSG00000029432.12	410.776	1.20732	0.224007	5.38966	7.059e-08	3.57281e-07	ENSMUSG00000029432	nipsnap2	14467	nipsnap2	Oxidative Phosphorylation	6.44699	Upregulated
ENSMUSG00000063146.11	296.539	2.17377	0.270994	8.02147	1.04483e-15	1.09728e-14	ENSMUSG00000063146	clip2	269713			13.9597	Upregulated
ENSMUSG00000040557.14	239.606	1.58013	0.288653	5.47414	4.39654e-08	2.26875e-07	ENSMUSG00000040557	mettl27	79565			6.64421	Upregulated
ENSMUSG00000043614.13	18.9474	2.36549	1.04497	2.26369	0.0235931	0.0482995	ENSMUSG00000043614	vps37d	194309			1.31606	Upregulated
ENSMUSG00000005373.13	268.208	1.61498	0.274328	5.88703	3.93189e-09	2.28847e-08	ENSMUSG00000005373	mlxipl	58805	mlxipl	Oxidative Phosphorylation	7.64045	Upregulated
ENSMUSG00000051391.9	12690	-1.19134	0.0917317	-12.9872	1.44561e-38	6.30691e-37	ENSMUSG00000051391	ywhag	22628			36.2002	Downregulated
ENSMUSG00000029699.13	117.272	1.45697	0.402583	3.61905	0.00029569	0.000904897	ENSMUSG00000029699	ssc4d	109267			3.0434	Upregulated
ENSMUSG00000042985.7	45.8216	6.51587	1.19593	5.44839	5.08275e-08	2.60925e-07	ENSMUSG00000042985	upk3b	100647			6.58348	Upregulated
ENSMUSG00000004952.13	62.2803	1.5007	0.549289	2.73208	0.00629352	0.0148673	ENSMUSG00000004952	rasa4	54153			1.82777	Upregulated
ENSMUSG00000005057.13	240.992	-1.03928	0.286461	-3.62801	0.00028561	0.000876252	ENSMUSG00000005057	sh2b2	23921			3.05737	Downregulated
ENSMUSG00000007987.12	336.555	1.45685	0.244749	5.95242	2.64207e-09	1.57599e-08	ENSMUSG00000007987	ift22	67286			7.80245	Upregulated
ENSMUSG00000037428.14	72.5358	2.4436	0.537645	4.54501	5.49329e-06	2.19413e-05	ENSMUSG00000037428	vgf	381677			4.65874	Upregulated
ENSMUSG00000037411.10	1151.2	2.75037	0.153747	17.8889	1.43982e-71	1.94893e-69	ENSMUSG00000037411	serpine1	18787			68.7102	Upregulated
ENSMUSG00000079173.11	58.6068	-1.42471	0.580571	-2.45398	0.0141286	0.0307989	ENSMUSG00000079173	zan	22635			1.51146	Downregulated
ENSMUSG00000029716.13	412.466	1.38061	0.227527	6.0679	1.2959e-09	7.97014e-09	ENSMUSG00000029716	tfr2	50765			8.09853	Upregulated
ENSMUSG00000029718.14	7310.13	1.6066	0.0918783	17.4862	1.82555e-68	2.31289e-66	ENSMUSG00000029718	pcolce	18542			65.6358	Upregulated
ENSMUSG00000089984.7	236.905	3.13144	0.31086	10.0735	7.23724e-24	1.38425e-22	ENSMUSG00000089984	fbxo24	71176			21.8588	Upregulated
ENSMUSG00000029722.15	2351.88	1.70739	0.118538	14.4038	4.89953e-47	2.86324e-45	ENSMUSG00000029722	agfg2	231801			44.5431	Upregulated
ENSMUSG00000082088.1	57.2191	6.22842	1.0019	6.21661	5.08004e-10	3.25335e-09	ENSMUSG00000082088	gm15753				8.48767	Upregulated
ENSMUSG00000045348.15	127.603	3.23979	0.430042	7.53365	4.93413e-14	4.54049e-13	ENSMUSG00000045348	nyap1	243300			12.3429	Upregulated
ENSMUSG00000037108.13	21.6667	2.36685	0.953703	2.48174	0.0130741	0.0287297	ENSMUSG00000037108	zcwpw1	381678			1.54167	Upregulated
ENSMUSG00000037053.6	7.31799	4.8934	2.04995	2.38708	0.0169826	0.036213	ENSMUSG00000037053	azgp1	12007			1.44114	Upregulated
ENSMUSG00000029729.12	4472.92	-1.32743	0.108157	-12.2733	1.26064e-34	4.40723e-33	ENSMUSG00000029729	zkscan1	74570			32.3558	Downregulated
ENSMUSG00000037017.15	1414.48	-1.10658	0.136099	-8.13067	4.2691e-16	4.615e-15	ENSMUSG00000037017	zscan21	22697			14.3358	Downregulated
ENSMUSG00000037007.17	709.355	-1.29906	0.176914	-7.34285	2.09086e-13	1.83655e-12	ENSMUSG00000037007	zfp113	56314			11.736	Downregulated
ENSMUSG00000109713.1	16.8776	3.2589	1.16634	2.79413	0.00520403	0.0125082	ENSMUSG00000109713	pvrig	102640920			1.90281	Upregulated
ENSMUSG00000025855.13	22.1685	6.45354	1.6736	3.85608	0.000115218	0.000375376	ENSMUSG00000025855	prkar1b	19085			3.42553	Upregulated
ENSMUSG00000053581.13	3800.07	-1.42459	0.105071	-13.5583	7.0796e-42	3.42873e-40	ENSMUSG00000053581	zfand2a	100494			39.4649	Downregulated
ENSMUSG00000036718.17	445.238	1.46407	0.2175	6.73136	1.68087e-11	1.24276e-10	ENSMUSG00000036718	micall2	231830			9.90561	Upregulated
ENSMUSG00000029551.13	518.695	-1.07702	0.214766	-5.01482	5.30822e-07	2.43459e-06	ENSMUSG00000029551	psmg3	66506			5.61357	Downregulated
ENSMUSG00000048988.8	92.5448	-2.48691	0.468602	-5.30708	1.11393e-07	5.50086e-07	ENSMUSG00000048988	elfn1	243312			6.25957	Downregulated
ENSMUSG00000036565.7	185.776	1.56991	0.332955	4.71509	2.41608e-06	1.01656e-05	ENSMUSG00000036565	ttyh3	78339			4.99287	Upregulated
ENSMUSG00000050022.16	86.7593	1.22759	0.462157	2.65623	0.00790207	0.0182507	ENSMUSG00000050022	amz1	231842			1.73872	Upregulated
ENSMUSG00000039477.16	2110.51	-1.29536	0.129741	-9.98419	1.78753e-23	3.32266e-22	ENSMUSG00000039477	tnrc18	231861			21.4785	Downregulated
ENSMUSG00000029581.14	3079.6	1.87171	0.122223	15.3139	6.17577e-53	4.52804e-51	ENSMUSG00000029581	fscn1	14086			50.3441	Upregulated
ENSMUSG00000029586.9	9.66474	3.50863	1.53625	2.28389	0.0223782	0.0460803	ENSMUSG00000029586	spdye4b	330228			1.33648	Upregulated
ENSMUSG00000039244.10	1244.51	-1.03514	0.144185	-7.17925	7.00929e-13	5.87023e-12	ENSMUSG00000039244	e130309d02rik	231868			11.2313	Downregulated
ENSMUSG00000066621.12	1381.25	1.21397	0.140521	8.63911	5.66518e-18	7.07009e-17	ENSMUSG00000066621	tecpr1	70381			16.1506	Upregulated
ENSMUSG00000043388.8	20.9862	4.15589	1.1313	3.67354	0.000239212	0.000745014	ENSMUSG00000043388	tmem130	243339			3.12784	Upregulated
ENSMUSG00000038780.14	2469.46	-1.06557	0.118963	-8.95715	3.3318e-19	4.55269e-18	ENSMUSG00000038780	smurf1	75788			17.3417	Downregulated
ENSMUSG00000029624.10	810.667	-1.22792	0.169285	-7.25354	4.06011e-13	3.47567e-12	ENSMUSG00000029624	ptcd1	71799			11.459	Downregulated
ENSMUSG00000070420.4	474	-1.50879	0.215037	-7.01641	2.27642e-12	1.80891e-11	ENSMUSG00000070420	zscan25	666311			10.7426	Downregulated
ENSMUSG00000106820.1	334.305	1.39611	0.25105	5.56108	2.68106e-08	1.41486e-07	ENSMUSG00000106820	d5ertd605e	100039805			6.84929	Upregulated
ENSMUSG00000086494.1	12.7897	2.88106	1.25418	2.29716	0.0216098	0.0446664	ENSMUSG00000086494	2210417a02rik	70138			1.35002	Upregulated
ENSMUSG00000108207.2	30.9394	1.79977	0.781856	2.30192	0.0213398	0.0442297	ENSMUSG00000108207	1810059h22rik				1.35429	Upregulated
ENSMUSG00000060063.9	25.319	2.936	0.916297	3.2042	0.00135436	0.00367719	ENSMUSG00000060063	alox5ap	11690			2.43448	Upregulated
ENSMUSG00000056602.11	35.2478	2.20029	0.739621	2.97489	0.00293091	0.00742313	ENSMUSG00000056602	fry	320365			2.12941	Upregulated
ENSMUSG00000106734.3	94.4946	1.20377	0.442371	2.72118	0.00650487	0.0153095	ENSMUSG00000106734	gm20559				1.81504	Upregulated
ENSMUSG00000032766.9	14.724	7.30454	1.81845	4.0169	5.89683e-05	0.000201659	ENSMUSG00000032766	gng11	66066			3.69538	Upregulated
ENSMUSG00000042607.15	87.5487	-2.24066	0.475363	-4.71358	2.434e-06	1.02356e-05	ENSMUSG00000042607	asb4	65255			4.98989	Downregulated
ENSMUSG00000096403.2	1510.38	-1.48046	0.134274	-11.0256	2.87562e-28	7.14933e-27	ENSMUSG00000096403	rnps1-ps				26.1457	Downregulated
ENSMUSG00000042447.13	799.923	-1.05342	0.168356	-6.25713	3.9212e-10	2.5347e-09	ENSMUSG00000042447	mios	252875			8.59607	Downregulated
ENSMUSG00000101894.1	12.5756	7.06258	1.87555	3.76561	0.000166142	0.000528563	ENSMUSG00000101894	1700016p04rik	69413			3.2769	Upregulated
ENSMUSG00000042717.5	108.696	10.1392	4.00147	2.53388	0.0112809	0.025145	ENSMUSG00000042717	ppp1r3a	140491			1.59955	Upregulated
ENSMUSG00000007655.16	2787.38	-1.22462	0.113983	-10.7439	6.32891e-27	1.46109e-25	ENSMUSG00000007655	cav1	12389			24.8353	Downregulated
ENSMUSG00000000416.16	145.629	1.56227	0.384796	4.05999	4.90738e-05	0.000170509	ENSMUSG00000000416	cttnbp2	30785			3.76825	Upregulated
ENSMUSG00000029669.14	27.8259	6.79034	1.59657	4.25309	2.10842e-05	7.74196e-05	ENSMUSG00000029669	tspan12	269831			4.11115	Upregulated
ENSMUSG00000068748.7	17.5254	6.12105	1.70479	3.59049	0.000330055	0.00100174	ENSMUSG00000068748	ptprz1	19283			2.99924	Upregulated
ENSMUSG00000017978.18	10.6456	3.68325	1.48509	2.48015	0.0131326	0.0288461	ENSMUSG00000017978	cadps2	320405			1.53991	Upregulated
ENSMUSG00000106990.1	312.552	-1.14034	0.256835	-4.43998	8.99676e-06	3.48281e-05	ENSMUSG00000106990	gm42547				4.45807	Downregulated
ENSMUSG00000020440.13	819.454	1.02579	0.170022	6.03328	1.6066e-09	9.78982e-09	ENSMUSG00000020440	arf5	11844			8.00923	Upregulated
ENSMUSG00000039742.15	28.5778	4.02617	0.949253	4.24141	2.22118e-05	8.12586e-05	ENSMUSG00000039742	fam71f1	330277			4.09013	Upregulated
ENSMUSG00000029769.16	227.581	1.49211	0.296198	5.03755	4.71523e-07	2.18093e-06	ENSMUSG00000029769	ccdc136	232664			5.66136	Upregulated
ENSMUSG00000029782.18	3623.92	-1.47987	0.117333	-12.6125	1.80196e-36	7.04632e-35	ENSMUSG00000029782	tmem209	72649			34.152	Downregulated
ENSMUSG00000087380.7	55.7588	2.52855	0.610673	4.1406	3.46405e-05	0.000123226	ENSMUSG00000087380	2210408f21rik	73652			3.9093	Upregulated
ENSMUSG00000106867.1	9.26761	4.47058	1.77261	2.52203	0.011668	0.0259203	ENSMUSG00000106867	gm43800				1.58636	Upregulated
ENSMUSG00000025608.9	694.801	5.68074	0.271173	20.9488	1.9257e-97	4.55185e-95	ENSMUSG00000025608	podxl	27205			94.3418	Upregulated
ENSMUSG00000061758.13	446.201	1.46086	0.219073	6.66836	2.58682e-11	1.86981e-10	ENSMUSG00000061758	akr1b10	67861			9.7282	Upregulated
ENSMUSG00000038871.5	445.084	1.22242	0.215035	5.68475	1.31003e-08	7.16895e-08	ENSMUSG00000038871	bpgm	12183			7.14454	Upregulated
ENSMUSG00000038836.15	263.444	1.87063	0.27683	6.75732	1.40563e-11	1.04708e-10	ENSMUSG00000038836	agbl3	76223			9.98002	Upregulated
ENSMUSG00000058486.11	218.299	1.12411	0.298872	3.76118	0.000169116	0.000537377	ENSMUSG00000058486	wdr91	101240			3.26972	Upregulated
ENSMUSG00000038600.12	258.988	1.21625	0.277083	4.38948	1.13623e-05	4.33811e-05	ENSMUSG00000038600	atp6v0a4	140494			4.3627	Upregulated
ENSMUSG00000029826.14	6727.95	-1.67854	0.105019	-15.9832	1.67334e-57	1.41715e-55	ENSMUSG00000029826	zc3hav1	78781			54.8486	Downregulated
ENSMUSG00000061436.15	26.3924	5.88846	1.35044	4.36041	1.2982e-05	4.91504e-05	ENSMUSG00000061436	hipk2	15258			4.30847	Upregulated
ENSMUSG00000038507.6	935.435	1.03636	0.15921	6.50939	7.54585e-11	5.24138e-10	ENSMUSG00000038507	parp12	243771			9.28055	Upregulated
ENSMUSG00000029915.14	6.06642	6.03122	2.25272	2.6773	0.00742178	0.0172623	ENSMUSG00000029915	clec5a	23845			1.7629	Upregulated
ENSMUSG00000068587.9	4.54974	5.60639	2.46574	2.27371	0.0229833	0.0471914	ENSMUSG00000068587	mgam	232714			1.32614	Upregulated
ENSMUSG00000036938.17	430.284	-7.66695	2.94789	-2.60082	0.00930001	0.0211372	ENSMUSG00000036938	try5	103964			1.67495	Downregulated
ENSMUSG00000029860.16	5457.17	-1.28592	0.0962919	-13.3544	1.11604e-40	5.24473e-39	ENSMUSG00000029860	zyx	22793			38.2803	Downregulated
ENSMUSG00000025821.9	728.664	-1.20986	0.175975	-6.87517	6.19162e-12	4.73704e-11	ENSMUSG00000025821	zfp282	101095			10.3245	Downregulated
ENSMUSG00000071477.10	581.733	-1.32186	0.195144	-6.77377	1.25471e-11	9.37306e-11	ENSMUSG00000071477	zfp777	72306			10.0281	Downregulated
ENSMUSG00000095526.2	250.437	-1.13465	0.278936	-4.0678	4.746e-05	0.000165119	ENSMUSG00000095526	gm10243				3.7822	Downregulated
ENSMUSG00000039347.7	619.615	1.32871	0.190523	6.97401	3.0804e-12	2.41746e-11	ENSMUSG00000039347	atp6v0e2	76252			10.6166	Upregulated
ENSMUSG00000053297.14	104.31	-1.29477	0.43026	-3.00927	0.00261872	0.00670429	ENSMUSG00000053297	ai854703				2.17365	Downregulated
ENSMUSG00000064262.7	13.9997	3.44935	1.29221	2.66934	0.00760014	0.0176311	ENSMUSG00000064262	gimap8	243374			1.75372	Upregulated
ENSMUSG00000029810.15	1118.94	2.13874	0.152316	14.0415	8.68739e-45	4.57084e-43	ENSMUSG00000029810	tmem176b	65963			42.34	Upregulated
ENSMUSG00000023367.14	1290.02	2.28938	0.145225	15.7643	5.47689e-56	4.35867e-54	ENSMUSG00000023367	tmem176a	66058			53.3606	Upregulated
ENSMUSG00000029814.10	164.906	5.62317	0.540187	10.4097	2.24006e-25	4.68638e-24	ENSMUSG00000029814	igf2bp3	140488			23.3292	Upregulated
ENSMUSG00000059182.7	1292.45	1.15333	0.141202	8.16792	3.13744e-16	3.42437e-15	ENSMUSG00000059182	skap2	54353			14.4654	Upregulated
ENSMUSG00000029844.9	138.441	1.15496	0.36979	3.12329	0.00178839	0.00472911	ENSMUSG00000029844	hoxa1	15394			2.32522	Upregulated
ENSMUSG00000038210.10	924.273	-1.3995	0.159669	-8.76496	1.86849e-18	2.42552e-17	ENSMUSG00000038210	hoxa11	15396			16.6152	Downregulated
ENSMUSG00000019124.10	1262.71	1.35879	0.142894	9.50913	1.92264e-21	3.11976e-20	ENSMUSG00000019124	scrn1	69938			19.5059	Upregulated
ENSMUSG00000038074.16	392.357	1.41956	0.229484	6.18587	6.176e-10	3.92808e-09	ENSMUSG00000038074	fkbp14	231997			8.40582	Upregulated
ENSMUSG00000038065.13	195.545	2.30629	0.334998	6.8845	5.79918e-12	4.44969e-11	ENSMUSG00000038065	mturn	68235			10.3517	Upregulated
ENSMUSG00000038058.14	107.061	3.24487	0.460946	7.03959	1.92802e-12	1.54446e-11	ENSMUSG00000038058	nod1	107607			10.8112	Upregulated
ENSMUSG00000004655.5	98.3932	5.76241	0.690169	8.34927	6.86866e-17	7.92272e-16	ENSMUSG00000004655	aqp1	11826			15.1011	Upregulated
ENSMUSG00000029802.13	1486.59	1.14854	0.133942	8.57488	9.91926e-18	1.21494e-16	ENSMUSG00000029802	abcg2	26357			15.9154	Upregulated
ENSMUSG00000029804.16	1141.26	2.25342	0.153803	14.6513	1.3222e-48	8.11618e-47	ENSMUSG00000029804	herc3	73998			46.0906	Upregulated
ENSMUSG00000037709.13	90.3494	5.10637	0.651568	7.83705	4.61268e-15	4.60309e-14	ENSMUSG00000037709	fam13a	58909			13.337	Upregulated
ENSMUSG00000045441.5	5.68733	5.93871	2.29656	2.58592	0.00971195	0.0220072	ENSMUSG00000045441	gprin3	243385			1.65744	Upregulated
ENSMUSG00000049093.9	85.4295	5.15925	0.659828	7.81908	5.32127e-15	5.26706e-14	ENSMUSG00000049093	il23r	209590			13.2784	Upregulated
ENSMUSG00000031668.14	1164.84	-1.14764	0.156503	-7.33307	2.24938e-13	1.96598e-12	ENSMUSG00000031668	eif2ak3	13666			11.7064	Downregulated
ENSMUSG00000068396.9	410.269	-1.13988	0.234481	-4.8613	1.1662e-06	5.10901e-06	ENSMUSG00000068396	rpl34-ps1	619547			5.29166	Downregulated
ENSMUSG00000049553.11	5427.36	-1.40411	0.114365	-12.2774	1.19718e-34	4.19462e-33	ENSMUSG00000049553	polr1a	20019			32.3773	Downregulated
ENSMUSG00000037621.8	18.6404	4.93248	1.349	3.65639	0.000255797	0.000791067	ENSMUSG00000037621	atoh8	71093			3.10179	Upregulated
ENSMUSG00000073002.9	157.391	2.58175	0.369127	6.99422	2.66743e-12	2.10589e-11	ENSMUSG00000073002	vamp5	53620			10.6766	Upregulated
ENSMUSG00000053907.10	24198.9	-3.64863	0.08284	-44.0443	0	0	ENSMUSG00000053907	mat2a	232087			Inf	Downregulated
ENSMUSG00000052631.14	106.373	-1.25951	0.425318	-2.96134	0.00306306	0.00773063	ENSMUSG00000052631	sh2d6	71130			2.11179	Downregulated
ENSMUSG00000072999.9	11.5628	4.35465	1.57781	2.75992	0.00578149	0.0137686	ENSMUSG00000072999	gm15401				1.86111	Upregulated
ENSMUSG00000052861.13	74.0267	2.22533	0.520368	4.27645	1.899e-05	7.01856e-05	ENSMUSG00000052861	dnah6	330355			4.15375	Upregulated
ENSMUSG00000107440.1	19.0897	3.43239	1.11699	3.07289	0.00211997	0.00552021	ENSMUSG00000107440	gm40377				2.25804	Upregulated
ENSMUSG00000108015.3	70.8824	1.80084	0.518729	3.47165	0.000517276	0.00152269	ENSMUSG00000108015	gm32591	102635189			2.81739	Upregulated
ENSMUSG00000000627.15	61.3856	1.87315	0.560745	3.34047	0.000836372	0.00235897	ENSMUSG00000000627	sema4f	20355			2.62728	Upregulated
ENSMUSG00000030041.9	55.7451	4.08161	0.687681	5.93531	2.93283e-09	1.7344e-08	ENSMUSG00000030041	m1ap	110958			7.76085	Upregulated
ENSMUSG00000000693.10	460.383	2.72143	0.236583	11.5031	1.27332e-30	3.58182e-29	ENSMUSG00000000693	loxl3	16950			28.4459	Upregulated
ENSMUSG00000030035.14	393.815	1.9557	0.235803	8.29378	1.09708e-16	1.24281e-15	ENSMUSG00000030035	wbp1	22377			14.9056	Upregulated
ENSMUSG00000030034.11	367.447	-1.09308	0.233487	-4.68153	2.84744e-06	1.18639e-05	ENSMUSG00000030034	ino80b	70020			4.92577	Downregulated
ENSMUSG00000030032.12	179.269	1.27296	0.329856	3.85915	0.000113782	0.000371234	ENSMUSG00000030032	wdr54	75659			3.43035	Upregulated
ENSMUSG00000063415.12	969.439	-1.2873	0.166268	-7.74232	9.76189e-15	9.44982e-14	ENSMUSG00000063415	cyp26b1	232174			13.0246	Downregulated
ENSMUSG00000033720.12	65.3499	1.89653	0.539451	3.51567	0.000438646	0.00130776	ENSMUSG00000033720	sfxn5	94282			2.88347	Upregulated
ENSMUSG00000051262.9	160.617	-1.30863	0.343024	-3.81499	0.00013619	0.000438381	ENSMUSG00000051262	nat8f3	93674			3.35815	Downregulated
ENSMUSG00000090098.7	51.0466	-2.57533	0.624723	-4.12235	3.75024e-05	0.000132543	ENSMUSG00000090098	alms1-ps2	623273			3.87764	Downregulated
ENSMUSG00000033634.7	4.67651	5.561	2.44413	2.27525	0.0228912	0.0470326	ENSMUSG00000033634	nat8f2	93673			1.3276	Upregulated
ENSMUSG00000030002.15	5344.2	-1.17454	0.102892	-11.4152	3.50974e-30	9.66674e-29	ENSMUSG00000030002	dusp11	72102			28.0147	Downregulated
ENSMUSG00000029998.14	5810.84	1.30106	0.0970696	13.4033	5.78013e-41	2.74071e-39	ENSMUSG00000029998	pcyox1	66881			38.5621	Upregulated
ENSMUSG00000100164.1	39.5756	1.58585	0.686887	2.30876	0.0209572	0.0435277	ENSMUSG00000100164	2610306m01rik	67170			1.36123	Upregulated
ENSMUSG00000029992.14	4290.43	-1.07521	0.104328	-10.306	6.6191e-25	1.35086e-23	ENSMUSG00000029992	gfpt1	14583			22.8694	Downregulated
ENSMUSG00000049409.9	5.68702	5.87666	2.30063	2.55437	0.0106379	0.0238696	ENSMUSG00000049409	prokr1	58182			1.62215	Upregulated
ENSMUSG00000030057.15	17234.2	-1.1286	0.0875144	-12.8962	4.73081e-38	2.03592e-36	ENSMUSG00000030057	cnbp	12785			35.6912	Downregulated
ENSMUSG00000033174.17	63.6101	2.05943	0.556335	3.70178	0.000214091	0.000671131	ENSMUSG00000033174	mgll	23945			3.17319	Upregulated
ENSMUSG00000034456.15	64.9281	2.9267	0.573194	5.10596	3.29125e-07	1.54761e-06	ENSMUSG00000034456	uroc1	243537			5.81034	Upregulated
ENSMUSG00000030087.11	186.871	2.49824	0.334707	7.46397	8.39516e-14	7.57573e-13	ENSMUSG00000030087	klf15	66277			12.1206	Upregulated
ENSMUSG00000030088.15	19.9256	6.35051	1.59389	3.98428	6.76845e-05	0.000229287	ENSMUSG00000030088	aldh1l1	107747			3.63962	Upregulated
ENSMUSG00000064080.12	2302.9	1.50805	0.124529	12.11	9.34703e-34	3.09684e-32	ENSMUSG00000064080	fbln2	14115			31.5091	Upregulated
ENSMUSG00000030093.7	4.73929	5.65847	2.43341	2.32533	0.0200544	0.0419332	ENSMUSG00000030093	wnt7a	22421			1.37744	Upregulated
ENSMUSG00000108308.1	38.802	3.79644	0.799706	4.7473	2.06154e-06	8.74361e-06	ENSMUSG00000108308	gm45218				5.05831	Upregulated
ENSMUSG00000030096.8	14692.7	-1.28918	0.102035	-12.6347	1.35967e-36	5.3432e-35	ENSMUSG00000030096	slc6a6	21366			34.2722	Downregulated
ENSMUSG00000097462.7	62.4511	2.65495	0.570023	4.65761	3.19899e-06	1.32381e-05	ENSMUSG00000097462	9530026p05rik	330385			4.87817	Upregulated
ENSMUSG00000030029.14	322.258	2.64683	0.283667	9.33076	1.0511e-20	1.60214e-19	ENSMUSG00000030029	lrig1	16206			18.7953	Upregulated
ENSMUSG00000035245.12	847.331	1.09511	0.168433	6.50179	7.93705e-11	5.49865e-10	ENSMUSG00000035245	eogt	101351			9.25974	Upregulated
ENSMUSG00000030064.16	33.5774	2.52456	0.767005	3.29145	0.00099673	0.00277308	ENSMUSG00000030064	frmd4b	232288			2.55704	Upregulated
ENSMUSG00000035158.15	163.888	1.5426	0.347508	4.43904	9.03593e-06	3.49712e-05	ENSMUSG00000035158	mitf	17342			4.45629	Upregulated
ENSMUSG00000108274.1	57.9331	3.00048	0.620397	4.83638	1.32224e-06	5.75758e-06	ENSMUSG00000108274	gm44169				5.23976	Upregulated
ENSMUSG00000107696.1	94.7356	3.52544	0.500066	7.04996	1.78975e-12	1.4388e-11	ENSMUSG00000107696	gm44171				10.842	Upregulated
ENSMUSG00000030092.14	21.7897	6.41486	1.65372	3.87904	0.000104869	0.000343924	ENSMUSG00000030092	cntn6	53870			3.46354	Upregulated
ENSMUSG00000005364.11	14.6527	3.11972	1.20649	2.58579	0.00971562	0.0220092	ENSMUSG00000005364	il5ra	16192			1.6574	Upregulated
ENSMUSG00000043024.6	124.204	-1.43479	0.388707	-3.6912	0.0002232	0.000698443	ENSMUSG00000043024	gm16433				3.15587	Downregulated
ENSMUSG00000057604.9	683.182	2.15874	0.20016	10.7851	4.04972e-27	9.47347e-26	ENSMUSG00000057604	lmcd1	30937			25.0235	Upregulated
ENSMUSG00000034387.12	164.952	1.55186	0.342685	4.52853	5.93966e-06	2.35992e-05	ENSMUSG00000034387	ssu2	243612			4.6271	Upregulated
ENSMUSG00000030257.16	553.173	1.93714	0.207234	9.34758	8.9672e-21	1.3761e-19	ENSMUSG00000030257	srgap3	259302			18.8613	Upregulated
ENSMUSG00000030264.14	2964.54	-1.51291	0.114993	-13.1566	1.5601e-39	7.05924e-38	ENSMUSG00000030264	thumpd3	14911			37.1512	Downregulated
ENSMUSG00000043088.16	63.4521	1.99915	0.560292	3.56804	0.000359655	0.00108493	ENSMUSG00000043088	il17re	57890			2.9646	Upregulated
ENSMUSG00000056952.13	2783.38	-1.57195	0.111738	-14.0682	5.9538e-45	3.15352e-43	ENSMUSG00000056952	tatdn2	381801			42.5012	Downregulated
ENSMUSG00000030314.16	638.416	-1.14563	0.194196	-5.89936	3.64906e-09	2.13879e-08	ENSMUSG00000030314	atg7	74244			7.66983	Downregulated
ENSMUSG00000030319.8	40.3715	2.34891	0.882406	2.66194	0.00776921	0.0179885	ENSMUSG00000030319	cand2	67088			1.74501	Upregulated
ENSMUSG00000030321.15	92.7826	3.06866	0.497323	6.17035	6.81405e-10	4.30451e-09	ENSMUSG00000030321	efcab12	212516			8.36608	Upregulated
ENSMUSG00000030322.12	149.556	1.47637	0.361339	4.08582	4.39214e-05	0.000153516	ENSMUSG00000030322	mbd4	17193			3.81385	Upregulated
ENSMUSG00000042213.15	95.1357	1.41962	0.442462	3.20847	0.00133444	0.00362995	ENSMUSG00000042213	zfand4	67492			2.4401	Upregulated
ENSMUSG00000107906.1	20.8535	7.81099	1.71637	4.55089	5.34187e-06	2.14447e-05	ENSMUSG00000107906	eif4a3l2				4.66868	Upregulated
ENSMUSG00000042129.8	1420.47	5.41687	0.190596	28.4207	1.12329e-177	9.88306e-175	ENSMUSG00000042129	rassf4	213391			174.005	Upregulated
ENSMUSG00000048489.12	20.9764	4.30016	1.19525	3.59771	0.000321028	0.000976026	ENSMUSG00000048489	depp1	213393			3.01054	Upregulated
ENSMUSG00000055003.14	53.4789	3.89895	0.701126	5.56098	2.68265e-08	1.41523e-07	ENSMUSG00000055003	lrtm2	211187			6.84917	Upregulated
ENSMUSG00000030166.14	255.184	-1.0328	0.275452	-3.74947	0.000177212	0.000561189	ENSMUSG00000030166	rad52	19365			3.25089	Downregulated
ENSMUSG00000058979.7	77.2592	1.69289	0.497123	3.40537	0.00066074	0.00190812	ENSMUSG00000058979	hdhd5	214932			2.71939	Upregulated
ENSMUSG00000004902.7	9.28872	6.54862	2.01281	3.25347	0.00114004	0.00313888	ENSMUSG00000004902	slc25a18	71803			2.50322	Upregulated
ENSMUSG00000030137.8	65.42	3.85808	0.623259	6.19017	6.00995e-10	3.82401e-09	ENSMUSG00000030137	tuba8	53857			8.41748	Upregulated
ENSMUSG00000030107.10	525.666	1.58144	0.204131	7.74718	9.39549e-15	9.10627e-14	ENSMUSG00000030107	usp18	24110			13.0407	Upregulated
ENSMUSG00000030108.14	89.1447	3.83289	0.551396	6.95125	3.62063e-12	2.8288e-11	ENSMUSG00000030108	slc6a13	14412			10.5484	Upregulated
ENSMUSG00000059908.9	5.87749	5.6675	2.28194	2.48363	0.0130052	0.0285941	ENSMUSG00000059908	mug1	17836			1.54372	Upregulated
ENSMUSG00000055093.10	74.7622	-1.21928	0.50165	-2.43053	0.0150767	0.0326054	ENSMUSG00000055093	rps27a-ps3				1.48671	Downregulated
ENSMUSG00000040627.14	7.12844	4.85276	2.05899	2.35686	0.0184302	0.0389225	ENSMUSG00000040627	aicda	11628			1.4098	Upregulated
ENSMUSG00000040613.14	668.347	1.35409	0.184088	7.35569	1.89943e-13	1.6749e-12	ENSMUSG00000040613	apobec1	11810			11.776	Upregulated
ENSMUSG00000072789.4	22.6016	-2.16126	0.960737	-2.24958	0.0244754	0.0498542	ENSMUSG00000072789	gm10420	108169197			1.3023	Downregulated
ENSMUSG00000107066.2	135.67	-1.26658	0.371607	-3.4084	0.000653444	0.00188877	ENSMUSG00000107066	gm4482				2.72382	Downregulated
ENSMUSG00000008845.9	44.4642	6.64014	1.2483	5.31933	1.04151e-07	5.15936e-07	ENSMUSG00000008845	cd163	93671			6.2874	Upregulated
ENSMUSG00000008153.11	785.637	-1.02973	0.170878	-6.02613	1.67937e-09	1.02018e-08	ENSMUSG00000008153	clstn3	232370			7.99132	Downregulated
ENSMUSG00000038527.9	568.896	3.07823	0.210183	14.6455	1.43949e-48	8.80198e-47	ENSMUSG00000038527	c1rl	232371			46.0554	Upregulated
ENSMUSG00000038521.17	1266.13	1.95656	0.154342	12.6768	7.94794e-37	3.1626e-35	ENSMUSG00000038521	c1s1	50908			34.5	Upregulated
ENSMUSG00000004267.16	1077.49	2.1226	0.165534	12.8227	1.22317e-37	5.1934e-36	ENSMUSG00000004267	eno2	13807	eno2	Glycolysis	35.2845	Upregulated
ENSMUSG00000023505.13	889.949	1.43708	0.168065	8.55073	1.22311e-17	1.48205e-16	ENSMUSG00000023505	cdca3	14793			15.8291	Upregulated
ENSMUSG00000038390.11	41.5198	2.08436	0.68815	3.02894	0.00245416	0.00631258	ENSMUSG00000038390	gpr162	14788			2.19979	Upregulated
ENSMUSG00000030122.12	2565.82	1.91663	0.116116	16.5062	3.3084e-61	3.11876e-59	ENSMUSG00000030122	ptms	69202			58.506	Upregulated
ENSMUSG00000038279.10	3490.27	-1.52256	0.106056	-14.3562	9.74028e-47	5.60934e-45	ENSMUSG00000038279	nop2	110109			44.2511	Downregulated
ENSMUSG00000038271.17	186.86	1.01782	0.324968	3.13206	0.00173582	0.00460626	ENSMUSG00000038271	iffo1	320678			2.33665	Upregulated
ENSMUSG00000030337.16	252.396	1.61357	0.280959	5.74305	9.29837e-09	5.17968e-08	ENSMUSG00000030337	vamp1	22317			7.2857	Upregulated
ENSMUSG00000030340.16	210.982	3.03617	0.338834	8.96065	3.22778e-19	4.41819e-18	ENSMUSG00000030340	scnn1a	20276			17.3548	Upregulated
ENSMUSG00000101191.6	85.9514	3.19118	0.509774	6.25999	3.85009e-10	2.49382e-09	ENSMUSG00000101191	gm28809				8.60314	Upregulated
ENSMUSG00000001930.17	48.0449	3.96874	0.754497	5.26011	1.43968e-07	7.01979e-07	ENSMUSG00000001930	vwf	22371			6.15368	Upregulated
ENSMUSG00000049107.13	11.8805	6.97701	1.89798	3.67602	0.000236904	0.000738554	ENSMUSG00000049107	ntf3	18205			3.13162	Upregulated
ENSMUSG00000030345.16	364.023	-2.21763	0.242059	-9.16156	5.11541e-20	7.43237e-19	ENSMUSG00000030345	dyrk4	101320			18.1289	Downregulated
ENSMUSG00000030352.14	1580.33	1.5484	0.132687	11.6696	1.82335e-31	5.36735e-30	ENSMUSG00000030352	tspan9	109246			29.2702	Upregulated
ENSMUSG00000001517.14	1806.74	1.19885	0.126498	9.47718	2.61239e-21	4.19599e-20	ENSMUSG00000001517	foxm1	14235			19.3772	Upregulated
ENSMUSG00000001518.12	318.54	-1.79528	0.255893	-7.01577	2.28682e-12	1.81535e-11	ENSMUSG00000001518	itfg2	101142			10.741	Downregulated
ENSMUSG00000059659.7	109.835	1.16597	0.413477	2.81992	0.00480352	0.0116267	ENSMUSG00000059659	gm10069	791299			1.93454	Upregulated
ENSMUSG00000030359.14	12.6886	3.55697	1.35716	2.62089	0.00877012	0.0200711	ENSMUSG00000030359	pzp	11287			1.69743	Upregulated
ENSMUSG00000000248.16	14.4711	7.28426	1.82443	3.99261	6.53495e-05	0.000221995	ENSMUSG00000000248	clec2g	70809			3.65366	Upregulated
ENSMUSG00000089728.2	10.1822	4.26444	1.61406	2.64206	0.00824042	0.0189603	ENSMUSG00000089728	clec2f	435921			1.72216	Upregulated
ENSMUSG00000030157.5	29.0066	2.97823	0.890549	3.34426	0.000825024	0.00233153	ENSMUSG00000030157	clec2d	93694			2.63236	Upregulated
ENSMUSG00000097354.7	33.6711	3.39102	0.82024	4.13418	3.5622e-05	0.000126433	ENSMUSG00000097354	2310001h17rik				3.89814	Upregulated
ENSMUSG00000053063.11	7.3183	4.81832	2.01282	2.39382	0.016674	0.0356497	ENSMUSG00000053063	clec12a	232413			1.44794	Upregulated
ENSMUSG00000033082.10	13.84	7.1138	1.84098	3.86413	0.000111485	0.000364265	ENSMUSG00000033082	clec1a	243653			3.43858	Upregulated
ENSMUSG00000030187.15	62.5646	9.28055	4.00197	2.319	0.0203952	0.0424776	ENSMUSG00000030187	klra2	16633			1.37184	Upregulated
ENSMUSG00000032899.14	163.547	5.14629	0.511536	10.0605	8.26192e-24	1.57454e-22	ENSMUSG00000032899	styk1	243659			21.8028	Upregulated
ENSMUSG00000030203.17	2659.49	-1.33623	0.115593	-11.5598	6.58752e-31	1.88997e-29	ENSMUSG00000030203	dusp16	70686			28.7235	Downregulated
ENSMUSG00000032652.13	919.058	1.66776	0.164102	10.1629	2.90171e-24	5.6804e-23	ENSMUSG00000032652	crebl2	232430			22.2456	Upregulated
ENSMUSG00000098318.7	185.001	1.73926	0.33359	5.21376	1.85054e-07	8.92144e-07	ENSMUSG00000098318	lockd				6.04957	Upregulated
ENSMUSG00000046733.7	755.11	1.48867	0.174618	8.52525	1.52484e-17	1.82946e-16	ENSMUSG00000046733	gprc5a	232431			15.7377	Upregulated
ENSMUSG00000030208.15	1230.33	3.70235	0.159189	23.2575	1.1934e-119	4.72495e-117	ENSMUSG00000030208	emp1	13730			116.326	Upregulated
ENSMUSG00000030220.13	157.182	8.0037	1.8248	4.38608	1.15412e-05	4.4015e-05	ENSMUSG00000030220	arhgdib	11857			4.3564	Upregulated
ENSMUSG00000015766.14	225.857	6.79276	0.589099	11.5308	9.23203e-31	2.62491e-29	ENSMUSG00000015766	eps8	13860			28.5809	Upregulated
ENSMUSG00000008540.11	1625.67	1.02515	0.131372	7.80335	6.02855e-15	5.94598e-14	ENSMUSG00000008540	mgst1	56615			13.2258	Upregulated
ENSMUSG00000030231.10	16.9946	4.43052	1.29126	3.43114	0.000601043	0.00174944	ENSMUSG00000030231	plekha5	109135			2.7571	Upregulated
ENSMUSG00000041741.10	28.88	-2.50915	0.824814	-3.04208	0.00234951	0.00607201	ENSMUSG00000041741	pde3a	54611			2.21667	Downregulated
ENSMUSG00000086013.1	31.0668	1.7869	0.793939	2.25067	0.0244063	0.0497424	ENSMUSG00000086013	gm15706	100039495			1.30327	Upregulated
ENSMUSG00000067338.6	8.17181	4.94955	1.89424	2.61295	0.00897642	0.0204873	ENSMUSG00000067338	tuba3b	22147			1.68852	Upregulated
ENSMUSG00000030255.13	1386.46	1.23501	0.13773	8.96688	3.05034e-19	4.19342e-18	ENSMUSG00000030255	sspn	16651			17.3774	Upregulated
ENSMUSG00000040187.15	75.7711	1.74057	0.498756	3.48983	0.000483322	0.00143046	ENSMUSG00000040187	arntl2	272322			2.84453	Upregulated
ENSMUSG00000030309.16	200.55	2.32706	0.319855	7.27536	3.45499e-13	2.97373e-12	ENSMUSG00000030309	caprin2	232560			11.5267	Upregulated
ENSMUSG00000054753.9	222.274	2.38966	0.307066	7.78224	7.12522e-15	6.97875e-14	ENSMUSG00000054753	au018091	245128			13.1562	Upregulated
ENSMUSG00000006333.14	9502.23	-1.09917	0.0959541	-11.4551	2.21597e-30	6.14612e-29	ENSMUSG00000006333	rps9	76846			28.2114	Downregulated
ENSMUSG00000074406.5	283.759	-1.17647	0.268133	-4.38764	1.1459e-05	4.37396e-05	ENSMUSG00000074406	zfp628	232816			4.35913	Downregulated
ENSMUSG00000035285.6	40.5702	-1.9083	0.705538	-2.70474	0.00683581	0.0160288	ENSMUSG00000035285	nat14	269854			1.7951	Downregulated
ENSMUSG00000063535.7	101.753	2.15143	0.439459	4.89564	9.79878e-07	4.34079e-06	ENSMUSG00000063535	zfp773	76373			5.36243	Upregulated
ENSMUSG00000090714.10	5.62425	5.90865	2.30426	2.56423	0.0103406	0.0232916	ENSMUSG00000090714	zscan4d	545913			1.6328	Upregulated
ENSMUSG00000109969.1	8.53084	6.51751	2.05091	3.17787	0.00148363	0.0039912	ENSMUSG00000109969	zscan4-ps3				2.3989	Upregulated
ENSMUSG00000058638.14	2961.59	-1.18277	0.111787	-10.5805	3.66973e-26	8.07188e-25	ENSMUSG00000058638	zfp110	65020			24.093	Downregulated
ENSMUSG00000012848.15	8137.3	-1.03621	0.0979497	-10.5789	3.73122e-26	8.19574e-25	ENSMUSG00000012848	rps5	20103			24.0864	Downregulated
ENSMUSG00000033961.16	100.516	1.27283	0.429543	2.96321	0.00304444	0.00768977	ENSMUSG00000033961	zfp446	269870			2.11409	Upregulated
ENSMUSG00000074364.6	1289.25	2.43405	0.148861	16.3512	4.26428e-60	3.85905e-58	ENSMUSG00000074364	ehd2	259300			57.4135	Upregulated
ENSMUSG00000002083.13	160.68	-1.46477	0.350639	-4.17745	2.94799e-05	0.000105998	ENSMUSG00000002083	bbc3	170770			3.9747	Downregulated
ENSMUSG00000001918.17	3272.86	-1.14	0.108993	-10.4594	1.32661e-25	2.80877e-24	ENSMUSG00000001918	slc1a5	20514	slc1a5	Fatty Acid Synthesis	23.5515	Downregulated
ENSMUSG00000078794.4	77.7169	1.22819	0.488914	2.51209	0.0120019	0.0265913	ENSMUSG00000078794	dact3	629378			1.57526	Upregulated
ENSMUSG00000044317.7	19.7937	3.45687	1.07405	3.21853	0.00128848	0.00351155	ENSMUSG00000044317	gpr4	319197			2.4545	Upregulated
ENSMUSG00000003545.3	234.089	2.47764	0.307958	8.04539	8.59723e-16	9.07695e-15	ENSMUSG00000003545	fosb	14282			14.0421	Upregulated
ENSMUSG00000047649.9	1288.97	-1.08135	0.141545	-7.63964	2.17835e-14	2.05962e-13	ENSMUSG00000047649	cd3eap	70333			12.6862	Downregulated
ENSMUSG00000060621.5	8.65669	6.38088	2.05172	3.11001	0.00187078	0.00492643	ENSMUSG00000060621	nkpd1	69547			2.30747	Upregulated
ENSMUSG00000002980.14	13.6476	4.60051	1.50452	3.0578	0.0022297	0.00578028	ENSMUSG00000002980	bcam	57278			2.23805	Upregulated
ENSMUSG00000053175.17	72.1616	1.55151	0.518559	2.99196	0.00277189	0.00705649	ENSMUSG00000053175	bcl3	12051			2.15141	Upregulated
ENSMUSG00000040498.7	33.0703	2.33393	0.812317	2.87318	0.00406369	0.00997313	ENSMUSG00000040498	igsf23	70080			2.00117	Upregulated
ENSMUSG00000054342.8	23.2234	-2.93736	0.978627	-3.00151	0.00268643	0.00685766	ENSMUSG00000054342	kcnn4	16534			2.16382	Downregulated
ENSMUSG00000046223.10	659.796	1.42048	0.184091	7.71619	1.19858e-14	1.15461e-13	ENSMUSG00000046223	plaur	18793			12.9376	Upregulated
ENSMUSG00000057454.5	87.7721	6.9819	0.982559	7.10584	1.19595e-12	9.78322e-12	ENSMUSG00000057454	lypd3	72434			11.0095	Upregulated
ENSMUSG00000052212.6	30.0235	2.8221	0.838102	3.36725	0.00075921	0.00216058	ENSMUSG00000052212	cd177	68891			2.66543	Upregulated
ENSMUSG00000003378.9	188.854	1.40411	0.325203	4.31763	1.57713e-05	5.89916e-05	ENSMUSG00000003378	grik5	14809			4.22921	Upregulated
ENSMUSG00000043843.16	24.1023	2.45819	0.928428	2.64769	0.0081044	0.0186799	ENSMUSG00000043843	tmem145	330485			1.72863	Upregulated
ENSMUSG00000002602.16	2564.5	2.42243	0.123955	19.5427	4.75702e-85	9.07674e-83	ENSMUSG00000002602	axl	26362			82.0421	Upregulated
ENSMUSG00000040583.8	21.3041	2.89391	0.986552	2.93336	0.00335311	0.0083825	ENSMUSG00000040583	cyp2b13	13089			2.07663	Upregulated
ENSMUSG00000053291.15	58.8734	1.4196	0.561572	2.5279	0.0114747	0.025541	ENSMUSG00000053291	rab4b	19342			1.59276	Upregulated
ENSMUSG00000061479.15	1991.46	-1.16032	0.124156	-9.34563	9.13411e-21	1.40036e-19	ENSMUSG00000061479	snrpa	53607			18.8538	Downregulated
ENSMUSG00000008384.8	241.658	1.31781	0.291822	4.51582	6.30736e-06	2.49724e-05	ENSMUSG00000008384	sertad1	55942			4.60254	Upregulated
ENSMUSG00000108592.1	14.5206	3.86225	1.2988	2.97371	0.00294225	0.00745066	ENSMUSG00000108592	gm38973				2.12781	Upregulated
ENSMUSG00000078776.9	47.5865	4.53603	0.787272	5.7617	8.32691e-09	4.66313e-08	ENSMUSG00000078776	9530053a07rik	319482			7.33132	Upregulated
ENSMUSG00000002409.18	63.1939	1.73939	0.552814	3.14644	0.00165273	0.00441015	ENSMUSG00000002409	dyrk1b	13549			2.35555	Upregulated
ENSMUSG00000003435.9	6275.03	-1.00081	0.105706	-9.46795	2.85398e-21	4.56551e-20	ENSMUSG00000003435	supt5	20924			19.3405	Downregulated
ENSMUSG00000044786.6	228.256	1.02394	0.28987	3.53243	0.000411764	0.00123202	ENSMUSG00000044786	zfp36	22695			2.90938	Upregulated
ENSMUSG00000060791.15	29.4872	2.69195	0.844033	3.18939	0.00142572	0.00385111	ENSMUSG00000060791	gmfg	63986			2.41441	Upregulated
ENSMUSG00000037337.11	44.9831	1.85068	0.7162	2.58403	0.00976546	0.0221158	ENSMUSG00000037337	map4k1	26411			1.6553	Upregulated
ENSMUSG00000037239.8	35.4955	1.98259	0.730619	2.71357	0.00665625	0.0156472	ENSMUSG00000037239	spred3	101809			1.80556	Upregulated
ENSMUSG00000049676.14	10.6959	3.26224	1.4097	2.31414	0.0206602	0.0429673	ENSMUSG00000049676	catsperg1	320225			1.36686	Upregulated
ENSMUSG00000046185.10	518.033	-1.09433	0.202178	-5.41268	6.20878e-08	3.15762e-07	ENSMUSG00000046185	zfp84	74352			6.50064	Downregulated
ENSMUSG00000074221.12	1375.4	-1.91387	0.148761	-12.8654	7.04527e-38	3.00744e-36	ENSMUSG00000074221	zfp568	243905			35.5218	Downregulated
ENSMUSG00000066647.6	151.533	1.01887	0.358879	2.83903	0.00452505	0.0110031	ENSMUSG00000066647	gm5113	330503			1.95849	Upregulated
ENSMUSG00000074218.3	38.1933	4.59485	0.885563	5.18862	2.11861e-07	1.01397e-06	ENSMUSG00000074218	cox7a1	12865	cox7a1	Oxidative Phosphorylation	5.99397	Upregulated
ENSMUSG00000036854.14	635.174	1.48423	0.185804	7.98817	1.36961e-15	1.42046e-14	ENSMUSG00000036854	hspb6	243912			13.8476	Upregulated
ENSMUSG00000046056.15	14.5	4.23736	1.3549	3.12743	0.00176341	0.00467166	ENSMUSG00000046056	sbsn	282619			2.33053	Upregulated
ENSMUSG00000009687.14	93.8499	1.51787	0.450499	3.3693	0.00075358	0.00214571	ENSMUSG00000009687	fxyd5	18301			2.66843	Upregulated
ENSMUSG00000001249.14	65.9276	2.60299	0.559668	4.65095	3.3041e-06	1.3641e-05	ENSMUSG00000001249	hpn	15451			4.86515	Upregulated
ENSMUSG00000019194.14	548.27	1.34132	0.199689	6.71703	1.85465e-11	1.36361e-10	ENSMUSG00000019194	scn1b	20266			9.86531	Upregulated
ENSMUSG00000001248.14	637.372	1.07177	0.185946	5.76389	8.21994e-09	4.60811e-08	ENSMUSG00000001248	gramd1a	52857			7.33648	Upregulated
ENSMUSG00000108723.1	69.0256	-2.3558	0.552167	-4.26646	1.98597e-05	7.32288e-05	ENSMUSG00000108723	gm44837				4.13532	Downregulated
ENSMUSG00000030499.9	1421.77	-1.93858	0.141394	-13.7105	8.78402e-43	4.34726e-41	ENSMUSG00000030499	kctd15	233107			40.3618	Downregulated
ENSMUSG00000034957.10	852.74	-1.14183	0.165101	-6.91595	4.64722e-12	3.59893e-11	ENSMUSG00000034957	cebpa	12606			10.4438	Downregulated
ENSMUSG00000030494.13	419.579	1.34286	0.22603	5.94108	2.83151e-09	1.6795e-08	ENSMUSG00000030494	rhpn2	52428			7.77482	Upregulated
ENSMUSG00000030491.16	5.62425	5.90865	2.30426	2.56423	0.0103406	0.0232916	ENSMUSG00000030491	tdrd12	71981			1.6328	Upregulated
ENSMUSG00000091474.2	1302.75	-1.327	0.140608	-9.43757	3.81524e-21	6.05431e-20	ENSMUSG00000091474	2610021a01rik				19.2179	Downregulated
ENSMUSG00000030468.12	307.756	4.55437	0.320171	14.2248	6.42879e-46	3.51078e-44	ENSMUSG00000030468	siglecg	243958			43.4546	Upregulated
ENSMUSG00000070604.5	58.7597	1.33597	0.560993	2.38144	0.0172453	0.0367088	ENSMUSG00000070604	vsig10l	75690			1.43523	Upregulated
ENSMUSG00000038888.8	455.064	-1.66824	0.215999	-7.72339	1.13275e-14	1.09253e-13	ENSMUSG00000038888	ctu1	233189			12.9616	Downregulated
ENSMUSG00000063133.2	16.8717	2.86234	1.11937	2.55709	0.010555	0.0237073	ENSMUSG00000063133	klk1b1	16623			1.62512	Upregulated
ENSMUSG00000045411.16	1359.29	-1.67865	0.141092	-11.8975	1.21912e-32	3.84607e-31	ENSMUSG00000045411	2410002f23rik	668661			30.415	Downregulated
ENSMUSG00000004473.10	12.6748	3.13534	1.31135	2.39093	0.0168056	0.0359044	ENSMUSG00000004473	clec11a	20256			1.44485	Upregulated
ENSMUSG00000008140.17	521.582	1.54417	0.20534	7.52004	5.47588e-14	5.0128e-13	ENSMUSG00000008140	emc10	69683			12.2999	Upregulated
ENSMUSG00000038670.11	182.352	4.76593	0.430436	11.0723	1.70877e-28	4.31608e-27	ENSMUSG00000038670	mybpc2	233199			26.3649	Upregulated
ENSMUSG00000008193.13	26.0505	4.59809	1.09251	4.20875	2.56792e-05	9.31474e-05	ENSMUSG00000008193	spib	272382			4.03083	Upregulated
ENSMUSG00000030739.18	494.056	2.6501	0.223784	11.8422	2.3604e-32	7.27271e-31	ENSMUSG00000030739	myh14	71960			30.1383	Upregulated
ENSMUSG00000011658.15	63.8712	1.84386	0.55672	3.312	0.000926299	0.00259138	ENSMUSG00000011658	fuz	70300			2.58647	Upregulated
ENSMUSG00000038387.9	452.687	1.30942	0.215751	6.06912	1.28612e-09	7.91922e-09	ENSMUSG00000038387	rras	20130			8.10132	Upregulated
ENSMUSG00000003420.8	497.783	1.45826	0.207161	7.03928	1.93234e-12	1.54714e-11	ENSMUSG00000003420	fcgrt	14132			10.8105	Upregulated
ENSMUSG00000070570.5	47.1636	2.97236	0.676184	4.39579	1.10369e-05	4.21795e-05	ENSMUSG00000070570	slc17a7	72961			4.3749	Upregulated
ENSMUSG00000095276.2	76.0009	3.07522	0.540835	5.68606	1.30006e-08	7.11683e-08	ENSMUSG00000095276	gfy	100039953			7.14771	Upregulated
ENSMUSG00000038292.14	137.374	3.38074	0.413607	8.17382	2.9878e-16	3.27007e-15	ENSMUSG00000038292	kash5	384619			14.4854	Upregulated
ENSMUSG00000030796.17	124.702	4.64996	0.503202	9.24074	2.44797e-20	3.62322e-19	ENSMUSG00000030796	tead2	21677			18.4409	Upregulated
ENSMUSG00000038260.10	128.432	1.09292	0.386635	2.82676	0.00470218	0.0114058	ENSMUSG00000038260	trpm4	68667			1.94287	Upregulated
ENSMUSG00000040435.12	7101.88	-2.78644	0.0969769	-28.733	1.47586e-181	1.46082e-178	ENSMUSG00000040435	ppp1r15a	17872			177.835	Downregulated
ENSMUSG00000030827.5	2253.12	1.0016	0.12052	8.31066	9.51745e-17	1.08672e-15	ENSMUSG00000030827	fgf21	56636			14.9639	Upregulated
ENSMUSG00000003271.17	63.9755	1.47868	0.5579	2.65043	0.00803888	0.0185477	ENSMUSG00000003271	sult2b1	54200			1.73171	Upregulated
ENSMUSG00000003269.16	806.477	1.06641	0.168349	6.3345	2.38106e-10	1.57514e-09	ENSMUSG00000003269	cyth2	19158			8.80268	Upregulated
ENSMUSG00000053801.18	1352.56	-1.31434	0.139629	-9.41304	4.81988e-21	7.57266e-20	ENSMUSG00000053801	grwd1	101612			19.1208	Downregulated
ENSMUSG00000009487.10	148.076	-3.82302	0.463371	-8.25046	1.57785e-16	1.76972e-15	ENSMUSG00000009487	otog	18419			14.7521	Downregulated
ENSMUSG00000040046.14	56.976	6.82235	1.1815	5.7743	7.72728e-09	4.34423e-08	ENSMUSG00000040046	tph1	21990			7.36209	Upregulated
ENSMUSG00000110010.1	76.9382	-1.37762	0.489003	-2.81719	0.00484453	0.0117116	ENSMUSG00000110010	gm45629				1.93138	Downregulated
ENSMUSG00000040026.8	25.252	4.19057	1.0371	4.04068	5.32968e-05	0.000183891	ENSMUSG00000040026	saa3	20210			3.73544	Upregulated
ENSMUSG00000010307.7	393.225	1.04262	0.242316	4.30273	1.68708e-05	6.28222e-05	ENSMUSG00000010307	tmem86a	67893			4.20189	Upregulated
ENSMUSG00000030854.17	30.912	3.1336	0.87576	3.57814	0.000346045	0.00104646	ENSMUSG00000030854	ptpn5	19259			2.98028	Upregulated
ENSMUSG00000109501.1	79.1185	3.23237	0.530774	6.08992	1.12968e-09	6.99676e-09	ENSMUSG00000109501	gm14377				8.1551	Upregulated
ENSMUSG00000109222.1	123.872	1.0519	0.391098	2.68961	0.00715345	0.0166995	ENSMUSG00000109222	gm10297				1.7773	Upregulated
ENSMUSG00000109006.2	63.2708	4.31728	0.727329	5.9358	2.9241e-09	1.73118e-08	ENSMUSG00000109006	b230209e15rik				7.76166	Upregulated
ENSMUSG00000109394.1	4.48666	5.59753	2.47612	2.2606	0.0237838	0.0486018	ENSMUSG00000109394	a230057d06rik	319893			1.31335	Upregulated
ENSMUSG00000109321.1	6.31966	5.96601	2.22745	2.67841	0.0073973	0.0172129	ENSMUSG00000109321	a330076h08rik	320026			1.76415	Upregulated
ENSMUSG00000081788.2	160.78	-1.55982	0.347586	-4.48758	7.20377e-06	2.82391e-05	ENSMUSG00000081788	gm5898				4.54915	Downregulated
ENSMUSG00000108393.1	25.682	3.92301	0.992335	3.95331	7.70784e-05	0.000258676	ENSMUSG00000108393	gm32633				3.58724	Upregulated
ENSMUSG00000100094.1	349.154	2.09105	0.248849	8.40292	4.35512e-17	5.06799e-16	ENSMUSG00000100094	1810008i18rik	100503969			15.2952	Upregulated
ENSMUSG00000030510.11	16.2413	7.37043	1.78714	4.12414	3.72116e-05	0.000131549	ENSMUSG00000030510	cers3	545975			3.88091	Upregulated
ENSMUSG00000030555.16	1177.76	-1.70168	0.14738	-11.5462	7.71239e-31	2.20471e-29	ENSMUSG00000030555	ttc23	67009			28.6566	Downregulated
ENSMUSG00000030554.16	280.77	3.22674	0.300602	10.7343	7.0286e-27	1.61791e-25	ENSMUSG00000030554	synm	233335			24.791	Upregulated
ENSMUSG00000074071.11	125.055	1.75589	0.393091	4.46688	7.93704e-06	3.09146e-05	ENSMUSG00000074071	fam169b	434197			4.50984	Upregulated
ENSMUSG00000042659.15	193.437	3.01668	0.338503	8.91182	5.0201e-19	6.72616e-18	ENSMUSG00000042659	arrdc4	66412			17.1722	Upregulated
ENSMUSG00000078671.11	2893.67	-1.04097	0.116717	-8.91879	4.71405e-19	6.33755e-18	ENSMUSG00000078671	chd2	244059			17.1981	Downregulated
ENSMUSG00000059146.12	59.7699	3.48745	0.626543	5.56617	2.60393e-08	1.37507e-07	ENSMUSG00000059146	ntrk3	18213			6.86167	Upregulated
ENSMUSG00000030610.13	556.424	-1.42411	0.19746	-7.21216	5.50708e-13	4.66145e-12	ENSMUSG00000030610	det1	76375			11.3315	Downregulated
ENSMUSG00000030609.18	1560.37	-1.0679	0.132655	-8.05015	8.26917e-16	8.75393e-15	ENSMUSG00000030609	aen	68048			14.0578	Downregulated
ENSMUSG00000025584.17	3685.07	-1.07878	0.109811	-9.82397	8.87763e-23	1.57795e-21	ENSMUSG00000025584	pde8a	18584			20.8019	Downregulated
ENSMUSG00000038623.9	163.484	2.09291	0.351614	5.95229	2.64414e-09	1.57663e-08	ENSMUSG00000038623	tm6sf1	107769			7.80227	Upregulated
ENSMUSG00000057706.7	388.677	-1.42342	0.230636	-6.17169	6.75618e-10	4.27136e-09	ENSMUSG00000057706	mex3b	108797			8.36943	Downregulated
ENSMUSG00000109106.1	26.3089	6.73107	1.58757	4.23985	2.23673e-05	8.17709e-05	ENSMUSG00000109106	4933430h16rik	71285			4.0874	Upregulated
ENSMUSG00000109541.1	108.592	3.92759	0.511409	7.67995	1.5915e-14	1.51743e-13	ENSMUSG00000109541	gm6112				12.8189	Upregulated
ENSMUSG00000046027.17	3240.51	-1.031	0.106757	-9.65746	4.57067e-22	7.73351e-21	ENSMUSG00000046027	stard5	170460			20.1116	Downregulated
ENSMUSG00000001741.12	4.67621	5.65697	2.4429	2.31568	0.0205756	0.0428082	ENSMUSG00000001741	il16	16170			1.36847	Upregulated
ENSMUSG00000052353.13	41.7637	5.69578	1.07674	5.28983	1.22429e-07	6.00652e-07	ENSMUSG00000052353	cemip	80982			6.22138	Upregulated
ENSMUSG00000097016.2	17.7211	3.0405	1.16162	2.61745	0.00885883	0.0202508	ENSMUSG00000097016	gm26708				1.69356	Upregulated
ENSMUSG00000015709.9	7.26678	6.23836	2.14266	2.9115	0.00359698	0.00893153	ENSMUSG00000015709	arnt2	11864			2.04907	Upregulated
ENSMUSG00000097789.2	179.435	-1.73153	0.329368	-5.25713	1.46319e-07	7.13221e-07	ENSMUSG00000097789	gm2115	100039239			6.14678	Downregulated
ENSMUSG00000090773.3	51.4416	9.022	4.00218	2.25427	0.0241792	0.0493335	ENSMUSG00000090773	vmn2r-ps69				1.30686	Upregulated
ENSMUSG00000091962.2	13.9662	7.17841	1.83706	3.90755	9.32373e-05	0.000308718	ENSMUSG00000091962	vmn2r78	637896			3.51044	Upregulated
ENSMUSG00000049791.4	2102.78	-1.16852	0.12535	-9.3221	1.14059e-20	1.73355e-19	ENSMUSG00000049791	fzd4	14366			18.7611	Downregulated
ENSMUSG00000092071.1	41.5538	1.69259	0.669631	2.52764	0.0114832	0.0255564	ENSMUSG00000092071	a230065n10rik				1.5925	Upregulated
ENSMUSG00000030621.17	282.415	1.5509	0.273074	5.67941	1.3516e-08	7.38623e-08	ENSMUSG00000030621	me3	109264	me3	Krebs Cycle	7.13158	Upregulated
ENSMUSG00000030616.15	4411.39	-1.16753	0.105965	-11.018	3.12767e-28	7.76378e-27	ENSMUSG00000030616	sytl2	83671			26.1099	Downregulated
ENSMUSG00000044362.8	16.0537	2.83893	1.12121	2.53203	0.0113403	0.0252668	ENSMUSG00000044362	ccdc89	70054			1.59745	Upregulated
ENSMUSG00000052572.16	1412.76	-7.47121	0.292952	-25.5032	1.81834e-143	9.93004e-141	ENSMUSG00000052572	dlg2	23859			140.003	Downregulated
ENSMUSG00000041328.16	2270.83	-1.23116	0.124814	-9.86394	5.96585e-23	1.07243e-21	ENSMUSG00000041328	pcf11	74737			20.9696	Downregulated
ENSMUSG00000074024.5	238.568	1.39467	0.337314	4.13465	3.55497e-05	0.000126205	ENSMUSG00000074024	4632427e13rik	666737			3.89892	Upregulated
ENSMUSG00000108994.1	6.5086	6.10746	2.20844	2.76551	0.00568334	0.0135492	ENSMUSG00000108994	gm31663				1.86809	Upregulated
ENSMUSG00000048078.16	3172.98	-1.47519	0.131288	-11.2362	2.7067e-29	7.10879e-28	ENSMUSG00000048078	tenm4	23966			27.1482	Downregulated
ENSMUSG00000035686.8	134.777	7.08489	0.821055	8.62901	6.18867e-18	7.69914e-17	ENSMUSG00000035686	thrsp	21835			16.1136	Upregulated
ENSMUSG00000030761.15	1334.54	1.20543	0.147057	8.19704	2.46371e-16	2.71333e-15	ENSMUSG00000030761	myo7a	17921			14.5665	Upregulated
ENSMUSG00000035547.14	800.364	1.18296	0.1693	6.98735	2.80135e-12	2.20715e-11	ENSMUSG00000035547	capn5	12337			10.6562	Upregulated
ENSMUSG00000108449.1	24.034	6.59849	1.60957	4.09955	4.13954e-05	0.000145329	ENSMUSG00000108449	gm44507				3.83765	Upregulated
ENSMUSG00000086477.2	36.6131	2.47874	0.74213	3.34004	0.000837675	0.00236223	ENSMUSG00000086477	gm15506				2.62668	Upregulated
ENSMUSG00000030747.5	775.005	3.3848	0.188587	17.9482	4.95463e-72	6.88303e-70	ENSMUSG00000030747	dgat2	67800			69.1622	Upregulated
ENSMUSG00000052396.7	16.2775	3.6039	1.18732	3.03532	0.00240278	0.00619449	ENSMUSG00000052396	mogat2	233549			2.20799	Upregulated
ENSMUSG00000035239.6	151.168	1.21773	0.357048	3.41056	0.000648302	0.00187562	ENSMUSG00000035239	neu3	50877			2.72685	Upregulated
ENSMUSG00000035211.9	42.0398	1.69785	0.675236	2.51446	0.0119215	0.0264463	ENSMUSG00000035211	xrra1	446101			1.57763	Upregulated
ENSMUSG00000108823.1	75.7963	-1.47473	0.499541	-2.95217	0.00315552	0.00794246	ENSMUSG00000108823	gm18959				2.10004	Downregulated
ENSMUSG00000030708.14	13.0592	4.91683	1.59746	3.07791	0.00208461	0.00543976	ENSMUSG00000030708	dnajb13	69387			2.26442	Upregulated
ENSMUSG00000001827.12	743.251	1.35293	0.176787	7.6529	1.96492e-14	1.8645e-13	ENSMUSG00000001827	folr1	14275			12.7294	Upregulated
ENSMUSG00000057321.2	6.52927	4.75898	2.0539	2.31704	0.0205016	0.042671	ENSMUSG00000057321	usp17ld	384701			1.36987	Upregulated
ENSMUSG00000058976.4	5.4347	5.85056	2.32873	2.51234	0.0119932	0.0265757	ENSMUSG00000058976	usp17lc	13532			1.57552	Upregulated
ENSMUSG00000072244.10	99.8826	1.52744	0.435032	3.5111	0.000446254	0.00132794	ENSMUSG00000072244	trim6	94088			2.87682	Upregulated
ENSMUSG00000056144.14	49.4866	1.67466	0.621926	2.6927	0.00708752	0.0165578	ENSMUSG00000056144	trim34a	94094			1.781	Upregulated
ENSMUSG00000057143.15	919.215	1.42084	0.162673	8.73435	2.45054e-18	3.15779e-17	ENSMUSG00000057143	trim12c	319236			16.5006	Upregulated
ENSMUSG00000030921.17	976.907	2.57303	0.162566	15.8276	2.00861e-56	1.65679e-54	ENSMUSG00000030921	trim30a	20128			53.7807	Upregulated
ENSMUSG00000057596.13	12.1104	3.63725	1.48103	2.45589	0.0140535	0.0306437	ENSMUSG00000057596	trim30d	209387			1.51366	Upregulated
ENSMUSG00000043073.10	15.5236	5.16114	1.52603	3.38208	0.000719389	0.00205947	ENSMUSG00000043073	usp17le	625530			2.68625	Upregulated
ENSMUSG00000054568.7	82.6758	4.19004	0.582645	7.19142	6.41191e-13	5.38703e-12	ENSMUSG00000054568	usp17la	13531			11.2687	Upregulated
ENSMUSG00000109609.1	35.6662	-1.82688	0.725498	-2.51811	0.0117987	0.0261924	ENSMUSG00000109609	gm4972				1.58182	Downregulated
ENSMUSG00000037049.9	1539.56	1.15095	0.132935	8.65797	4.80228e-18	6.05041e-17	ENSMUSG00000037049	smpd1	20597			16.2182	Upregulated
ENSMUSG00000086513.3	15.7709	2.9189	1.15119	2.53554	0.0112274	0.0250363	ENSMUSG00000086513	gvin-ps1				1.60143	Upregulated
ENSMUSG00000078606.8	87.4291	3.0998	0.533162	5.81399	6.10005e-09	3.48131e-08	ENSMUSG00000078606	gvin2	100042856			7.45826	Upregulated
ENSMUSG00000063286.7	57.915	2.35342	0.606854	3.87807	0.00010529	0.000345163	ENSMUSG00000063286	gvin-ps7	668139			3.46198	Upregulated
ENSMUSG00000036528.15	28.294	4.7835	1.06646	4.48542	7.27713e-06	2.84985e-05	ENSMUSG00000036528	ppfibp2	19024			4.54518	Upregulated
ENSMUSG00000048065.8	607.741	1.71534	0.191616	8.95199	3.49143e-19	4.7585e-18	ENSMUSG00000048065	cyb5r2	320635			17.3225	Upregulated
ENSMUSG00000109147.1	18.6639	2.54125	1.03711	2.45032	0.0142729	0.0310836	ENSMUSG00000109147	4930431p19rik				1.50747	Upregulated
ENSMUSG00000108738.1	68.7341	1.3331	0.520315	2.5621	0.0104042	0.0234184	ENSMUSG00000108738	gm44777				1.63044	Upregulated
ENSMUSG00000058420.8	40.3234	5.08459	0.937717	5.42231	5.8834e-08	3.00275e-07	ENSMUSG00000058420	syt17	110058			6.52248	Upregulated
ENSMUSG00000030652.11	222.919	1.1398	0.294621	3.86872	0.000109408	0.000357699	ENSMUSG00000030652	coq7	12850	coq7	Oxidative Phosphorylation	3.44648	Upregulated
ENSMUSG00000008734.9	15.7693	3.63226	1.23713	2.93604	0.00332432	0.00832237	ENSMUSG00000008734	gprc5b	64297			2.07975	Upregulated
ENSMUSG00000030942.8	1979.14	-1.05877	0.125725	-8.42133	3.72244e-17	4.36037e-16	ENSMUSG00000030942	thumpd1	233802			15.3605	Downregulated
ENSMUSG00000030924.16	281.126	-1.23755	0.265913	-4.65397	3.2561e-06	1.34534e-05	ENSMUSG00000030924	rexo5	434234			4.87117	Downregulated
ENSMUSG00000097343.2	49.5623	1.66099	0.621056	2.67446	0.00748507	0.017389	ENSMUSG00000097343	9030407p20rik				1.75972	Upregulated
ENSMUSG00000030867.7	1160.7	1.13622	0.150033	7.57316	3.64251e-14	3.37743e-13	ENSMUSG00000030867	plk1	18817			12.4714	Upregulated
ENSMUSG00000109814.1	88.4771	1.53068	0.45957	3.33068	0.000866345	0.0024388	ENSMUSG00000109814	gm45847				2.61282	Upregulated
ENSMUSG00000030762.11	13.2353	4.06897	1.41474	2.87614	0.00402576	0.00989232	ENSMUSG00000030762	aqp8	11833			2.0047	Upregulated
ENSMUSG00000030707.15	29.6324	5.23924	1.13499	4.6161	3.91023e-06	1.5948e-05	ENSMUSG00000030707	coro1a	12721			4.79729	Upregulated
ENSMUSG00000042675.15	399.532	1.26262	0.231205	5.46105	4.73317e-08	2.4377e-07	ENSMUSG00000042675	ypel3	66090			6.61302	Upregulated
ENSMUSG00000058966.13	46.3755	1.446	0.638261	2.26553	0.0234803	0.0481058	ENSMUSG00000058966	tlcd3b	68952			1.3178	Upregulated
ENSMUSG00000051457.7	745.708	1.38447	0.173833	7.96435	1.66096e-15	1.70698e-14	ENSMUSG00000051457	spn	20737			13.7678	Upregulated
ENSMUSG00000054716.4	185.601	-1.57503	0.334801	-4.70436	2.5466e-06	1.06779e-05	ENSMUSG00000054716	zfp771	244216			4.97151	Downregulated
ENSMUSG00000086502.1	61.0384	1.31006	0.548791	2.38718	0.0169782	0.0362085	ENSMUSG00000086502	b130055m24rik				1.44119	Upregulated
ENSMUSG00000057176.4	26.285	1.90852	0.840374	2.27104	0.0231447	0.0474797	ENSMUSG00000057176	ccdc189	233899			1.32349	Upregulated
ENSMUSG00000045639.14	882.327	-1.01444	0.175642	-5.7756	7.66791e-09	4.31545e-08	ENSMUSG00000045639	zfp629	320683			7.36497	Downregulated
ENSMUSG00000042340.6	55.7264	2.57269	0.604606	4.25515	2.08906e-05	7.67978e-05	ENSMUSG00000042340	ctf1	13019			4.11465	Upregulated
ENSMUSG00000030793.4	93.5331	2.36027	0.475548	4.96327	6.93161e-07	3.13287e-06	ENSMUSG00000030793	pycard	66824			5.50406	Upregulated
ENSMUSG00000030785.8	602.542	2.85678	0.204664	13.9584	2.79809e-44	1.44815e-42	ENSMUSG00000030785	cox6a2	12862	cox6a2	Oxidative Phosphorylation	41.8392	Upregulated
ENSMUSG00000030849.18	15.2539	3.17952	1.18119	2.69179	0.00710701	0.0165984	ENSMUSG00000030849	fgfr2	14183			1.77993	Upregulated
ENSMUSG00000099422.3	9.36122	4.0363	1.65361	2.4409	0.0146508	0.0318015	ENSMUSG00000099422	gm4275				1.49755	Upregulated
ENSMUSG00000030852.16	3588.14	-2.0674	0.11211	-18.4408	6.17749e-76	9.59145e-74	ENSMUSG00000030852	tacc2	57752			73.0181	Downregulated
ENSMUSG00000006205.13	457.682	2.23043	0.224627	9.92947	3.09899e-23	5.70683e-22	ENSMUSG00000006205	htra1	56213			21.2436	Upregulated
ENSMUSG00000062758.6	31.0353	-1.86319	0.808787	-2.30369	0.0212402	0.0440347	ENSMUSG00000062758	gm16477				1.35621	Downregulated
ENSMUSG00000030930.14	9.64639	4.5995	1.74351	2.63808	0.00833777	0.0191676	ENSMUSG00000030930	chst15	77590			1.71743	Upregulated
ENSMUSG00000030979.13	225.337	-1.26566	0.29231	-4.32986	1.49205e-05	5.60208e-05	ENSMUSG00000030979	uros	22276			4.25165	Downregulated
ENSMUSG00000041836.10	300.052	1.47391	0.259471	5.68046	1.34337e-08	7.34377e-08	ENSMUSG00000041836	ptpre	19267			7.13408	Upregulated
ENSMUSG00000040139.14	260.758	-1.24733	0.274171	-4.54948	5.37784e-06	2.15727e-05	ENSMUSG00000040139	9430038i01rik	77252			4.6661	Downregulated
ENSMUSG00000031068.8	4898.3	-1.19528	0.100905	-11.8456	2.26917e-32	7.00524e-31	ENSMUSG00000031068	glrx3	30926			30.1546	Downregulated
ENSMUSG00000025475.17	529.906	-7.43444	0.450136	-16.516	2.81482e-61	2.70171e-59	ENSMUSG00000025475	adgra1	52389			58.5684	Downregulated
ENSMUSG00000086742.8	24.9257	5.06107	1.18962	4.25434	2.09664e-05	7.70405e-05	ENSMUSG00000086742	gm16201				4.11328	Upregulated
ENSMUSG00000025470.11	722.086	-1.03905	0.175548	-5.91888	3.24145e-09	1.90765e-08	ENSMUSG00000025470	zfp511	69752			7.7195	Downregulated
ENSMUSG00000039018.15	653.85	-1.18271	0.182819	-6.46927	9.84752e-11	6.76009e-10	ENSMUSG00000039018	mtg1	212508			9.17005	Downregulated
ENSMUSG00000025484.9	491.926	-1.92131	0.214847	-8.94268	3.79832e-19	5.16343e-18	ENSMUSG00000025484	bet1l	54399			17.2871	Downregulated
ENSMUSG00000025485.13	1841.13	-1.81183	0.126711	-14.2989	2.22182e-46	1.2522e-44	ENSMUSG00000025485	ric8a	101489			43.9023	Downregulated
ENSMUSG00000025492.6	2755.75	1.0412	0.111222	9.36153	7.8594e-21	1.21433e-19	ENSMUSG00000025492	ifitm3	66141			18.9157	Upregulated
ENSMUSG00000059108.4	7.14823	-4.81199	2.07277	-2.32153	0.0202583	0.0422757	ENSMUSG00000059108	ifitm6	213002			1.37391	Downregulated
ENSMUSG00000038650.15	4235.7	-1.29099	0.107243	-12.038	2.24345e-33	7.29558e-32	ENSMUSG00000038650	rnh1	107702			31.1369	Downregulated
ENSMUSG00000038611.17	2769.1	-1.27538	0.120238	-10.6071	2.76273e-26	6.11936e-25	ENSMUSG00000038611	phrf1	101471			24.2133	Downregulated
ENSMUSG00000025498.15	747.218	1.66622	0.175696	9.48351	2.45876e-21	3.96936e-20	ENSMUSG00000025498	irf7	54123			19.4013	Upregulated
ENSMUSG00000025503.5	5335.84	-1.18391	0.0973905	-12.1563	5.30839e-34	1.78112e-32	ENSMUSG00000025503	taldo1	21351	taldo1	Ribose Sugar Metabolism	31.7493	Downregulated
ENSMUSG00000019082.18	818.034	-1.76694	0.172836	-10.2233	1.56013e-24	3.1001e-23	ENSMUSG00000019082	slc25a22	68267			22.5086	Downregulated
ENSMUSG00000025507.13	218.103	-1.1678	0.299972	-3.89303	9.90005e-05	0.00032664	ENSMUSG00000025507	pidd1	57913			3.48593	Downregulated
ENSMUSG00000025508.13	5955.48	-1.74952	0.103129	-16.9643	1.50782e-64	1.68164e-62	ENSMUSG00000025508	rplp2	67186			61.7743	Downregulated
ENSMUSG00000048200.12	49.3527	2.7715	0.677936	4.08815	4.34824e-05	0.000152049	ENSMUSG00000048200	cracr2b	213573			3.81802	Upregulated
ENSMUSG00000038489.8	315.943	-1.02866	0.253575	-4.05663	4.97859e-05	0.000172756	ENSMUSG00000038489	polr2l	66491			3.76257	Downregulated
ENSMUSG00000025511.14	2647.43	-1.11813	0.121663	-9.19041	3.91343e-20	5.75459e-19	ENSMUSG00000025511	tspan4	64540			18.24	Downregulated
ENSMUSG00000025512.15	1954.41	-1.4886	0.127207	-11.7022	1.24125e-31	3.68813e-30	ENSMUSG00000025512	chid1	68038			29.4332	Downregulated
ENSMUSG00000002957.11	4690.3	-1.36915	0.10331	-13.2528	4.34694e-40	1.98967e-38	ENSMUSG00000002957	ap2a2	11772			37.7012	Downregulated
ENSMUSG00000025147.7	795.726	-1.72087	0.171157	-10.0543	8.79238e-24	1.67161e-22	ENSMUSG00000025147	mob2	101513			21.7769	Downregulated
ENSMUSG00000037887.11	1474.82	-1.12107	0.140641	-7.97113	1.57228e-15	1.62006e-14	ENSMUSG00000037887	dusp8	18218			13.7905	Downregulated
ENSMUSG00000045777.14	68.6131	3.34799	0.582209	5.75049	8.89848e-09	4.96958e-08	ENSMUSG00000045777	ifitm10	320802			7.30368	Upregulated
ENSMUSG00000018819.10	215.717	2.93791	0.322162	9.11934	7.55813e-20	1.08226e-18	ENSMUSG00000018819	lsp1	16985			17.9657	Upregulated
ENSMUSG00000037772.13	512.396	-1.05032	0.205526	-5.1104	3.21479e-07	1.51345e-06	ENSMUSG00000037772	mrpl23	19935			5.82003	Downregulated
ENSMUSG00000000215.11	9.24986	-4.7731	2.04824	-2.33034	0.0197883	0.0414423	ENSMUSG00000000215	ins2	16334			1.38256	Downregulated
ENSMUSG00000059277.12	46.8488	-3.6292	0.753344	-4.81745	1.45402e-06	6.28476e-06	ENSMUSG00000059277	r74862	97423			5.20171	Downregulated
ENSMUSG00000101609.1	565.525	-1.43995	0.241607	-5.9599	2.52397e-09	1.50952e-08	ENSMUSG00000101609	kcnq1ot1				7.82116	Downregulated
ENSMUSG00000037664.13	19.1728	3.3006	1.10706	2.98141	0.00286921	0.00728084	ENSMUSG00000037664	cdkn1c	12577			2.13782	Upregulated
ENSMUSG00000000154.16	50.8786	3.6739	0.733106	5.01142	5.403e-07	2.4759e-06	ENSMUSG00000000154	slc22a18	18400			5.60627	Upregulated
ENSMUSG00000037541.20	34.2511	3.99425	0.883002	4.52349	6.08291e-06	2.4132e-05	ENSMUSG00000037541	shank2	210274			4.61741	Upregulated
ENSMUSG00000031077.7	489.116	-1.19613	0.206763	-5.78501	7.25098e-09	4.09265e-08	ENSMUSG00000031077	fadd	14082			7.388	Downregulated
ENSMUSG00000070348.5	15048.3	-1.11356	0.0882597	-12.6169	1.70418e-36	6.68046e-35	ENSMUSG00000070348	ccnd1	12443			34.1752	Downregulated
ENSMUSG00000065952.13	111.684	1.77501	0.416127	4.26554	1.99415e-05	7.34622e-05	ENSMUSG00000065952	rps23rg1	546049			4.13394	Upregulated
ENSMUSG00000044433.16	307.055	3.20727	0.283352	11.319	1.05661e-29	2.8171e-28	ENSMUSG00000044433	camsap3	69697			27.5502	Upregulated
ENSMUSG00000013974.3	53.0945	2.66104	0.617959	4.30618	1.66097e-05	6.18646e-05	ENSMUSG00000013974	mcemp1	69189			4.20856	Upregulated
ENSMUSG00000046589.7	839.606	1.71936	0.172199	9.98475	1.77743e-23	3.30777e-22	ENSMUSG00000046589	lrrc8e	72267			21.4805	Upregulated
ENSMUSG00000031497.9	91.6499	8.52015	1.44117	5.91196	3.38068e-09	1.9859e-08	ENSMUSG00000031497	tnfsf13b	24099			7.70204	Upregulated
ENSMUSG00000039057.10	10.8468	4.75683	1.66978	2.84878	0.0043887	0.0106978	ENSMUSG00000039057	myo16	244281			1.9707	Upregulated
ENSMUSG00000108961.1	4.99222	5.75035	2.39168	2.40431	0.0162031	0.0347896	ENSMUSG00000108961	gm32540				1.45855	Upregulated
ENSMUSG00000038917.4	5.4347	5.85056	2.32873	2.51234	0.0119932	0.0265757	ENSMUSG00000038917	3930402g23rik	665306			1.57552	Upregulated
ENSMUSG00000109508.1	64.2253	7.98957	1.4936	5.3492	8.83417e-08	4.41764e-07	ENSMUSG00000109508	gm44956				6.35481	Upregulated
ENSMUSG00000085573.1	10.8457	3.69796	1.54861	2.38793	0.0169437	0.0361552	ENSMUSG00000085573	gm15418				1.44183	Upregulated
ENSMUSG00000031503.13	111.16	-1.35895	0.416586	-3.26212	0.00110582	0.00305209	ENSMUSG00000031503	col4a2	12827			2.5154	Downregulated
ENSMUSG00000010435.7	16.5978	-4.41411	1.30106	-3.3927	0.000692062	0.00198842	ENSMUSG00000010435	spaca7	78634			2.70149	Downregulated
ENSMUSG00000031441.15	7416.46	-1.2163	0.106954	-11.3722	5.75197e-30	1.55716e-28	ENSMUSG00000031441	atp11a	50770			27.8077	Downregulated
ENSMUSG00000031443.7	20.2526	2.69623	0.997186	2.70384	0.00685432	0.0160699	ENSMUSG00000031443	f7	14068			1.79399	Upregulated
ENSMUSG00000038482.11	5104.18	-1.1688	0.0971162	-12.0351	2.32375e-33	7.52583e-32	ENSMUSG00000038482	tfdp1	21781			31.1234	Downregulated
ENSMUSG00000031450.8	1157.38	12.2148	1.54421	7.91005	2.57279e-15	2.61691e-14	ENSMUSG00000031450	grk1	24013			13.5822	Upregulated
ENSMUSG00000047710.8	2237.4	-1.3352	0.126136	-10.5854	3.48372e-26	7.67338e-25	ENSMUSG00000047710	champ1	101994			24.115	Downregulated
ENSMUSG00000031461.4	47.3315	3.16643	0.680927	4.65017	3.31659e-06	1.36855e-05	ENSMUSG00000031461	myom2	17930			4.86374	Upregulated
ENSMUSG00000096401.2	322.308	-1.23709	0.251944	-4.91017	9.09964e-07	4.04465e-06	ENSMUSG00000096401	gm21811				5.39312	Downregulated
ENSMUSG00000071796.13	573.627	-1.16933	0.192955	-6.06014	1.36002e-09	8.34509e-09	ENSMUSG00000071796	6820431f20rik	547150			8.07857	Downregulated
ENSMUSG00000071793.12	544.828	-1.09755	0.197291	-5.56309	2.65035e-08	1.39912e-07	ENSMUSG00000071793	2610005l07rik	381598			6.85415	Downregulated
ENSMUSG00000095403.7	991.818	-1.17349	0.154904	-7.57558	3.57527e-14	3.31702e-13	ENSMUSG00000095403	gm21092				12.4793	Downregulated
ENSMUSG00000031533.4	958.696	-1.2084	0.156773	-7.70793	1.27878e-14	1.23038e-13	ENSMUSG00000031533	mrps31	57312			12.91	Downregulated
ENSMUSG00000056313.5	87.2367	1.4737	0.461649	3.19226	0.00141164	0.00381636	ENSMUSG00000056313	tcim	69068			2.41835	Upregulated
ENSMUSG00000037406.7	30.3297	5.24779	1.12466	4.66611	3.06952e-06	1.2729e-05	ENSMUSG00000037406	htra4	330723			4.89521	Upregulated
ENSMUSG00000110140.1	82.4892	1.53049	0.481959	3.17556	0.00149549	0.00401933	ENSMUSG00000110140	5430421f17rik	74489			2.39585	Upregulated
ENSMUSG00000031565.18	3455.96	-1.35809	0.107055	-12.6859	7.07534e-37	2.83676e-35	ENSMUSG00000031565	fgfr1	14182			34.5472	Downregulated
ENSMUSG00000091514.2	101.331	-1.0081	0.434506	-2.32011	0.0203352	0.0423748	ENSMUSG00000091514	gm17484	100503003			1.37289	Downregulated
ENSMUSG00000110338.1	14.6616	7.19114	1.82098	3.94906	7.84602e-05	0.000262812	ENSMUSG00000110338	gm45584				3.58036	Upregulated
ENSMUSG00000085795.8	1444.9	-1.32787	0.136624	-9.71912	2.49921e-22	4.30217e-21	ENSMUSG00000085795	zfp703	353310			20.3663	Downregulated
ENSMUSG00000091154.2	4.43716	-5.63015	2.48585	-2.26489	0.0235197	0.0481741	ENSMUSG00000091154	proscos				1.31719	Downregulated
ENSMUSG00000031485.15	1848.3	-1.06537	0.126545	-8.41891	3.80008e-17	4.44475e-16	ENSMUSG00000031485	plpbp	114863			15.3522	Downregulated
ENSMUSG00000109953.1	38.2858	-2.00307	0.701726	-2.85448	0.00431067	0.0105238	ENSMUSG00000109953	5430430b14rik				1.97783	Downregulated
ENSMUSG00000031578.5	3090.28	-1.15618	0.108725	-10.634	2.07129e-26	4.62666e-25	ENSMUSG00000031578	mak16	67920			24.3347	Downregulated
ENSMUSG00000093862.2	8.06694	4.29403	1.85499	2.31486	0.0206208	0.042891	ENSMUSG00000093862	gm5117				1.36763	Upregulated
ENSMUSG00000062991.7	3624.01	-2.4316	0.115515	-21.0501	2.28056e-98	5.7329e-96	ENSMUSG00000062991	nrg1	211323			95.2416	Downregulated
ENSMUSG00000110214.1	7.58372	6.15217	2.11822	2.90441	0.00367949	0.00911925	ENSMUSG00000110214	gm45587				2.04004	Upregulated
ENSMUSG00000088856.1	47.4179	2.18739	0.657584	3.3264	0.000879757	0.00247341	ENSMUSG00000088856					2.6067	Upregulated
ENSMUSG00000031586.16	3980.3	-1.18557	0.103111	-11.498	1.35029e-30	3.78489e-29	ENSMUSG00000031586	rbpms	19663			28.4219	Downregulated
ENSMUSG00000031513.8	4045.5	-1.14324	0.105553	-10.831	2.45514e-27	5.8033e-26	ENSMUSG00000031513	leprotl1	68192			25.2363	Downregulated
ENSMUSG00000031530.6	854.686	-1.05303	0.171412	-6.14329	8.08275e-10	5.07761e-09	ENSMUSG00000031530	dusp4	319520			8.29434	Downregulated
ENSMUSG00000031529.5	4624.51	-1.22087	0.121276	-10.0669	7.74177e-24	1.47897e-22	ENSMUSG00000031529	tnks	21951			21.83	Downregulated
ENSMUSG00000070056.6	1742.47	-1.64335	0.133546	-12.3055	8.45809e-35	2.98997e-33	ENSMUSG00000070056	mfhas1	52065			32.5243	Downregulated
ENSMUSG00000109761.1	216.117	2.6713	0.314657	8.48955	2.07432e-17	2.47e-16	ENSMUSG00000109761	5430403n17rik	330737			15.6073	Upregulated
ENSMUSG00000050271.12	249.836	-1.90154	0.29555	-6.43393	1.2435e-10	8.46176e-10	ENSMUSG00000050271	prag1	244418			9.07254	Downregulated
ENSMUSG00000039633.6	950.505	-1.01251	0.1656	-6.1142	9.70426e-10	6.0578e-09	ENSMUSG00000039633	lonrf1	244421			8.21769	Downregulated
ENSMUSG00000039530.17	1736.23	1.37208	0.134309	10.2159	1.6838e-24	3.33329e-23	ENSMUSG00000039530					22.4771	Upregulated
ENSMUSG00000110231.1	105.719	3.52693	0.473324	7.4514	9.23553e-14	8.31513e-13	ENSMUSG00000110231	gm6329	622523			12.0801	Upregulated
ENSMUSG00000079057.4	361.749	2.09511	0.247122	8.47802	2.29052e-17	2.7213e-16	ENSMUSG00000079057	cyp4v3	102294			15.5652	Upregulated
ENSMUSG00000070044.15	1549.94	1.26745	0.133163	9.51805	1.76467e-21	2.87522e-20	ENSMUSG00000070044	fam149a	212326			19.5413	Upregulated
ENSMUSG00000031639.12	559.084	1.04103	0.195192	5.33338	9.64024e-08	4.7965e-07	ENSMUSG00000031639	tlr3	142980			6.31908	Upregulated
ENSMUSG00000031626.17	2820.42	-1.04005	0.111564	-9.32243	1.13707e-20	1.72985e-19	ENSMUSG00000031626	sorbs2	234214			18.762	Downregulated
ENSMUSG00000050914.16	31.0621	2.49971	0.797493	3.13446	0.00172169	0.00457489	ENSMUSG00000050914	ankrd37	654824			2.33962	Upregulated
ENSMUSG00000031637.13	24.8598	3.92988	1.00062	3.92743	8.58595e-05	0.000285903	ENSMUSG00000031637	lrp2bp	67620			3.54378	Upregulated
ENSMUSG00000097534.3	55.4069	1.79641	0.598706	3.00049	0.00269543	0.00687843	ENSMUSG00000097534	gm16675	100503498			2.16251	Upregulated
ENSMUSG00000031521.5	3022.76	1.07854	0.108908	9.90323	4.03043e-23	7.33677e-22	ENSMUSG00000031521	aga	11593			21.1345	Upregulated
ENSMUSG00000039396.11	911.824	1.58339	0.161088	9.82938	8.41389e-23	1.49888e-21	ENSMUSG00000039396	neil3	234258			20.8242	Upregulated
ENSMUSG00000004319.15	9183.2	-1.59745	0.101295	-15.7703	4.98364e-56	3.98616e-54	ENSMUSG00000004319	clcn3	12725			53.3994	Downregulated
ENSMUSG00000031644.19	1883.68	-1.14036	0.139657	-8.16542	3.20308e-16	3.4888e-15	ENSMUSG00000031644	nek1	18004			14.4573	Downregulated
ENSMUSG00000031642.9	1387.62	-1.86985	0.146647	-12.7507	3.08929e-37	1.26096e-35	ENSMUSG00000031642	sh3rf1	59009			34.8993	Downregulated
ENSMUSG00000058056.16	2069.81	-1.02498	0.126369	-8.11105	5.0184e-16	5.40288e-15	ENSMUSG00000058056	palld	72333			14.2674	Downregulated
ENSMUSG00000037921.15	157.654	2.65416	0.36536	7.26452	3.74359e-13	3.21166e-12	ENSMUSG00000037921	ddx60	234311			11.4933	Upregulated
ENSMUSG00000025591.5	1514.03	-2.05831	0.135692	-15.169	5.67047e-52	3.97359e-50	ENSMUSG00000025591	tma16	66282			49.4008	Downregulated
ENSMUSG00000025519.5	5.76819	-6.00266	2.28707	-2.62461	0.00867495	0.0198763	ENSMUSG00000025519	tktl2	74419	tktl2	Ribose Sugar Metabolism	1.70166	Downregulated
ENSMUSG00000036330.12	30.7355	-3.05262	0.851146	-3.58648	0.000335171	0.00101552	ENSMUSG00000036330	slc18a1	110877			2.99331	Downregulated
ENSMUSG00000059897.4	791.573	-1.27294	0.177661	-7.16501	7.77825e-13	6.49021e-12	ENSMUSG00000059897	zfp930	234358			11.1877	Downregulated
ENSMUSG00000071078.5	1317.35	-1.2693	0.150432	-8.4377	3.23644e-17	3.81366e-16	ENSMUSG00000071078	nr2c2ap	75692			15.4187	Downregulated
ENSMUSG00000002343.11	631.087	-1.3412	0.188461	-7.11661	1.10613e-12	9.08129e-12	ENSMUSG00000002343	armc6	76813			11.0419	Downregulated
ENSMUSG00000057788.13	1071.35	-1.13381	0.155141	-7.30824	2.70674e-13	2.35272e-12	ENSMUSG00000057788	ddx49	234374			11.6284	Downregulated
ENSMUSG00000055707.13	232.163	1.01785	0.289466	3.51631	0.000437584	0.00130534	ENSMUSG00000055707	klhl26	234378			2.88428	Upregulated
ENSMUSG00000070003.7	402.238	1.06379	0.228201	4.66164	3.13693e-06	1.29949e-05	ENSMUSG00000070003	ssbp4	76900			4.88623	Upregulated
ENSMUSG00000031840.12	123.296	1.92347	0.401406	4.79184	1.65257e-06	7.10033e-06	ENSMUSG00000031840	rab3a	19339			5.14872	Upregulated
ENSMUSG00000031834.15	1978.27	1.48915	0.124307	11.9797	4.54132e-33	1.4471e-31	ENSMUSG00000031834	pik3r2	18709			30.8395	Upregulated
ENSMUSG00000000791.8	137.625	-1.24331	0.375974	-3.30692	0.000943283	0.00263424	ENSMUSG00000000791	il12rb1	16161			2.57934	Downregulated
ENSMUSG00000045128.8	12212.9	-1.63861	0.0964645	-16.9867	1.0305e-64	1.15744e-62	ENSMUSG00000045128	rpl18a	76808			61.9365	Downregulated
ENSMUSG00000046295.13	201.795	2.63167	0.328154	8.01961	1.06086e-15	1.11264e-14	ENSMUSG00000046295	ankle1	234396			13.9536	Upregulated
ENSMUSG00000034880.6	375.805	-1.22128	0.236738	-5.1588	2.48538e-07	1.18379e-06	ENSMUSG00000034880	mrpl34	94065			5.92673	Downregulated
ENSMUSG00000031805.17	162.018	2.52355	0.378524	6.66681	2.61429e-11	1.8888e-10	ENSMUSG00000031805	jak3	16453			9.72381	Upregulated
ENSMUSG00000031803.7	870.721	1.41211	0.16438	8.59051	8.65804e-18	1.06789e-16	ENSMUSG00000031803	b3gnt3	72297			15.9715	Upregulated
ENSMUSG00000019732.14	28.1097	6.74682	1.57842	4.27441	1.91643e-05	7.0813e-05	ENSMUSG00000019732	calr3	73316			4.14989	Upregulated
ENSMUSG00000044600.14	1202.73	-1.11798	0.153495	-7.28347	3.25338e-13	2.80478e-12	ENSMUSG00000044600	smim7	66818			11.5521	Downregulated
ENSMUSG00000048148.16	29.8469	6.93006	1.52789	4.53571	5.74101e-06	2.28673e-05	ENSMUSG00000048148	nwd1	319555			4.64078	Upregulated
ENSMUSG00000004383.17	2705.35	-1.38944	0.112843	-12.313	7.71219e-35	2.74467e-33	ENSMUSG00000004383	large1	16795			32.5615	Downregulated
ENSMUSG00000031618.13	126.455	2.5618	0.40287	6.35888	2.03234e-10	1.35464e-09	ENSMUSG00000031618	nr3c2	110784			8.86818	Upregulated
ENSMUSG00000036990.13	5886.96	-1.1814	0.105415	-11.2071	3.76261e-29	9.80074e-28	ENSMUSG00000036990	otud4	73945			27.0087	Downregulated
ENSMUSG00000058355.7	15314	-1.23995	0.085168	-14.5589	5.13056e-48	3.07775e-46	ENSMUSG00000058355	abce1	24015			45.5118	Downregulated
ENSMUSG00000037940.16	49.0137	2.30379	0.631808	3.64635	0.000265996	0.000820366	ENSMUSG00000037940	inpp4b	234515			3.08599	Upregulated
ENSMUSG00000031711.7	2394.07	-1.04686	0.115455	-9.06724	1.22067e-19	1.72759e-18	ENSMUSG00000031711	zfp330	30932			17.7626	Downregulated
ENSMUSG00000002885.14	656.752	1.77211	0.188412	9.40549	5.17906e-21	8.11284e-20	ENSMUSG00000002885	adgre5	26364			19.0908	Upregulated
ENSMUSG00000074219.2	143.364	1.17488	0.366485	3.2058	0.00134688	0.00365938	ENSMUSG00000074219	gm10644	100126034			2.43659	Upregulated
ENSMUSG00000008129.14	56.9822	3.60089	0.644721	5.58519	2.33443e-08	1.23979e-07	ENSMUSG00000008129	brme1	74666			6.90665	Upregulated
ENSMUSG00000034656.16	792.421	1.16951	0.173434	6.74323	1.549e-11	1.14956e-10	ENSMUSG00000034656	cacna1a	12286			9.93947	Upregulated
ENSMUSG00000001909.15	1743.39	-1.26905	0.131311	-9.66447	4.26829e-22	7.25289e-21	ENSMUSG00000001909	trmt1	212528			20.1395	Downregulated
ENSMUSG00000003813.15	2187.56	-1.10336	0.119351	-9.24469	2.35922e-20	3.50169e-19	ENSMUSG00000003813	rad23a	19358			18.4557	Downregulated
ENSMUSG00000052837.6	900.274	1.00503	0.16311	6.16165	7.19906e-10	4.54048e-09	ENSMUSG00000052837	junb	16477			8.3429	Upregulated
ENSMUSG00000031698.14	38.1918	2.31999	0.713168	3.25307	0.00114165	0.00314221	ENSMUSG00000031698	mylk3	213435			2.50277	Upregulated
ENSMUSG00000031701.6	8479.61	-1.01141	0.0933601	-10.8335	2.38901e-27	5.65542e-26	ENSMUSG00000031701	dnaja2	56445			25.2475	Downregulated
ENSMUSG00000036840.5	910.298	-1.19377	0.160364	-7.4441	9.76094e-14	8.78318e-13	ENSMUSG00000036840	siah1a	20437			12.0563	Downregulated
ENSMUSG00000031659.13	359.808	1.54024	0.241882	6.36772	1.91859e-10	1.28152e-09	ENSMUSG00000031659	adcy7	11513			8.89228	Upregulated
ENSMUSG00000031665.7	1556.98	-1.38089	0.132602	-10.4138	2.14442e-25	4.49818e-24	ENSMUSG00000031665	sall1	58198			23.347	Downregulated
ENSMUSG00000031734.13	363.436	-1.32787	0.236532	-5.61393	1.97782e-08	1.06107e-07	ENSMUSG00000031734	irx3	16373			6.97426	Downregulated
ENSMUSG00000031740.8	976.703	-4.51054	0.190821	-23.6375	1.58662e-123	6.9798e-121	ENSMUSG00000031740	mmp2	17390			120.156	Downregulated
ENSMUSG00000057074.6	79.342	4.18472	0.586848	7.13085	9.9752e-13	8.23656e-12	ENSMUSG00000057074	ces1g	12623			11.0843	Upregulated
ENSMUSG00000031755.5	388.045	1.22923	0.239753	5.12707	2.94291e-07	1.39125e-06	ENSMUSG00000031755	bbs2	67378			5.8566	Upregulated
ENSMUSG00000031762.6	406.031	-2.93937	0.245701	-11.9632	5.53834e-33	1.76126e-31	ENSMUSG00000031762	mt2	17750			30.7542	Downregulated
ENSMUSG00000031765.7	836.27	-2.41707	0.175435	-13.7776	3.47592e-43	1.74756e-41	ENSMUSG00000031765	mt1	17748			40.7576	Downregulated
ENSMUSG00000097194.1	16.0256	5.02904	1.50054	3.35148	0.000803811	0.00227442	ENSMUSG00000097194	9330175e14rik				2.64313	Upregulated
ENSMUSG00000074151.12	438.158	1.94033	0.224912	8.6271	6.29285e-18	7.81646e-17	ENSMUSG00000074151	nlrc5	434341			16.107	Upregulated
ENSMUSG00000031778.12	337.024	3.84758	0.288157	13.3524	1.14726e-40	5.37551e-39	ENSMUSG00000031778	cx3cl1	20312			38.2696	Upregulated
ENSMUSG00000031780.1	9.0364	6.60251	2.02142	3.26628	0.00108971	0.00301128	ENSMUSG00000031780	ccl17	20295			2.52125	Upregulated
ENSMUSG00000046707.8	2186.33	-1.14041	0.124446	-9.16391	5.00481e-20	7.28504e-19	ENSMUSG00000046707	csnk2a2	13000			18.1376	Downregulated
ENSMUSG00000036534.5	719.508	-1.38679	0.181855	-7.62576	2.42597e-14	2.28827e-13	ENSMUSG00000036534	slc38a7	234595			12.6405	Downregulated
ENSMUSG00000071041.4	799.501	-1.00414	0.168018	-5.97636	2.28175e-09	1.36879e-08	ENSMUSG00000071041	impdh2-ps				7.86366	Downregulated
ENSMUSG00000063696.7	5687.52	-1.09911	0.0996799	-11.0264	2.8505e-28	7.1092e-27	ENSMUSG00000063696	gm8730				26.1482	Downregulated
ENSMUSG00000054400.15	129.988	1.05607	0.384953	2.74338	0.0060811	0.0144042	ENSMUSG00000054400	cklf	75458			1.84151	Upregulated
ENSMUSG00000031883.12	43.9266	1.94661	0.657979	2.95846	0.00309176	0.00779449	ENSMUSG00000031883	car7	12354			2.10821	Upregulated
ENSMUSG00000031881.5	2611.18	-1.54435	0.118222	-13.0632	5.34153e-39	2.36295e-37	ENSMUSG00000031881	cdh16	12556			36.6265	Downregulated
ENSMUSG00000031880.6	365.31	-2.46996	0.248847	-9.92559	3.22204e-23	5.90596e-22	ENSMUSG00000031880	rrad	56437			21.2287	Downregulated
ENSMUSG00000031877.8	1086.59	2.31095	0.154565	14.9513	1.52784e-50	1.00818e-48	ENSMUSG00000031877	ces2g	72361			47.9965	Upregulated
ENSMUSG00000014791.9	209.233	1.41961	0.31451	4.51373	6.3697e-06	2.5194e-05	ENSMUSG00000014791	elmo3	234683			4.5987	Upregulated
ENSMUSG00000014778.10	585.021	1.52501	0.198129	7.69706	1.39233e-14	1.33557e-13	ENSMUSG00000014778	fhod1	234686			12.8743	Upregulated
ENSMUSG00000014782.15	107.04	1.75616	0.425679	4.12555	3.69845e-05	0.000130888	ENSMUSG00000014782	plekhg4	102075			3.8831	Upregulated
ENSMUSG00000014846.12	70.2654	4.03749	0.613087	6.58551	4.5334e-11	3.21233e-10	ENSMUSG00000014846	tppp3	67971			9.49318	Upregulated
ENSMUSG00000031896.6	222.149	-7.67881	3.27758	-2.34283	0.0191382	0.0402032	ENSMUSG00000031896	ctrl	109660			1.39574	Downregulated
ENSMUSG00000045538.6	412.752	-1.12016	0.222771	-5.02829	4.94885e-07	2.28365e-06	ENSMUSG00000045538	ddx28	71986			5.64137	Downregulated
ENSMUSG00000084128.10	145.485	-2.21905	0.37639	-5.8956	3.73319e-09	2.18568e-08	ENSMUSG00000084128	esrp2	77411			7.66041	Downregulated
ENSMUSG00000031904.4	3660.99	-1.50518	0.105537	-14.2621	3.77092e-46	2.08811e-44	ENSMUSG00000031904	slc7a6	330836			43.6802	Downregulated
ENSMUSG00000033106.5	1088.6	-1.32653	0.154189	-8.60322	7.75117e-18	9.59025e-17	ENSMUSG00000033106	slc7a6os	66432			16.0182	Downregulated
ENSMUSG00000060098.11	1862.78	-1.22208	0.125177	-9.76282	1.62576e-22	2.84186e-21	ENSMUSG00000060098	prmt7	214572			20.5464	Downregulated
ENSMUSG00000061048.7	4760.92	-2.05356	0.118098	-17.3886	1.00629e-67	1.2354e-65	ENSMUSG00000061048	cdh3	12560			64.9082	Downregulated
ENSMUSG00000000303.12	461.343	-6.12753	0.349916	-17.5114	1.17192e-68	1.50892e-66	ENSMUSG00000000303	cdh1	12550			65.8213	Downregulated
ENSMUSG00000046691.13	4875.77	-1.264	0.0980816	-12.8872	5.31429e-38	2.28082e-36	ENSMUSG00000046691	chtf8	214987			35.6419	Downregulated
ENSMUSG00000041438.7	4263.44	-1.58441	0.101606	-15.5937	8.03771e-55	6.17929e-53	ENSMUSG00000041438	utp4	21771			52.2091	Downregulated
ENSMUSG00000041308.5	4000.98	-1.28139	0.104735	-12.2346	2.03171e-34	6.94949e-33	ENSMUSG00000041308	sntb2	20650			32.158	Downregulated
ENSMUSG00000031917.11	2200.91	-1.69655	0.121217	-13.9959	1.65046e-44	8.62653e-43	ENSMUSG00000031917	nip7	66164			42.0642	Downregulated
ENSMUSG00000003849.8	448.188	2.69696	0.231717	11.639	2.60946e-31	7.59669e-30	ENSMUSG00000003849	nqo1	18104			29.1194	Upregulated
ENSMUSG00000003848.14	1290.8	-1.24659	0.14105	-8.83792	9.75145e-19	1.28695e-17	ENSMUSG00000003848	nob1	67619			16.8904	Downregulated
ENSMUSG00000031723.8	418.221	-1.24499	0.22092	-5.6355	1.74556e-08	9.43497e-08	ENSMUSG00000031723	txnl4b	234723			7.02526	Downregulated
ENSMUSG00000031730.17	813.992	-1.2639	0.16821	-7.51381	5.743e-14	5.24823e-13	ENSMUSG00000031730	dhodh	56749			12.28	Downregulated
ENSMUSG00000033732.9	6766.21	-1.78383	0.102372	-17.425	5.32959e-68	6.64605e-66	ENSMUSG00000033732	sf3b3	101943			65.1774	Downregulated
ENSMUSG00000031960.14	26941.7	-1.13048	0.0899339	-12.5701	3.08338e-36	1.18811e-34	ENSMUSG00000031960	aars	234734			33.9251	Downregulated
ENSMUSG00000031958.16	255.695	1.25716	0.282571	4.44902	8.6265e-06	3.34356e-05	ENSMUSG00000031958	ldhd	52815	ldhd	Glycolysis	4.47579	Upregulated
ENSMUSG00000055835.9	309.095	-1.20402	0.253205	-4.75512	1.98331e-06	8.4344e-06	ENSMUSG00000055835	zfp1	22640			5.07395	Downregulated
ENSMUSG00000031957.5	1199.7	-8.40286	3.23837	-2.59478	0.00946507	0.0214877	ENSMUSG00000031957	ctrb1	66473			1.66781	Downregulated
ENSMUSG00000078908.9	1384.7	-1.01403	0.141414	-7.17066	7.46368e-13	6.2343e-12	ENSMUSG00000078908	mon1b	270096			11.2052	Downregulated
ENSMUSG00000031758.9	21.8517	2.39626	0.948629	2.52602	0.0115362	0.0256564	ENSMUSG00000031758	cdyl2	75796			1.5908	Upregulated
ENSMUSG00000047388.10	1286.64	-1.15696	0.145105	-7.97322	1.5459e-15	1.59391e-14	ENSMUSG00000047388	atmin	234776			13.7975	Downregulated
ENSMUSG00000034424.5	2841.83	-1.36308	0.111102	-12.2687	1.33379e-34	4.64247e-33	ENSMUSG00000034424	gcsh	68133			32.3333	Downregulated
ENSMUSG00000031845.15	145.319	-4.1598	0.444368	-9.36117	7.88586e-21	1.21724e-19	ENSMUSG00000031845	bco1	63857			18.9146	Downregulated
ENSMUSG00000074063.9	244.789	2.01012	0.301963	6.65685	2.79753e-11	2.01567e-10	ENSMUSG00000074063	osgin1	71839			9.69558	Upregulated
ENSMUSG00000031832.14	333.317	-1.30928	0.249267	-5.25252	1.50028e-07	7.30402e-07	ENSMUSG00000031832	taf1c	21341			6.13644	Downregulated
ENSMUSG00000034112.8	20.5146	5.6143	1.41957	3.95494	7.65533e-05	0.000256968	ENSMUSG00000034112	atp2c2	69047			3.59012	Upregulated
ENSMUSG00000031827.12	884.901	1.74468	0.164663	10.5955	3.12788e-26	6.90883e-25	ENSMUSG00000031827	cotl1	72042			24.1606	Upregulated
ENSMUSG00000031828.8	72.5256	1.3082	0.51073	2.56144	0.0104239	0.0234592	ENSMUSG00000031828	klhl36	234796			1.62969	Upregulated
ENSMUSG00000031826.19	3601.53	-1.2809	0.108894	-11.7628	6.06902e-32	1.83776e-30	ENSMUSG00000031826	usp10	22224			29.7357	Downregulated
ENSMUSG00000031825.16	181.78	5.87454	0.527871	11.1287	9.09209e-29	2.33373e-27	ENSMUSG00000031825	crispld2	78892			26.6319	Upregulated
ENSMUSG00000031824.14	381.073	1.42722	0.237562	6.00778	1.88079e-09	1.13818e-08	ENSMUSG00000031824	6430548m08rik	234797			7.94379	Upregulated
ENSMUSG00000097960.1	7.28746	4.89855	1.98216	2.47132	0.0134616	0.029487	ENSMUSG00000097960	a330074k22rik	434353			1.53037	Upregulated
ENSMUSG00000041515.9	129.915	3.87715	0.460199	8.42495	3.60909e-17	4.23701e-16	ENSMUSG00000041515	irf8	15900			15.3729	Upregulated
ENSMUSG00000042812.5	2343.03	-1.62282	0.117876	-13.7672	4.01737e-43	2.01339e-41	ENSMUSG00000042812	foxf1	15227			40.6961	Downregulated
ENSMUSG00000097084.1	13.6137	3.28236	1.28248	2.55939	0.0104855	0.0235744	ENSMUSG00000097084	foxl1	14241			1.62756	Upregulated
ENSMUSG00000052934.13	479.329	1.21246	0.213545	5.67778	1.36457e-08	7.44941e-08	ENSMUSG00000052934	fbxo31	76454			7.12788	Upregulated
ENSMUSG00000043903.3	58.9041	-2.00785	0.582206	-3.4487	0.000563297	0.00164654	ENSMUSG00000043903	zfp469	195209			2.78343	Downregulated
ENSMUSG00000109957.1	11.3728	-3.27368	1.38267	-2.36764	0.0179018	0.0379431	ENSMUSG00000109957	gm45353				1.42087	Downregulated
ENSMUSG00000017478.15	3923.47	-1.01516	0.114335	-8.87885	6.75526e-19	8.99774e-18	ENSMUSG00000017478	zc3h18	76014			17.0459	Downregulated
ENSMUSG00000006519.10	58.2798	2.28201	0.585685	3.8963	9.7673e-05	0.000322731	ENSMUSG00000006519	cyba	13057			3.49116	Upregulated
ENSMUSG00000006585.2	2062.36	-1.10635	0.12198	-9.06992	1.19105e-19	1.6887e-18	ENSMUSG00000006585	cdt1	67177			17.7724	Downregulated
ENSMUSG00000015013.8	547.319	1.04166	0.211946	4.91474	8.88989e-07	3.95586e-06	ENSMUSG00000015013	trappc2l	59005			5.40276	Upregulated
ENSMUSG00000006362.15	15.4191	7.37188	1.80313	4.08838	4.34405e-05	0.000151936	ENSMUSG00000006362	cbfa2t3	12398			3.81834	Upregulated
ENSMUSG00000000740.11	7572.14	-1.22967	0.103697	-11.8583	1.94947e-32	6.05367e-31	ENSMUSG00000000740	rpl13	270106			30.218	Downregulated
ENSMUSG00000019278.4	21.13	-3.46137	1.0378	-3.33529	0.000852116	0.00239996	ENSMUSG00000019278	dpep1	13479			2.6198	Downregulated
ENSMUSG00000038697.14	1736.38	-1.18398	0.129969	-9.10974	8.25784e-20	1.18139e-18	ENSMUSG00000038697	taf5l	102162			17.9276	Downregulated
ENSMUSG00000031976.14	2375.43	-1.47701	0.12463	-11.8512	2.12203e-32	6.56377e-31	ENSMUSG00000031976	urb2	382038			30.1828	Downregulated
ENSMUSG00000031982.4	263.418	-1.5258	0.282291	-5.40506	6.47856e-08	3.28849e-07	ENSMUSG00000031982	arv1	68865			6.483	Downregulated
ENSMUSG00000031984.7	2124.82	-1.57522	0.120366	-13.0869	3.91214e-39	1.74525e-37	ENSMUSG00000031984	2810004n23rik	66523			36.7581	Downregulated
ENSMUSG00000074030.2	833.786	-1.36972	0.16918	-8.09625	5.66791e-16	6.06675e-15	ENSMUSG00000074030	exoc8	102058			14.217	Downregulated
ENSMUSG00000031986.5	894.835	-1.03726	0.166708	-6.22201	4.90822e-10	3.14702e-09	ENSMUSG00000031986	sprtn	244666			8.5021	Downregulated
ENSMUSG00000043051.17	10.6792	6.83019	1.94402	3.51344	0.000442348	0.00131806	ENSMUSG00000043051	disc1	244667			2.88007	Upregulated
ENSMUSG00000057060.7	360.689	-2.59267	0.247155	-10.4901	9.59426e-26	2.05887e-24	ENSMUSG00000057060	slc35f3	210027			23.6864	Downregulated
ENSMUSG00000097060.1	9.21377	5.21828	1.94505	2.68285	0.00729974	0.0170084	ENSMUSG00000097060	gm26759				1.76934	Upregulated
ENSMUSG00000025810.8	257.313	1.48257	0.298051	4.97423	6.5509e-07	2.96843e-06	ENSMUSG00000025810	nrp1	18186			5.52747	Upregulated
ENSMUSG00000056018.14	301.599	1.42751	0.259682	5.49713	3.86014e-08	2.00502e-07	ENSMUSG00000056018	ccdc7b	75453			6.69788	Upregulated
ENSMUSG00000071302.10	460.251	-1.01672	0.211585	-4.80524	1.54563e-06	6.66253e-06	ENSMUSG00000071302	2610044o15rik8	72139			5.17636	Downregulated
ENSMUSG00000025888.5	1018.58	1.71653	0.156759	10.9502	6.63326e-28	1.62366e-26	ENSMUSG00000025888	casp1	12362			25.7895	Upregulated
ENSMUSG00000025887.10	1599.87	1.11221	0.131042	8.48743	2.11258e-17	2.51367e-16	ENSMUSG00000025887	casp12	12364			15.5997	Upregulated
ENSMUSG00000050578.9	36.0987	3.07602	0.767451	4.00809	6.12107e-05	0.000208696	ENSMUSG00000050578	mmp13	17386			3.68049	Upregulated
ENSMUSG00000043613.7	49.4809	9.04021	4.00217	2.25882	0.0238943	0.048815	ENSMUSG00000043613	mmp3	17392			1.31145	Upregulated
ENSMUSG00000047562.2	404.571	2.94105	0.239995	12.2547	1.58601e-34	5.48422e-33	ENSMUSG00000047562	mmp10	17384			32.2609	Upregulated
ENSMUSG00000070323.11	45.2205	4.41609	0.825595	5.34898	8.84523e-08	4.42178e-07	ENSMUSG00000070323	mmp27	234911			6.3544	Upregulated
ENSMUSG00000050912.15	5745.71	1.05429	0.094853	11.115	1.06088e-28	2.70115e-27	ENSMUSG00000050912	tmem123	71929			26.5685	Upregulated
ENSMUSG00000110161.1	21.6747	3.28962	1.01507	3.24078	0.00119201	0.00327003	ENSMUSG00000110161	gm45494				2.48545	Upregulated
ENSMUSG00000039488.15	59.0857	9.31058	4.00195	2.32651	0.0199914	0.0418236	ENSMUSG00000039488	cntn5	244682			1.37858	Upregulated
ENSMUSG00000031925.16	34.7867	2.64323	0.764557	3.4572	0.000545822	0.00159811	ENSMUSG00000031925	maml2	270118			2.79639	Upregulated
ENSMUSG00000013076.15	1205.31	4.76697	0.180474	26.4136	9.55858e-154	6.30747e-151	ENSMUSG00000013076	amotl1	75723			150.2	Upregulated
ENSMUSG00000036912.17	49.0163	3.08701	0.661726	4.66509	3.08481e-06	1.27891e-05	ENSMUSG00000036912	piwil4	330890			4.89316	Upregulated
ENSMUSG00000031936.9	133.019	10.4887	4.00135	2.62128	0.00875994	0.0200565	ENSMUSG00000031936	hephl1	244698			1.69774	Upregulated
ENSMUSG00000031937.6	19.7163	7.72717	1.73081	4.46448	8.02618e-06	3.12388e-05	ENSMUSG00000031937	vstm5	69137			4.50531	Upregulated
ENSMUSG00000031939.15	1021.37	-1.09873	0.153179	-7.1728	7.34793e-13	6.1441e-12	ENSMUSG00000031939	taf1d	75316			11.2115	Downregulated
ENSMUSG00000004100.11	1189.24	-1.48473	0.151399	-9.80669	1.05367e-22	1.85617e-21	ENSMUSG00000004100	ppan	235036			20.7314	Downregulated
ENSMUSG00000037405.7	298.796	4.53178	0.341392	13.2744	3.25824e-40	1.49568e-38	ENSMUSG00000037405	icam1	15894			37.8252	Upregulated
ENSMUSG00000097439.6	20.1285	3.91743	1.16242	3.37007	0.000751489	0.00214091	ENSMUSG00000097439	gm16754				2.6694	Upregulated
ENSMUSG00000002820.5	521.283	1.01006	0.20626	4.897	9.73124e-07	4.31665e-06	ENSMUSG00000002820	atg4d	235040			5.36485	Upregulated
ENSMUSG00000096472.1	329.583	2.78087	0.261255	10.6442	1.85482e-26	4.15486e-25	ENSMUSG00000096472	cdkn2d	12581			24.3814	Upregulated
ENSMUSG00000032178.13	3915.67	-1.18531	0.111492	-10.6313	2.13118e-26	4.75373e-25	ENSMUSG00000032178	ilf3	16201			24.323	Downregulated
ENSMUSG00000002825.6	361.343	-1.27538	0.239194	-5.33201	9.7133e-08	4.83133e-07	ENSMUSG00000002825	qtrt1	60507			6.31593	Downregulated
ENSMUSG00000032182.14	163.164	1.00575	0.355508	2.82904	0.00466882	0.0113283	ENSMUSG00000032182	yipf2	74766			1.94583	Upregulated
ENSMUSG00000074476.5	581.193	1.22401	0.19472	6.28601	3.25738e-10	2.1273e-09	ENSMUSG00000074476	spc24	67629			8.67217	Upregulated
ENSMUSG00000006241.15	73.6529	2.66772	0.527582	5.05651	4.26996e-07	1.98367e-06	ENSMUSG00000006241	ccdc159	67119			5.70253	Upregulated
ENSMUSG00000040563.13	173.091	1.1008	0.341057	3.2276	0.00124833	0.00341093	ENSMUSG00000040563	plppr2	235044			2.46713	Upregulated
ENSMUSG00000006235.5	128.07	1.05521	0.388887	2.71341	0.00665949	0.0156513	ENSMUSG00000006235	epor	13857			1.80545	Upregulated
ENSMUSG00000039632.12	16.9516	3.97357	1.22006	3.25687	0.0011265	0.00310266	ENSMUSG00000039632	odad3	77609			2.50827	Upregulated
ENSMUSG00000038895.15	95.0074	1.05213	0.45474	2.31369	0.0206847	0.0430126	ENSMUSG00000038895	zfp653	319601			1.3664	Upregulated
ENSMUSG00000001348.14	537.216	1.90082	0.203325	9.34871	8.87249e-21	1.36421e-19	ENSMUSG00000001348	acp5	11433			18.8651	Upregulated
ENSMUSG00000066829.6	63.9396	1.75132	0.541444	3.23453	0.00121841	0.00333495	ENSMUSG00000066829	zfp810	235050			2.47691	Upregulated
ENSMUSG00000036411.9	26.2067	3.81065	0.962091	3.9608	7.46992e-05	0.00025117	ENSMUSG00000036411	9530077c05rik	68283			3.60003	Upregulated
ENSMUSG00000031963.7	78.0835	4.21677	0.607415	6.94216	3.86149e-12	3.00957e-11	ENSMUSG00000031963	bmper	73230			10.5215	Upregulated
ENSMUSG00000035443.9	1100.49	-1.09737	0.151211	-7.2572	3.95174e-13	3.38656e-12	ENSMUSG00000035443	thyn1	77862			11.4702	Downregulated
ENSMUSG00000062257.12	4.73929	5.65847	2.43341	2.32533	0.0200544	0.0419332	ENSMUSG00000062257	opcml	330908			1.37744	Upregulated
ENSMUSG00000031995.8	428.158	1.70788	0.222413	7.67886	1.60516e-14	1.52954e-13	ENSMUSG00000031995	st14	19143			12.8154	Upregulated
ENSMUSG00000032038.6	732.522	2.09034	0.178333	11.7216	9.88091e-32	2.95811e-30	ENSMUSG00000032038	st3gal4	20443			29.529	Upregulated
ENSMUSG00000070315.11	39.8041	2.40876	0.702795	3.4274	0.000609388	0.00177178	ENSMUSG00000070315	4930581f22rik	78934			2.75159	Upregulated
ENSMUSG00000032044.4	858.746	-1.28375	0.165382	-7.76236	8.33636e-15	8.0946e-14	ENSMUSG00000032044	rpusd4	71989			13.0918	Downregulated
ENSMUSG00000032103.10	640.246	-1.40308	0.18468	-7.59739	3.02165e-14	2.81825e-13	ENSMUSG00000032103	pus3	67049			12.55	Downregulated
ENSMUSG00000050555.9	302.676	1.46622	0.258089	5.68106	1.3386e-08	7.32023e-08	ENSMUSG00000050555	hyls1	76832			7.13548	Upregulated
ENSMUSG00000098985.1	151.856	-2.07469	0.370121	-5.60545	2.07714e-08	1.11097e-07	ENSMUSG00000098985	gm27219				6.9543	Downregulated
ENSMUSG00000032122.14	22.9127	2.08951	0.914687	2.2844	0.0223479	0.0460359	ENSMUSG00000032122	slc37a2	56857			1.3369	Upregulated
ENSMUSG00000001942.7	853.61	1.45599	0.170697	8.5297	1.46733e-17	1.76582e-16	ENSMUSG00000001942	siae	22619			15.7531	Upregulated
ENSMUSG00000011118.3	74.9055	8.20041	1.49388	5.48933	4.03456e-08	2.0915e-07	ENSMUSG00000011118	panx3	208098			6.67954	Upregulated
ENSMUSG00000023186.14	1012.52	1.39207	0.155327	8.96219	3.18296e-19	4.36061e-18	ENSMUSG00000023186	vwa5a	67776			17.3605	Upregulated
ENSMUSG00000074415.10	4.54974	5.60639	2.46574	2.27371	0.0229833	0.0471914	ENSMUSG00000074415	mir100hg	73144			1.32614	Upregulated
ENSMUSG00000032015.15	7.91918	4.96415	1.92184	2.58302	0.00979396	0.0221676	ENSMUSG00000032015	pou2f3	18988			1.65428	Upregulated
ENSMUSG00000095385.2	22.1569	2.56547	0.942678	2.72147	0.00649916	0.0153006	ENSMUSG00000095385	d630033o11rik	235302			1.81529	Upregulated
ENSMUSG00000032013.5	24.8425	5.60531	1.31368	4.26687	1.98235e-05	7.31124e-05	ENSMUSG00000032013	trim29	72169			4.13601	Upregulated
ENSMUSG00000032010.14	386.403	1.87949	0.23322	8.05889	7.69907e-16	8.17051e-15	ENSMUSG00000032010	usp2	53376			14.0878	Upregulated
ENSMUSG00000032135.14	10.5531	6.82905	1.94818	3.50534	0.000456023	0.00135523	ENSMUSG00000032135	mcam	84004			2.86799	Upregulated
ENSMUSG00000032105.4	88.1237	1.6116	0.463829	3.47455	0.000511706	0.0015077	ENSMUSG00000032105	pdzd3	170761			2.82168	Upregulated
ENSMUSG00000032109.14	97.0333	1.4901	0.461245	3.2306	0.00123529	0.00337647	ENSMUSG00000032109	nlrx1	270151			2.47154	Upregulated
ENSMUSG00000032119.4	390.123	-1.01534	0.231643	-4.38322	1.16936e-05	4.45492e-05	ENSMUSG00000032119	hinfp	102423			4.35116	Downregulated
ENSMUSG00000032120.10	572.07	1.19811	0.198694	6.0299	1.64057e-09	9.97761e-09	ENSMUSG00000032120	c2cd2l	71764			8.00097	Upregulated
ENSMUSG00000049932.3	807.924	1.30962	0.169604	7.72166	1.14825e-14	1.1068e-13	ENSMUSG00000049932	h2ax	15270			12.9559	Upregulated
ENSMUSG00000002032.16	23.852	2.91796	0.937216	3.11343	0.00184924	0.00487616	ENSMUSG00000002032	tmem25	71687			2.31192	Upregulated
ENSMUSG00000039438.6	20.9618	2.99991	1.05856	2.83395	0.00459765	0.0111641	ENSMUSG00000039438	ttc36	192653			1.95217	Upregulated
ENSMUSG00000032092.4	621.161	1.27829	0.192986	6.62374	3.50219e-11	2.50969e-10	ENSMUSG00000032092	mpzl2	14012			9.60038	Upregulated
ENSMUSG00000066705.6	46.3796	-3.54183	0.707667	-5.00493	5.58822e-07	2.55856e-06	ENSMUSG00000066705	fxyd6	59095			5.592	Downregulated
ENSMUSG00000032085.4	22.6279	2.24616	0.919049	2.444	0.0145253	0.0315594	ENSMUSG00000032085	tagln	21345			1.50087	Upregulated
ENSMUSG00000032078.16	2466.4	-1.26109	0.11508	-10.9584	6.05627e-28	1.48472e-26	ENSMUSG00000032078	zpr1	22687			25.8284	Downregulated
ENSMUSG00000032076.18	255.619	2.90774	0.296239	9.81552	9.65418e-23	1.7083e-21	ENSMUSG00000032076	cadm1	54725			20.7674	Upregulated
ENSMUSG00000032271.13	393.612	1.91522	0.246102	7.78223	7.12549e-15	6.97875e-14	ENSMUSG00000032271	nnmt	18113			13.1562	Upregulated
ENSMUSG00000040219.4	122.328	2.45121	0.409036	5.99264	2.06465e-09	1.24516e-08	ENSMUSG00000040219	ttc12	235330			7.90477	Upregulated
ENSMUSG00000039542.15	8.53084	6.51751	2.05091	3.17787	0.00148363	0.0039912	ENSMUSG00000039542	ncam1	17967			2.3989	Upregulated
ENSMUSG00000058443.4	16.1026	-2.59615	1.12808	-2.30139	0.0213697	0.0442742	ENSMUSG00000058443	rpl10-ps3				1.35385	Downregulated
ENSMUSG00000032067.5	513.143	2.06888	0.213556	9.68776	3.39917e-22	5.81347e-21	ENSMUSG00000032067	pts	19286			20.2356	Upregulated
ENSMUSG00000032066.9	19.7379	6.19506	1.71864	3.60463	0.000312595	0.000952466	ENSMUSG00000032066	bco2	170752			3.02115	Upregulated
ENSMUSG00000039217.12	152.478	7.14353	0.821614	8.6945	3.48348e-18	4.44185e-17	ENSMUSG00000039217	il18	16173			16.3524	Upregulated
ENSMUSG00000060594.5	55.864	9.20224	4.00203	2.29939	0.0214826	0.0444558	ENSMUSG00000060594	layn	244864			1.35207	Upregulated
ENSMUSG00000053289.7	1908.4	-1.16058	0.126309	-9.1884	3.98717e-20	5.85215e-19	ENSMUSG00000053289	ddx10	77591			18.2327	Downregulated
ENSMUSG00000032047.5	3002.54	1.16822	0.113316	10.3094	6.38713e-25	1.3052e-23	ENSMUSG00000032047	acat1	110446			22.8843	Upregulated
ENSMUSG00000032311.17	40.7363	1.90188	0.696251	2.7316	0.00630279	0.0148848	ENSMUSG00000032311	nrg4	83961			1.82726	Upregulated
ENSMUSG00000032322.14	156.058	2.52218	0.365214	6.90602	4.98457e-12	3.84701e-11	ENSMUSG00000032322	pstpip1	19200			10.4149	Upregulated
ENSMUSG00000032295.15	498.174	1.44299	0.212497	6.79064	1.11639e-11	8.36741e-11	ENSMUSG00000032295	man2c1	73744			10.0774	Upregulated
ENSMUSG00000063849.5	441.319	1.30845	0.229489	5.70159	1.18692e-08	6.53138e-08	ENSMUSG00000063849	ppcdc	66812			7.185	Upregulated
ENSMUSG00000032308.8	310.393	1.41727	0.254325	5.57266	2.50878e-08	1.32748e-07	ENSMUSG00000032308	ulk3	71742			6.87697	Upregulated
ENSMUSG00000056271.13	24.9679	4.38665	1.06729	4.11009	3.95507e-05	0.00013913	ENSMUSG00000056271	lman1l	235416			3.85658	Upregulated
ENSMUSG00000037716.14	5.49747	5.83767	2.32401	2.5119	0.0120083	0.0266017	ENSMUSG00000037716	ccdc33	382077			1.57509	Upregulated
ENSMUSG00000032327.14	159.715	1.90686	0.364309	5.23417	1.65731e-07	8.03392e-07	ENSMUSG00000032327	stra6	20897			6.09507	Upregulated
ENSMUSG00000037206.14	167.468	1.28691	0.338431	3.80257	0.000143202	0.000459738	ENSMUSG00000037206	islr	26968			3.33749	Upregulated
ENSMUSG00000032333.5	83.4481	1.17023	0.480404	2.43593	0.0148534	0.0321708	ENSMUSG00000032333	stoml1	69106			1.49254	Upregulated
ENSMUSG00000032334.9	410.22	2.71573	0.256957	10.5688	4.15631e-26	9.09164e-25	ENSMUSG00000032334	loxl1	16949			24.0414	Upregulated
ENSMUSG00000097651.1	682.79	1.16481	0.179483	6.48983	8.59361e-11	5.93533e-10	ENSMUSG00000097651	4930461g14rik	74879			9.22656	Upregulated
ENSMUSG00000032340.7	389.257	1.90823	0.234018	8.1542	3.515e-16	3.81543e-15	ENSMUSG00000032340	neo1	18007			14.4185	Upregulated
ENSMUSG00000074259.10	124.951	1.08979	0.385642	2.8259	0.00471475	0.0114293	ENSMUSG00000074259	gramd2	546134			1.94198	Upregulated
ENSMUSG00000032289.15	8.20264	5.05657	2.00074	2.52735	0.0114926	0.0255737	ENSMUSG00000032289	thsd4	207596			1.59221	Upregulated
ENSMUSG00000032252.14	6987.14	-1.11066	0.0936871	-11.855	2.02688e-32	6.28174e-31	ENSMUSG00000032252	glce	93683			30.2019	Downregulated
ENSMUSG00000041729.15	230.057	1.54728	0.293472	5.27231	1.34721e-07	6.58917e-07	ENSMUSG00000041729	coro2b	235431			6.18117	Upregulated
ENSMUSG00000032402.12	1518.99	1.00961	0.141253	7.14753	8.83501e-13	7.33718e-12	ENSMUSG00000032402	smad3	17127			11.1345	Upregulated
ENSMUSG00000032401.15	91.2689	3.05287	0.493739	6.18316	6.28317e-10	3.98984e-09	ENSMUSG00000032401	lctl	235435			8.39904	Upregulated
ENSMUSG00000032396.17	1047.32	-1.07989	0.15156	-7.12515	1.03967e-12	8.55339e-12	ENSMUSG00000032396	dis3l	213550			11.0679	Downregulated
ENSMUSG00000053641.8	4978.46	-1.16466	0.106735	-10.9117	1.01368e-27	2.46222e-26	ENSMUSG00000053641	dennd4a	102442			25.6087	Downregulated
ENSMUSG00000050721.8	526.598	1.10163	0.204911	5.37613	7.6104e-08	3.8323e-07	ENSMUSG00000050721	plekho2	102595			6.41654	Upregulated
ENSMUSG00000041064.13	256.438	1.11758	0.276915	4.03581	5.44152e-05	0.000187301	ENSMUSG00000041064	pif1	208084			3.72746	Upregulated
ENSMUSG00000040652.15	1450.07	1.54811	0.136259	11.3615	6.4982e-30	1.7502e-28	ENSMUSG00000040652	oaz2	18247			27.7569	Upregulated
ENSMUSG00000040524.9	3237.87	-1.13739	0.11395	-9.98144	1.83789e-23	3.41227e-22	ENSMUSG00000040524	zfp609	214812			21.467	Downregulated
ENSMUSG00000032380.8	8.78377	6.56471	2.03541	3.22524	0.00125865	0.00343678	ENSMUSG00000032380	dapk2	13143			2.46385	Upregulated
ENSMUSG00000032366.15	15901.5	-1.40867	0.0844404	-16.6824	1.75977e-62	1.82153e-60	ENSMUSG00000032366	tpm1	22003			59.7396	Downregulated
ENSMUSG00000052698.14	4712.18	-1.04975	0.109765	-9.56363	1.13693e-21	1.87557e-20	ENSMUSG00000052698	tln2	70549			19.7269	Downregulated
ENSMUSG00000032238.17	3923.86	-1.19007	0.114147	-10.4258	1.89119e-25	3.97225e-24	ENSMUSG00000032238	rora	19883			23.401	Downregulated
ENSMUSG00000032218.6	1388.48	1.80007	0.149053	12.0767	1.40165e-33	4.60538e-32	ENSMUSG00000032218	ccnb2	12442			31.3367	Upregulated
ENSMUSG00000042444.9	2002.24	1.06166	0.126864	8.36846	5.83768e-17	6.75814e-16	ENSMUSG00000042444	mindy2	235461			15.1702	Upregulated
ENSMUSG00000032221.14	25.429	2.54872	0.884701	2.88088	0.00396565	0.00976127	ENSMUSG00000032221	mns1	17427			2.01049	Upregulated
ENSMUSG00000096986.2	25.1497	2.03062	0.86327	2.35224	0.0186608	0.0393255	ENSMUSG00000096986	4930509e16rik	75115			1.40533	Upregulated
ENSMUSG00000034563.16	87.8892	1.79149	0.464441	3.85729	0.00011465	0.000373758	ENSMUSG00000034563	ccpg1	72278			3.42741	Upregulated
ENSMUSG00000034858.15	251.199	1.09042	0.28007	3.89339	9.88543e-05	0.000326293	ENSMUSG00000034858	fam214a	235493			3.48639	Upregulated
ENSMUSG00000109032.1	18.3332	-2.76899	1.11512	-2.48313	0.0130234	0.0286302	ENSMUSG00000109032	gm7972	666190			1.54318	Downregulated
ENSMUSG00000032348.5	137.591	2.53642	0.386525	6.56211	5.30511e-11	3.72581e-10	ENSMUSG00000032348	gsta4	14860			9.42878	Upregulated
ENSMUSG00000032332.17	15740.2	-2.418	0.10585	-22.8436	1.69252e-115	6.0919e-113	ENSMUSG00000032332	col12a1	12816			112.215	Downregulated
ENSMUSG00000032328.12	7905.08	1.15901	0.0908919	12.7516	3.05557e-37	1.25041e-35	ENSMUSG00000032328	tmem30a	69981			34.9029	Upregulated
ENSMUSG00000079225.2	490.248	-1.51993	0.20922	-7.26474	3.73755e-13	3.20821e-12	ENSMUSG00000079225	gm9531				11.4937	Downregulated
ENSMUSG00000058838.9	151.194	-1.67032	0.357083	-4.67769	2.90126e-06	1.2066e-05	ENSMUSG00000058838	rps27a-ps2				4.91844	Downregulated
ENSMUSG00000032263.14	1339.11	-1.1361	0.141205	-8.04574	8.5728e-16	9.0572e-15	ENSMUSG00000032263	bckdhb	12040			14.043	Downregulated
ENSMUSG00000032415.14	272.73	-1.14105	0.269517	-4.23368	2.29898e-05	8.39111e-05	ENSMUSG00000032415	ube2cbp	70348			4.07618	Downregulated
ENSMUSG00000056131.13	1292.64	-1.48031	0.141737	-10.444	1.56026e-25	3.28151e-24	ENSMUSG00000056131	pgm3	109785			23.4839	Downregulated
ENSMUSG00000032423.12	6235.52	-1.01141	0.0991486	-10.201	1.96264e-24	3.8756e-23	ENSMUSG00000032423	syncrip	56403			22.4117	Downregulated
ENSMUSG00000097195.8	480.636	-2.51789	0.220884	-11.3991	4.2228e-30	1.15904e-28	ENSMUSG00000097195	snhg5				27.9359	Downregulated
ENSMUSG00000032372.14	585.475	1.93562	0.200387	9.65942	4.48398e-22	7.60309e-21	ENSMUSG00000032372	plscr2	18828			20.119	Upregulated
ENSMUSG00000074139.8	22.3934	3.21989	0.98326	3.27471	0.0010577	0.00292896	ENSMUSG00000074139	1700057g04rik	78459			2.53329	Upregulated
ENSMUSG00000032377.8	323.278	1.61733	0.253538	6.37906	1.78172e-10	1.19666e-09	ENSMUSG00000032377	plscr4	235527			8.92203	Upregulated
ENSMUSG00000101595.1	7.45664	6.32785	2.12455	2.97843	0.00289725	0.00734844	ENSMUSG00000101595	gm29395				2.1338	Upregulated
ENSMUSG00000031129.9	112.297	2.30162	0.422467	5.44804	5.09265e-08	2.61349e-07	ENSMUSG00000031129	slc9a9	331004			6.58278	Upregulated
ENSMUSG00000032459.9	1385.05	-1.35089	0.137915	-9.79506	1.18222e-22	2.08032e-21	ENSMUSG00000032459	mrps22	64655			20.6819	Downregulated
ENSMUSG00000056267.14	482.241	1.73235	0.21347	8.11519	4.85035e-16	5.23263e-15	ENSMUSG00000056267	cep70	68121			14.2813	Upregulated
ENSMUSG00000032527.13	302.784	1.16213	0.254882	4.55947	5.12836e-06	2.06294e-05	ENSMUSG00000032527	pccb	66904			4.68551	Upregulated
ENSMUSG00000043154.15	2662.92	-1.32934	0.123864	-10.7322	7.18593e-27	1.65172e-25	ENSMUSG00000043154	ppp2r3a	235542			24.7821	Downregulated
ENSMUSG00000032803.14	7778.75	-1.40605	0.0950664	-14.7902	1.69563e-49	1.06562e-47	ENSMUSG00000032803	cdv3	321022			46.9724	Downregulated
ENSMUSG00000042757.15	6.93623	-6.25046	2.16888	-2.88189	0.00395302	0.0097332	ENSMUSG00000042757	tmem108	81907			2.01174	Downregulated
ENSMUSG00000032561.14	7295.37	-1.99143	0.104685	-19.0231	1.09891e-80	1.87134e-78	ENSMUSG00000032561	acpp	56318			77.7278	Downregulated
ENSMUSG00000032564.15	23.3408	-4.92888	1.20279	-4.09787	4.16965e-05	0.000146289	ENSMUSG00000032564	cpne4	74020			3.83479	Downregulated
ENSMUSG00000020253.14	467.608	1.30698	0.217849	5.99949	1.97934e-09	1.19599e-08	ENSMUSG00000020253	ppm1m	67905			7.92227	Upregulated
ENSMUSG00000023277.11	369.608	1.07928	0.246661	4.37556	1.21119e-05	4.60542e-05	ENSMUSG00000023277	twf2	23999			4.33673	Upregulated
ENSMUSG00000032786.14	754.807	1.15815	0.173753	6.6655	2.6377e-11	1.90485e-10	ENSMUSG00000032786	alas1	11655			9.72014	Upregulated
ENSMUSG00000048758.13	69.0854	-1.98532	0.572752	-3.46629	0.000527704	0.00155108	ENSMUSG00000048758	rpl29	19944			2.80936	Downregulated
ENSMUSG00000042073.14	351.237	1.59058	0.249473	6.37574	1.82079e-10	1.22082e-09	ENSMUSG00000042073	abhd14b	76491			8.91335	Upregulated
ENSMUSG00000023249.14	506.621	1.30215	0.206953	6.29199	3.13424e-10	2.05027e-09	ENSMUSG00000023249	parp3	235587			8.68819	Upregulated
ENSMUSG00000032577.16	137.009	4.30894	0.458367	9.40064	5.42319e-21	8.46178e-20	ENSMUSG00000032577	mapkapk3	102626			19.0725	Upregulated
ENSMUSG00000032579.14	16.9312	4.41956	1.29404	3.41532	0.000637069	0.00184515	ENSMUSG00000032579	hemk1	69536			2.73397	Upregulated
ENSMUSG00000010045.2	841.748	-1.06753	0.165342	-6.45651	1.07146e-10	7.33308e-10	ENSMUSG00000010045	tmem115	56395			9.13471	Downregulated
ENSMUSG00000010044.12	23.2639	2.70352	0.932642	2.89878	0.00374621	0.00926432	ENSMUSG00000010044	zmynd10	114602			2.03319	Upregulated
ENSMUSG00000010067.13	883.186	-1.5244	0.16466	-9.25786	2.08563e-20	3.11312e-19	ENSMUSG00000010067	rassf1	56289			18.5068	Downregulated
ENSMUSG00000079334.8	184.277	-1.02599	0.341659	-3.00296	0.00267364	0.00682943	ENSMUSG00000079334	naa80	56441			2.16562	Downregulated
ENSMUSG00000010048.10	1328.47	-1.21934	0.141331	-8.62753	6.26917e-18	7.79316e-17	ENSMUSG00000010048	ifrd2	15983			16.1083	Downregulated
ENSMUSG00000034684.12	756.396	2.68467	0.184423	14.5572	5.25962e-48	3.14327e-46	ENSMUSG00000034684	sema3f	20350			45.5026	Upregulated
ENSMUSG00000032596.14	292.817	1.933	0.281756	6.86053	6.86054e-12	5.23364e-11	ENSMUSG00000032596	uba7	74153			10.2812	Upregulated
ENSMUSG00000032589.14	272.935	-1.54306	0.275758	-5.59571	2.19725e-08	1.17165e-07	ENSMUSG00000032589	bsn	12217			6.9312	Downregulated
ENSMUSG00000102224.5	100.243	3.73055	0.625123	5.96771	2.40604e-09	1.43953e-08	ENSMUSG00000102224	4930447f24rik	76873			7.84178	Upregulated
ENSMUSG00000032607.12	303.913	-4.01313	0.299053	-13.4195	4.65056e-41	2.21174e-39	ENSMUSG00000032607	amt	434437			38.6553	Downregulated
ENSMUSG00000039461.12	216.382	1.27275	0.317241	4.01194	6.0221e-05	0.000205587	ENSMUSG00000039461	tcta	102791			3.687	Upregulated
ENSMUSG00000070283.4	163.313	1.11998	0.34057	3.28853	0.00100711	0.00280014	ENSMUSG00000070283	ndufaf3	66706			2.55282	Upregulated
ENSMUSG00000032602.6	985.367	-1.26056	0.158884	-7.93382	2.12499e-15	2.1726e-14	ENSMUSG00000032602	slc25a20	57279			13.663	Downregulated
ENSMUSG00000025650.12	93.2246	1.8851	0.455994	4.13404	3.56442e-05	0.000126484	ENSMUSG00000025650	col7a1	12836			3.89796	Upregulated
ENSMUSG00000025648.17	122.997	1.14307	0.393293	2.90641	0.00365602	0.00906536	ENSMUSG00000025648	pfkfb4	270198	pfkfb4	Glycolysis	2.04262	Upregulated
ENSMUSG00000032492.14	25.3866	2.28205	0.87055	2.62138	0.00875733	0.0200535	ENSMUSG00000032492	pth1r	19228			1.69781	Upregulated
ENSMUSG00000044664.7	125.606	1.23353	0.400254	3.08186	0.00205709	0.00537151	ENSMUSG00000044664	prss42	235628			2.2699	Upregulated
ENSMUSG00000049719.14	20.2471	4.85496	1.31915	3.68037	0.0002329	0.000727215	ENSMUSG00000049719	prss46	74306			3.13834	Upregulated
ENSMUSG00000049555.10	80.6384	3.632	0.545449	6.65874	2.76185e-11	1.99177e-10	ENSMUSG00000049555	tmie	20776			9.70076	Upregulated
ENSMUSG00000043953.12	42.7068	2.90999	0.698977	4.16321	3.13804e-05	0.000112414	ENSMUSG00000043953	ccrl2	54199			3.94918	Upregulated
ENSMUSG00000062296.8	28.526	-2.21292	0.818739	-2.70284	0.00687503	0.0161112	ENSMUSG00000062296	trank1	320429			1.79287	Downregulated
ENSMUSG00000032500.10	231.579	-1.42951	0.290074	-4.92811	8.30283e-07	3.71341e-06	ENSMUSG00000032500	dclk3	245038			5.43023	Downregulated
ENSMUSG00000039115.13	15.0735	-4.37798	1.39772	-3.13222	0.0017349	0.00460459	ENSMUSG00000039115	itga9	104099			2.33681	Downregulated
ENSMUSG00000038775.14	74.9156	3.32785	0.555331	5.99254	2.06585e-09	1.24541e-08	ENSMUSG00000038775	vill	22351			7.90469	Upregulated
ENSMUSG00000032511.17	420.444	2.47858	0.232364	10.6668	1.45558e-26	3.27443e-25	ENSMUSG00000032511	scn5a	20271			24.4849	Upregulated
ENSMUSG00000032518.5	19820.9	-1.28738	0.0897926	-14.3372	1.28061e-46	7.32165e-45	ENSMUSG00000032518	rpsa	16785			44.1354	Downregulated
ENSMUSG00000032526.10	662.199	-1.65504	0.188047	-8.80121	1.35346e-18	1.76854e-17	ENSMUSG00000032526	ss18l2	26901			16.7524	Downregulated
ENSMUSG00000037949.7	2612.55	-1.27801	0.115121	-11.1014	1.23491e-28	3.1392e-27	ENSMUSG00000037949	ano10	102566			26.5032	Downregulated
ENSMUSG00000025785.4	659.749	-1.00478	0.181602	-5.53289	3.15002e-08	1.64752e-07	ENSMUSG00000025785	exosc7	66446			6.78317	Downregulated
ENSMUSG00000025239.2	2741.14	-1.20709	0.112738	-10.7071	9.43035e-27	2.1489e-25	ENSMUSG00000025239	limd1	29806			24.6678	Downregulated
ENSMUSG00000095123.1	43.3394	1.88749	0.686839	2.74808	0.00599462	0.0142227	ENSMUSG00000095123	gm21781				1.84702	Upregulated
ENSMUSG00000019768.16	132.837	-3.66855	0.431176	-8.50825	1.76582e-17	2.11378e-16	ENSMUSG00000019768	esr1	13982			15.6749	Downregulated
ENSMUSG00000039981.5	47.1236	4.70176	0.81092	5.79806	6.70883e-09	3.80271e-08	ENSMUSG00000039981	zc3h12d	237256			7.41991	Upregulated
ENSMUSG00000019828.13	7.83542	6.32356	2.10079	3.01008	0.00261179	0.00668763	ENSMUSG00000019828	grm1	14816			2.17473	Upregulated
ENSMUSG00000055493.4	7.64588	6.29621	2.11413	2.97815	0.00289992	0.00735168	ENSMUSG00000055493	epm2a	13853			2.13361	Upregulated
ENSMUSG00000097378.7	51.5574	2.65876	0.626682	4.24261	2.20939e-05	8.09046e-05	ENSMUSG00000097378	b230208h11rik	320273			4.09203	Upregulated
ENSMUSG00000039232.11	254.659	1.02023	0.2768	3.68579	0.00022799	0.000712588	ENSMUSG00000039232	stx11	74732			3.14716	Upregulated
ENSMUSG00000019808.8	380.617	-1.01628	0.230852	-4.40231	1.07105e-05	4.10013e-05	ENSMUSG00000019808	adat2	66757			4.3872	Downregulated
ENSMUSG00000019806.13	2525.02	1.26287	0.114535	11.026	2.86267e-28	7.12832e-27	ENSMUSG00000019806	aig1	66253			26.147	Upregulated
ENSMUSG00000015501.10	3253.92	-1.11172	0.108761	-10.2217	1.58549e-24	3.14655e-23	ENSMUSG00000015501	hivep2	15273			22.5022	Downregulated
ENSMUSG00000045591.5	53.3537	5.89937	0.960688	6.14078	8.21182e-10	5.15256e-09	ENSMUSG00000045591	olig3	94222			8.28798	Upregulated
ENSMUSG00000019990.14	24.7908	2.8637	0.907593	3.15528	0.00160346	0.00428809	ENSMUSG00000019990	pde7b	29863			2.36774	Upregulated
ENSMUSG00000053219.15	235.792	2.11602	0.296285	7.14184	9.20864e-13	7.62747e-12	ENSMUSG00000053219	raet1e	379043			11.1176	Upregulated
ENSMUSG00000097108.1	21.0095	4.72685	1.2212	3.87065	0.000108544	0.000355094	ENSMUSG00000097108	gm26581				3.44966	Upregulated
ENSMUSG00000097053.1	21.7545	2.62662	0.961685	2.73127	0.00630911	0.014893	ENSMUSG00000097053	gm1972				1.82702	Upregulated
ENSMUSG00000078452.10	183.591	2.04069	0.342955	5.95032	2.6762e-09	1.59454e-08	ENSMUSG00000078452	raet1d	19368			7.79736	Upregulated
ENSMUSG00000096937.1	26.4861	2.64471	0.883158	2.99461	0.00274795	0.00700231	ENSMUSG00000096937	gm10825	100038752			2.15476	Upregulated
ENSMUSG00000010461.14	8.97363	6.56474	2.02471	3.24231	0.00118563	0.00325309	ENSMUSG00000010461	eya4	14051			2.4877	Upregulated
ENSMUSG00000037440.7	94.8057	4.9179	0.603911	8.14342	3.84276e-16	4.16264e-15	ENSMUSG00000037440	vnn1	22361			14.3806	Upregulated
ENSMUSG00000019998.5	2934.44	1.357	0.110908	12.2354	2.00991e-34	6.88981e-33	ENSMUSG00000019998	stx7	53331			32.1618	Upregulated
ENSMUSG00000087400.8	15.7266	3.25355	1.18125	2.75434	0.00588111	0.0139786	ENSMUSG00000087400	gm15270				1.85454	Upregulated
ENSMUSG00000019997.11	3059.35	3.0727	0.113823	26.9954	1.67475e-160	1.15318e-157	ENSMUSG00000019997	ccn2	14219			156.938	Upregulated
ENSMUSG00000019978.15	1013.28	1.12612	0.153405	7.34082	2.12284e-13	1.8636e-12	ENSMUSG00000019978	epb41l2	13822			11.7296	Upregulated
ENSMUSG00000039031.15	1189.37	3.34212	0.170047	19.654	5.33992e-86	1.03132e-83	ENSMUSG00000039031	arhgap18	73910			82.9866	Upregulated
ENSMUSG00000019889.9	6933.59	-1.81333	0.10269	-17.6583	8.77926e-70	1.16838e-67	ENSMUSG00000019889	ptprk	19272			66.9324	Downregulated
ENSMUSG00000049109.14	1201.05	1.19032	0.150735	7.89677	2.86231e-15	2.90207e-14	ENSMUSG00000049109	themis	210757			13.5373	Upregulated
ENSMUSG00000004360.8	5.62425	5.90865	2.30426	2.56423	0.0103406	0.0232916	ENSMUSG00000004360	9330159f19rik	212448			1.6328	Upregulated
ENSMUSG00000069682.5	2057.06	-1.54039	0.132156	-11.6558	2.14244e-31	6.24857e-30	ENSMUSG00000069682	gm10275				29.2042	Downregulated
ENSMUSG00000019791.11	174.1	2.02299	0.33836	5.9788	2.24785e-09	1.35102e-08	ENSMUSG00000019791	hint3	66847			7.86934	Upregulated
ENSMUSG00000039697.15	866.286	1.94912	0.16657	11.7015	1.25278e-31	3.71541e-30	ENSMUSG00000039697	ncoa7	211329			29.43	Upregulated
ENSMUSG00000000296.7	8.15236	6.33559	2.07615	3.05161	0.00227614	0.00589682	ENSMUSG00000000296	tpd52l1	21987			2.22938	Upregulated
ENSMUSG00000039485.7	1296.3	1.25536	0.144118	8.71064	3.02161e-18	3.86849e-17	ENSMUSG00000039485	tspyl4	72480			16.4125	Upregulated
ENSMUSG00000063953.2	269.179	-1.68467	0.281649	-5.98146	2.21141e-09	1.33012e-08	ENSMUSG00000063953	amd2	100041585			7.87611	Downregulated
ENSMUSG00000019841.15	5788.85	-1.35837	0.104473	-13.0022	1.18933e-38	5.21758e-37	ENSMUSG00000019841	rev3l	19714			36.2825	Downregulated
ENSMUSG00000038522.6	128.248	-2.74346	0.40493	-6.77513	1.24291e-11	9.29365e-11	ENSMUSG00000038522	mfsd4b1	215929			10.0318	Downregulated
ENSMUSG00000075232.4	6733.6	-1.77702	0.0931905	-19.0686	4.60181e-81	8.00866e-79	ENSMUSG00000075232	amd1	11702			78.0964	Downregulated
ENSMUSG00000019823.17	113.143	2.52605	0.427568	5.90797	3.46359e-09	2.03234e-08	ENSMUSG00000019823	mical1	171580			7.692	Upregulated
ENSMUSG00000019822.12	220.14	-1.28852	0.297721	-4.32794	1.50513e-05	5.64851e-05	ENSMUSG00000019822	smpd2	20598			4.24807	Downregulated
ENSMUSG00000078451.4	12.9845	3.71169	1.4065	2.63896	0.00831607	0.0191232	ENSMUSG00000078451	ppil6	73075			1.71844	Upregulated
ENSMUSG00000075225.12	9.45391	4.39369	1.73774	2.5284	0.0114583	0.0255081	ENSMUSG00000075225	ccdc162	75973			1.59332	Upregulated
ENSMUSG00000019813.15	1168.22	1.39754	0.146681	9.52775	1.60735e-21	2.62971e-20	ENSMUSG00000019813	cep57l1	103268			19.5801	Upregulated
ENSMUSG00000038240.13	491.96	-1.39241	0.206493	-6.74313	1.55008e-11	1.14982e-10	ENSMUSG00000038240	pdss2	71365			9.93937	Downregulated
ENSMUSG00000038214.14	1604.19	-1.29366	0.137404	-9.41502	4.73014e-21	7.44644e-20	ENSMUSG00000038214	bend3	331623			19.1281	Downregulated
ENSMUSG00000019866.13	3475.75	-1.09814	0.10838	-10.1323	3.9702e-24	7.7054e-23	ENSMUSG00000019866	crybg1	11630			22.1132	Downregulated
ENSMUSG00000038774.8	4992.34	-1.14488	0.113114	-10.1215	4.43375e-24	8.58402e-23	ENSMUSG00000038774	ascc3	77987			22.0663	Downregulated
ENSMUSG00000019905.7	37.7349	3.19189	0.777754	4.10398	4.06102e-05	0.000142674	ENSMUSG00000019905	gprc6a	210198			3.84566	Upregulated
ENSMUSG00000019916.14	9148.74	1.06264	0.0945336	11.2408	2.56944e-29	6.7595e-28	ENSMUSG00000019916	p4ha1	18451			27.1701	Upregulated
ENSMUSG00000009654.4	321.401	2.05727	0.256739	8.0131	1.11857e-15	1.17007e-14	ENSMUSG00000009654	oit3	18302			13.9318	Upregulated
ENSMUSG00000012819.15	472.507	6.30103	0.377673	16.6838	1.71887e-62	1.7909e-60	ENSMUSG00000012819	cdh23	22295			59.7469	Upregulated
ENSMUSG00000020101.14	165.801	2.59692	0.36441	7.12637	1.0305e-12	8.48234e-12	ENSMUSG00000020101	vsir	74048			11.0715	Upregulated
ENSMUSG00000098055.1	30.0032	4.9091	1.05665	4.64589	3.38606e-06	1.3954e-05	ENSMUSG00000098055	gm26947				4.8553	Upregulated
ENSMUSG00000037012.18	4174.92	1.46803	0.114795	12.7882	1.90747e-37	7.90799e-36	ENSMUSG00000037012	hk1	15275	hk1	Glycolysis	35.1019	Upregulated
ENSMUSG00000020075.7	15175	-2.05598	0.100461	-20.4655	4.37543e-93	9.49229e-91	ENSMUSG00000020075	ddx21	56200			90.0226	Downregulated
ENSMUSG00000020074.6	4331.92	-1.41868	0.104667	-13.5543	7.47603e-42	3.60969e-40	ENSMUSG00000020074	ccar1	67500			39.4425	Downregulated
ENSMUSG00000020072.14	96.5104	2.17754	0.463192	4.70117	2.58679e-06	1.08292e-05	ENSMUSG00000020072	pbld2	67307			4.9654	Upregulated
ENSMUSG00000037868.15	27.3233	4.09038	0.978939	4.17838	2.93596e-05	0.000105674	ENSMUSG00000037868	egr2	13654			3.97603	Upregulated
ENSMUSG00000037846.18	33.3411	2.01064	0.760299	2.64454	0.00818016	0.018838	ENSMUSG00000037846	rtkn2	170799			1.72496	Upregulated
ENSMUSG00000019945.9	146.334	1.84469	0.365443	5.04781	4.46907e-07	2.07192e-06	ENSMUSG00000019945	cabcoco1	73287			5.68363	Upregulated
ENSMUSG00000019942.12	3790.41	1.10012	0.109368	10.0589	8.39134e-24	1.59728e-22	ENSMUSG00000019942	cdk1	12534	cdk1	Oxidative Phosphorylation	21.7966	Upregulated
ENSMUSG00000048701.13	3331	-1.16296	0.111677	-10.4136	2.14944e-25	4.50274e-24	ENSMUSG00000048701	ccdc6	76551			23.3465	Downregulated
ENSMUSG00000043259.14	4.86545	5.57351	2.42078	2.30237	0.0213146	0.0441831	ENSMUSG00000043259	fam13c	71721			1.35474	Upregulated
ENSMUSG00000046807.9	999.583	-1.16388	0.154567	-7.52994	5.07646e-14	4.66333e-13	ENSMUSG00000046807	lrrc75b	192734			12.3313	Downregulated
ENSMUSG00000006344.16	100.536	-4.691	0.592686	-7.91482	2.47614e-15	2.52022e-14	ENSMUSG00000006344	ggt5	23887			13.5986	Downregulated
ENSMUSG00000006342.14	25.1568	2.73307	0.90101	3.03334	0.00241864	0.0062312	ENSMUSG00000006342	susd2	71733			2.20543	Upregulated
ENSMUSG00000001665.10	328.906	1.32321	0.247114	5.35468	8.57079e-08	4.29272e-07	ENSMUSG00000001665	gstt3	103140			6.36727	Upregulated
ENSMUSG00000001663.10	1365.56	1.37904	0.144566	9.5392	1.43936e-21	2.36218e-20	ENSMUSG00000001663	gstt1	14871			19.6267	Upregulated
ENSMUSG00000000901.15	545.13	1.27175	0.198839	6.3959	1.5961e-10	1.07701e-09	ENSMUSG00000000901	mmp11	17385			8.96778	Upregulated
ENSMUSG00000020230.14	500.272	1.42569	0.214857	6.63553	3.23332e-11	2.32333e-10	ENSMUSG00000020230	prmt2	15468			9.63389	Upregulated
[truncated: 1,396 more rows]
