# Supplementary material for: Targeting Krebs-cycle-deficient renal cell carcinoma with Poly ADP-ribose polymerase inhibitors and low-dose alkylating chemotherapy
Source: Oncotarget. 2022 Sep 14;13:1054–67. doi: 10.18632/oncotarget.28273 (PMC9477221; doi:10.18632/oncotarget.28273)
Supplement: Supplementary file 3 [file oncotarget-13-28273-s003.xlsx]

## Sheet: Fh1-KO vs WT DEG
Supplementary Table 2: Differentially expressed genes of Fh1-KO cells compared to parental
Unnamed..0	baseMean	log2FoldChange	lfcSE	stat	pvalue	padj	ensembl	gene_name	entrez	Gene.Name	Function	X.log10.padj.	Directionality
ENSMUSG00000017002.14	3152.66	6.63432	0.291984	22.7216	2.7e-114	3.8e-110	ENSMUSG00000102693	4933401j01rik				109.415	Upregulated
ENSMUSG00000041567.3	3119.14	5.15429	0.2638	19.5386	5.15e-85	3.62e-81	ENSMUSG00000103147	gm7341				80.4418	Upregulated
ENSMUSG00000027071.14	4386.43	4.74265	0.269339	17.6085	2.12e-69	9.92e-66	ENSMUSG00000102343	gm37381				65.0036	Upregulated
ENSMUSG00000052572.16	1296.33	-8.65291	0.504396	-17.155	5.77e-66	2.02e-62	ENSMUSG00000098104	gm6085				61.694	Downregulated
ENSMUSG00000030208.15	1895.63	4.49712	0.272223	16.52	2.63e-61	7.39e-58	ENSMUSG00000103922	gm6123				57.1313	Upregulated
ENSMUSG00000035385.5	749.075	5.81573	0.354659	16.3981	1.97e-60	4.61e-57	ENSMUSG00000033845	mrpl15	27395			56.3359	Upregulated
ENSMUSG00000028883.17	783.698	6.53643	0.400152	16.3348	5.58e-60	1.12e-56	ENSMUSG00000102275	gm37144				55.9517	Upregulated
ENSMUSG00000078952.9	1645.24	4.39848	0.275823	15.9467	3e-57	5.27e-54	ENSMUSG00000025903	lypla1	18777			53.2785	Upregulated
ENSMUSG00000021214.13	611.894	6.64315	0.421949	15.744	7.56e-56	1.18e-52	ENSMUSG00000033813	tcea1	21399			51.9289	Upregulated
ENSMUSG00000023019.12	1186.29	-4.92308	0.316299	-15.5646	1.27e-54	1.78e-51	ENSMUSG00000062588	gm6104				50.7505	Downregulated
ENSMUSG00000026822.14	1233.97	4.48996	0.294538	15.244	1.8e-52	2.3e-49	ENSMUSG00000103280	gm37277				48.6383	Upregulated
ENSMUSG00000040152.8	11113.4	3.57815	0.240737	14.8633	5.7e-50	6.19e-47	ENSMUSG00000002459	rgs20	58175			46.2082	Upregulated
ENSMUSG00000040253.15	870.636	4.71685	0.317357	14.8629	5.74e-50	6.19e-47	ENSMUSG00000102653	gm37079				46.2082	Upregulated
ENSMUSG00000015243.4	2146.59	-3.92035	0.26507	-14.7899	1.7e-49	1.71e-46	ENSMUSG00000033793	atp6v1h	108664			45.7681	Downregulated
ENSMUSG00000040170.13	746.49	-7.17423	0.489308	-14.662	1.13e-48	1.06e-45	ENSMUSG00000025907	rb1cc1	12421			44.9764	Downregulated
ENSMUSG00000028364.15	9834.28	-3.8035	0.260715	-14.5887	3.31e-48	2.9e-45	ENSMUSG00000090031	4732440d04rik				44.5369	Downregulated
ENSMUSG00000030468.12	522.93	5.45871	0.378792	14.4108	4.42e-47	3.65e-44	ENSMUSG00000103845	gm19026				43.4375	Upregulated
ENSMUSG00000029304.14	27888.3	3.36749	0.237348	14.188	1.09e-45	8.47e-43	ENSMUSG00000033740	st18	240690			42.0721	Upregulated
ENSMUSG00000020251.13	556.476	5.06681	0.358926	14.1166	3e-45	2.22e-42	ENSMUSG00000102135	gm37108				41.6544	Upregulated
ENSMUSG00000053907.10	22797.1	-3.24341	0.238322	-13.6094	3.52e-42	2.47e-39	ENSMUSG00000051285	pcmtd1	319263			38.6072	Downregulated
ENSMUSG00000013076.15	842.92	4.36153	0.3209	13.5916	4.49e-42	3e-39	ENSMUSG00000103509	gm38372				38.5226	Upregulated
ENSMUSG00000029298.15	398.119	6.54062	0.48584	13.4625	2.6e-41	1.66e-38	ENSMUSG00000048538	gm9826				37.7804	Upregulated
ENSMUSG00000000303.12	423.784	-6.36026	0.47527	-13.3824	7.66e-41	4.67e-38	ENSMUSG00000097797	gm26901				37.3303	Downregulated
ENSMUSG00000035775.2	430.489	5.69668	0.427685	13.3198	1.78e-40	1.04e-37	ENSMUSG00000084353	gm15452				36.9838	Upregulated
ENSMUSG00000068246.5	1597.61	3.75823	0.28227	13.3143	1.91e-40	1.04e-37	ENSMUSG00000103933	gm36964				36.9834	Upregulated
ENSMUSG00000026365.15	554.701	-6.02221	0.45233	-13.3138	1.93e-40	1.04e-37	ENSMUSG00000076135					36.9834	Downregulated
ENSMUSG00000016194.14	404.148	5.48712	0.413414	13.2727	3.33e-40	1.73e-37	ENSMUSG00000102272	gm7512				36.7613	Upregulated
ENSMUSG00000024678.6	727.98	4.22262	0.321148	13.1485	1.74e-39	8.7e-37	ENSMUSG00000061024	rrs1	59014			36.0607	Upregulated
ENSMUSG00000026526.14	1495.82	-3.60635	0.274769	-13.125	2.37e-39	1.14e-36	ENSMUSG00000025911	adhfe1	76187			35.9412	Downregulated
ENSMUSG00000022912.8	1673.9	3.55924	0.274355	12.9731	1.74e-38	8.13e-36	ENSMUSG00000079671	2610203c22rik	72481			35.09	Upregulated
ENSMUSG00000027820.12	4891.06	-3.49848	0.271388	-12.8911	5.05e-38	2.29e-35	ENSMUSG00000081441	gm6161				34.6407	Downregulated
ENSMUSG00000026628.13	4908.26	-3.17997	0.248423	-12.8006	1.63e-37	7.13e-35	ENSMUSG00000025912	mybl1	17864			34.147	Downregulated
ENSMUSG00000040435.12	6370.68	-3.13869	0.245442	-12.7879	1.91e-37	8.14e-35	ENSMUSG00000045210	vcpip1	70675			34.0894	Downregulated
ENSMUSG00000047562.2	721.572	3.99874	0.314562	12.7121	5.07e-37	2.09e-34	ENSMUSG00000097893	1700034p13rik				33.6797	Upregulated
ENSMUSG00000002900.15	482.964	4.5602	0.359412	12.688	6.9e-37	2.76e-34	ENSMUSG00000025915	sgk3	170755			33.5584	Upregulated
ENSMUSG00000029379.10	351.768	7.02011	0.554744	12.6547	1.05e-36	4.11e-34	ENSMUSG00000046334	gm6195	108000000			33.3864	Upregulated
ENSMUSG00000031740.8	927.003	-3.74119	0.300279	-12.459	1.25e-35	4.73e-33	ENSMUSG00000046101	mcmdc2	240697			32.3247	Downregulated
ENSMUSG00000020467.15	2741.5	3.20392	0.25741	12.4468	1.46e-35	5.37e-33	ENSMUSG00000098234	snhg6				32.2696	Upregulated
ENSMUSG00000042129.8	574.85	4.17838	0.337196	12.3916	2.9e-35	1.04e-32	ENSMUSG00000093178	snord87				31.9812	Upregulated
ENSMUSG00000057346.11	1952.14	3.34091	0.271846	12.2897	1.03e-34	3.61e-32	ENSMUSG00000099032	tcf24	100000000			31.4427	Upregulated
ENSMUSG00000025347.3	319.481	5.5267	0.450304	12.2733	1.26e-34	4.31e-32	ENSMUSG00000025916	ppp1r42	69312			31.3652	Upregulated
ENSMUSG00000001119.7	1348.58	3.63326	0.296182	12.267	1.36e-34	4.55e-32	ENSMUSG00000025917	cops5	26754			31.342	Upregulated
ENSMUSG00000001123.15	1255.23	3.46511	0.282639	12.2598	1.49e-34	4.85e-32	ENSMUSG00000056763	cspp1	211660			31.3139	Upregulated
ENSMUSG00000071042.11	459.31	4.71563	0.386101	12.2135	2.63e-34	8.4e-32	ENSMUSG00000067851	arfgef1	211673			31.0758	Upregulated
ENSMUSG00000028194.15	351.572	4.95162	0.407879	12.1399	6.49e-34	2.02e-31	ENSMUSG00000102556	gm37569				30.6941	Upregulated
ENSMUSG00000023913.17	331.244	5.16761	0.427121	12.0987	1.07e-33	3.27e-31	ENSMUSG00000048960	prex2	109294			30.4852	Upregulated
ENSMUSG00000025432.11	4451.12	-3.08	0.255543	-12.0528	1.88e-33	5.6e-31	ENSMUSG00000101610	gm7560				30.252	Downregulated
ENSMUSG00000028972.11	1732.83	-4.42288	0.370546	-11.9361	7.67e-33	2.24e-30	ENSMUSG00000097628	gm2383				29.6493	Downregulated
ENSMUSG00000020486.18	332.973	4.9992	0.418963	11.9323	8.03e-33	2.3e-30	ENSMUSG00000016918	sulf1	240725			29.6385	Upregulated
ENSMUSG00000004655.5	343.919	7.65465	0.643718	11.8913	1.31e-32	3.68e-30	ENSMUSG00000005886	ncoa2	17978			29.4336	Upregulated
ENSMUSG00000037411.10	1421.15	3.22131	0.274072	11.7535	6.77e-32	1.86e-29	ENSMUSG00000103506	gm38376				28.7297	Upregulated
ENSMUSG00000032899.14	316.439	6.24566	0.534491	11.6852	1.52e-31	4.09e-29	ENSMUSG00000102664	gm38380				28.3881	Upregulated
ENSMUSG00000024164.15	3221.66	2.96508	0.253922	11.6771	1.67e-31	4.42e-29	ENSMUSG00000101171	gm7593				28.3549	Upregulated
ENSMUSG00000025196.4	320.152	-6.73997	0.580179	-11.6171	3.38e-31	8.77e-29	ENSMUSG00000025935	tram1	72265			28.057	Downregulated
ENSMUSG00000023915.4	723.783	-3.66511	0.315838	-11.6044	3.91e-31	9.98e-29	ENSMUSG00000025937	lactb2	212442			28.0007	Downregulated
ENSMUSG00000052276.8	2930.81	-3.24193	0.279908	-11.5821	5.08e-31	1.27e-28	ENSMUSG00000102982	gm38319				27.8956	Downregulated
ENSMUSG00000032577.16	284.405	5.51344	0.476843	11.5624	6.39e-31	1.57e-28	ENSMUSG00000067813	xkr9	381246			27.8032	Upregulated
ENSMUSG00000012819.15	265.218	5.55946	0.483052	11.509	1.19e-30	2.87e-28	ENSMUSG00000097711	gm5523	433273			27.5416	Upregulated
ENSMUSG00000055737.12	373.433	5.21772	0.454486	11.4805	1.65e-30	3.93e-28	ENSMUSG00000102166	gm36947				27.4054	Upregulated
ENSMUSG00000022235.14	377	4.32723	0.38062	11.3689	5.97e-30	1.4e-27	ENSMUSG00000025932	eya1	14048			26.8549	Upregulated
ENSMUSG00000026548.4	551.383	3.78735	0.333593	11.3532	7.15e-30	1.64e-27	ENSMUSG00000103492	gm37412				26.7841	Upregulated
ENSMUSG00000022836.10	1978.65	2.95156	0.262549	11.2419	2.54e-29	5.74e-27	ENSMUSG00000081201	smt3h2-ps4				26.241	Upregulated
ENSMUSG00000025068.7	448.953	-4.07799	0.365742	-11.1499	7.17e-29	1.6e-26	ENSMUSG00000082193	rpl5-ps1				25.7969	Downregulated
ENSMUSG00000039457.3	903.363	3.37709	0.30301	11.1451	7.56e-29	1.66e-26	ENSMUSG00000073737	gm10566				25.7805	Upregulated
ENSMUSG00000020604.13	272.669	-5.19092	0.468125	-11.0887	1.42e-28	3.07e-26	ENSMUSG00000025925	terf1	21749			25.5128	Downregulated
ENSMUSG00000061048.7	4016.74	-2.85634	0.258109	-11.0664	1.83e-28	3.88e-26	ENSMUSG00000104379	gm37509				25.411	Downregulated
ENSMUSG00000108414.1	3020.9	-2.83741	0.25739	-11.0238	2.94e-28	6.15e-26	ENSMUSG00000100652	gm7634				25.2114	Downregulated
ENSMUSG00000030329.11	348.009	-4.7964	0.436731	-10.9825	4.64e-28	9.57e-26	ENSMUSG00000067795	4930444p10rik	75799			25.019	Downregulated
ENSMUSG00000028497.12	859.086	3.24938	0.296716	10.9512	6.56e-28	1.33e-25	ENSMUSG00000043716	rpl7	19989			24.8749	Upregulated
ENSMUSG00000021211.3	279.704	5.14553	0.470303	10.9409	7.35e-28	1.47e-25	ENSMUSG00000025921	rdh10	98711			24.832	Upregulated
ENSMUSG00000028108.15	772.685	3.52102	0.323294	10.8911	1.27e-27	2.51e-25	ENSMUSG00000025920	stau2	29819			24.6001	Upregulated
ENSMUSG00000015766.14	245.287	7.05332	0.649678	10.8566	1.85e-27	3.61e-25	ENSMUSG00000025939	ube2w	66799			24.4421	Upregulated
ENSMUSG00000079363.7	437.245	8.87297	0.820426	10.8151	2.92e-27	5.61e-25	ENSMUSG00000102457	gm38342				24.2509	Upregulated
ENSMUSG00000021684.16	307.236	8.05356	0.747548	10.7733	4.6e-27	8.72e-25	ENSMUSG00000079658	eloc	67923			24.0593	Upregulated
ENSMUSG00000002602.16	3036.77	2.85273	0.266819	10.6916	1.11e-26	2.08e-24	ENSMUSG00000097744	d030040b21rik	329101			23.6812	Upregulated
ENSMUSG00000042784.9	393.018	4.09576	0.384947	10.6398	1.95e-26	3.59e-24	ENSMUSG00000025940	tmem70	70397			23.4447	Upregulated
ENSMUSG00000071656.6	1079.2	3.01629	0.283627	10.6347	2.05e-26	3.74e-24	ENSMUSG00000025779	ly96	17087			23.4268	Upregulated
ENSMUSG00000001622.15	2743.76	3.29042	0.309703	10.6244	2.29e-26	4.13e-24	ENSMUSG00000091020	gm5828				23.3844	Upregulated
ENSMUSG00000039031.15	1127.23	3.41348	0.321598	10.6141	2.56e-26	4.55e-24	ENSMUSG00000025777	gdap1	14545			23.3421	Upregulated
ENSMUSG00000032607.12	274.002	-4.6957	0.444424	-10.5658	4.29e-26	7.53e-24	ENSMUSG00000101589	rbm6-ps1				23.1234	Downregulated
ENSMUSG00000020241.13	400.273	3.973	0.37658	10.5502	5.07e-26	8.78e-24	ENSMUSG00000067773	defb41	77673			23.0567	Upregulated
ENSMUSG00000018417.14	324.523	4.30436	0.410125	10.4953	9.08e-26	1.55e-23	ENSMUSG00000101685	gm17837				22.8086	Upregulated
ENSMUSG00000025810.8	736.374	3.43802	0.329106	10.4465	1.52e-25	2.57e-23	ENSMUSG00000089787	gm15825	103000000			22.5902	Upregulated
ENSMUSG00000024892.15	1307.42	3.23791	0.310717	10.4208	1.99e-25	3.33e-23	ENSMUSG00000100720	gm10075				22.4777	Upregulated
ENSMUSG00000017607.9	237.291	5.22851	0.503568	10.3829	2.97e-25	4.9e-23	ENSMUSG00000100204	gm4849				22.3102	Upregulated
ENSMUSG00000072941.5	214.831	4.92661	0.485331	10.151	3.28e-24	5.35e-22	ENSMUSG00000043760	pkhd1	241035			21.2718	Upregulated
ENSMUSG00000025934.15	398.281	3.63173	0.361048	10.0588	8.4e-24	1.35e-21	ENSMUSG00000104095	gm37315				20.8683	Upregulated
ENSMUSG00000024268.15	242.482	7.41741	0.7387	10.0412	1e-23	1.6e-21	ENSMUSG00000089914	4930486i03rik	75028			20.7954	Upregulated
ENSMUSG00000027955.16	205.149	5.24313	0.52351	10.0153	1.31e-23	2.06e-21	ENSMUSG00000090142	gm15795				20.6867	Upregulated
ENSMUSG00000030257.16	899.244	2.91758	0.291919	9.99447	1.61e-23	2.51e-21	ENSMUSG00000099906	gm28653	106000000			20.6	Upregulated
ENSMUSG00000033880.11	3416.95	2.60067	0.262334	9.91359	3.63e-23	5.6e-21	ENSMUSG00000041872	il17f	257630			20.2517	Upregulated
ENSMUSG00000110404.1	412.822	-3.64795	0.368687	-9.89443	4.4e-23	6.71e-21	ENSMUSG00000041859	mcm3	17215			20.1732	Downregulated
ENSMUSG00000029334.14	192.666	5.25904	0.532364	9.87866	5.15e-23	7.77e-21	ENSMUSG00000097934	6720483e21rik	77741			20.1095	Upregulated
ENSMUSG00000063428.7	227.027	-4.62313	0.470339	-9.82936	8.42e-23	1.26e-20	ENSMUSG00000025931	paqr8	74229			19.901	Downregulated
ENSMUSG00000035578.15	328.18	3.93854	0.401908	9.79962	1.13e-22	1.67e-20	ENSMUSG00000041809	efhc1	71877			19.7776	Upregulated
ENSMUSG00000026971.15	200.667	7.17317	0.733098	9.78473	1.31e-22	1.91e-20	ENSMUSG00000041779	tram2	170829			19.7182	Upregulated
ENSMUSG00000027375.14	3133.84	2.67559	0.273479	9.78354	1.32e-22	1.92e-20	ENSMUSG00000099971	gm28287				19.7176	Upregulated
ENSMUSG00000026222.16	510.523	3.9184	0.401195	9.76683	1.56e-22	2.24e-20	ENSMUSG00000100819	gm2693				19.6503	Upregulated
ENSMUSG00000053469.13	713.131	3.01381	0.310552	9.70466	2.88e-22	4.08e-20	ENSMUSG00000025933	tmem14a	75712			19.3892	Upregulated
ENSMUSG00000059412.6	950.294	-2.81475	0.29038	-9.69334	3.22e-22	4.5e-20	ENSMUSG00000025934	gsta3	14859			19.3465	Downregulated
ENSMUSG00000057836.12	223.594	4.48984	0.463223	9.6926	3.24e-22	4.5e-20	ENSMUSG00000099343	gm28836				19.3465	Upregulated
ENSMUSG00000023367.14	1548.69	2.73998	0.283722	9.6573	4.58e-22	6.3e-20	ENSMUSG00000082935	gm7658				19.2009	Upregulated
ENSMUSG00000032561.14	6315.73	-2.506	0.260415	-9.62307	6.39e-22	8.7e-20	ENSMUSG00000099692	gm5696				19.0603	Downregulated
ENSMUSG00000021226.7	5785.25	-2.37326	0.246666	-9.62136	6.5e-22	8.76e-20	ENSMUSG00000041670	rims1	116837			19.0573	Downregulated
ENSMUSG00000085385.7	1831.91	-2.58123	0.268601	-9.6099	7.26e-22	9.7e-20	ENSMUSG00000102766	gm6420				19.0131	Downregulated
ENSMUSG00000002944.15	217.256	-4.59959	0.48023	-9.57788	9.91e-22	1.31e-19	ENSMUSG00000097970	gm27028				18.8824	Downregulated
ENSMUSG00000025328.9	202.034	6.16382	0.64625	9.53784	1.46e-21	1.91e-19	ENSMUSG00000026156	b3gat2	280645			18.7185	Upregulated
ENSMUSG00000017057.9	1145.87	2.77918	0.291742	9.52613	1.63e-21	2.12e-19	ENSMUSG00000026155	smap1	98366			18.6735	Upregulated
ENSMUSG00000022146.12	858.101	2.79594	0.293782	9.51705	1.78e-21	2.29e-19	ENSMUSG00000026154	sdhaf4	68002			18.6396	Upregulated
ENSMUSG00000022346.14	8342.33	-2.29337	0.241492	-9.49665	2.17e-21	2.76e-19	ENSMUSG00000026153	fam135a	68187			18.5584	Downregulated
ENSMUSG00000074578.12	2814.66	-2.62164	0.276724	-9.47384	2.7e-21	3.41e-19	ENSMUSG00000102398	gm37580				18.4674	Downregulated
ENSMUSG00000045679.13	739.849	2.89303	0.305748	9.46211	3.02e-21	3.78e-19	ENSMUSG00000026141	col19a1	12823			18.4225	Upregulated
ENSMUSG00000049957.14	1334.28	-2.73623	0.289335	-9.45696	3.17e-21	3.94e-19	ENSMUSG00000099997	tubb4b-ps2				18.4049	Downregulated
ENSMUSG00000021701.7	307.483	3.70693	0.396096	9.35866	8.08e-21	9.94e-19	ENSMUSG00000100131	gm28439				18.0027	Upregulated
ENSMUSG00000024529.13	2033.27	2.54601	0.273164	9.32045	1.16e-20	1.41e-18	ENSMUSG00000067736	gm10222				17.8498	Upregulated
ENSMUSG00000016024.9	1117.52	2.59453	0.280749	9.24146	2.43e-20	2.94e-18	ENSMUSG00000101939	gm28438				17.5316	Upregulated
ENSMUSG00000032690.16	514.781	3.03858	0.328891	9.23887	2.49e-20	2.99e-18	ENSMUSG00000101111	gm28437				17.5248	Upregulated
ENSMUSG00000026069.15	459.002	-3.19263	0.346224	-9.22127	2.94e-20	3.49e-18	ENSMUSG00000100862	gm10925				17.4571	Downregulated
ENSMUSG00000058252.6	165.937	7.00191	0.761354	9.19665	3.69e-20	4.35e-18	ENSMUSG00000102070	gm28661				17.3612	Upregulated
ENSMUSG00000040329.14	164.925	6.64109	0.723574	9.17818	4.38e-20	5.13e-18	ENSMUSG00000101249	gm29216				17.2903	Upregulated
ENSMUSG00000033159.14	3043.54	-2.46612	0.269939	-9.13586	6.49e-20	7.52e-18	ENSMUSG00000073725	lmbrd1	68421			17.1236	Downregulated
ENSMUSG00000062713.7	415.53	3.18683	0.34893	9.13316	6.65e-20	7.65e-18	ENSMUSG00000101372	gm19028				17.1163	Upregulated
ENSMUSG00000025408.15	4217.71	-2.40846	0.264219	-9.1154	7.84e-20	8.94e-18	ENSMUSG00000086240	gm7846				17.0487	Downregulated
ENSMUSG00000026637.13	202.482	4.3392	0.476895	9.09885	9.13e-20	1.03e-17	ENSMUSG00000081557	gm5697				16.986	Upregulated
ENSMUSG00000016458.13	204.581	7.16126	0.788179	9.08583	1.03e-19	1.15e-17	ENSMUSG00000099492	gm5525				16.9374	Upregulated
ENSMUSG00000040852.5	172.339	-5.77851	0.636781	-9.07456	1.14e-19	1.27e-17	ENSMUSG00000100261	gm6473				16.8959	Downregulated
ENSMUSG00000025577.7	306.6	-3.56748	0.393564	-9.06453	1.25e-19	1.38e-17	ENSMUSG00000048874	phf3	213109			16.8594	Downregulated
ENSMUSG00000029810.15	1302.67	2.53884	0.280965	9.03616	1.62e-19	1.78e-17	ENSMUSG00000104315	gm37906				16.7499	Upregulated
ENSMUSG00000030921.17	962.571	2.70478	0.300166	9.01097	2.04e-19	2.22e-17	ENSMUSG00000026064	ptp4a1	19243			16.6534	Upregulated
ENSMUSG00000028517.8	664.141	2.85115	0.316521	9.00779	2.1e-19	2.27e-17	ENSMUSG00000086151					16.6442	Upregulated
ENSMUSG00000019997.11	1843.77	2.3645	0.264278	8.94703	3.65e-19	3.91e-17	ENSMUSG00000087346					16.4077	Upregulated
ENSMUSG00000040860.16	1244.73	-3.31756	0.373091	-8.89211	6e-19	6.37e-17	ENSMUSG00000099796	gm7893				16.1957	Downregulated
ENSMUSG00000052684.4	2072.16	-2.34025	0.263562	-8.87932	6.73e-19	7.1e-17	ENSMUSG00000094215	gm6489				16.149	Downregulated
ENSMUSG00000002289.15	4194.63	-2.80925	0.316667	-8.87129	7.23e-19	7.57e-17	ENSMUSG00000070960	gm19680				16.1209	Downregulated
ENSMUSG00000026896.14	788.654	2.72829	0.308765	8.83612	9.91e-19	1.03e-16	ENSMUSG00000100481	gm7114				15.9872	Upregulated
ENSMUSG00000060802.8	24203.9	2.48197	0.28145	8.8185	1.16e-18	1.2e-16	ENSMUSG00000026134	prim2	19076			15.9221	Upregulated
ENSMUSG00000032340.7	610.356	2.81922	0.319969	8.81091	1.24e-18	1.27e-16	ENSMUSG00000102714	gm37618				15.8958	Upregulated
ENSMUSG00000061603.7	160.284	5.1923	0.589728	8.80457	1.31e-18	1.34e-16	ENSMUSG00000102093	gm17813				15.8744	Upregulated
ENSMUSG00000026471.14	1744.5	2.55228	0.290501	8.78578	1.55e-18	1.57e-16	ENSMUSG00000103746	1700001g17rik	67503			15.8049	Upregulated
ENSMUSG00000038903.13	1234.35	2.66067	0.304696	8.73222	2.5e-18	2.5e-16	ENSMUSG00000004768	rab23	19335			15.6016	Upregulated
ENSMUSG00000025383.1	193.137	-4.16664	0.479748	-8.68505	3.79e-18	3.77e-16	ENSMUSG00000042215	bag2	213539			15.424	Downregulated
ENSMUSG00000041920.14	149.043	-5.49127	0.633848	-8.66338	4.58e-18	4.52e-16	ENSMUSG00000103072	gm37905				15.3444	Downregulated
ENSMUSG00000032076.18	304.663	3.33179	0.384711	8.66052	4.7e-18	4.61e-16	ENSMUSG00000042197	zfp451	98403			15.3366	Upregulated
ENSMUSG00000055322.14	2398.79	2.30931	0.267387	8.63656	5.79e-18	5.64e-16	ENSMUSG00000081402	gm15455	433287			15.2484	Upregulated
ENSMUSG00000021879.12	150.941	-5.49565	0.63688	-8.62902	6.19e-18	5.99e-16	ENSMUSG00000042182	bend6	320705			15.2228	Downregulated
ENSMUSG00000038527.9	477.928	2.9363	0.342735	8.56727	1.06e-17	1.02e-15	ENSMUSG00000026131	dst	13518			14.9922	Upregulated
ENSMUSG00000023905.14	2764.78	-2.5329	0.297878	-8.50315	1.85e-17	1.76e-15	ENSMUSG00000103364	gm38157				14.7543	Downregulated
ENSMUSG00000021390.5	1672.13	2.58193	0.303957	8.49438	1.99e-17	1.89e-15	ENSMUSG00000104475					14.7244	Upregulated
ENSMUSG00000021136.13	158.347	4.41925	0.520969	8.48275	2.2e-17	2.07e-15	ENSMUSG00000103001	a930005n03rik				14.6839	Upregulated
ENSMUSG00000020493.8	2733.25	2.28271	0.269129	8.48184	2.22e-17	2.07e-15	ENSMUSG00000042111	ccdc115	69668			14.6834	Upregulated
ENSMUSG00000028776.14	4434.95	2.1974	0.259125	8.48009	2.25e-17	2.09e-15	ENSMUSG00000101711	gm28306				14.6797	Upregulated
ENSMUSG00000005803.14	624.184	2.64433	0.313362	8.43859	3.21e-17	2.96e-15	ENSMUSG00000026127	imp4	27993			14.5281	Upregulated
ENSMUSG00000022885.15	1124.46	-2.35775	0.280034	-8.41951	3.78e-17	3.47e-15	ENSMUSG00000026126	ptpn18	19253			14.4601	Downregulated
ENSMUSG00000058135.12	2073.3	2.18307	0.259757	8.40427	4.31e-17	3.92e-15	ENSMUSG00000101223	4930568a12rik				14.4065	Upregulated
ENSMUSG00000063531.7	576.191	2.76363	0.329376	8.39049	4.84e-17	4.38e-15	ENSMUSG00000026125	prss39	21755			14.3583	Upregulated
ENSMUSG00000033721.16	157.228	4.58863	0.54782	8.37617	5.47e-17	4.92e-15	ENSMUSG00000037509	arhgef4	226970			14.3083	Upregulated
ENSMUSG00000062210.13	612.785	2.84482	0.341035	8.34174	7.32e-17	6.54e-15	ENSMUSG00000104002	gm38336				14.1843	Upregulated
ENSMUSG00000015745.9	1405.58	-2.30072	0.27601	-8.33564	7.71e-17	6.84e-15	ENSMUSG00000037503	fam168b	214469			14.1647	Downregulated
ENSMUSG00000034617.6	1270.87	-2.33632	0.280532	-8.32816	8.21e-17	7.24e-15	ENSMUSG00000026123	plekhb2	226971			14.14	Downregulated
ENSMUSG00000003849.8	443.677	2.83152	0.34017	8.32383	8.52e-17	7.47e-15	ENSMUSG00000103548	gm37670				14.1268	Upregulated
ENSMUSG00000022865.13	13841.3	-2.11793	0.255555	-8.28758	1.16e-16	1.01e-14	ENSMUSG00000103760	gm8009				13.9969	Downregulated
ENSMUSG00000020412.16	4251.74	-2.06701	0.249624	-8.28049	1.23e-16	1.06e-14	ENSMUSG00000102279	gm37146				13.9738	Downregulated
ENSMUSG00000032332.17	15304.2	-1.9712	0.238427	-8.26752	1.37e-16	1.18e-14	ENSMUSG00000103708	gm33222				13.9291	Downregulated
ENSMUSG00000024899.6	1163.34	2.40058	0.290705	8.25778	1.48e-16	1.27e-14	ENSMUSG00000104201	4930535g08rik				13.8964	Upregulated
ENSMUSG00000022148.15	161.212	7.87054	0.955112	8.24044	1.72e-16	1.46e-14	ENSMUSG00000045216	hs6st1	50785			13.836	Upregulated
ENSMUSG00000073599.9	152.984	4.32061	0.524449	8.23838	1.75e-16	1.48e-14	ENSMUSG00000104523	gm37335				13.8311	Upregulated
ENSMUSG00000031825.16	124.522	5.45857	0.662941	8.23386	1.81e-16	1.52e-14	ENSMUSG00000102202	gm33280				13.8174	Upregulated
ENSMUSG00000026278.14	591.048	-3.32865	0.406977	-8.17897	2.86e-16	2.39e-14	ENSMUSG00000037470	uggt1	320011			13.6215	Downregulated
ENSMUSG00000085156.7	645.161	-2.64208	0.323207	-8.17456	2.97e-16	2.46e-14	ENSMUSG00000047180	neurl3	214854			13.6082	Downregulated
ENSMUSG00000092203.7	2353.14	-2.18162	0.267462	-8.15675	3.44e-16	2.84e-14	ENSMUSG00000037447	arid5a	214855			13.5467	Downregulated
ENSMUSG00000002980.14	165.525	8.00383	0.982445	8.14684	3.74e-16	3.06e-14	ENSMUSG00000010453	kansl3	226976			13.5136	Upregulated
ENSMUSG00000071984.10	233.165	-3.47022	0.426591	-8.13477	4.13e-16	3.37e-14	ENSMUSG00000001143	lman2l	214895			13.4729	Downregulated
ENSMUSG00000018042.17	5467.53	1.98771	0.244495	8.12985	4.3e-16	3.49e-14	ENSMUSG00000037408	cnnm4	94220			13.4577	Upregulated
ENSMUSG00000069516.7	458.7	3.05104	0.376047	8.11345	4.92e-16	3.97e-14	ENSMUSG00000104316	gm37909				13.4015	Upregulated
ENSMUSG00000038418.7	691.798	2.57435	0.31741	8.11049	5.04e-16	4.04e-14	ENSMUSG00000001138	cnnm3	94218			13.3934	Upregulated
ENSMUSG00000003354.5	220.349	8.90904	1.103	8.07709	6.63e-16	5.29e-14	ENSMUSG00000067653	ankrd23	78321			13.2768	Upregulated
ENSMUSG00000015850.11	174.184	4.25088	0.526766	8.06976	7.04e-16	5.58e-14	ENSMUSG00000079610	ankrd39	109346			13.2531	Upregulated
ENSMUSG00000074364.6	1103.76	2.33786	0.290256	8.05449	7.98e-16	6.29e-14	ENSMUSG00000026121	sema4c	20353			13.2013	Upregulated
ENSMUSG00000040274.11	3524.86	-2.02818	0.252138	-8.04392	8.7e-16	6.82e-14	ENSMUSG00000087589	d430040d24rik				13.1663	Downregulated
ENSMUSG00000052477.15	507.758	2.84732	0.354182	8.03916	9.05e-16	7.05e-14	ENSMUSG00000061518	cox5b	12859	cox5b	Oxidative Phosphorylation	13.1518	Upregulated
ENSMUSG00000022594.14	454.192	2.7462	0.341823	8.03397	9.44e-16	7.31e-14	ENSMUSG00000037351	actr1b	226977			13.1358	Upregulated
ENSMUSG00000032715.9	8066.58	-2.18366	0.271886	-8.03155	9.63e-16	7.42e-14	ENSMUSG00000102416	4933424g06rik	71166			13.1296	Downregulated
ENSMUSG00000024511.15	118.446	5.14769	0.642117	8.01675	1.09e-15	8.32e-14	ENSMUSG00000026117	zap70	22637			13.0797	Upregulated
ENSMUSG00000016756.16	112.956	5.4331	0.681231	7.97542	1.52e-15	1.16e-13	ENSMUSG00000026116	tmem131	56030			12.9363	Upregulated
ENSMUSG00000038521.17	1361.97	2.232	0.282064	7.9131	2.51e-15	1.9e-13	ENSMUSG00000080054	rpl12-ps1				12.7204	Upregulated
ENSMUSG00000003228.8	1247.56	2.2075	0.279455	7.89931	2.8e-15	2.12e-13	ENSMUSG00000026114	cnga3	12790			12.6746	Upregulated
ENSMUSG00000042099.15	1693	-2.30316	0.292931	-7.86245	3.77e-15	2.83e-13	ENSMUSG00000026113	inpp4a	269180			12.5488	Downregulated
ENSMUSG00000030108.14	129.109	4.52735	0.575987	7.86017	3.84e-15	2.86e-13	ENSMUSG00000026112	coa5	76178			12.5432	Upregulated
ENSMUSG00000021850.13	161.533	3.93543	0.500781	7.85858	3.88e-15	2.88e-13	ENSMUSG00000026111	unc50	67387			12.5401	Upregulated
ENSMUSG00000027068.6	3607.07	1.99079	0.253531	7.85224	4.09e-15	3.02e-13	ENSMUSG00000026110	mgat4a	269181			12.5204	Upregulated
ENSMUSG00000021213.11	1315.69	2.1555	0.275385	7.82724	4.99e-15	3.66e-13	ENSMUSG00000026090	cracdl	72097			12.4362	Upregulated
ENSMUSG00000036944.5	478.993	2.72166	0.348165	7.81714	5.4e-15	3.95e-13	ENSMUSG00000060771	tsga10	211484			12.4036	Upregulated
ENSMUSG00000028358.15	189.242	8.677	1.11046	7.81385	5.55e-15	4.03e-13	ENSMUSG00000037216	lipt1	623661			12.3945	Upregulated
ENSMUSG00000026639.18	657.977	2.6683	0.341675	7.80945	5.74e-15	4.15e-13	ENSMUSG00000026088	mitd1	69028			12.3816	Upregulated
ENSMUSG00000037012.18	4918.36	1.93555	0.24822	7.79773	6.3e-15	4.53e-13	ENSMUSG00000026087	mrpl30	107734			12.3435	Upregulated
ENSMUSG00000003779.15	3396.93	1.95756	0.251067	7.79697	6.34e-15	4.54e-13	ENSMUSG00000061584	lyg2	332427			12.343	Upregulated
ENSMUSG00000020689.4	156.748	4.03068	0.517368	7.79073	6.66e-15	4.74e-13	ENSMUSG00000058407	txndc9	98258			12.3238	Upregulated
ENSMUSG00000039697.15	1051.35	2.45654	0.315524	7.7856	6.94e-15	4.92e-13	ENSMUSG00000026083	eif5b	226982			12.3084	Upregulated
ENSMUSG00000026070.15	416.777	-2.73312	0.352093	-7.76249	8.33e-15	5.87e-13	ENSMUSG00000026082	rev1	56210			12.2313	Downregulated
ENSMUSG00000086290.8	1181.14	-2.16932	0.279522	-7.76083	8.44e-15	5.92e-13	ENSMUSG00000103804	gm37062				12.2278	Downregulated
ENSMUSG00000057948.12	583.508	3.00272	0.387119	7.75657	8.73e-15	6.09e-13	ENSMUSG00000037138	aff3	16764			12.2154	Upregulated
ENSMUSG00000021125.6	1022.81	2.34818	0.303871	7.72754	1.1e-14	7.61e-13	ENSMUSG00000026078	pdcl3	68833			12.1183	Upregulated
ENSMUSG00000026640.12	2393.62	-1.96971	0.256519	-7.67864	1.61e-14	1.11e-12	ENSMUSG00000103046	gm37309				11.9542	Downregulated
ENSMUSG00000042622.13	744.119	2.34672	0.305832	7.67324	1.68e-14	1.15e-12	ENSMUSG00000026077	npas2	18143			11.9381	Upregulated
ENSMUSG00000027886.7	147.284	3.97262	0.518861	7.65642	1.91e-14	1.31e-12	ENSMUSG00000073702	rpl31	114641			11.8833	Upregulated
ENSMUSG00000020340.16	109.647	6.95894	0.909297	7.6531	1.96e-14	1.34e-12	ENSMUSG00000003134	tbc1d8	54610			11.8742	Upregulated
ENSMUSG00000034936.2	526.581	-2.57161	0.337696	-7.61515	2.63e-14	1.78e-12	ENSMUSG00000003135	cnot11	52846			11.7484	Downregulated
ENSMUSG00000040296.15	1726.82	2.06159	0.270901	7.61014	2.74e-14	1.85e-12	ENSMUSG00000085894	gm15832				11.7336	Upregulated
ENSMUSG00000029371.7	101.621	6.53381	0.860087	7.59669	3.04e-14	2.04e-12	ENSMUSG00000048234	rnf149	67702			11.6905	Upregulated
ENSMUSG00000030852.16	3366.68	-1.92499	0.25342	-7.59606	3.05e-14	2.04e-12	ENSMUSG00000057173	rfx8	619289			11.6905	Downregulated
ENSMUSG00000049791.4	1670.93	-2.01643	0.265636	-7.59096	3.18e-14	2.11e-12	ENSMUSG00000026074	map4k4	26921			11.6756	Downregulated
ENSMUSG00000031508.14	1069.89	-2.15224	0.283547	-7.59041	3.19e-14	2.11e-12	ENSMUSG00000026073	il1r2	16178			11.6756	Downregulated
ENSMUSG00000028268.14	333.687	2.87983	0.379817	7.58214	3.4e-14	2.24e-12	ENSMUSG00000026072	il1r1	16177			11.65	Upregulated
ENSMUSG00000017412.15	150.683	3.8351	0.505975	7.57961	3.47e-14	2.27e-12	ENSMUSG00000103560	gm38070				11.6436	Upregulated
ENSMUSG00000022123.8	474.573	2.8481	0.375945	7.57585	3.57e-14	2.33e-12	ENSMUSG00000026069	il1rl1	17082			11.633	Upregulated
ENSMUSG00000019768.16	117.893	-4.63482	0.612013	-7.57308	3.64e-14	2.37e-12	ENSMUSG00000026070	il18r1	16182			11.6257	Downregulated
ENSMUSG00000006205.13	489.927	2.49703	0.329901	7.56902	3.76e-14	2.43e-12	ENSMUSG00000026068	il18rap	16174			11.6142	Upregulated
ENSMUSG00000024646.13	349.984	2.78893	0.368534	7.56766	3.8e-14	2.45e-12	ENSMUSG00000103270	gm37915				11.6116	Upregulated
ENSMUSG00000102692.1	701.581	2.32927	0.308006	7.56242	3.96e-14	2.53e-12	ENSMUSG00000041945	mfsd9	211798			11.5961	Upregulated
ENSMUSG00000018822.7	119.017	7.42384	0.981841	7.56114	4e-14	2.55e-12	ENSMUSG00000079588	tmem182	381339			11.5938	Upregulated
ENSMUSG00000061411.12	209.214	3.62961	0.481807	7.53334	4.95e-14	3.14e-12	ENSMUSG00000100832	gm29260				11.5031	Upregulated
ENSMUSG00000045411.16	1152.67	-2.26789	0.301358	-7.52556	5.25e-14	3.32e-12	ENSMUSG00000060424	pantr1	66297			11.4792	Downregulated
ENSMUSG00000023043.6	3788.66	1.88241	0.250305	7.52046	5.46e-14	3.43e-12	ENSMUSG00000093436	gm20646	108000000			11.4642	Upregulated
ENSMUSG00000022639.14	930.301	2.21869	0.295565	7.50662	6.07e-14	3.8e-12	ENSMUSG00000045515	pou3f3	18993			11.4202	Upregulated
ENSMUSG00000055612.15	4345.64	-1.84374	0.247046	-7.46316	8.45e-14	5.27e-12	ENSMUSG00000097063	pantr2	66620			11.2784	Downregulated
ENSMUSG00000021403.2	1147.38	2.08133	0.279032	7.4591	8.71e-14	5.41e-12	ENSMUSG00000099784	dalir	105000000			11.267	Upregulated
ENSMUSG00000029722.15	2514.03	1.99632	0.267745	7.45606	8.91e-14	5.51e-12	ENSMUSG00000060679	mrps9	69527			11.2589	Upregulated
ENSMUSG00000052253.5	1991.49	-1.96168	0.263446	-7.44625	9.6e-14	5.91e-12	ENSMUSG00000070939	tgfbrap1	73122			11.2285	Downregulated
ENSMUSG00000042514.11	173.279	3.64648	0.489871	7.44374	9.79e-14	6e-12	ENSMUSG00000100269	gm28782				11.2221	Upregulated
ENSMUSG00000016552.13	243.183	3.18587	0.429613	7.41566	1.21e-13	7.38e-12	ENSMUSG00000041878	8430432a02rik				11.1319	Upregulated
ENSMUSG00000019082.18	689.167	-2.43356	0.329055	-7.39561	1.41e-13	8.55e-12	ENSMUSG00000010290	ai597479	98404			11.0681	Downregulated
ENSMUSG00000032218.6	1415.16	1.9964	0.269979	7.39466	1.42e-13	8.57e-12	ENSMUSG00000008136	fhl2	14200			11.0669	Upregulated
ENSMUSG00000048078.16	2651.72	-1.98751	0.268927	-7.39052	1.46e-13	8.81e-12	ENSMUSG00000094497	gm8210				11.0552	Downregulated
ENSMUSG00000091898.8	125.265	4.28682	0.581057	7.37762	1.61e-13	9.66e-12	ENSMUSG00000099576	gm29040				11.015	Upregulated
ENSMUSG00000029561.17	644.519	2.26896	0.307754	7.37263	1.67e-13	9.99e-12	ENSMUSG00000100764	gm29155				11.0006	Upregulated
ENSMUSG00000075232.4	6182.03	-1.79356	0.243417	-7.36825	1.73e-13	1.03e-11	ENSMUSG00000100480	gm29156				10.9881	Downregulated
ENSMUSG00000028540.6	738.347	-2.5242	0.34423	-7.33287	2.25e-13	1.33e-11	ENSMUSG00000057363	uxs1	67883			10.875	Downregulated
ENSMUSG00000004035.12	106.535	5.11232	0.697658	7.32783	2.34e-13	1.38e-11	ENSMUSG00000090243	gm16103				10.8605	Upregulated
ENSMUSG00000020598.15	96.142	6.66054	0.909546	7.32293	2.43e-13	1.42e-11	ENSMUSG00000100701	gm19587				10.8465	Upregulated
ENSMUSG00000021750.15	101.857	4.8164	0.658244	7.31703	2.54e-13	1.48e-11	ENSMUSG00000041763	tpp2	22019			10.8292	Upregulated
ENSMUSG00000025497.15	107.273	-4.77453	0.653436	-7.3068	2.74e-13	1.59e-11	ENSMUSG00000047343	mettl21c	433294			10.7979	Downregulated
ENSMUSG00000027907.4	5519.94	1.84823	0.253466	7.29181	3.06e-13	1.77e-11	ENSMUSG00000091844	gm8251	103000000			10.7513	Upregulated
ENSMUSG00000051262.9	108.864	-4.95018	0.679107	-7.28926	3.12e-13	1.8e-11	ENSMUSG00000026049	tex30	75623			10.7449	Downregulated
ENSMUSG00000026826.13	848.671	-2.1764	0.298605	-7.28855	3.13e-13	1.8e-11	ENSMUSG00000026047	poglut2	72050			10.7444	Downregulated
ENSMUSG00000037887.11	1142.5	-2.08164	0.285642	-7.2876	3.16e-13	1.81e-11	ENSMUSG00000041684	bivm	246229			10.7431	Downregulated
ENSMUSG00000022505.8	12015	-1.73803	0.239368	-7.26091	3.84e-13	2.19e-11	ENSMUSG00000026048	ercc5	22592			10.659	Downregulated
ENSMUSG00000001166.17	260.25	2.89277	0.398639	7.25662	3.97e-13	2.25e-11	ENSMUSG00000101567	txn-ps1				10.647	Upregulated
ENSMUSG00000027074.14	1657.38	1.92166	0.26517	7.24689	4.26e-13	2.41e-11	ENSMUSG00000101937	gm5268				10.6176	Upregulated
ENSMUSG00000031506.11	287.234	-3.18357	0.439878	-7.23739	4.57e-13	2.58e-11	ENSMUSG00000026043	col3a1	12825			10.5889	Downregulated
ENSMUSG00000070034.13	192.539	3.29033	0.455169	7.22879	4.87e-13	2.73e-11	ENSMUSG00000026042	col5a2	12832			10.5634	Upregulated
ENSMUSG00000026208.9	653.608	2.23634	0.309385	7.22834	4.89e-13	2.73e-11	ENSMUSG00000100361	gm7063				10.5634	Upregulated
ENSMUSG00000021998.16	129.764	3.95238	0.546871	7.22727	4.93e-13	2.74e-11	ENSMUSG00000025995	wdr75	73674			10.5617	Upregulated
ENSMUSG00000039616.9	357.373	2.61061	0.361249	7.22662	4.95e-13	2.75e-11	ENSMUSG00000099850	gm28906				10.5613	Upregulated
ENSMUSG00000078566.8	4820.29	2.02399	0.280469	7.21644	5.34e-13	2.95e-11	ENSMUSG00000084817	gm5526				10.5305	Upregulated
ENSMUSG00000020075.7	14617.3	-1.74277	0.24154	-7.21522	5.38e-13	2.95e-11	ENSMUSG00000025993	slc40a1	53945			10.5297	Downregulated
ENSMUSG00000026102.9	694.951	2.21771	0.30737	7.21511	5.39e-13	2.95e-11	ENSMUSG00000041144	dnah7b	227058			10.5297	Upregulated
ENSMUSG00000021453.2	597.729	-2.51517	0.349066	-7.20544	5.79e-13	3.16e-11	ENSMUSG00000101262	gm8326				10.5005	Downregulated
ENSMUSG00000038335.13	4565.4	-1.78353	0.247717	-7.19985	6.03e-13	3.28e-11	ENSMUSG00000025986	slc39a10	227059			10.4844	Downregulated
ENSMUSG00000022090.10	180.681	3.31247	0.460267	7.19684	6.16e-13	3.34e-11	ENSMUSG00000100213	gm28151				10.4765	Upregulated
ENSMUSG00000070044.15	1959.7	1.87998	0.261616	7.18603	6.67e-13	3.6e-11	ENSMUSG00000081185	gm4852				10.4438	Upregulated
ENSMUSG00000009687.14	213.393	3.09792	0.431189	7.18461	6.74e-13	3.62e-11	ENSMUSG00000100033	gm8337				10.441	Upregulated
ENSMUSG00000028661.8	105.218	4.39902	0.613647	7.16865	7.57e-13	4.05e-11	ENSMUSG00000100816	gm28321	103000000			10.3922	Upregulated
ENSMUSG00000054619.6	1453.61	1.94202	0.270922	7.16819	7.6e-13	4.05e-11	ENSMUSG00000026109	tmeff2	56363			10.3922	Upregulated
ENSMUSG00000024867.14	100.75	6.99858	0.976919	7.16393	7.84e-13	4.16e-11	ENSMUSG00000045954	cavin2	20324			10.3809	Upregulated
ENSMUSG00000022377.16	3680.46	1.80444	0.25189	7.1636	7.86e-13	4.16e-11	ENSMUSG00000026107	nabp1	109019			10.3809	Upregulated
ENSMUSG00000015962.5	167.619	3.69864	0.516907	7.15533	8.35e-13	4.4e-11	ENSMUSG00000099413	gm17767	100000000			10.3563	Upregulated
ENSMUSG00000057074.6	98.5051	4.6453	0.649305	7.15427	8.41e-13	4.42e-11	ENSMUSG00000018417	myo1b	17912			10.3546	Upregulated
ENSMUSG00000067916.9	441.766	2.73698	0.382827	7.1494	8.72e-13	4.56e-11	ENSMUSG00000101628	gm28177				10.3408	Upregulated
ENSMUSG00000053965.10	85.9941	5.50267	0.77218	7.12614	1.03e-12	5.38e-11	ENSMUSG00000078291	gm3940				10.269	Upregulated
ENSMUSG00000027204.13	209.538	3.20626	0.450119	7.12314	1.05e-12	5.48e-11	ENSMUSG00000109599	gm31812				10.2611	Upregulated
ENSMUSG00000037820.15	15380.9	-1.82899	0.25679	-7.1225	1.06e-12	5.49e-11	ENSMUSG00000026104	stat1	20846			10.2607	Downregulated
ENSMUSG00000039349.5	2173.76	1.83967	0.258603	7.11386	1.13e-12	5.82e-11	ENSMUSG00000026103	gls	14660			10.2351	Upregulated
ENSMUSG00000014039.17	870.623	-2.06619	0.290578	-7.11062	1.16e-12	5.94e-11	ENSMUSG00000002881	nab1	17936			10.2265	Downregulated
ENSMUSG00000020715.9	3940.32	-1.7627	0.248325	-7.09836	1.26e-12	6.46e-11	ENSMUSG00000097833	gm5976				10.1895	Downregulated
ENSMUSG00000056116.18	513.488	2.29844	0.324014	7.09363	1.31e-12	6.66e-11	ENSMUSG00000101501	rps27a-ps1				10.1762	Upregulated
ENSMUSG00000004267.16	982.025	2.11805	0.298876	7.08673	1.37e-12	6.98e-11	ENSMUSG00000099878	gm28178	103000000			10.1562	Upregulated
ENSMUSG00000025475.17	588.901	-2.22977	0.314673	-7.086	1.38e-12	6.99e-11	ENSMUSG00000100007	gm5527				10.1554	Downregulated
ENSMUSG00000033762.7	1875.86	-2.00184	0.283761	-7.05466	1.73e-12	8.73e-11	ENSMUSG00000043015	nemp2	227094			10.0589	Downregulated
ENSMUSG00000020593.14	645.5	2.33262	0.330832	7.05077	1.78e-12	8.95e-11	ENSMUSG00000103630	gm37242				10.0483	Upregulated
ENSMUSG00000020638.7	243.9	2.98886	0.423996	7.04927	1.8e-12	9.01e-11	ENSMUSG00000041439	mfsd6	98682			10.0452	Upregulated
ENSMUSG00000022814.6	2399.48	-1.87295	0.26572	-7.04858	1.81e-12	9.02e-11	ENSMUSG00000100302	gm29670				10.0446	Downregulated
ENSMUSG00000034957.10	641.242	-2.39541	0.340292	-7.03928	1.93e-12	9.61e-11	ENSMUSG00000100230	gm28650				10.0172	Downregulated
ENSMUSG00000027737.10	1194.03	1.93963	0.276169	7.02337	2.17e-12	1.07e-10	ENSMUSG00000026102	inpp1	16329			9.96913	Upregulated
ENSMUSG00000000693.10	373.211	2.54697	0.363101	7.0145	2.31e-12	1.14e-10	ENSMUSG00000041426	hibch	227095			9.9431	Upregulated
ENSMUSG00000034456.15	116.119	3.9642	0.566782	6.99422	2.67e-12	1.31e-10	ENSMUSG00000026098	pms1	227099			9.88173	Upregulated
ENSMUSG00000047963.7	1580.27	-1.86438	0.266987	-6.98305	2.89e-12	1.42e-10	ENSMUSG00000026097	ormdl1	227102			9.84868	Downregulated
ENSMUSG00000006344.16	90.311	-6.02702	0.863646	-6.97858	2.98e-12	1.46e-10	ENSMUSG00000100679	gm28778				9.83639	Downregulated
ENSMUSG00000030499.9	1283.51	-2.03733	0.292207	-6.97219	3.12e-12	1.52e-10	ENSMUSG00000026096	osgepl1	72085			9.81816	Downregulated
ENSMUSG00000062991.7	3650.51	-1.74921	0.251066	-6.96711	3.24e-12	1.57e-10	ENSMUSG00000101838	gm18800				9.80398	Downregulated
ENSMUSG00000032348.5	191.871	3.2063	0.461526	6.94719	3.73e-12	1.8e-10	ENSMUSG00000026095	asnsd1	70396			9.74408	Upregulated
ENSMUSG00000028270.12	160.113	3.31718	0.479622	6.91623	4.64e-12	2.23e-10	ENSMUSG00000026094	stk17b	98267			9.65139	Upregulated
ENSMUSG00000025608.9	160.185	3.58494	0.518353	6.91603	4.64e-12	2.23e-10	ENSMUSG00000042807	hecw2	329152			9.65139	Upregulated
ENSMUSG00000056671.6	720.184	2.39373	0.347382	6.89077	5.55e-12	2.66e-10	ENSMUSG00000025983	ccdc150	78016			9.57561	Upregulated
ENSMUSG00000018411.17	997.702	-1.9684	0.285748	-6.88857	5.64e-12	2.69e-10	ENSMUSG00000041303	gtf3c3	98488			9.57038	Downregulated
ENSMUSG00000026694.19	1502.04	-1.86506	0.271141	-6.87858	6.05e-12	2.87e-10	ENSMUSG00000073678	pgap1	241062			9.54139	Downregulated
ENSMUSG00000023952.13	3620.25	-1.7814	0.259197	-6.87276	6.3e-12	2.98e-10	ENSMUSG00000104136	gm36955				9.52511	Downregulated
ENSMUSG00000038650.15	3397.73	-2.11968	0.308815	-6.8639	6.7e-12	3.16e-10	ENSMUSG00000052331	ankrd44	329154			9.49963	Downregulated
ENSMUSG00000041827.15	678.048	2.16263	0.316601	6.83079	8.44e-12	3.98e-10	ENSMUSG00000101674	4930444a19rik				9.40059	Upregulated
ENSMUSG00000073700.3	1790.83	-2.08505	0.305299	-6.82952	8.52e-12	4e-10	ENSMUSG00000025982	sf3b1	81898			9.39821	Downregulated
ENSMUSG00000021756.12	7343.57	-1.65262	0.24204	-6.82788	8.62e-12	4.03e-10	ENSMUSG00000103030	e330011m16rik				9.3947	Downregulated
ENSMUSG00000053279.6	1757.7	11.8195	1.73184	6.82485	8.8e-12	4.09e-10	ENSMUSG00000025981	coq10b	67876			9.3878	Upregulated
ENSMUSG00000022178.10	3079.75	-2.13093	0.31224	-6.82465	8.81e-12	4.09e-10	ENSMUSG00000101122	gm17971				9.3878	Downregulated
ENSMUSG00000041633.14	77.4724	5.63501	0.826439	6.81842	9.2e-12	4.26e-10	ENSMUSG00000025980	hspd1	15510			9.37041	Upregulated
ENSMUSG00000038888.8	376.718	-2.45571	0.360455	-6.81283	9.57e-12	4.4e-10	ENSMUSG00000073676	hspe1	15528			9.3562	Downregulated
ENSMUSG00000041324.13	1906.54	-1.90502	0.279636	-6.8125	9.59e-12	4.4e-10	ENSMUSG00000089670	gm16581				9.3562	Downregulated
ENSMUSG00000001281.9	132.192	3.61654	0.53091	6.81198	9.63e-12	4.4e-10	ENSMUSG00000025979	mob4	19070			9.3562	Upregulated
ENSMUSG00000029804.16	902.388	1.98078	0.290786	6.81183	9.64e-12	4.4e-10	ENSMUSG00000025978	rftn2	74013			9.3562	Upregulated
ENSMUSG00000001436.15	1168.94	-2.45069	0.359849	-6.81032	9.74e-12	4.44e-10	ENSMUSG00000046994	mars2	212679			9.35304	Downregulated
ENSMUSG00000020330.16	3545.21	1.81135	0.26653	6.79604	1.08e-11	4.88e-10	ENSMUSG00000100215	gm8292				9.3114	Upregulated
ENSMUSG00000006471.17	830.419	-2.14221	0.316145	-6.77606	1.24e-11	5.59e-10	ENSMUSG00000038349	plcl1	227120			9.25267	Downregulated
ENSMUSG00000026110.15	92.7471	4.55784	0.67302	6.77222	1.27e-11	5.72e-10	ENSMUSG00000100309	gm6644				9.24255	Upregulated
ENSMUSG00000038058.14	127.031	3.65335	0.539537	6.77127	1.28e-11	5.74e-10	ENSMUSG00000100944	gm28900				9.24108	Upregulated
ENSMUSG00000030122.12	2160.52	1.75003	0.258824	6.76146	1.37e-11	6.12e-10	ENSMUSG00000097519	4930558j18rik	75323			9.21303	Upregulated
ENSMUSG00000060950.11	706.133	-2.69245	0.398837	-6.75074	1.47e-11	6.56e-10	ENSMUSG00000038323	1700066m21rik	73467	1700066m21rik	Oxidative Phosphorylation	9.18298	Downregulated
ENSMUSG00000026664.7	1810.6	1.78861	0.26496	6.7505	1.47e-11	6.56e-10	ENSMUSG00000048495	tyw5	68736			9.18298	Upregulated
ENSMUSG00000027276.7	791.993	-1.99274	0.295444	-6.74488	1.53e-11	6.8e-10	ENSMUSG00000025971	maip1	68115			9.16754	Downregulated
ENSMUSG00000021556.11	8548.98	-1.63269	0.242186	-6.74145	1.57e-11	6.94e-10	ENSMUSG00000038305	spats2l	67198			9.15892	Downregulated
ENSMUSG00000037905.13	3691.09	-1.72825	0.256376	-6.74108	1.57e-11	6.94e-10	ENSMUSG00000054770	kctd18	51960			9.15892	Downregulated
ENSMUSG00000072568.4	16660.3	-1.64223	0.24373	-6.73793	1.61e-11	7.05e-10	ENSMUSG00000026039	sgo2a	68549			9.15165	Downregulated
ENSMUSG00000024037.12	1857.74	-2.11445	0.313822	-6.73774	1.61e-11	7.05e-10	ENSMUSG00000063558	aox1	11761			9.15165	Downregulated
ENSMUSG00000025931.15	117.022	3.77366	0.56045	6.73326	1.66e-11	7.25e-10	ENSMUSG00000064294	aox3	71724			9.13961	Upregulated
ENSMUSG00000024388.10	198.194	2.94054	0.437738	6.71758	1.85e-11	8.05e-10	ENSMUSG00000038242	aox4	71872			9.09419	Upregulated
ENSMUSG00000059588.13	355.148	2.50412	0.372956	6.71425	1.89e-11	8.21e-10	ENSMUSG00000079554	aox2	213043			9.08563	Upregulated
ENSMUSG00000020262.15	1595.87	-1.79506	0.268524	-6.68491	2.31e-11	1e-09	ENSMUSG00000103839	gm37607				8.99978	Downregulated
ENSMUSG00000013846.9	2118.12	1.75951	0.264106	6.66212	2.7e-11	1.17e-09	ENSMUSG00000051223	bzw1	66882			8.93366	Upregulated
ENSMUSG00000045103.17	78.0303	5.19219	0.77952	6.66076	2.72e-11	1.17e-09	ENSMUSG00000026034	clk1	12747			8.93096	Upregulated
ENSMUSG00000048707.9	2479.14	-1.86551	0.280216	-6.65739	2.79e-11	1.2e-09	ENSMUSG00000026035	ppil3	70225			8.92232	Downregulated
ENSMUSG00000037907.16	793.908	-2.06137	0.309965	-6.65034	2.92e-11	1.25e-09	ENSMUSG00000026036	nif3l1	65102			8.90285	Downregulated
ENSMUSG00000031026.15	390.923	-2.42678	0.365551	-6.6387	3.16e-11	1.35e-09	ENSMUSG00000026037	orc2	18393			8.87097	Downregulated
ENSMUSG00000041548.4	3745.74	-1.67232	0.251907	-6.63863	3.17e-11	1.35e-09	ENSMUSG00000094245					8.87097	Downregulated
ENSMUSG00000025854.15	692.697	-2.14381	0.323147	-6.63416	3.26e-11	1.38e-09	ENSMUSG00000085054	gm15834				8.86022	Downregulated
ENSMUSG00000057729.12	91.7334	7.17228	1.08112	6.63409	3.27e-11	1.38e-09	ENSMUSG00000038174	fam126b	213056			8.86022	Upregulated
ENSMUSG00000027715.9	7239.03	1.6696	0.252279	6.61807	3.64e-11	1.53e-09	ENSMUSG00000026032	ndufb3	66495	ndufb3	Oxidative Phosphorylation	8.81442	Upregulated
ENSMUSG00000090066.2	1420.34	1.94259	0.293695	6.61431	3.73e-11	1.57e-09	ENSMUSG00000059647	cbx3-ps7				8.80468	Upregulated
ENSMUSG00000025512.15	1679.33	-1.90594	0.288305	-6.61086	3.82e-11	1.6e-09	ENSMUSG00000047528	flacc1	108812			8.79585	Downregulated
ENSMUSG00000046324.12	10613.9	1.58437	0.239792	6.60726	3.92e-11	1.63e-09	ENSMUSG00000102059	gm20257	101000000			8.78658	Upregulated
ENSMUSG00000018102.4	348.833	2.46076	0.3725	6.60609	3.95e-11	1.64e-09	ENSMUSG00000026031	cflar	12633			8.78444	Upregulated
ENSMUSG00000045348.15	137.295	3.53089	0.534941	6.60053	4.1e-11	1.7e-09	ENSMUSG00000026029	casp8	12370			8.76944	Upregulated
ENSMUSG00000025485.13	1661.95	-1.9499	0.295622	-6.59593	4.23e-11	1.75e-09	ENSMUSG00000102719	gm37760				8.75723	Downregulated
ENSMUSG00000072621.13	502.9	2.25065	0.34136	6.59318	4.3e-11	1.78e-09	ENSMUSG00000099719	gm28802				8.75048	Upregulated
ENSMUSG00000020780.15	6033.44	1.60733	0.243848	6.59154	4.35e-11	1.79e-09	ENSMUSG00000026028	trak2	70827			8.74695	Upregulated
ENSMUSG00000051457.7	908.339	1.91649	0.290784	6.59076	4.38e-11	1.8e-09	ENSMUSG00000026027	stradb	227154			8.74593	Upregulated
ENSMUSG00000024747.3	186.307	9.64583	1.46583	6.58046	4.69e-11	1.92e-09	ENSMUSG00000038079	tmem237	381259			8.71709	Upregulated
ENSMUSG00000036160.13	1661.64	-1.80672	0.274691	-6.57725	4.79e-11	1.95e-09	ENSMUSG00000097573	g730003c15rik				8.709	Downregulated
ENSMUSG00000021123.12	130.713	3.61417	0.549718	6.57459	4.88e-11	1.98e-09	ENSMUSG00000079550	mpp4	227157			8.70248	Upregulated
ENSMUSG00000003282.9	156.028	3.54589	0.539856	6.56821	5.09e-11	2.06e-09	ENSMUSG00000026024	als2	74018			8.68514	Upregulated
ENSMUSG00000022842.16	423	-2.56451	0.390607	-6.56545	5.19e-11	2.1e-09	ENSMUSG00000026023	cdk15	271697			8.67834	Downregulated
ENSMUSG00000072949.5	1400.8	-1.82955	0.27981	-6.53854	6.21e-11	2.5e-09	ENSMUSG00000041075	fzd7	14369			8.6013	Downregulated
ENSMUSG00000000594.7	1070.42	1.83056	0.280075	6.53595	6.32e-11	2.54e-09	ENSMUSG00000047361	gm973	381260			8.59504	Upregulated
ENSMUSG00000011118.3	193.713	9.62971	1.47359	6.53486	6.37e-11	2.55e-09	ENSMUSG00000026021	sumo1	22218			8.59311	Upregulated
ENSMUSG00000091572.8	100.834	-4.09937	0.627926	-6.52844	6.65e-11	2.65e-09	ENSMUSG00000103821	d430013b06rik				8.57615	Downregulated
ENSMUSG00000027947.11	2951.52	-1.64708	0.252304	-6.52816	6.66e-11	2.65e-09	ENSMUSG00000101400	gm29596				8.57615	Downregulated
ENSMUSG00000030796.17	88.9556	4.27907	0.65617	6.52128	6.97e-11	2.77e-09	ENSMUSG00000026020	nop58	55989			8.55747	Upregulated
ENSMUSG00000009487.10	136.231	-3.61778	0.555098	-6.51736	7.16e-11	2.84e-09	ENSMUSG00000077345	snord70				8.54735	Downregulated
ENSMUSG00000029385.14	937.529	2.04342	0.314094	6.50577	7.73e-11	3.05e-09	ENSMUSG00000089512	gm26287	115000000			8.51503	Upregulated
ENSMUSG00000030352.14	1720.85	1.89398	0.291657	6.49387	8.37e-11	3.3e-09	ENSMUSG00000089093	snord11				8.48202	Upregulated
ENSMUSG00000017446.14	200.915	2.85157	0.439143	6.49348	8.39e-11	3.3e-09	ENSMUSG00000067336	bmpr2	12168			8.48202	Upregulated
ENSMUSG00000087113.1	115.987	3.60898	0.556021	6.49073	8.54e-11	3.35e-09	ENSMUSG00000104052	gm38125				8.47529	Upregulated
ENSMUSG00000102224.5	138.027	4.40678	0.680176	6.47888	9.24e-11	3.61e-09	ENSMUSG00000041040	fam117b	72750			8.44237	Upregulated
ENSMUSG00000024654.8	123.013	3.59527	0.555398	6.47332	9.59e-11	3.74e-09	ENSMUSG00000026018	ica1l	70375			8.42758	Upregulated
ENSMUSG00000042712.10	4532.92	1.8105	0.279825	6.47013	9.79e-11	3.81e-09	ENSMUSG00000026019	wdr12	57750			8.41961	Upregulated
ENSMUSG00000026307.12	3062.23	-1.72218	0.267245	-6.44421	1.16e-10	4.5e-09	ENSMUSG00000026017	carf	241066			8.34645	Downregulated
ENSMUSG00000000884.16	264.038	-2.76721	0.429456	-6.44353	1.17e-10	4.51e-09	ENSMUSG00000082609	gm15464				8.3457	Downregulated
ENSMUSG00000085795.8	1188.76	-1.9709	0.306348	-6.43354	1.25e-10	4.8e-09	ENSMUSG00000073664	nbeal1	269198			8.31833	Downregulated
ENSMUSG00000025198.16	6655.57	-1.62518	0.252646	-6.43265	1.25e-10	4.82e-09	ENSMUSG00000049439	cyp20a1	77951			8.31699	Downregulated
ENSMUSG00000028015.3	531.765	2.09443	0.325685	6.43085	1.27e-10	4.86e-09	ENSMUSG00000103822	6030460b20rik				8.31302	Upregulated
ENSMUSG00000022598.6	68.6117	6.19379	0.963881	6.42588	1.31e-10	5.01e-09	ENSMUSG00000026782	abi2	329165			8.30001	Upregulated
ENSMUSG00000006574.15	80.8884	4.46	0.694434	6.42251	1.34e-10	5.11e-09	ENSMUSG00000026014	raph1	77300			8.29156	Upregulated
ENSMUSG00000073775.4	867.618	-1.9476	0.303406	-6.41912	1.37e-10	5.21e-09	ENSMUSG00000081562	gm11575				8.28306	Downregulated
ENSMUSG00000025147.7	692.987	-2.12867	0.332157	-6.40863	1.47e-10	5.57e-09	ENSMUSG00000103215	gm38388				8.25435	Downregulated
ENSMUSG00000025791.18	2266.61	1.65988	0.259419	6.39843	1.57e-10	5.94e-09	ENSMUSG00000101188	eif4a-ps4				8.2265	Upregulated
ENSMUSG00000031402.12	1224.24	1.77209	0.277022	6.39691	1.59e-10	5.98e-09	ENSMUSG00000026012	cd28	12487			8.22333	Upregulated
ENSMUSG00000027800.14	71.5256	6.6635	1.04346	6.38596	1.7e-10	6.41e-09	ENSMUSG00000102549	gm38137				8.19341	Upregulated
ENSMUSG00000058006.12	4214.77	-1.73697	0.272056	-6.3846	1.72e-10	6.45e-09	ENSMUSG00000026011	ctla4	12477			8.19071	Downregulated
ENSMUSG00000025484.9	438.453	-2.16256	0.341497	-6.33258	2.41e-10	9.02e-09	ENSMUSG00000081382	rpl18-ps1				8.04482	Downregulated
ENSMUSG00000027331.15	2440.45	1.62821	0.257311	6.3278	2.49e-10	9.28e-09	ENSMUSG00000026009	icos	54167			8.03252	Upregulated
ENSMUSG00000026414.13	69.3334	6.08565	0.962446	6.32311	2.56e-10	9.54e-09	ENSMUSG00000085019	pard3bos2				8.02049	Upregulated
ENSMUSG00000018339.11	14639.1	-1.51373	0.239512	-6.32005	2.61e-10	9.7e-09	ENSMUSG00000100750	gm29084				8.01302	Downregulated
ENSMUSG00000079523.8	4987.49	1.6942	0.26819	6.31716	2.66e-10	9.86e-09	ENSMUSG00000025969	nrp2	18187			8.00605	Upregulated
ENSMUSG00000021327.18	818.536	-1.87555	0.296985	-6.31528	2.7e-10	9.96e-09	ENSMUSG00000103032	gm37121				8.00193	Downregulated
ENSMUSG00000023456.14	17044.3	1.52628	0.241702	6.31473	2.71e-10	9.97e-09	ENSMUSG00000040865	ino80d	227195			8.00152	Upregulated
ENSMUSG00000032513.7	667.8	-2.01166	0.318732	-6.31143	2.76e-10	1.02e-08	ENSMUSG00000084799	ino80dos	100000000			7.99338	Downregulated
ENSMUSG00000000290.13	292.976	2.41597	0.382918	6.30938	2.8e-10	1.03e-08	ENSMUSG00000101599	gm20342				7.98878	Upregulated
ENSMUSG00000029372.7	144.354	9.28567	1.47315	6.30329	2.91e-10	1.06e-08	ENSMUSG00000025968	ndufs1	227197	ndufs1	Oxidative Phosphorylation	7.97282	Upregulated
ENSMUSG00000029372.7	144.354	9.28567	1.47315	6.30329	2.91e-10	1.06e-08	ENSMUSG00000025968	ndufs1	227197	ndufs1	Oxidative Phosphorylation	7.97282	Upregulated
ENSMUSG00000029372.7	144.354	9.28567	1.47315	6.30329	2.91e-10	1.06e-08	ENSMUSG00000025968	ndufs1	227197	ndufs1	Oxidative Phosphorylation	7.97282	Upregulated
ENSMUSG00000026127.13	2814.6	-1.65148	0.262064	-6.3018	2.94e-10	1.07e-08	ENSMUSG00000025967	eef1b2	55949			7.96979	Downregulated
ENSMUSG00000028494.12	15033.7	-1.55915	0.247924	-6.28883	3.2e-10	1.16e-08	ENSMUSG00000064612	gm26457	115000000			7.93458	Downregulated
ENSMUSG00000005364.11	65.475	5.52765	0.879785	6.28296	3.32e-10	1.2e-08	ENSMUSG00000064602	snora41				7.9193	Upregulated
ENSMUSG00000042363.14	3920.58	-1.65033	0.262842	-6.27877	3.41e-10	1.23e-08	ENSMUSG00000081643	gm11605				7.9094	Downregulated
ENSMUSG00000031963.7	78.6437	4.40903	0.70223	6.27861	3.42e-10	1.23e-08	ENSMUSG00000025964	adam23	23792			7.9094	Upregulated
ENSMUSG00000028024.14	2038.1	-1.72294	0.274595	-6.27447	3.51e-10	1.26e-08	ENSMUSG00000025963	mdh1b	76668			7.89895	Downregulated
ENSMUSG00000030494.13	551.926	2.01662	0.321567	6.27121	3.58e-10	1.29e-08	ENSMUSG00000025962	fastkd2	75619			7.89095	Upregulated
ENSMUSG00000096472.1	269.271	2.57354	0.410826	6.26429	3.75e-10	1.34e-08	ENSMUSG00000025961	4933402d24rik	74426			7.87278	Upregulated
ENSMUSG00000036636.9	1852.85	-1.81253	0.289526	-6.26031	3.84e-10	1.37e-08	ENSMUSG00000025959	klf7	93691			7.86281	Downregulated
ENSMUSG00000047534.16	1836.75	1.85328	0.296194	6.25696	3.93e-10	1.4e-08	ENSMUSG00000097272					7.85457	Upregulated
ENSMUSG00000039512.11	3196.97	-1.7243	0.275729	-6.2536	4.01e-10	1.42e-08	ENSMUSG00000101895	gm28981				7.84632	Downregulated
ENSMUSG00000020053.18	155.664	-3.12564	0.500281	-6.24776	4.16e-10	1.48e-08	ENSMUSG00000025958	creb1	12912			7.83117	Downregulated
ENSMUSG00000019889.9	6699.02	-1.5222	0.244292	-6.23106	4.63e-10	1.63e-08	ENSMUSG00000025956	mettl21a	67099			7.78668	Downregulated
ENSMUSG00000035517.17	841.456	1.81623	0.291486	6.23094	4.64e-10	1.63e-08	ENSMUSG00000101832	gm28982				7.78668	Upregulated
ENSMUSG00000067889.4	1155.36	-1.91033	0.306929	-6.22401	4.85e-10	1.7e-08	ENSMUSG00000100437	gm29152				7.76855	Downregulated
ENSMUSG00000073678.4	2276.4	-1.69136	0.271997	-6.21829	5.03e-10	1.76e-08	ENSMUSG00000087213	2810408i11rik	69941			7.75381	Downregulated
ENSMUSG00000054263.11	706.712	8.36537	1.34724	6.20928	5.32e-10	1.86e-08	ENSMUSG00000070871	ccnyl1	227210			7.72997	Upregulated
ENSMUSG00000024038.16	1499.82	1.69398	0.273305	6.19812	5.71e-10	1.99e-08	ENSMUSG00000045005	fzd5	14367			7.70024	Upregulated
ENSMUSG00000060098.11	1534.52	-1.84107	0.297316	-6.1923	5.93e-10	2.06e-08	ENSMUSG00000102140	gm38058				7.68529	Downregulated
ENSMUSG00000026479.13	1463.15	1.66658	0.269461	6.18487	6.22e-10	2.16e-08	ENSMUSG00000051344	plekhm3	241075			7.66588	Upregulated
ENSMUSG00000053581.13	3383.99	-1.61644	0.261458	-6.1824	6.31e-10	2.19e-08	ENSMUSG00000084416	rpl10a-ps1				7.66016	Downregulated
ENSMUSG00000035293.13	3138.28	1.68148	0.272081	6.18009	6.41e-10	2.21e-08	ENSMUSG00000100774	gm7329				7.65487	Upregulated
ENSMUSG00000025194.5	2761.88	-1.57281	0.254592	-6.17778	6.5e-10	2.24e-08	ENSMUSG00000044816	d630023f18rik	98303			7.6496	Downregulated
ENSMUSG00000020886.16	276.711	2.3741	0.384519	6.17422	6.65e-10	2.29e-08	ENSMUSG00000025950	idh1	15926	idh1	Krebs Cycle	7.64086	Upregulated
ENSMUSG00000034889.7	2553.89	-1.83642	0.297454	-6.17381	6.67e-10	2.29e-08	ENSMUSG00000025949	pikfyve	18711			7.6408	Downregulated
ENSMUSG00000024989.14	1702.33	1.68863	0.273618	6.17148	6.77e-10	2.31e-08	ENSMUSG00000025946	pth2r	213527			7.63546	Upregulated
ENSMUSG00000027160.16	1297.21	1.89484	0.307154	6.16902	6.87e-10	2.35e-08	ENSMUSG00000083242	gm15659				7.62978	Upregulated
ENSMUSG00000061232.15	2906.05	1.55714	0.252441	6.16831	6.9e-10	2.35e-08	ENSMUSG00000015222	map2	17756			7.62889	Upregulated
ENSMUSG00000037628.9	641.376	1.92407	0.312832	6.15048	7.72e-10	2.62e-08	ENSMUSG00000026005	rpe	66646	rpe	Ribose Sugar Metabolism	7.58103	Upregulated
ENSMUSG00000046056.15	64.4929	6.54707	1.06512	6.14681	7.91e-10	2.67e-08	ENSMUSG00000026004	kansl1l	68691			7.5727	Upregulated
ENSMUSG00000090700.1	492.706	9.68307	1.57533	6.14667	7.91e-10	2.67e-08	ENSMUSG00000102559	gm37570				7.5727	Upregulated
ENSMUSG00000054568.7	82.193	4.28982	0.700924	6.12024	9.34e-10	3.15e-08	ENSMUSG00000102374	gm38387				7.50155	Upregulated
ENSMUSG00000029201.14	2873.03	1.6197	0.264827	6.11606	9.59e-10	3.23e-08	ENSMUSG00000103706	6820402a03rik				7.49122	Upregulated
ENSMUSG00000021903.11	73.6124	7.31607	1.19746	6.10964	9.99e-10	3.35e-08	ENSMUSG00000103756	gm37285				7.47478	Upregulated
ENSMUSG00000022474.14	1731.31	-1.71743	0.281317	-6.10498	1.03e-09	3.44e-08	ENSMUSG00000103553	gm38218				7.46313	Downregulated
ENSMUSG00000071078.5	1064.44	-2.07398	0.33974	-6.10459	1.03e-09	3.44e-08	ENSMUSG00000026003	acadl	11363			7.46312	Downregulated
ENSMUSG00000047250.13	5549.08	1.50423	0.246479	6.10289	1.04e-09	3.47e-08	ENSMUSG00000082769	gm15793	103000000			7.45953	Upregulated
ENSMUSG00000022748.7	1057.33	-1.74068	0.285984	-6.08662	1.15e-09	3.83e-08	ENSMUSG00000061816	myl1	17901			7.41639	Downregulated
ENSMUSG00000057706.7	315.65	-2.25167	0.370124	-6.08354	1.18e-09	3.9e-08	ENSMUSG00000094191	rpl31-ps14				7.40906	Downregulated
ENSMUSG00000053113.3	349.997	2.20207	0.362052	6.08219	1.19e-09	3.92e-08	ENSMUSG00000026000	lancl1	14768			7.40644	Upregulated
ENSMUSG00000035112.17	1254.27	-1.85204	0.304599	-6.08027	1.2e-09	3.96e-08	ENSMUSG00000025991	cps1	227231			7.40225	Downregulated
ENSMUSG00000052155.5	1571.67	-1.66013	0.274414	-6.0497	1.45e-09	4.78e-08	ENSMUSG00000084332	gm8840				7.32068	Downregulated
ENSMUSG00000098090.7	601.995	2.11133	0.349178	6.04657	1.48e-09	4.86e-08	ENSMUSG00000101387	pced1c-ps				7.31324	Upregulated
ENSMUSG00000068205.14	534.374	-2.15694	0.356791	-6.04538	1.49e-09	4.89e-08	ENSMUSG00000025997	ikzf2	22779			7.31107	Downregulated
ENSMUSG00000046027.17	2670.77	-1.5967	0.264157	-6.04451	1.5e-09	4.9e-08	ENSMUSG00000053153	spag16	66722			7.30974	Downregulated
ENSMUSG00000021250.13	592.489	2.1254	0.352133	6.03576	1.58e-09	5.16e-08	ENSMUSG00000045648	vwc2l	320460			7.2872	Upregulated
ENSMUSG00000015176.9	5779.61	-1.47335	0.244229	-6.03266	1.61e-09	5.25e-08	ENSMUSG00000026196	bard1	12021			7.27987	Downregulated
ENSMUSG00000031134.16	231.844	2.45803	0.408058	6.02372	1.7e-09	5.53e-08	ENSMUSG00000050296	abca12	74591			7.25745	Upregulated
ENSMUSG00000010453.12	3433.96	-1.60105	0.265798	-6.02357	1.71e-09	5.53e-08	ENSMUSG00000026192	atic	108147			7.25745	Downregulated
ENSMUSG00000020205.8	461.114	2.03716	0.338268	6.02232	1.72e-09	5.56e-08	ENSMUSG00000026193	fn1	14268			7.25511	Upregulated
ENSMUSG00000027896.15	79.9336	4.43756	0.737135	6.02001	1.74e-09	5.62e-08	ENSMUSG00000099707	gm8883	667931			7.24991	Upregulated
ENSMUSG00000038522.6	111.095	-3.76672	0.625753	-6.0195	1.75e-09	5.63e-08	ENSMUSG00000101211	gm28818				7.24954	Downregulated
ENSMUSG00000026840.14	80.23	4.06138	0.675472	6.01266	1.83e-09	5.86e-08	ENSMUSG00000059483	gm5528	433319			7.23218	Upregulated
ENSMUSG00000023122.6	1067.2	-1.70672	0.283878	-6.01216	1.83e-09	5.86e-08	ENSMUSG00000102123	gm4319				7.23183	Downregulated
ENSMUSG00000032652.13	877.903	1.73681	0.289111	6.00742	1.89e-09	6.02e-08	ENSMUSG00000094655					7.22012	Upregulated
ENSMUSG00000047557.2	218.67	2.57063	0.428507	5.99904	1.98e-09	6.33e-08	ENSMUSG00000097131					7.1987	Upregulated
ENSMUSG00000059674.6	414.259	-2.16119	0.360447	-5.99587	2.02e-09	6.44e-08	ENSMUSG00000093956					7.19134	Downregulated
ENSMUSG00000061024.8	2934.39	-1.60048	0.266945	-5.99555	2.03e-09	6.44e-08	ENSMUSG00000093843					7.19134	Downregulated
ENSMUSG00000030785.8	367.149	2.16078	0.36138	5.97924	2.24e-09	7.1e-08	ENSMUSG00000026189	pecr	111175			7.14879	Upregulated
ENSMUSG00000042812.5	2177.51	-1.56811	0.262695	-5.96932	2.38e-09	7.53e-08	ENSMUSG00000026188	tmem169	271711			7.12333	Downregulated
ENSMUSG00000068874.13	286.759	2.2689	0.380139	5.96861	2.39e-09	7.54e-08	ENSMUSG00000026187	xrcc5	22596			7.12241	Upregulated
ENSMUSG00000003948.17	1512.64	1.74396	0.292292	5.96651	2.42e-09	7.62e-08	ENSMUSG00000039372	marchf4	381270			7.1178	Upregulated
ENSMUSG00000005087.17	4282.43	-1.47175	0.246888	-5.96119	2.5e-09	7.86e-08	ENSMUSG00000039354	smarcal1	54380			7.10465	Downregulated
ENSMUSG00000021411.15	1343.99	-1.65308	0.277556	-5.95585	2.59e-09	8.1e-08	ENSMUSG00000046330	rpl37a	19981			7.09142	Downregulated
ENSMUSG00000057604.9	565.531	1.97557	0.331848	5.95323	2.63e-09	8.2e-08	ENSMUSG00000039323	igfbp2	16008			7.08616	Upregulated
ENSMUSG00000031584.16	2345.6	1.52747	0.256582	5.95314	2.63e-09	8.2e-08	ENSMUSG00000026185	igfbp5	16011			7.08616	Upregulated
ENSMUSG00000020334.6	140.048	2.95772	0.497235	5.94834	2.71e-09	8.43e-08	ENSMUSG00000101968	1700027a15rik	69449			7.07439	Upregulated
ENSMUSG00000027613.15	4207.72	-1.86519	0.313778	-5.94428	2.78e-09	8.62e-08	ENSMUSG00000055322	tns1	21961			7.06459	Downregulated
ENSMUSG00000023923.9	1736.93	-1.56764	0.264258	-5.93223	2.99e-09	9.26e-08	ENSMUSG00000061815	rufy4	435626			7.03362	Downregulated
ENSMUSG00000039081.9	2112.27	-1.5519	0.261893	-5.92571	3.11e-09	9.61e-08	ENSMUSG00000026180	cxcr2	12765			7.01732	Downregulated
ENSMUSG00000063229.15	26501.2	1.41382	0.238867	5.91885	3.24e-09	1e-07	ENSMUSG00000006304	arpc2	76709			7.00016	Upregulated
ENSMUSG00000004105.8	893.977	-1.82422	0.308228	-5.9184	3.25e-09	1e-07	ENSMUSG00000064272	gpbar1	227289			6.99993	Downregulated
ENSMUSG00000037902.18	8368.61	-1.442	0.243865	-5.91309	3.36e-09	1.03e-07	ENSMUSG00000006299	aamp	227290			6.98688	Downregulated
ENSMUSG00000028359.4	87.4065	3.7027	0.627236	5.90319	3.57e-09	1.09e-07	ENSMUSG00000101503	gm28364				6.96174	Upregulated
ENSMUSG00000021665.7	2118	1.59616	0.270413	5.90266	3.58e-09	1.09e-07	ENSMUSG00000026179	pnkd	56695			6.96129	Upregulated
ENSMUSG00000031133.12	64.9492	6.723	1.13915	5.90176	3.6e-09	1.1e-07	ENSMUSG00000103013	gm37503				6.95987	Upregulated
ENSMUSG00000028378.6	444.51	2.0354	0.344995	5.89979	3.64e-09	1.11e-07	ENSMUSG00000006301	tmbim1	69660			6.95562	Upregulated
ENSMUSG00000024269.11	493.514	1.91879	0.325595	5.89319	3.79e-09	1.15e-07	ENSMUSG00000099931	gm29358				6.93997	Upregulated
ENSMUSG00000097113.7	85.3886	3.83895	0.651428	5.89313	3.79e-09	1.15e-07	ENSMUSG00000103403	gm37931				6.93997	Upregulated
ENSMUSG00000039787.13	374.82	-2.07181	0.351844	-5.88843	3.9e-09	1.18e-07	ENSMUSG00000026177	slc11a1	18173			6.92855	Downregulated
ENSMUSG00000034285.15	482.586	1.94086	0.329859	5.88391	4.01e-09	1.21e-07	ENSMUSG00000026176	ctdsp1	227292			6.91763	Upregulated
ENSMUSG00000031845.15	141.954	-3.15415	0.536313	-5.88117	4.07e-09	1.23e-07	ENSMUSG00000065468	mir26b	387219			6.91137	Downregulated
ENSMUSG00000025950.16	3296.02	1.5748	0.267904	5.87821	4.15e-09	1.25e-07	ENSMUSG00000026175	vil1	22349			6.90454	Upregulated
ENSMUSG00000025591.5	1470.4	-1.67432	0.285092	-5.8729	4.28e-09	1.28e-07	ENSMUSG00000033364	usp37	319651			6.89154	Downregulated
ENSMUSG00000040690.15	527.746	1.92265	0.327709	5.86696	4.44e-09	1.33e-07	ENSMUSG00000103227	gm37733				6.8769	Upregulated
ENSMUSG00000027463.14	87.643	3.893	0.664379	5.85961	4.64e-09	1.38e-07	ENSMUSG00000026174	cnot9	58184			6.85859	Upregulated
ENSMUSG00000020949.8	2198.25	1.8114	0.30929	5.85663	4.72e-09	1.41e-07	ENSMUSG00000026173	plcd4	18802			6.85173	Upregulated
ENSMUSG00000043157.7	160.043	2.74752	0.469165	5.85619	4.74e-09	1.41e-07	ENSMUSG00000026135	zfp142	77264			6.8515	Upregulated
ENSMUSG00000009376.15	3683.72	1.46039	0.250111	5.83899	5.25e-09	1.56e-07	ENSMUSG00000093155					6.80751	Upregulated
ENSMUSG00000048807.2	1105.99	-1.96753	0.337275	-5.83361	5.42e-09	1.61e-07	ENSMUSG00000026172	bcs1l	66821			6.79442	Downregulated
ENSMUSG00000027859.10	525.971	-1.87519	0.321571	-5.83134	5.5e-09	1.62e-07	ENSMUSG00000026171	rnf25	57751			6.78942	Downregulated
ENSMUSG00000034422.14	969.178	1.65571	0.283958	5.83082	5.52e-09	1.63e-07	ENSMUSG00000033276	stk36	269209			6.78898	Upregulated
ENSMUSG00000024056.9	2106.86	1.5882	0.272743	5.82305	5.78e-09	1.7e-07	ENSMUSG00000033257	ttll4	67534			6.7697	Upregulated
ENSMUSG00000052212.6	69.353	4.28589	0.736263	5.82113	5.84e-09	1.72e-07	ENSMUSG00000026170	cyp27a1	104086			6.76562	Upregulated
ENSMUSG00000025511.14	2067.45	-2.07416	0.356417	-5.81947	5.9e-09	1.73e-07	ENSMUSG00000006542	prkag3	241113	prkag3	AMPK Complex	6.76221	Downregulated
ENSMUSG00000024308.14	4369.94	1.4442	0.248508	5.81147	6.19e-09	1.8e-07	ENSMUSG00000033227	wnt6	22420			6.74402	Upregulated
ENSMUSG00000024620.11	576.441	1.86738	0.321327	5.81145	6.19e-09	1.8e-07	ENSMUSG00000099472	gm29539				6.74402	Upregulated
ENSMUSG00000026036.17	1779.93	-1.54886	0.266519	-5.81142	6.19e-09	1.8e-07	ENSMUSG00000026167	wnt10a	22409			6.74402	Downregulated
ENSMUSG00000020741.17	2627.6	-1.72817	0.297506	-5.80886	6.29e-09	1.83e-07	ENSMUSG00000055197	fev	260298			6.73828	Downregulated
ENSMUSG00000039217.12	54.4087	5.94567	1.02415	5.80546	6.42e-09	1.86e-07	ENSMUSG00000047021	cfap65	241116			6.73036	Upregulated
ENSMUSG00000021185.15	638.327	1.78667	0.308115	5.79871	6.68e-09	1.93e-07	ENSMUSG00000006538	ihh	16147			6.71377	Upregulated
ENSMUSG00000067430.7	164.197	2.70748	0.467373	5.79298	6.91e-09	2e-07	ENSMUSG00000026162	nhej1	75570			6.69982	Upregulated
ENSMUSG00000018171.9	8763.63	-1.39583	0.241892	-5.77048	7.9e-09	2.28e-07	ENSMUSG00000026205	slc23a3	22626			6.64263	Downregulated
ENSMUSG00000109761.1	186.891	2.59129	0.449269	5.76779	8.03e-09	2.31e-07	ENSMUSG00000033159	cnppd1	69171			6.63659	Upregulated
ENSMUSG00000082088.1	54.7503	6.33183	1.09931	5.7598	8.42e-09	2.42e-07	ENSMUSG00000049339	retreg2	227298			6.61691	Upregulated
ENSMUSG00000056267.14	531.715	2.0981	0.364452	5.75687	8.57e-09	2.45e-07	ENSMUSG00000026197	zfand2b	68818			6.61026	Upregulated
ENSMUSG00000056749.7	1383.99	-1.55569	0.270287	-5.75568	8.63e-09	2.47e-07	ENSMUSG00000026198	abcb6	74104			6.60809	Downregulated
ENSMUSG00000028645.11	2279.32	1.55062	0.26993	5.74454	9.22e-09	2.63e-07	ENSMUSG00000033124	atg9a	245860			6.58033	Upregulated
ENSMUSG00000032526.10	595.139	-1.80185	0.313761	-5.74275	9.32e-09	2.65e-07	ENSMUSG00000026199	ankzf1	52231			6.57662	Downregulated
ENSMUSG00000044165.12	55.7138	5.04739	0.879118	5.74142	9.39e-09	2.67e-07	ENSMUSG00000026200	glb1l	74577			6.57411	Upregulated
ENSMUSG00000073411.11	10190.7	1.3775	0.240037	5.73871	9.54e-09	2.7e-07	ENSMUSG00000026201	stk16	20872			6.56802	Upregulated
ENSMUSG00000046157.13	62.5386	4.81999	0.840286	5.73614	9.69e-09	2.74e-07	ENSMUSG00000026202	tuba4a	22145			6.56231	Upregulated
ENSMUSG00000033590.7	3042.55	-1.44258	0.251546	-5.73488	9.76e-09	2.75e-07	ENSMUSG00000096094	a630095n17rik	381272			6.55997	Downregulated
ENSMUSG00000020439.17	4217.19	-1.57712	0.27534	-5.7279	1.02e-08	2.86e-07	ENSMUSG00000026203	dnajb2	56812			6.54295	Downregulated
ENSMUSG00000030739.18	337.274	2.23991	0.391106	5.72713	1.02e-08	2.87e-07	ENSMUSG00000026204	ptprn	19275			6.54199	Upregulated
ENSMUSG00000049928.15	54.0628	5.27524	0.921144	5.72684	1.02e-08	2.87e-07	ENSMUSG00000101840	gm28294				6.54199	Upregulated
ENSMUSG00000020644.8	238.55	2.3226	0.406234	5.71739	1.08e-08	3.03e-07	ENSMUSG00000026209	dnpep	13437			6.51869	Upregulated
ENSMUSG00000031778.12	162.987	2.86345	0.500947	5.71607	1.09e-08	3.05e-07	ENSMUSG00000026208	des	13346			6.51618	Upregulated
ENSMUSG00000017716.15	1462.9	1.53531	0.268663	5.71462	1.1e-08	3.07e-07	ENSMUSG00000026207	speg	11790			6.51334	Upregulated
ENSMUSG00000096768.7	390.997	-2.32935	0.407879	-5.71089	1.12e-08	3.13e-07	ENSMUSG00000033021	gmppa	69080			6.50468	Downregulated
ENSMUSG00000021260.7	449.318	-2.11392	0.370504	-5.70552	1.16e-08	3.22e-07	ENSMUSG00000033007	asic4	241118			6.49186	Downregulated
ENSMUSG00000047910.6	57.1797	4.77948	0.838387	5.7008	1.19e-08	3.31e-07	ENSMUSG00000102605	gm37264				6.48069	Upregulated
ENSMUSG00000022871.12	93.1339	3.83767	0.673385	5.69907	1.2e-08	3.33e-07	ENSMUSG00000032997	chpf	74241			6.47755	Upregulated
ENSMUSG00000045667.14	136.351	2.85336	0.500686	5.6989	1.21e-08	3.33e-07	ENSMUSG00000026211	obsl1	98733			6.47755	Upregulated
ENSMUSG00000097124.2	88.3073	3.58696	0.629673	5.69655	1.22e-08	3.37e-07	ENSMUSG00000051703	tmem198	319998			6.47243	Upregulated
ENSMUSG00000033209.17	345.898	2.04505	0.359268	5.69228	1.25e-08	3.45e-07	ENSMUSG00000026213	stk11ip	71728			6.4624	Upregulated
ENSMUSG00000020169.4	91.3082	-3.58091	0.629515	-5.68835	1.28e-08	3.52e-07	ENSMUSG00000006576	slc4a3	20536			6.45327	Downregulated
ENSMUSG00000021311.8	1173.43	-1.58194	0.278143	-5.68751	1.29e-08	3.53e-07	ENSMUSG00000026235	epha4	13838			6.45196	Downregulated
ENSMUSG00000074802.10	2517.59	1.50911	0.265469	5.68469	1.31e-08	3.58e-07	ENSMUSG00000102052	gm28387				6.44567	Upregulated
ENSMUSG00000031380.10	520.565	1.82103	0.320668	5.67888	1.36e-08	3.7e-07	ENSMUSG00000032908	sgpp2	433323			6.43173	Upregulated
ENSMUSG00000026726.10	194.036	2.51896	0.443825	5.67558	1.38e-08	3.77e-07	ENSMUSG00000026245	farsb	23874			6.4242	Upregulated
ENSMUSG00000049422.6	4617.65	-1.45391	0.25628	-5.67313	1.4e-08	3.81e-07	ENSMUSG00000104018	4833412k13rik				6.41884	Downregulated
ENSMUSG00000025508.13	5674.56	-1.55669	0.274742	-5.666	1.46e-08	3.97e-07	ENSMUSG00000012187	mogat1	68393			6.4016	Downregulated
ENSMUSG00000032548.14	7187.06	1.47496	0.260401	5.66418	1.48e-08	4e-07	ENSMUSG00000032883	acsl3	74205			6.39785	Upregulated
ENSMUSG00000008305.18	1216.42	-1.56757	0.277181	-5.6554	1.55e-08	4.2e-07	ENSMUSG00000079470	utp14b	195434			6.37646	Downregulated
ENSMUSG00000034255.17	406.428	-2.16015	0.382599	-5.646	1.64e-08	4.43e-07	ENSMUSG00000099377	gm6159				6.35353	Downregulated
ENSMUSG00000028430.14	1668.35	-1.79115	0.317307	-5.64484	1.65e-08	4.45e-07	ENSMUSG00000047330	kcne4	57814			6.35183	Downregulated
ENSMUSG00000033031.13	4912.56	1.48674	0.26339	5.64466	1.66e-08	4.45e-07	ENSMUSG00000072978	gm5830				6.35183	Upregulated
ENSMUSG00000053219.15	236.913	2.32312	0.411627	5.64375	1.66e-08	4.46e-07	ENSMUSG00000050711	scg2	20254			6.35036	Upregulated
ENSMUSG00000032372.14	505.557	1.83254	0.325116	5.63656	1.73e-08	4.64e-07	ENSMUSG00000054702	ap1s3	252903			6.33342	Upregulated
ENSMUSG00000022514.14	483.104	1.84236	0.326869	5.63638	1.74e-08	4.64e-07	ENSMUSG00000102235	gm37886				6.33342	Upregulated
ENSMUSG00000005089.15	134.295	2.99224	0.53127	5.63223	1.78e-08	4.74e-07	ENSMUSG00000073643	wdfy1	69368			6.32447	Upregulated
ENSMUSG00000057722.17	50.6808	5.7443	1.01991	5.63217	1.78e-08	4.74e-07	ENSMUSG00000104497	gm10555				6.32447	Upregulated
ENSMUSG00000001506.10	70.2411	4.66784	0.828932	5.63115	1.79e-08	4.76e-07	ENSMUSG00000026248	mrpl44	69163			6.32273	Upregulated
ENSMUSG00000052298.12	2938.23	-1.42183	0.25254	-5.63012	1.8e-08	4.78e-07	ENSMUSG00000026249	serpine2	20720			6.32095	Downregulated
ENSMUSG00000028158.14	1588.53	1.50264	0.267011	5.62763	1.83e-08	4.84e-07	ENSMUSG00000067106	gm5529				6.31551	Upregulated
ENSMUSG00000024824.6	743.933	-1.82412	0.324303	-5.62474	1.86e-08	4.91e-07	ENSMUSG00000100397	gm28071				6.30905	Downregulated
ENSMUSG00000044201.9	506.078	1.82805	0.325116	5.62276	1.88e-08	4.96e-07	ENSMUSG00000004364	cul3	26554			6.30489	Upregulated
ENSMUSG00000021687.14	1312.31	1.61197	0.286828	5.61999	1.91e-08	5.03e-07	ENSMUSG00000103076	gm37902				6.29874	Upregulated
ENSMUSG00000020415.16	635.745	1.72695	0.307466	5.6167	1.95e-08	5.11e-07	ENSMUSG00000090637	gm6189				6.29129	Upregulated
ENSMUSG00000057666.18	1463.99	1.53815	0.274382	5.60589	2.07e-08	5.43e-07	ENSMUSG00000110100	gm45261				6.26497	Upregulated
ENSMUSG00000039239.14	818.763	-1.66102	0.296421	-5.60357	2.1e-08	5.5e-07	ENSMUSG00000087008	gm5530				6.25997	Downregulated
ENSMUSG00000029380.11	95.0372	3.32328	0.593437	5.60006	2.14e-08	5.6e-07	ENSMUSG00000026142	rhbdd1	76867			6.25204	Upregulated
ENSMUSG00000034320.14	894.398	1.65038	0.294723	5.59977	2.15e-08	5.6e-07	ENSMUSG00000104493	gm19552				6.25204	Upregulated
ENSMUSG00000097636.7	145.464	2.72384	0.48687	5.5946	2.21e-08	5.76e-07	ENSMUSG00000100786	gm28940				6.23991	Upregulated
ENSMUSG00000022218.15	491.144	1.95742	0.350313	5.58763	2.3e-08	5.98e-07	ENSMUSG00000067158	col4a4	12829			6.22327	Upregulated
ENSMUSG00000027498.14	2381.4	-1.45321	0.260151	-5.58603	2.32e-08	6.02e-07	ENSMUSG00000079465	col4a3	12828			6.22008	Downregulated
ENSMUSG00000070420.4	397.094	-2.07241	0.371114	-5.58429	2.35e-08	6.07e-07	ENSMUSG00000065055					6.21653	Downregulated
ENSMUSG00000020961.14	56.6713	4.71885	0.845428	5.58161	2.38e-08	6.16e-07	ENSMUSG00000097564	c430014b12rik				6.21064	Upregulated
ENSMUSG00000038671.15	969.832	-1.59618	0.286119	-5.57871	2.42e-08	6.25e-07	ENSMUSG00000026150	mff	75734			6.2042	Downregulated
ENSMUSG00000004069.16	6684.4	-1.35232	0.242789	-5.56994	2.55e-08	6.56e-07	ENSMUSG00000101450	gm28941				6.18313	Downregulated
ENSMUSG00000030554.16	178.393	2.58971	0.465315	5.56551	2.61e-08	6.72e-07	ENSMUSG00000026159	agfg1	15463			6.17288	Upregulated
ENSMUSG00000036061.9	735.018	-1.66325	0.298923	-5.56415	2.63e-08	6.76e-07	ENSMUSG00000101784	gm7553				6.17029	Downregulated
ENSMUSG00000054091.9	1649.63	1.50779	0.271081	5.56213	2.66e-08	6.82e-07	ENSMUSG00000038496	slc19a3	80721			6.16606	Upregulated
ENSMUSG00000032834.10	2192.4	-1.64013	0.294901	-5.56163	2.67e-08	6.83e-07	ENSMUSG00000026166	ccl20	20297			6.16561	Downregulated
ENSMUSG00000037722.7	4906.96	-1.41012	0.253717	-5.55785	2.73e-08	6.97e-07	ENSMUSG00000079140	gm6374				6.15698	Downregulated
ENSMUSG00000040616.3	50.0523	6.17876	1.11273	5.55279	2.81e-08	7.16e-07	ENSMUSG00000045658	pid1	98496			6.14519	Upregulated
ENSMUSG00000005355.8	70.0786	8.27327	1.49093	5.54908	2.87e-08	7.3e-07	ENSMUSG00000036766	dner	227325			6.13677	Upregulated
ENSMUSG00000027804.13	3310.58	-1.43782	0.259247	-5.54616	2.92e-08	7.41e-07	ENSMUSG00000026219	trip12	14897			6.13029	Downregulated
ENSMUSG00000028542.17	3727.17	-1.59291	0.287369	-5.54309	2.97e-08	7.53e-07	ENSMUSG00000103505	gm38374				6.12346	Downregulated
ENSMUSG00000043487.3	922.566	-1.59501	0.288259	-5.53326	3.14e-08	7.95e-07	ENSMUSG00000104503	gm37738				6.09988	Downregulated
ENSMUSG00000034438.16	55.5294	6.92708	1.25438	5.5223	3.35e-08	8.44e-07	ENSMUSG00000073633	fbxo36	66153			6.07354	Upregulated
ENSMUSG00000027894.14	3155.84	-1.44755	0.262144	-5.52197	3.35e-08	8.44e-07	ENSMUSG00000026220	slc16a14	71781			6.07349	Downregulated
ENSMUSG00000025888.5	899.357	1.68847	0.305812	5.52125	3.37e-08	8.46e-07	ENSMUSG00000096802					6.07251	Upregulated
ENSMUSG00000002343.11	500.358	-2.23784	0.405971	-5.51232	3.54e-08	8.89e-07	ENSMUSG00000099693	gm29284				6.05122	Downregulated
ENSMUSG00000030555.16	1115.37	-1.53783	0.279304	-5.50596	3.67e-08	9.2e-07	ENSMUSG00000052477	c130026i21rik	620078			6.0363	Downregulated
ENSMUSG00000019975.12	1017.1	1.82024	0.330661	5.50485	3.69e-08	9.24e-07	ENSMUSG00000064281	rpl19-ps1				6.03435	Upregulated
ENSMUSG00000009293.17	2354.54	-1.55512	0.282543	-5.50403	3.71e-08	9.27e-07	ENSMUSG00000061852	gm53056				6.03309	Downregulated
ENSMUSG00000035929.11	1290.78	1.60559	0.292098	5.49676	3.87e-08	9.64e-07	ENSMUSG00000101279	gm18342				6.01597	Upregulated
ENSMUSG00000024937.14	2217.48	-1.54314	0.280789	-5.49575	3.89e-08	9.68e-07	ENSMUSG00000089844	a530032d15rik	381287			6.01423	Downregulated
ENSMUSG00000045328.11	5850.73	1.51446	0.275601	5.49514	3.9e-08	9.69e-07	ENSMUSG00000072109	a530040e14rik	621875			6.01352	Upregulated
ENSMUSG00000002957.11	4266.67	-1.41065	0.256751	-5.49424	3.92e-08	9.73e-07	ENSMUSG00000089763					6.01206	Downregulated
ENSMUSG00000049093.9	54.1413	4.63107	0.843058	5.49318	3.95e-08	9.77e-07	ENSMUSG00000089716	gm6264				6.01022	Upregulated
ENSMUSG00000020648.2	895.065	-1.61839	0.294701	-5.49164	3.98e-08	9.84e-07	ENSMUSG00000079457	gm7609	665378			6.0072	Downregulated
ENSMUSG00000068856.3	3090.16	-1.60221	0.291811	-5.49057	4.01e-08	9.88e-07	ENSMUSG00000090252	gm16028				6.00532	Downregulated
ENSMUSG00000058997.7	3898.2	-1.36187	0.248103	-5.48912	4.04e-08	9.94e-07	ENSMUSG00000079455	gm16026				6.00253	Downregulated
ENSMUSG00000042742.7	1730.27	1.53804	0.280236	5.48839	4.06e-08	9.97e-07	ENSMUSG00000091199	gm2619				6.00151	Upregulated
ENSMUSG00000002227.15	748.357	1.65584	0.301802	5.48651	4.1e-08	1.01e-06	ENSMUSG00000089652	gm16025				5.99764	Upregulated
ENSMUSG00000027994.14	465.344	1.85597	0.338319	5.48585	4.11e-08	1.01e-06	ENSMUSG00000089937	gm7281				5.99678	Upregulated
ENSMUSG00000039831.16	5349.57	1.53589	0.280012	5.4851	4.13e-08	1.01e-06	ENSMUSG00000101751	gm2427				5.99568	Upregulated
ENSMUSG00000052146.15	4392.12	-1.69747	0.309487	-5.48479	4.14e-08	1.01e-06	ENSMUSG00000089714	gm16092				5.99568	Downregulated
ENSMUSG00000020473.13	1795.43	1.5397	0.280851	5.48226	4.2e-08	1.02e-06	ENSMUSG00000090186	gm52951				5.99023	Upregulated
ENSMUSG00000041308.5	3620	-1.37109	0.25016	-5.48085	4.23e-08	1.03e-06	ENSMUSG00000070034	sp110	109032			5.98752	Downregulated
ENSMUSG00000028266.17	3378.03	-1.37829	0.25157	-5.47877	4.28e-08	1.04e-06	ENSMUSG00000090103	gm16094				5.98316	Downregulated
ENSMUSG00000037139.15	101.333	3.15124	0.575207	5.47844	4.29e-08	1.04e-06	ENSMUSG00000070031	sp140	434484			5.98311	Upregulated
ENSMUSG00000022893.14	21108.9	-1.3004	0.237384	-5.47804	4.3e-08	1.04e-06	ENSMUSG00000073628	gm10552				5.98286	Downregulated
ENSMUSG00000030087.11	170.807	2.48674	0.454029	5.47706	4.32e-08	1.04e-06	ENSMUSG00000090246	gm17017				5.9812	Upregulated
ENSMUSG00000041120.6	864.13	-1.71234	0.31299	-5.47089	4.48e-08	1.08e-06	ENSMUSG00000026222	sp100	20684			5.96683	Downregulated
ENSMUSG00000066800.11	81.4977	3.48013	0.637509	5.45895	4.79e-08	1.15e-06	ENSMUSG00000052760	a630001g21rik	319997			5.93834	Upregulated
ENSMUSG00000053475.5	831.35	-1.59875	0.292943	-5.45756	4.83e-08	1.16e-06	ENSMUSG00000036707	cab39	12283			5.93569	Downregulated
ENSMUSG00000034636.9	5526.06	-1.407	0.257837	-5.45693	4.84e-08	1.16e-06	ENSMUSG00000026223	itm2c	64294			5.9349	Downregulated
ENSMUSG00000058446.14	3754.79	1.50748	0.276453	5.45293	4.95e-08	1.19e-06	ENSMUSG00000099767	gm28884				5.92586	Upregulated
ENSMUSG00000050538.8	50.7593	4.91168	0.901555	5.44801	5.09e-08	1.22e-06	ENSMUSG00000099342	gm18180				5.91458	Upregulated
ENSMUSG00000031557.16	2965.68	1.37214	0.251935	5.44642	5.14e-08	1.23e-06	ENSMUSG00000026227	2810459m11rik	72792			5.91143	Upregulated
ENSMUSG00000028657.14	3635.78	1.37739	0.253308	5.43761	5.4e-08	1.29e-06	ENSMUSG00000026229	psmd1	70247			5.8907	Upregulated
ENSMUSG00000032064.17	826.15	1.70573	0.31398	5.43262	5.55e-08	1.32e-06	ENSMUSG00000077274	gm22786	115000000			5.87927	Upregulated
ENSMUSG00000024251.9	2178.32	-1.48825	0.273977	-5.43202	5.57e-08	1.32e-06	ENSMUSG00000026228	htr2b	15559			5.87855	Downregulated
ENSMUSG00000007805.4	799.717	-1.72097	0.316891	-5.43078	5.61e-08	1.33e-06	ENSMUSG00000103272	gm37914				5.87627	Downregulated
ENSMUSG00000100157.6	51.3848	-5.98406	1.10314	-5.42457	5.81e-08	1.37e-06	ENSMUSG00000062590	armc9	78795			5.8619	Downregulated
ENSMUSG00000035960.13	2393.21	-1.40036	0.258645	-5.41423	6.16e-08	1.45e-06	ENSMUSG00000026234	ncl	17975			5.83751	Downregulated
ENSMUSG00000026142.15	5626.56	-1.34588	0.248628	-5.41322	6.19e-08	1.46e-06	ENSMUSG00000073627	c130036l24rik				5.83579	Downregulated
ENSMUSG00000024806.3	72.4698	8.28714	1.53432	5.40117	6.62e-08	1.56e-06	ENSMUSG00000101328	rpl30-ps6				5.808	Upregulated
ENSMUSG00000032802.8	5848.94	1.31878	0.244166	5.40115	6.62e-08	1.56e-06	ENSMUSG00000026238	ptma	19231			5.808	Upregulated
ENSMUSG00000046691.13	4296.14	-1.47971	0.274127	-5.39792	6.74e-08	1.58e-06	ENSMUSG00000026239	pde6d	18582			5.80089	Downregulated
ENSMUSG00000071076.6	4228.84	-1.59664	0.295868	-5.39646	6.8e-08	1.59e-06	ENSMUSG00000026240	cops7b	26895			5.79808	Downregulated
ENSMUSG00000048832.8	733.789	-1.71356	0.317587	-5.39557	6.83e-08	1.6e-06	ENSMUSG00000053333	dis3l2	208718			5.79723	Downregulated
ENSMUSG00000052353.13	48.7167	6.07618	1.12616	5.39551	6.83e-08	1.6e-06	ENSMUSG00000102649	gm38021				5.79723	Upregulated
ENSMUSG00000027379.13	3574.34	1.39759	0.259395	5.3879	7.13e-08	1.66e-06	ENSMUSG00000084106	gm6136				5.77956	Upregulated
ENSMUSG00000029416.17	592.543	-1.90048	0.352885	-5.38556	7.22e-08	1.68e-06	ENSMUSG00000101940	akp-ps1				5.77463	Downregulated
ENSMUSG00000027843.13	739.731	1.63014	0.302799	5.38357	7.3e-08	1.7e-06	ENSMUSG00000036500	akp3	11648			5.77056	Upregulated
ENSMUSG00000003955.7	4025.59	1.44441	0.268326	5.38305	7.32e-08	1.7e-06	ENSMUSG00000026247	ecel1	13599			5.77001	Upregulated
ENSMUSG00000035258.14	68.6146	3.77962	0.702228	5.38234	7.35e-08	1.7e-06	ENSMUSG00000036480	prss56	69453			5.76962	Upregulated
ENSMUSG00000026683.14	2837.5	1.44351	0.268196	5.38229	7.35e-08	1.7e-06	ENSMUSG00000026251	chrnd	11447			5.76962	Upregulated
ENSMUSG00000042985.7	50.3939	6.74968	1.25442	5.3807	7.42e-08	1.71e-06	ENSMUSG00000026254	eif4e2	26987			5.76654	Upregulated
ENSMUSG00000028175.15	1620.47	1.53396	0.285101	5.38042	7.43e-08	1.71e-06	ENSMUSG00000026255	efhd1	98363			5.76654	Upregulated
ENSMUSG00000029591.14	711.441	-1.70086	0.316323	-5.37696	7.58e-08	1.74e-06	ENSMUSG00000048000	gigyf2	227331			5.7589	Downregulated
ENSMUSG00000039183.5	1158.97	-1.77109	0.329433	-5.37618	7.61e-08	1.75e-06	ENSMUSG00000026259	ngef	53972			5.75774	Downregulated
ENSMUSG00000060862.9	472.705	-1.87462	0.348826	-5.37408	7.7e-08	1.76e-06	ENSMUSG00000079434	neu2	23956			5.75338	Downregulated
ENSMUSG00000028713.17	4097.77	-1.4433	0.268625	-5.37294	7.75e-08	1.77e-06	ENSMUSG00000090994	gm6153				5.75135	Downregulated
ENSMUSG00000025083.17	47.2441	5.33387	0.992826	5.37241	7.77e-08	1.78e-06	ENSMUSG00000026288	inpp5d	16331			5.75077	Upregulated
ENSMUSG00000021228.14	65.7832	-4.26688	0.79478	-5.36863	7.93e-08	1.81e-06	ENSMUSG00000026289	atg16l1	77040			5.74238	Downregulated
ENSMUSG00000052105.16	214.306	2.23609	0.416548	5.36815	7.95e-08	1.81e-06	ENSMUSG00000087968	gm25395	115000000			5.74191	Upregulated
ENSMUSG00000060063.9	57.2351	4.33409	0.807792	5.36536	8.08e-08	1.84e-06	ENSMUSG00000089281	scarna6	100000000			5.73591	Upregulated
ENSMUSG00000003541.6	966.488	1.5353	0.286226	5.36393	8.14e-08	1.85e-06	ENSMUSG00000056055	sag	20215			5.73317	Upregulated
ENSMUSG00000086841.1	1199.69	-1.59329	0.297157	-5.36177	8.24e-08	1.87e-06	ENSMUSG00000070738	dgkd	227333			5.72867	Downregulated
ENSMUSG00000059182.7	1385.63	1.48232	0.2769	5.35327	8.64e-08	1.95e-06	ENSMUSG00000101942	gm19582	101000000			5.70895	Upregulated
ENSMUSG00000017652.16	586.039	-1.68644	0.315148	-5.35125	8.73e-08	1.97e-06	ENSMUSG00000103591	gm38365				5.70481	Downregulated
ENSMUSG00000034761.15	2135.14	1.53458	0.286861	5.34956	8.82e-08	1.99e-06	ENSMUSG00000005501	usp40	227334			5.70146	Upregulated
ENSMUSG00000022708.16	16653.2	-1.29887	0.24287	-5.348	8.89e-08	2e-06	ENSMUSG00000090165	ugt1a10	394430			5.69841	Downregulated
ENSMUSG00000021273.9	1456.08	1.5361	0.287339	5.34594	8.99e-08	2.02e-06	ENSMUSG00000092220	gm20528				5.69417	Upregulated
ENSMUSG00000024421.16	49.0794	5.23789	0.981491	5.33667	9.47e-08	2.12e-06	ENSMUSG00000090124	ugt1a7c	394432			5.67265	Upregulated
ENSMUSG00000034714.9	516.489	-1.80464	0.338364	-5.33342	9.64e-08	2.16e-06	ENSMUSG00000090145	ugt1a6b	394435			5.66555	Downregulated
ENSMUSG00000041556.8	129.13	2.73619	0.513205	5.33157	9.74e-08	2.18e-06	ENSMUSG00000054545	ugt1a6a	94284			5.66182	Upregulated
ENSMUSG00000030867.7	1274.1	1.50009	0.281889	5.32155	1.03e-07	2.3e-06	ENSMUSG00000081488	gm15368				5.63856	Upregulated
ENSMUSG00000022272.17	4902.49	-1.31389	0.247626	-5.30596	1.12e-07	2.5e-06	ENSMUSG00000090171	ugt1a2	22236			5.6021	Downregulated
ENSMUSG00000047547.14	707.701	1.60088	0.301811	5.30425	1.13e-07	2.52e-06	ENSMUSG00000089960	ugt1a1	394436			5.5987	Upregulated
ENSMUSG00000102694.1	45.3786	6.06526	1.14406	5.30153	1.15e-07	2.55e-06	ENSMUSG00000079429	mroh2a	100000000			5.59292	Upregulated
ENSMUSG00000097448.1	80.9266	3.5448	0.668691	5.30111	1.15e-07	2.56e-06	ENSMUSG00000044783	hjurp	212427			5.59261	Upregulated
ENSMUSG00000061833.5	72.1033	-3.6879	0.695921	-5.2993	1.16e-07	2.58e-06	ENSMUSG00000036251	trpm8	171382			5.589	Downregulated
ENSMUSG00000038611.17	2490.38	-1.3787	0.260275	-5.29707	1.18e-07	2.6e-06	ENSMUSG00000062310	glrp1	14659			5.58437	Downregulated
ENSMUSG00000005718.7	551.271	-1.74026	0.328745	-5.29365	1.2e-07	2.65e-06	ENSMUSG00000100798	gm19589	101000000			5.57693	Downregulated
ENSMUSG00000060002.14	8959.22	1.52943	0.288962	5.29285	1.2e-07	2.66e-06	ENSMUSG00000100367	gm29336				5.57571	Upregulated
ENSMUSG00000025823.9	7278.43	1.40194	0.265007	5.29021	1.22e-07	2.69e-06	ENSMUSG00000049866	arl4c	320982			5.57012	Upregulated
ENSMUSG00000027210.20	152.551	2.52897	0.478335	5.28703	1.24e-07	2.73e-06	ENSMUSG00000101736	gm29335				5.56327	Upregulated
ENSMUSG00000072235.5	1691.84	1.40218	0.265282	5.28561	1.25e-07	2.75e-06	ENSMUSG00000097398	platr5	78650			5.56058	Upregulated
ENSMUSG00000031342.17	134.664	2.76023	0.522516	5.28256	1.27e-07	2.79e-06	ENSMUSG00000099848	gm29337				5.55402	Upregulated
ENSMUSG00000029581.14	2310.02	1.5601	0.295808	5.27404	1.33e-07	2.92e-06	ENSMUSG00000099544	gm18699				5.5345	Upregulated
ENSMUSG00000024588.8	1688.41	1.39068	0.263881	5.2701	1.36e-07	2.98e-06	ENSMUSG00000036206	sh3bp4	98402			5.52586	Upregulated
ENSMUSG00000079057.4	321.373	2.03015	0.385507	5.26618	1.39e-07	3.04e-06	ENSMUSG00000102700	gm38312				5.51726	Upregulated
ENSMUSG00000023224.12	58.1487	4.22786	0.804236	5.25699	1.46e-07	3.19e-06	ENSMUSG00000055013	agap1	347722			5.49622	Upregulated
ENSMUSG00000046203.11	54.1925	7.91052	1.50528	5.25517	1.48e-07	3.22e-06	ENSMUSG00000104114	gm37297				5.49276	Upregulated
ENSMUSG00000034457.10	114.898	2.80468	0.533721	5.25495	1.48e-07	3.22e-06	ENSMUSG00000101662	gm28499				5.49276	Upregulated
ENSMUSG00000039018.15	541.572	-1.76149	0.335255	-5.25418	1.49e-07	3.22e-06	ENSMUSG00000103252	gm37521				5.49162	Downregulated
ENSMUSG00000038175.9	1248.12	-1.53004	0.291339	-5.25173	1.51e-07	3.26e-06	ENSMUSG00000026301	iqca	74918			5.48683	Downregulated
ENSMUSG00000025579.14	764.401	1.68121	0.320134	5.25159	1.51e-07	3.26e-06	ENSMUSG00000044337	ackr3	12778			5.48683	Upregulated
ENSMUSG00000029036.18	1449.55	-1.55858	0.296878	-5.24991	1.52e-07	3.28e-06	ENSMUSG00000034432	cops8	108679			5.48355	Downregulated
ENSMUSG00000034684.12	457.912	2.03916	0.388732	5.24567	1.56e-07	3.36e-06	ENSMUSG00000048126	col6a3	12835			5.47421	Upregulated
ENSMUSG00000027699.19	6338.98	1.30328	0.248754	5.23925	1.61e-07	3.47e-06	ENSMUSG00000026303	mlph	171531			5.45976	Upregulated
ENSMUSG00000008035.12	3005.8	-1.38783	0.265149	-5.23416	1.66e-07	3.56e-06	ENSMUSG00000026304	rab17	19329			5.44846	Downregulated
ENSMUSG00000070867.4	157.967	-2.52494	0.48253	-5.2327	1.67e-07	3.58e-06	ENSMUSG00000026305	lrrfip1	16978			5.44571	Downregulated
ENSMUSG00000027472.14	2060.4	-1.42411	0.272568	-5.2248	1.74e-07	3.73e-06	ENSMUSG00000070732	rbm44	329207			5.4278	Downregulated
ENSMUSG00000099681.1	242.421	2.07968	0.39869	5.21628	1.83e-07	3.9e-06	ENSMUSG00000100018	gm7776				5.40849	Upregulated
ENSMUSG00000026857.9	780.778	-1.73093	0.33189	-5.21537	1.83e-07	3.92e-06	ENSMUSG00000034343	ube2f	67921			5.40702	Downregulated
ENSMUSG00000027395.15	1563.69	-1.48344	0.284502	-5.21414	1.85e-07	3.94e-06	ENSMUSG00000083064	gm7785				5.4048	Downregulated
ENSMUSG00000097392.2	259.967	-2.07423	0.398187	-5.20917	1.9e-07	4.04e-06	ENSMUSG00000097285					5.39383	Downregulated
ENSMUSG00000052698.14	4026.29	-1.36732	0.262584	-5.20719	1.92e-07	4.08e-06	ENSMUSG00000026307	scly	50880			5.38985	Downregulated
ENSMUSG00000032661.9	799.285	1.56542	0.300643	5.20691	1.92e-07	4.08e-06	ENSMUSG00000090322	gm17090				5.38985	Upregulated
ENSMUSG00000034614.14	301.739	-1.96285	0.377116	-5.20491	1.94e-07	4.11e-06	ENSMUSG00000049515	espnl	227357			5.38583	Downregulated
ENSMUSG00000034127.14	305.912	-1.93232	0.371965	-5.1949	2.05e-07	4.33e-06	ENSMUSG00000026308	klhl30	70788			5.3631	Downregulated
ENSMUSG00000006442.10	2944.84	-1.59284	0.306714	-5.19324	2.07e-07	4.37e-06	ENSMUSG00000047443	erfe	227358			5.35987	Downregulated
ENSMUSG00000045216.7	5622.1	-1.29138	0.248817	-5.19008	2.1e-07	4.43e-06	ENSMUSG00000026309	ilkap	67444			5.35316	Downregulated
ENSMUSG00000017830.15	89.1563	3.2161	0.619839	5.18861	2.12e-07	4.46e-06	ENSMUSG00000067071	hes6	55927			5.35038	Upregulated
ENSMUSG00000015837.15	19523.2	-1.27947	0.246638	-5.18767	2.13e-07	4.48e-06	ENSMUSG00000055866	per2	18627			5.34884	Downregulated
ENSMUSG00000047746.14	338.45	-1.86716	0.360524	-5.17901	2.23e-07	4.68e-06	ENSMUSG00000100151	gm28382				5.32932	Downregulated
ENSMUSG00000063953.2	230.698	-2.19336	0.424129	-5.17145	2.32e-07	4.87e-06	ENSMUSG00000101958	gm19085				5.31237	Downregulated
ENSMUSG00000022914.15	5501.06	-1.2641	0.244518	-5.16974	2.34e-07	4.91e-06	ENSMUSG00000034292	traf3ip1	74019			5.30906	Downregulated
ENSMUSG00000027306.15	3403.62	1.45644	0.281901	5.16649	2.39e-07	4.99e-06	ENSMUSG00000026311	asb1	65247			5.30215	Upregulated
ENSMUSG00000049100.15	713.793	1.64434	0.318614	5.16093	2.46e-07	5.13e-06	ENSMUSG00000100980	gm29100				5.28989	Upregulated
ENSMUSG00000000244.17	70.194	3.77745	0.732298	5.15834	2.49e-07	5.19e-06	ENSMUSG00000007805	twist2	13345			5.28454	Upregulated
ENSMUSG00000068740.13	3601.4	-1.58154	0.307034	-5.15102	2.59e-07	5.39e-06	ENSMUSG00000101414	gm29101				5.2682	Downregulated
ENSMUSG00000082450.1	62.4131	8.0555	1.56571	5.14495	2.68e-07	5.56e-06	ENSMUSG00000026313	hdac4	208727			5.2548	Upregulated
ENSMUSG00000050914.16	62.7795	3.76001	0.730958	5.14394	2.69e-07	5.58e-06	ENSMUSG00000026260	ndufa10	67273	ndufa10	Oxidative Phosphorylation	5.25312	Upregulated
ENSMUSG00000050914.16	62.7795	3.76001	0.730958	5.14394	2.69e-07	5.58e-06	ENSMUSG00000026260	ndufa10	67273	ndufa10	Oxidative Phosphorylation	5.25312	Upregulated
ENSMUSG00000050914.16	62.7795	3.76001	0.730958	5.14394	2.69e-07	5.58e-06	ENSMUSG00000026260	ndufa10	67273	ndufa10	Oxidative Phosphorylation	5.25312	Upregulated
ENSMUSG00000022386.12	483.289	-1.69184	0.32935	-5.13689	2.79e-07	5.79e-06	ENSMUSG00000073616	cops9	66915			5.23746	Downregulated
ENSMUSG00000050345.8	341.065	1.84747	0.359691	5.13626	2.8e-07	5.8e-06	ENSMUSG00000044055	otos	260301			5.23664	Upregulated
ENSMUSG00000023971.8	691.12	-1.64321	0.320227	-5.13139	2.88e-07	5.94e-06	ENSMUSG00000034220	gpc1	14733			5.22605	Downregulated
ENSMUSG00000050737.13	71.4997	3.56257	0.694444	5.13011	2.9e-07	5.97e-06	ENSMUSG00000034212	ankmy1	241158			5.22371	Upregulated
ENSMUSG00000020238.14	2617.55	-1.73593	0.338773	-5.12417	2.99e-07	6.16e-06	ENSMUSG00000047067	dusp28	67446			5.21067	Downregulated
ENSMUSG00000001518.12	277.29	-2.22609	0.434469	-5.1237	3e-07	6.16e-06	ENSMUSG00000097251	5033417f24rik	75995			5.21023	Downregulated
ENSMUSG00000038936.13	599.748	1.62547	0.317358	5.12188	3.03e-07	6.21e-06	ENSMUSG00000026269	rnpepl1	108657			5.20665	Upregulated
ENSMUSG00000030137.8	60.0872	3.85547	0.753467	5.11697	3.1e-07	6.37e-06	ENSMUSG00000100632	9430060i03rik	100000000			5.19599	Upregulated
ENSMUSG00000068105.10	160.512	-2.61058	0.510436	-5.1144	3.15e-07	6.44e-06	ENSMUSG00000026270	capn10	23830			5.19133	Downregulated
ENSMUSG00000051890.13	384.233	1.8982	0.371149	5.11439	3.15e-07	6.44e-06	ENSMUSG00000026271	gpr35	64095			5.19133	Upregulated
ENSMUSG00000004473.10	42.8125	5.19064	1.01524	5.1127	3.18e-07	6.49e-06	ENSMUSG00000045091	aqp12	208760			5.18807	Upregulated
ENSMUSG00000025486.17	329.141	-1.88619	0.369363	-5.10662	3.28e-07	6.69e-06	ENSMUSG00000014602	kif1a	16560			5.17471	Downregulated
ENSMUSG00000041237.12	220.942	-2.11125	0.4135	-5.1058	3.29e-07	6.71e-06	ENSMUSG00000034159	mab21l4	71874			5.17346	Downregulated
ENSMUSG00000064373.11	4097.77	1.32457	0.259467	5.10498	3.31e-07	6.72e-06	ENSMUSG00000084989	crocc2	381284			5.17241	Upregulated
ENSMUSG00000097772.7	359.831	-1.83937	0.360322	-5.10479	3.31e-07	6.72e-06	ENSMUSG00000047793	sned1	208777			5.17241	Downregulated
ENSMUSG00000055491.13	1814.99	-1.48167	0.290451	-5.10127	3.37e-07	6.84e-06	ENSMUSG00000026273	mterf4	69821			5.16495	Downregulated
ENSMUSG00000091562.3	856.553	-1.47964	0.290106	-5.10032	3.39e-07	6.86e-06	ENSMUSG00000101172	gm28535	105000000			5.16341	Downregulated
ENSMUSG00000022554.6	724.982	-1.85337	0.363453	-5.09932	3.41e-07	6.89e-06	ENSMUSG00000100351	gm7867				5.16175	Downregulated
ENSMUSG00000025507.13	164.92	-2.37852	0.466507	-5.09858	3.42e-07	6.91e-06	ENSMUSG00000026274	pask	269224			5.16066	Downregulated
ENSMUSG00000020923.17	5357.29	-1.25299	0.245888	-5.09579	3.47e-07	7e-06	ENSMUSG00000026275	ppp1r7	66385			5.1549	Downregulated
ENSMUSG00000090877.3	977.48	1.44399	0.283437	5.09455	3.5e-07	7.04e-06	ENSMUSG00000064389	gm26446	115000000			5.15267	Upregulated
ENSMUSG00000006732.14	1093.82	-1.51848	0.298154	-5.09293	3.53e-07	7.09e-06	ENSMUSG00000034088	hdlbp	110611			5.14958	Downregulated
ENSMUSG00000026304.13	138.873	2.77175	0.544371	5.09165	3.55e-07	7.12e-06	ENSMUSG00000090489	gm17415	108000000			5.14727	Upregulated
ENSMUSG00000021326.11	2054.53	-1.36717	0.2686	-5.08998	3.58e-07	7.18e-06	ENSMUSG00000026276	septin2	18000			5.14407	Downregulated
ENSMUSG00000083773.4	10195.7	1.24913	0.245665	5.0847	3.68e-07	7.37e-06	ENSMUSG00000034066	farp2	227377			5.13261	Upregulated
ENSMUSG00000039474.13	716.15	-1.61239	0.317144	-5.0841	3.69e-07	7.38e-06	ENSMUSG00000026277	stk25	59041			5.13183	Downregulated
ENSMUSG00000034855.13	80.1888	3.23924	0.637266	5.08303	3.71e-07	7.41e-06	ENSMUSG00000100927	gm28536				5.13001	Upregulated
ENSMUSG00000072582.9	1538.92	-1.36496	0.268691	-5.08004	3.77e-07	7.52e-06	ENSMUSG00000026278	bok	51800			5.12379	Downregulated
ENSMUSG00000038871.5	511.112	1.65659	0.326451	5.07454	3.88e-07	7.73e-06	ENSMUSG00000026279	thap4	67026			5.11184	Upregulated
ENSMUSG00000029860.16	4936.94	-1.33891	0.264177	-5.06823	4.02e-07	7.98e-06	ENSMUSG00000101952	gm10550				5.09805	Downregulated
ENSMUSG00000032849.13	4822.91	-1.24302	0.245461	-5.06404	4.1e-07	8.15e-06	ENSMUSG00000026280	atg4b	66615			5.08911	Downregulated
ENSMUSG00000086578.2	41.8506	5.86089	1.15744	5.06365	4.11e-07	8.15e-06	ENSMUSG00000026281	dtymk	21915			5.08885	Upregulated
ENSMUSG00000038658.15	3738.85	-1.25823	0.248627	-5.06071	4.18e-07	8.26e-06	ENSMUSG00000026283	ing5	66262			5.08276	Downregulated
ENSMUSG00000074221.12	1389.21	-1.36594	0.27005	-5.0581	4.23e-07	8.37e-06	ENSMUSG00000073609	d2hgdh	98314			5.07742	Downregulated
ENSMUSG00000020256.14	29279.3	-1.23383	0.243954	-5.05766	4.24e-07	8.37e-06	ENSMUSG00000101660	gm18666				5.07703	Downregulated
ENSMUSG00000040483.15	408.302	1.72579	0.341275	5.05688	4.26e-07	8.4e-06	ENSMUSG00000093805	gal3st2b	100000000			5.07586	Upregulated
ENSMUSG00000028678.13	1282.88	1.39304	0.27549	5.0566	4.27e-07	8.4e-06	ENSMUSG00000099624	gm7889				5.07583	Upregulated
ENSMUSG00000024795.10	2287.78	1.47149	0.291083	5.05524	4.3e-07	8.45e-06	ENSMUSG00000100347	gm7895				5.07336	Upregulated
ENSMUSG00000040620.15	1701.01	-1.34745	0.26672	-5.05191	4.37e-07	8.58e-06	ENSMUSG00000051185	fam174a	67698			5.06638	Downregulated
ENSMUSG00000005107.13	152.533	2.38246	0.471644	5.0514	4.39e-07	8.59e-06	ENSMUSG00000103973	bc055308				5.06583	Upregulated
ENSMUSG00000032322.14	145.101	2.53097	0.501184	5.04997	4.42e-07	8.65e-06	ENSMUSG00000081051	gm15427				5.06318	Upregulated
ENSMUSG00000022792.16	1635.27	-1.34756	0.266892	-5.04906	4.44e-07	8.67e-06	ENSMUSG00000095955					5.06173	Downregulated
ENSMUSG00000023963.9	1030.16	1.47374	0.292081	5.04566	4.52e-07	8.82e-06	ENSMUSG00000044757	gm6430				5.0546	Upregulated
ENSMUSG00000078452.10	182.771	2.2396	0.444047	5.04361	4.57e-07	8.9e-06	ENSMUSG00000026331	slco6c1	74441			5.05055	Upregulated
ENSMUSG00000023805.16	1248.02	-1.38568	0.274825	-5.04203	4.61e-07	8.96e-06	ENSMUSG00000044768	macir	52392			5.04758	Downregulated
ENSMUSG00000078606.8	84.3045	3.21731	0.639135	5.03385	4.81e-07	9.34e-06	ENSMUSG00000040648	ppip5k2	227399			5.02982	Upregulated
ENSMUSG00000094392.1	308.018	2.48452	0.49358	5.03367	4.81e-07	9.34e-06	ENSMUSG00000026333	gin1	252876			5.02982	Upregulated
ENSMUSG00000027405.16	10809	-1.22606	0.243683	-5.03137	4.87e-07	9.43e-06	ENSMUSG00000026335	pam	18484			5.02547	Downregulated
ENSMUSG00000051391.9	11536.3	-1.23848	0.246159	-5.03123	4.87e-07	9.43e-06	ENSMUSG00000104140	gm37140				5.02547	Downregulated
ENSMUSG00000032009.8	3460.88	-1.34267	0.266942	-5.02981	4.91e-07	9.49e-06	ENSMUSG00000089782	btf3-ps1				5.02287	Downregulated
ENSMUSG00000050244.8	4245.65	-1.25851	0.250402	-5.02596	5.01e-07	9.67e-06	ENSMUSG00000089706	b230216n24rik	78603			5.01475	Downregulated
ENSMUSG00000026456.18	4560.21	-1.34127	0.266984	-5.02379	5.07e-07	9.76e-06	ENSMUSG00000089791	gm3555				5.01042	Downregulated
ENSMUSG00000030747.5	318.955	2.06335	0.410834	5.02233	5.1e-07	9.82e-06	ENSMUSG00000100009	gm7967				5.00773	Upregulated
ENSMUSG00000100954.4	230.594	-2.0458	0.407423	-5.02133	5.13e-07	9.85e-06	ENSMUSG00000099686	gm29460				5.0064	Downregulated
ENSMUSG00000006585.2	1725.74	-1.54457	0.307609	-5.02122	5.13e-07	9.85e-06	ENSMUSG00000082431	prdx2-ps1				5.0064	Downregulated
ENSMUSG00000055805.14	261.838	2.05565	0.409807	5.01614	5.27e-07	1.01e-05	ENSMUSG00000099835	gm29668				4.99551	Upregulated
ENSMUSG00000041215.15	1646.09	-1.32655	0.2647	-5.01152	5.4e-07	1.03e-05	ENSMUSG00000100794	gm29667				4.98568	Downregulated
ENSMUSG00000031730.17	711.923	-1.53744	0.306976	-5.00833	5.49e-07	1.05e-05	ENSMUSG00000100222	psmb6-ps2				4.97905	Downregulated
ENSMUSG00000033161.10	37853.9	-1.23239	0.246124	-5.0072	5.52e-07	1.05e-05	ENSMUSG00000100349	gm28188				4.97757	Downregulated
ENSMUSG00000022323.11	1990.66	1.39302	0.278207	5.00714	5.52e-07	1.05e-05	ENSMUSG00000099375	gm28187				4.97757	Upregulated
ENSMUSG00000047710.8	2076.59	-1.29524	0.258779	-5.00519	5.58e-07	1.06e-05	ENSMUSG00000047496	rnf152	320311			4.97374	Downregulated
ENSMUSG00000023505.13	846.866	1.50208	0.30014	5.00458	5.6e-07	1.06e-05	ENSMUSG00000067017	capza1-ps1				4.97297	Upregulated
ENSMUSG00000086607.7	365.817	1.75491	0.350715	5.00382	5.62e-07	1.07e-05	ENSMUSG00000056536	pign	27392			4.97183	Upregulated
ENSMUSG00000106181.1	105.828	-2.98466	0.597066	-4.99887	5.77e-07	1.09e-05	ENSMUSG00000100672	gm28404				4.96129	Downregulated
ENSMUSG00000024885.8	603.143	1.69566	0.339588	4.99329	5.94e-07	1.12e-05	ENSMUSG00000026319	relch	227446			4.9493	Upregulated
ENSMUSG00000028412.17	1726.41	1.34603	0.269636	4.99204	5.97e-07	1.13e-05	ENSMUSG00000104044	gm37566				4.94724	Upregulated
ENSMUSG00000054717.7	7549.1	1.22542	0.245489	4.99174	5.98e-07	1.13e-05	ENSMUSG00000026321	tnfrsf11a	21934			4.94724	Upregulated
ENSMUSG00000032977.8	1219.67	-1.60464	0.321468	-4.9916	5.99e-07	1.13e-05	ENSMUSG00000099843	gm7160	635504			4.94724	Downregulated
ENSMUSG00000027254.13	139.241	2.49731	0.500531	4.98932	6.06e-07	1.14e-05	ENSMUSG00000038866	zcchc2	227449			4.94272	Upregulated
ENSMUSG00000100459.6	149.56	-2.39773	0.481064	-4.98422	6.22e-07	1.17e-05	ENSMUSG00000101583	gm20753	626049			4.93183	Downregulated
ENSMUSG00000043284.12	829.245	-1.45628	0.292399	-4.98046	6.34e-07	1.19e-05	ENSMUSG00000044340	phlpp1	98432			4.92448	Downregulated
ENSMUSG00000026980.15	44.7214	6.07925	1.22063	4.98043	6.34e-07	1.19e-05	ENSMUSG00000100247	a530053m12rik				4.92448	Upregulated
ENSMUSG00000029552.19	1957.53	1.29456	0.260003	4.97903	6.39e-07	1.2e-05	ENSMUSG00000099604	gm6651				4.9224	Upregulated
ENSMUSG00000025239.2	2420.95	-1.39951	0.281084	-4.97898	6.39e-07	1.2e-05	ENSMUSG00000057329	bcl2	12043			4.9224	Downregulated
ENSMUSG00000029769.16	265.337	1.96908	0.395647	4.97687	6.46e-07	1.21e-05	ENSMUSG00000054006	d630008o14rik				4.91825	Upregulated
ENSMUSG00000025503.5	4748.74	-1.35363	0.272108	-4.97462	6.54e-07	1.22e-05	ENSMUSG00000103348	gm37053				4.91378	Downregulated
ENSMUSG00000054027.7	1331.35	-1.42917	0.287411	-4.97256	6.61e-07	1.23e-05	ENSMUSG00000009905	kdsr	70750			4.90973	Downregulated
ENSMUSG00000041836.10	327.074	1.79943	0.361934	4.97171	6.64e-07	1.23e-05	ENSMUSG00000009907	vps4b	20479			4.90844	Upregulated
ENSMUSG00000022779.14	1792.93	-1.38355	0.278299	-4.97147	6.64e-07	1.23e-05	ENSMUSG00000067006	serpinb5	20724			4.90844	Downregulated
ENSMUSG00000059173.19	386.501	-1.77263	0.356645	-4.97031	6.68e-07	1.24e-05	ENSMUSG00000058017	serpinb3d	394252			4.90641	Downregulated
ENSMUSG00000022946.8	884.361	-1.44474	0.2907	-4.96985	6.7e-07	1.24e-05	ENSMUSG00000062345	serpinb2	18788			4.90597	Downregulated
ENSMUSG00000105402.4	69.3133	3.37152	0.678461	4.96937	6.72e-07	1.24e-05	ENSMUSG00000026315	serpinb8	20725			4.90547	Upregulated
ENSMUSG00000028558.14	137.802	2.43975	0.491032	4.96863	6.74e-07	1.25e-05	ENSMUSG00000101097	gm6679				4.90437	Upregulated
ENSMUSG00000023988.8	2431.32	-1.37082	0.275919	-4.9682	6.76e-07	1.25e-05	ENSMUSG00000100025	gm8141				4.90399	Downregulated
ENSMUSG00000096617.3	594.368	1.54995	0.312255	4.96373	6.92e-07	1.27e-05	ENSMUSG00000100555	gm8173				4.89454	Upregulated
ENSMUSG00000030592.17	41.9235	4.88497	0.984552	4.96162	6.99e-07	1.29e-05	ENSMUSG00000038702	dsel	319901			4.89041	Upregulated
ENSMUSG00000063146.11	247.806	2.06614	0.416553	4.9601	7.05e-07	1.3e-05	ENSMUSG00000100617	gm7145				4.88758	Upregulated
ENSMUSG00000035365.15	903.673	1.4474	0.291894	4.95866	7.1e-07	1.3e-05	ENSMUSG00000026374	tsn	22099			4.88491	Upregulated
ENSMUSG00000004100.11	1067.67	-1.61813	0.327035	-4.94787	7.5e-07	1.38e-05	ENSMUSG00000026377	nifk	67949			4.8614	Downregulated
ENSMUSG00000031565.18	3173.51	-1.33646	0.270219	-4.94585	7.58e-07	1.39e-05	ENSMUSG00000064302	clasp1	76707			4.85747	Downregulated
ENSMUSG00000002885.14	541.439	1.58332	0.320722	4.93673	7.94e-07	1.45e-05	ENSMUSG00000107722	2900060b14rik	68204			4.83771	Upregulated
ENSMUSG00000020101.14	137.517	2.43121	0.492659	4.93487	8.02e-07	1.47e-05	ENSMUSG00000026380	tfcp2l1	81879			4.83413	Upregulated
ENSMUSG00000045312.11	8594.69	-1.18693	0.240894	-4.92716	8.34e-07	1.52e-05	ENSMUSG00000101624	gm28882				4.81757	Downregulated
ENSMUSG00000010067.13	814.589	-1.52621	0.310077	-4.92203	8.57e-07	1.56e-05	ENSMUSG00000048402	gli2	14633			4.80673	Downregulated
ENSMUSG00000059714.13	510.424	1.64538	0.334363	4.92094	8.61e-07	1.57e-05	ENSMUSG00000037035	inhbb	16324			4.80487	Upregulated
ENSMUSG00000032869.15	1685.42	-1.38224	0.280921	-4.92038	8.64e-07	1.57e-05	ENSMUSG00000004451	ralb	64143			4.8042	Downregulated
ENSMUSG00000029802.13	1488.59	1.33157	0.270757	4.91795	8.75e-07	1.59e-05	ENSMUSG00000098447	gm27184				4.79936	Upregulated
ENSMUSG00000038384.16	618.677	-1.6651	0.339167	-4.90938	9.14e-07	1.65e-05	ENSMUSG00000098923	tmem185b	226351			4.7815	Downregulated
ENSMUSG00000057411.8	221.846	-2.11933	0.431698	-4.90928	9.14e-07	1.65e-05	ENSMUSG00000101731	3830432h09rik	320069			4.7815	Downregulated
ENSMUSG00000026437.11	2320.69	-1.3023	0.265289	-4.909	9.15e-07	1.65e-05	ENSMUSG00000026383	epb41l5	226352			4.7815	Downregulated
ENSMUSG00000011256.16	40.9746	-5.66633	1.1543	-4.90888	9.16e-07	1.65e-05	ENSMUSG00000026384	ptpn4	19258			4.7815	Downregulated
ENSMUSG00000069729.13	2050.9	-1.31438	0.267772	-4.90859	9.17e-07	1.65e-05	ENSMUSG00000091876	gm3851				4.78142	Downregulated
ENSMUSG00000038074.16	410.642	1.67848	0.342082	4.90667	9.26e-07	1.67e-05	ENSMUSG00000103146	gm37745				4.77773	Upregulated
ENSMUSG00000078515.4	3012.08	-1.2447	0.253714	-4.90593	9.3e-07	1.67e-05	ENSMUSG00000036975	tmem177	66343			4.77664	Downregulated
ENSMUSG00000046318.15	136.164	2.54413	0.519004	4.90195	9.49e-07	1.7e-05	ENSMUSG00000050777	tmem37	170706			4.76841	Upregulated
ENSMUSG00000034543.14	3550.33	-1.22081	0.249188	-4.89917	9.62e-07	1.73e-05	ENSMUSG00000026385	dbi	13167			4.76281	Downregulated
ENSMUSG00000002222.14	5047.01	-1.23113	0.251309	-4.89887	9.64e-07	1.73e-05	ENSMUSG00000026388	3110009e18rik	73103			4.7627	Downregulated
ENSMUSG00000025732.5	374.858	-2.09145	0.42697	-4.89835	9.66e-07	1.73e-05	ENSMUSG00000026389	steap3	68428			4.7621	Downregulated
ENSMUSG00000057143.15	845.443	1.42716	0.291476	4.89633	9.76e-07	1.75e-05	ENSMUSG00000099336	gm29348				4.7582	Upregulated
ENSMUSG00000031513.8	3667.99	-1.21624	0.248765	-4.88912	1.01e-06	1.81e-05	ENSMUSG00000003721	insig2	72999			4.74284	Downregulated
ENSMUSG00000013415.9	893.194	1.44185	0.295072	4.88645	1.03e-06	1.83e-05	ENSMUSG00000104253	gm37174				4.7375	Upregulated
ENSMUSG00000055725.11	622.303	-1.51811	0.310792	-4.88465	1.04e-06	1.84e-05	ENSMUSG00000101791	2210011k15rik				4.73409	Downregulated
ENSMUSG00000023045.12	604.626	-1.57931	0.323448	-4.88273	1.05e-06	1.86e-05	ENSMUSG00000026339	ccdc93	70829			4.7304	Downregulated
ENSMUSG00000022723.15	1847.3	-1.33735	0.273978	-4.88124	1.05e-06	1.87e-05	ENSMUSG00000001674	ddx18	66942			4.72768	Downregulated
ENSMUSG00000032786.14	794.692	1.4308	0.293188	4.88015	1.06e-06	1.88e-05	ENSMUSG00000026341	actr3	74117			4.72583	Upregulated
ENSMUSG00000040264.10	153.082	2.38431	0.488628	4.8796	1.06e-06	1.88e-05	ENSMUSG00000026342	slc35f5	74150			4.72516	Upregulated
ENSMUSG00000022750.17	5887.78	-1.3155	0.269691	-4.87781	1.07e-06	1.9e-05	ENSMUSG00000026343	gpr39	71111			4.72178	Downregulated
ENSMUSG00000039936.18	246.355	2.02569	0.415357	4.87698	1.08e-06	1.9e-05	ENSMUSG00000026344	lypd1	72585			4.72049	Upregulated
ENSMUSG00000087203.7	45.7251	4.75561	0.975467	4.87521	1.09e-06	1.92e-05	ENSMUSG00000049690	nckap5	210356			4.71714	Upregulated
ENSMUSG00000027424.11	1087.81	-1.36246	0.2796	-4.87289	1.1e-06	1.94e-05	ENSMUSG00000036155	mgat5	107895			4.71257	Downregulated
ENSMUSG00000037979.13	52.9194	3.85433	0.791223	4.87136	1.11e-06	1.95e-05	ENSMUSG00000104378	gm37510				4.70976	Upregulated
ENSMUSG00000024349.9	690.482	1.47277	0.302511	4.86847	1.12e-06	1.98e-05	ENSMUSG00000099471	gm8451				4.70395	Upregulated
ENSMUSG00000044017.16	124.129	2.51488	0.516658	4.8676	1.13e-06	1.98e-05	ENSMUSG00000026348	acmsd	266645			4.70259	Upregulated
ENSMUSG00000060600.15	1580.56	1.45136	0.298231	4.86657	1.14e-06	1.99e-05	ENSMUSG00000102014	2900009j06rik	101000000			4.70087	Upregulated
ENSMUSG00000040046.14	43.248	6.49925	1.3357	4.8658	1.14e-06	2e-05	ENSMUSG00000026349	ccnt2	72949			4.69972	Upregulated
ENSMUSG00000024346.5	1684.22	1.30889	0.269343	4.85957	1.18e-06	2.06e-05	ENSMUSG00000051590	map3k19	22625			4.68658	Upregulated
ENSMUSG00000047221.5	563.307	-1.53557	0.316024	-4.85904	1.18e-06	2.06e-05	ENSMUSG00000036104	rab3gap1	226407			4.68596	Downregulated
ENSMUSG00000016181.9	1475.02	-1.30379	0.268548	-4.85498	1.2e-06	2.1e-05	ENSMUSG00000036086	zranb3	226409			4.6776	Downregulated
ENSMUSG00000014470.4	831.868	-1.48679	0.306346	-4.85331	1.21e-06	2.12e-05	ENSMUSG00000099760	gm28800				4.67449	Downregulated
ENSMUSG00000040363.15	1184.21	-1.33632	0.27556	-4.84948	1.24e-06	2.15e-05	ENSMUSG00000104164	gm38248				4.66664	Downregulated
ENSMUSG00000052125.16	298.058	1.81021	0.373374	4.84826	1.25e-06	2.17e-05	ENSMUSG00000058603	rpl28-ps1				4.6645	Upregulated
ENSMUSG00000046387.5	56.2406	3.70291	0.763824	4.84786	1.25e-06	2.17e-05	ENSMUSG00000103999	gm38026				4.66416	Upregulated
ENSMUSG00000037544.13	2108.12	1.33029	0.274462	4.84689	1.25e-06	2.17e-05	ENSMUSG00000056211	r3hdm1	226412			4.66258	Upregulated
ENSMUSG00000027997.9	270.658	1.87722	0.387467	4.84485	1.27e-06	2.19e-05	ENSMUSG00000104239	gm37588				4.65865	Upregulated
ENSMUSG00000026389.16	1244.82	-1.34349	0.277359	-4.84385	1.27e-06	2.2e-05	ENSMUSG00000102179	gm37868				4.65701	Downregulated
ENSMUSG00000070738.10	3463.07	-1.23792	0.255734	-4.84066	1.29e-06	2.24e-05	ENSMUSG00000103497	gm37407				4.65056	Downregulated
ENSMUSG00000039929.14	1841.78	-1.41777	0.292922	-4.84011	1.3e-06	2.24e-05	ENSMUSG00000026353	ubxn4	67812			4.64989	Downregulated
ENSMUSG00000104348.1	247.957	1.97649	0.408835	4.83445	1.34e-06	2.3e-05	ENSMUSG00000026354	lct	226413			4.63808	Upregulated
ENSMUSG00000031441.15	6815.95	-1.20315	0.248904	-4.83379	1.34e-06	2.31e-05	ENSMUSG00000026355	mcm6	17219			4.63715	Downregulated
ENSMUSG00000032511.17	282.371	1.98055	0.40993	4.83143	1.36e-06	2.33e-05	ENSMUSG00000026356	dars	226414			4.63255	Upregulated
ENSMUSG00000052688.12	251.755	1.89481	0.392216	4.83105	1.36e-06	2.33e-05	ENSMUSG00000100078	gm6170				4.63225	Upregulated
ENSMUSG00000087141.1	1579.16	-1.28686	0.266505	-4.82866	1.37e-06	2.36e-05	ENSMUSG00000042581	thsd7b	210417			4.62757	Downregulated
ENSMUSG00000021338.17	1028.02	-1.3585	0.281465	-4.82654	1.39e-06	2.38e-05	ENSMUSG00000089648	gm15790				4.62349	Downregulated
ENSMUSG00000050530.14	325.777	1.74664	0.361952	4.82561	1.4e-06	2.39e-05	ENSMUSG00000094122	rpl31-ps9				4.62199	Upregulated
ENSMUSG00000039263.16	1036.32	-1.55726	0.32283	-4.82378	1.41e-06	2.41e-05	ENSMUSG00000026399	cd55	13136			4.61853	Downregulated
ENSMUSG00000042225.3	2107.75	-1.36036	0.28267	-4.81253	1.49e-06	2.54e-05	ENSMUSG00000085526	gm16083				4.59457	Downregulated
ENSMUSG00000031161.15	1483.77	-1.34031	0.27883	-4.8069	1.53e-06	2.61e-05	ENSMUSG00000026405	c4bp	12269			4.58287	Downregulated
ENSMUSG00000052861.13	94.1013	2.77763	0.578713	4.79967	1.59e-06	2.71e-05	ENSMUSG00000026409	pfkfb2	18640	pfkfb2	Glycolysis	4.5677	Upregulated
ENSMUSG00000001661.5	481.26	1.57244	0.327681	4.7987	1.6e-06	2.72e-05	ENSMUSG00000046404	yod1	226418			4.56613	Upregulated
ENSMUSG00000038807.18	1582.73	-1.32206	0.275792	-4.79369	1.64e-06	2.78e-05	ENSMUSG00000042510	aa986860	212439			4.55618	Downregulated
ENSMUSG00000000751.13	6726.16	1.16309	0.242646	4.79338	1.64e-06	2.78e-05	ENSMUSG00000026415	fcamr	64435			4.55618	Upregulated
ENSMUSG00000027076.10	524.171	-1.74178	0.363371	-4.79338	1.64e-06	2.78e-05	ENSMUSG00000026417	pigr	18703			4.55618	Downregulated
ENSMUSG00000029134.14	121.845	2.51975	0.52577	4.7925	1.65e-06	2.79e-05	ENSMUSG00000042474	fcmr	69169			4.55478	Upregulated
ENSMUSG00000031842.13	428.056	-1.90105	0.396932	-4.78935	1.67e-06	2.83e-05	ENSMUSG00000026420	il24	93672			4.5485	Downregulated
ENSMUSG00000024474.5	4428.12	1.33499	0.278797	4.78838	1.68e-06	2.84e-05	ENSMUSG00000016528	mapkapk2	17164			4.54693	Upregulated
ENSMUSG00000032500.10	192.222	-2.08702	0.436312	-4.78331	1.72e-06	2.91e-05	ENSMUSG00000102856	gm37084				4.53648	Downregulated
ENSMUSG00000103308.5	45.5857	7.587	1.58631	4.78278	1.73e-06	2.91e-05	ENSMUSG00000016526	dyrk3	226419			4.53586	Upregulated
ENSMUSG00000022962.14	5115.83	-1.24007	0.259376	-4.78096	1.74e-06	2.93e-05	ENSMUSG00000026427	eif2d	16865			4.53244	Downregulated
ENSMUSG00000019998.5	2599.3	1.30428	0.27295	4.77844	1.77e-06	2.97e-05	ENSMUSG00000026430	rassf5	54354			4.52752	Upregulated
ENSMUSG00000042766.17	1218.25	-1.54267	0.32289	-4.7777	1.77e-06	2.97e-05	ENSMUSG00000042349	ikbke	56489			4.52661	Downregulated
ENSMUSG00000075702.9	285.647	1.8003	0.376838	4.77738	1.78e-06	2.97e-05	ENSMUSG00000026425	srgap2	14270			4.52661	Upregulated
ENSMUSG00000034708.11	13134.3	-1.22906	0.257272	-4.7773	1.78e-06	2.97e-05	ENSMUSG00000104060	gm37954				4.52661	Downregulated
ENSMUSG00000043760.16	3581.57	-1.3046	0.273102	-4.77698	1.78e-06	2.98e-05	ENSMUSG00000101778	gm29488				4.52647	Downregulated
ENSMUSG00000079065.3	488.571	-1.67345	0.350335	-4.7767	1.78e-06	2.98e-05	ENSMUSG00000055184	fam72a	108900			4.52647	Downregulated
ENSMUSG00000066705.6	40.2645	-5.8272	1.21997	-4.77651	1.78e-06	2.98e-05	ENSMUSG00000026432	avpr1b	26361			4.52647	Downregulated
ENSMUSG00000042292.16	1882.84	-1.36898	0.286678	-4.77531	1.79e-06	2.99e-05	ENSMUSG00000095841	gm8532				4.52486	Downregulated
ENSMUSG00000034485.9	957.77	1.37246	0.287422	4.77505	1.8e-06	2.99e-05	ENSMUSG00000052688	rab7b	226421			4.52486	Upregulated
ENSMUSG00000075602.10	94.0627	2.84079	0.594923	4.77505	1.8e-06	2.99e-05	ENSMUSG00000042251	pm20d1	212933			4.52486	Upregulated
ENSMUSG00000020798.14	108.398	2.75758	0.577834	4.77227	1.82e-06	3.02e-05	ENSMUSG00000013275	slc41a1	98396			4.51937	Upregulated
ENSMUSG00000024472.9	2632.21	-1.24005	0.260008	-4.76929	1.85e-06	3.07e-05	ENSMUSG00000026433	rab29	226422			4.51346	Downregulated
ENSMUSG00000032254.9	2546.33	1.26335	0.264908	4.76902	1.85e-06	3.07e-05	ENSMUSG00000026434	nucks1	98415			4.5134	Upregulated
ENSMUSG00000028559.17	5406.05	1.23403	0.258975	4.76507	1.89e-06	3.12e-05	ENSMUSG00000103569	gm38067				4.5054	Upregulated
ENSMUSG00000040562.12	2202.04	1.22395	0.257384	4.75537	1.98e-06	3.27e-05	ENSMUSG00000103975	gm37676				4.48516	Upregulated
ENSMUSG00000020538.15	1878.41	-1.54158	0.32419	-4.75519	1.98e-06	3.27e-05	ENSMUSG00000026435	slc45a3	212980			4.48516	Downregulated
ENSMUSG00000019558.14	4223.18	-1.22972	0.258791	-4.7518	2.02e-06	3.32e-05	ENSMUSG00000026436	elk4	13714			4.47838	Downregulated
ENSMUSG00000034918.8	37.2729	4.98736	1.04983	4.75065	2.03e-06	3.34e-05	ENSMUSG00000059149	mfsd4a	213006			4.47641	Upregulated
ENSMUSG00000041168.9	21152.2	-1.15317	0.242756	-4.75032	2.03e-06	3.34e-05	ENSMUSG00000026437	cdk18	18557			4.47622	Downregulated
ENSMUSG00000052631.14	78.3272	-3.05778	0.644255	-4.74623	2.07e-06	3.4e-05	ENSMUSG00000099874	gm29629				4.46795	Downregulated
ENSMUSG00000049739.10	1705.05	-1.28137	0.270001	-4.74581	2.08e-06	3.41e-05	ENSMUSG00000079330	lemd1	213409			4.46756	Downregulated
ENSMUSG00000017307.15	250.587	-2.13436	0.449828	-4.74483	2.09e-06	3.42e-05	ENSMUSG00000042115	klhdc8a	213417			4.46596	Downregulated
ENSMUSG00000092558.3	633.771	-1.56942	0.330842	-4.74372	2.1e-06	3.43e-05	ENSMUSG00000009772	nuak2	74137			4.46409	Downregulated
ENSMUSG00000063576.11	2477.22	-1.31473	0.27727	-4.74168	2.12e-06	3.47e-05	ENSMUSG00000100658	f730311o21rik				4.46022	Downregulated
ENSMUSG00000086363.7	136.52	-2.35479	0.496678	-4.74108	2.13e-06	3.47e-05	ENSMUSG00000042066	tmcc2	68875			4.45943	Downregulated
ENSMUSG00000027536.6	1125.67	1.34157	0.283011	4.74037	2.13e-06	3.48e-05	ENSMUSG00000042046	dstyk	213452			4.45842	Upregulated
ENSMUSG00000089762.3	258.19	-2.46757	0.521046	-4.73581	2.18e-06	3.56e-05	ENSMUSG00000097760	6030442k20rik				4.44916	Downregulated
ENSMUSG00000024732.7	999.034	-1.41658	0.299162	-4.73514	2.19e-06	3.56e-05	ENSMUSG00000026439	rbbp5	213464			4.44865	Downregulated
ENSMUSG00000023156.4	2639.61	-1.204	0.25427	-4.7351	2.19e-06	3.56e-05	ENSMUSG00000048174	tmem81	74626			4.44865	Downregulated
ENSMUSG00000090793.2	27.0506	8.30444	1.75521	4.73132	2.23e-06	3.62e-05	ENSMUSG00000026442	nfasc	269116			4.44105	Upregulated
ENSMUSG00000026765.12	41.2024	4.4282	0.93615	4.73022	2.24e-06	3.64e-05	ENSMUSG00000054387	mdm4	17248			4.43921	Upregulated
ENSMUSG00000042010.16	1060.01	-1.3748	0.29066	-4.72994	2.25e-06	3.64e-05	ENSMUSG00000100228	gm29257				4.43912	Downregulated
ENSMUSG00000020812.17	248.547	-1.993	0.421451	-4.7289	2.26e-06	3.65e-05	ENSMUSG00000026447	pik3c2b	240752			4.43738	Downregulated
ENSMUSG00000025154.14	1102.8	1.32209	0.279804	4.72508	2.3e-06	3.72e-05	ENSMUSG00000102425	gm26616				4.42971	Upregulated
ENSMUSG00000031503.13	82.3734	-3.17139	0.671382	-4.72368	2.32e-06	3.74e-05	ENSMUSG00000046062	ppp1r15b	108954			4.42722	Downregulated
ENSMUSG00000025887.10	1668.6	1.41873	0.30036	4.72345	2.32e-06	3.74e-05	ENSMUSG00000041757	plekha6	240753			4.42722	Upregulated
ENSMUSG00000070056.6	1716.01	-1.26386	0.267677	-4.72159	2.34e-06	3.77e-05	ENSMUSG00000103421	golt1a	68338			4.42377	Downregulated
ENSMUSG00000037772.13	419.307	-1.65263	0.350264	-4.71823	2.38e-06	3.83e-05	ENSMUSG00000070643	sox13	20668			4.41708	Downregulated
ENSMUSG00000020889.11	906.142	-1.37636	0.291792	-4.71694	2.39e-06	3.85e-05	ENSMUSG00000090553	snrpe	20643			4.41482	Downregulated
ENSMUSG00000018909.15	1076.45	1.31403	0.279027	4.70935	2.49e-06	3.99e-05	ENSMUSG00000097014					4.39914	Upregulated
ENSMUSG00000030505.17	1647.36	-1.24392	0.264719	-4.69901	2.61e-06	4.19e-05	ENSMUSG00000102976	zc3h11a	70579			4.37763	Downregulated
ENSMUSG00000068245.14	71.9356	3.39632	0.72353	4.6941	2.68e-06	4.29e-05	ENSMUSG00000094410	gm38394	667118			4.36769	Upregulated
ENSMUSG00000022051.15	5098.55	1.21144	0.258135	4.69303	2.69e-06	4.31e-05	ENSMUSG00000026463	atp2b4	381290			4.36593	Upregulated
ENSMUSG00000074207.10	127.16	-2.56028	0.545815	-4.69074	2.72e-06	4.34e-05	ENSMUSG00000010311	optc	269120			4.36204	Downregulated
ENSMUSG00000034354.17	2794.59	-1.2476	0.26597	-4.69074	2.72e-06	4.34e-05	ENSMUSG00000041577	prelp	116847			4.36204	Downregulated
ENSMUSG00000057766.13	87.6124	2.80598	0.598245	4.69036	2.73e-06	4.35e-05	ENSMUSG00000100987	gm1627				4.36173	Upregulated
ENSMUSG00000006782.16	124.946	2.3874	0.510422	4.6773	2.91e-06	4.63e-05	ENSMUSG00000041559	fmod	14264			4.33454	Upregulated
ENSMUSG00000002825.6	301.875	-1.81577	0.388257	-4.67673	2.91e-06	4.64e-05	ENSMUSG00000020423	btg2	12227			4.33383	Downregulated
ENSMUSG00000044258.9	99.9895	2.64146	0.564887	4.67608	2.92e-06	4.65e-05	ENSMUSG00000102380	gm38140				4.33295	Upregulated
ENSMUSG00000054405.14	3553.83	1.30879	0.280006	4.67413	2.95e-06	4.68e-05	ENSMUSG00000026450	chit1	71884			4.32931	Upregulated
ENSMUSG00000014771.12	1096.79	-1.30278	0.27875	-4.67364	2.96e-06	4.69e-05	ENSMUSG00000064246	chil1	12654			4.32913	Downregulated
ENSMUSG00000035441.14	1791.47	1.22973	0.263123	4.67358	2.96e-06	4.69e-05	ENSMUSG00000042451	mybph	53311			4.32913	Upregulated
ENSMUSG00000028800.15	1497.63	1.25324	0.268257	4.67179	2.99e-06	4.72e-05	ENSMUSG00000042429	adora1	11539			4.32583	Upregulated
ENSMUSG00000031289.10	34.2995	5.59313	1.19913	4.66432	3.1e-06	4.89e-05	ENSMUSG00000026458	ppfia4	68507			4.31053	Upregulated
ENSMUSG00000001785.11	3625.09	-1.16717	0.250251	-4.66401	3.1e-06	4.89e-05	ENSMUSG00000042305	tmem183a	57439			4.31037	Downregulated
ENSMUSG00000026473.15	1515.77	1.29061	0.276776	4.663	3.12e-06	4.91e-05	ENSMUSG00000026456	cyb5r1	72017			4.30872	Upregulated
ENSMUSG00000003438.17	1327.35	-1.41724	0.303971	-4.66243	3.12e-06	4.92e-05	ENSMUSG00000026457	adipor1	72674			4.308	Downregulated
ENSMUSG00000019302.16	2711.24	1.18116	0.253384	4.66153	3.14e-06	4.94e-05	ENSMUSG00000101061	platr1				4.3066	Upregulated
ENSMUSG00000025050.7	774.942	-1.37568	0.295179	-4.6605	3.15e-06	4.96e-05	ENSMUSG00000102722	gm37935				4.3049	Downregulated
ENSMUSG00000032870.8	1524.45	1.26272	0.271199	4.65605	3.22e-06	5.06e-05	ENSMUSG00000026455	klhl12	240756			4.29601	Upregulated
ENSMUSG00000050493.8	73.0367	3.2519	0.699019	4.6521	3.29e-06	5.15e-05	ENSMUSG00000042229	rabif	98710			4.28816	Upregulated
ENSMUSG00000058638.14	2703.07	-1.21209	0.260626	-4.65068	3.31e-06	5.18e-05	ENSMUSG00000096712	gm15454				4.28567	Downregulated
ENSMUSG00000033491.13	34.799	5.59184	1.20291	4.64858	3.34e-06	5.23e-05	ENSMUSG00000046367	mgat4e	71001			4.28173	Upregulated
ENSMUSG00000027834.15	58.8634	3.45557	0.743951	4.64489	3.4e-06	5.32e-05	ENSMUSG00000042207	kdm5b	75605			4.27443	Upregulated
ENSMUSG00000046589.7	732.749	1.60843	0.346569	4.64102	3.47e-06	5.41e-05	ENSMUSG00000097435	gm26783				4.26678	Upregulated
ENSMUSG00000044730.15	405.453	-1.63566	0.352655	-4.63812	3.52e-06	5.48e-05	ENSMUSG00000026452	syt2	20980			4.26117	Downregulated
ENSMUSG00000013629.16	3382.86	-1.44741	0.312183	-4.63642	3.54e-06	5.51e-05	ENSMUSG00000073557	ppp1r12b	329251			4.25853	Downregulated
ENSMUSG00000001909.15	1548.11	-1.44435	0.311524	-4.6364	3.55e-06	5.51e-05	ENSMUSG00000103614	gm37949				4.25853	Downregulated
ENSMUSG00000032092.4	628.364	1.4644	0.315984	4.63441	3.58e-06	5.56e-05	ENSMUSG00000103976	gm37677				4.25483	Upregulated
ENSMUSG00000021266.16	11309.6	-1.20447	0.259944	-4.63356	3.59e-06	5.58e-05	ENSMUSG00000026429	ube2t	67196			4.25372	Downregulated
ENSMUSG00000075703.15	3351.17	-1.16098	0.250566	-4.63342	3.6e-06	5.58e-05	ENSMUSG00000042793	lgr6	329252			4.25372	Downregulated
ENSMUSG00000047407.17	2038.82	-1.2029	0.259637	-4.633	3.6e-06	5.58e-05	ENSMUSG00000097993	ptprv	13924			4.2533	Downregulated
ENSMUSG00000031862.10	1801.48	-1.38934	0.300314	-4.6263	3.72e-06	5.76e-05	ENSMUSG00000097988	gm10535				4.23988	Downregulated
ENSMUSG00000039463.14	1086.18	-1.47762	0.319408	-4.62614	3.73e-06	5.76e-05	ENSMUSG00000031506	ptpn7	320139			4.23988	Downregulated
ENSMUSG00000039942.15	67.8381	3.13157	0.676985	4.62576	3.73e-06	5.76e-05	ENSMUSG00000026426	arl8a	68724			4.23975	Upregulated
ENSMUSG00000033952.14	2840.14	1.17938	0.254966	4.62562	3.73e-06	5.76e-05	ENSMUSG00000085311	gm15445				4.23975	Upregulated
ENSMUSG00000053641.8	4575.22	-1.17255	0.253837	-4.61932	3.85e-06	5.93e-05	ENSMUSG00000079139	gm4204				4.22703	Downregulated
ENSMUSG00000041515.9	73.2526	3.14909	0.681765	4.61902	3.86e-06	5.93e-05	ENSMUSG00000097680	gm26642				4.22689	Upregulated
ENSMUSG00000024927.7	1862.92	-1.27531	0.276134	-4.61843	3.87e-06	5.94e-05	ENSMUSG00000003051	elf3	13710			4.22613	Downregulated
ENSMUSG00000033863.1	974.715	-1.37206	0.297216	-4.61639	3.9e-06	5.99e-05	ENSMUSG00000041926	rnpep	215615			4.22233	Downregulated
ENSMUSG00000063011.6	36.6527	6.33548	1.37255	4.61585	3.91e-06	6e-05	ENSMUSG00000062580	timm17a	21854			4.22168	Upregulated
ENSMUSG00000015501.10	2959.01	-1.16782	0.253067	-4.61468	3.94e-06	6.03e-05	ENSMUSG00000048096	lmod1	93689			4.21971	Downregulated
ENSMUSG00000097439.6	36.6978	5.00039	1.08392	4.61323	3.96e-06	6.07e-05	ENSMUSG00000041889	shisa4	77552			4.21715	Upregulated
ENSMUSG00000033538.13	1338.69	1.38943	0.301416	4.6097	4.03e-06	6.16e-05	ENSMUSG00000041879	ipo9	226432			4.21023	Upregulated
ENSMUSG00000024486.5	663.998	1.39734	0.30315	4.6094	4.04e-06	6.16e-05	ENSMUSG00000009418	nav1	215690			4.2101	Upregulated
ENSMUSG00000038705.13	912.512	-1.35126	0.293233	-4.60814	4.06e-06	6.2e-05	ENSMUSG00000104524	gm37333				4.20793	Downregulated
ENSMUSG00000001918.17	2907.71	-1.30471	0.283238	-4.60641	4.1e-06	6.24e-05	ENSMUSG00000054412	gm4793				4.20479	Downregulated
ENSMUSG00000020142.12	1952.65	-1.23639	0.268569	-4.60363	4.15e-06	6.32e-05	ENSMUSG00000090399					4.19946	Downregulated
ENSMUSG00000021792.15	24.8681	8.18291	1.7787	4.60049	4.21e-06	6.4e-05	ENSMUSG00000026421	csrp1	13007			4.19375	Upregulated
ENSMUSG00000062115.15	860.886	-1.62772	0.353817	-4.60044	4.22e-06	6.4e-05	ENSMUSG00000041801	phlda3	27280			4.19375	Downregulated
ENSMUSG00000032999.9	24.8348	8.18008	1.77911	4.59786	4.27e-06	6.47e-05	ENSMUSG00000026418	tnni1	21952			4.18923	Upregulated
ENSMUSG00000047649.9	1138.71	-1.29226	0.281058	-4.59782	4.27e-06	6.47e-05	ENSMUSG00000041782	lad1	16763			4.18923	Downregulated
ENSMUSG00000003380.11	510.946	-2.05478	0.446949	-4.59734	4.28e-06	6.48e-05	ENSMUSG00000026414	tnnt2	21956			4.18869	Downregulated
ENSMUSG00000031987.5	3598.29	1.18793	0.258471	4.59597	4.31e-06	6.51e-05	ENSMUSG00000101482	gm28883				4.18631	Upregulated
ENSMUSG00000090098.7	40.4652	-7.26854	1.58194	-4.5947	4.33e-06	6.54e-05	ENSMUSG00000026411	tmem9	66241			4.18452	Downregulated
ENSMUSG00000025329.3	619.324	1.56234	0.340033	4.59466	4.33e-06	6.54e-05	ENSMUSG00000102717	gm37759				4.18452	Upregulated
ENSMUSG00000019850.11	682.705	1.39982	0.304714	4.5939	4.35e-06	6.56e-05	ENSMUSG00000086264	gm15850	329253			4.1834	Upregulated
ENSMUSG00000039396.11	776.567	1.44295	0.314314	4.59079	4.42e-06	6.64e-05	ENSMUSG00000041642	kif21b	16565			4.17774	Upregulated
ENSMUSG00000020277.9	3312.83	1.34561	0.293123	4.59059	4.42e-06	6.64e-05	ENSMUSG00000041605	inava	67313			4.17774	Upregulated
ENSMUSG00000027562.12	1234.26	1.25723	0.273877	4.59051	4.42e-06	6.64e-05	ENSMUSG00000097433	gm26781				4.17774	Upregulated
ENSMUSG00000055065.6	8694.24	-1.11095	0.242202	-4.58686	4.5e-06	6.75e-05	ENSMUSG00000041570	camsap2	67886			4.17062	Downregulated
ENSMUSG00000035245.12	876.614	1.33503	0.291208	4.58446	4.55e-06	6.82e-05	ENSMUSG00000097403	9230116n13rik	320054			4.16608	Upregulated
ENSMUSG00000048583.16	44.3418	4.48131	0.977871	4.58272	4.59e-06	6.87e-05	ENSMUSG00000026404	ddx59	67997			4.16294	Upregulated
ENSMUSG00000055900.14	703.186	-1.37822	0.301476	-4.5716	4.84e-06	7.24e-05	ENSMUSG00000041498	kif14	381293			4.14031	Downregulated
ENSMUSG00000029551.13	408.58	-1.97138	0.431488	-4.56878	4.91e-06	7.33e-05	ENSMUSG00000104414	gm37799				4.13504	Downregulated
ENSMUSG00000026879.14	2846.92	1.24583	0.272694	4.56861	4.91e-06	7.33e-05	ENSMUSG00000097229	platr23				4.13504	Upregulated
ENSMUSG00000025470.11	608.1	-1.472	0.322275	-4.56752	4.94e-06	7.36e-05	ENSMUSG00000041483	zfp281	226442			4.13325	Downregulated
ENSMUSG00000021591.7	187.887	2.00337	0.438662	4.567	4.95e-06	7.37e-05	ENSMUSG00000097113	gm19705	101000000			4.13263	Upregulated
ENSMUSG00000067158.9	9521.73	-1.09732	0.240363	-4.56525	4.99e-06	7.42e-05	ENSMUSG00000097448	platr22				4.12948	Downregulated
ENSMUSG00000032044.4	780.683	-1.34893	0.295651	-4.56257	5.05e-06	7.51e-05	ENSMUSG00000104360	mif-ps1				4.12438	Downregulated
ENSMUSG00000026976.15	6687.65	-1.10853	0.243153	-4.55898	5.14e-06	7.63e-05	ENSMUSG00000103953	gm29718				4.11742	Downregulated
ENSMUSG00000050555.9	321.094	1.77189	0.388882	4.55637	5.2e-06	7.72e-05	ENSMUSG00000026398	nr5a2	26424			4.11247	Upregulated
ENSMUSG00000016481.15	4283.35	-1.12707	0.247475	-4.55427	5.26e-06	7.79e-05	ENSMUSG00000026395	ptprc	19264			4.10867	Downregulated
ENSMUSG00000023827.8	756.057	-1.36115	0.298885	-4.55408	5.26e-06	7.79e-05	ENSMUSG00000026393	nek7	59125			4.10867	Downregulated
ENSMUSG00000005354.15	4672.21	-1.17858	0.2589	-4.55225	5.31e-06	7.85e-05	ENSMUSG00000102448	gm37101				4.10535	Downregulated
ENSMUSG00000021375.9	1049.46	-1.29525	0.284795	-4.54801	5.42e-06	8e-05	ENSMUSG00000100459	gm5833	545363			4.09705	Downregulated
ENSMUSG00000029177.9	953.07	1.34417	0.295646	4.54655	5.45e-06	8.04e-05	ENSMUSG00000019230	lhx9	16876			4.09449	Upregulated
ENSMUSG00000026482.13	491.854	1.47204	0.323899	4.54474	5.5e-06	8.11e-05	ENSMUSG00000079283	2310009b15rik	69549			4.09123	Upregulated
ENSMUSG00000028037.13	1939.59	1.26927	0.279485	4.54145	5.59e-06	8.22e-05	ENSMUSG00000102365	gm37045				4.08491	Upregulated
ENSMUSG00000032078.16	2318	-1.16432	0.256412	-4.54081	5.6e-06	8.24e-05	ENSMUSG00000056268	dennd1b	329260			4.08404	Downregulated
ENSMUSG00000015290.15	1361.99	-1.25926	0.277359	-4.54017	5.62e-06	8.26e-05	ENSMUSG00000104436	gm37423				4.08317	Downregulated
ENSMUSG00000025002.5	92.6243	-2.65941	0.586574	-4.53381	5.79e-06	8.5e-05	ENSMUSG00000104900	4930596i21rik	78229			4.07057	Downregulated
ENSMUSG00000022704.15	1430.54	-1.22006	0.269116	-4.53361	5.8e-06	8.5e-05	ENSMUSG00000102157	gm37470				4.07057	Downregulated
ENSMUSG00000017144.8	2587.7	-1.24966	0.275731	-4.53216	5.84e-06	8.55e-05	ENSMUSG00000105936	gm43544				4.06805	Downregulated
ENSMUSG00000027551.15	528.066	-1.55295	0.342777	-4.53049	5.88e-06	8.61e-05	ENSMUSG00000102243	gm37718				4.06506	Downregulated
ENSMUSG00000044468.14	100.588	2.53615	0.560096	4.52806	5.95e-06	8.7e-05	ENSMUSG00000063681	crb1	170788			4.06053	Upregulated
ENSMUSG00000032038.6	483.354	1.47166	0.325066	4.52727	5.98e-06	8.72e-05	ENSMUSG00000033964	zbtb41	226470			4.05935	Upregulated
ENSMUSG00000027831.9	222.522	1.88988	0.4176	4.52558	6.02e-06	8.78e-05	ENSMUSG00000033952	aspm	12316			4.05633	Upregulated
ENSMUSG00000020029.5	3552.99	-1.14783	0.253838	-4.52188	6.13e-06	8.93e-05	ENSMUSG00000033898	cfhr2	545366			4.0492	Downregulated
ENSMUSG00000079036.10	986.561	-1.28008	0.283139	-4.52104	6.15e-06	8.96e-05	ENSMUSG00000104496	gm5837				4.04792	Downregulated
ENSMUSG00000030220.13	173.256	8.26718	1.82906	4.5199	6.19e-06	8.99e-05	ENSMUSG00000026365	cfh	12628			4.04602	Upregulated
ENSMUSG00000001138.13	959.719	-1.34045	0.29674	-4.51727	6.26e-06	9.1e-05	ENSMUSG00000102500	gm37371				4.04116	Downregulated
ENSMUSG00000090394.8	1079.2	1.26829	0.280776	4.51709	6.27e-06	9.1e-05	ENSMUSG00000102740	gm37599				4.04116	Upregulated
ENSMUSG00000025280.7	2564.9	-1.16229	0.257431	-4.51496	6.33e-06	9.18e-05	ENSMUSG00000101795	gm5835				4.03725	Downregulated
ENSMUSG00000004356.7	4351.04	-1.14795	0.254314	-4.51391	6.36e-06	9.21e-05	ENSMUSG00000026361	cdc73	214498			4.03588	Downregulated
ENSMUSG00000103357.1	36.284	4.80819	1.06524	4.51371	6.37e-06	9.21e-05	ENSMUSG00000089640	gm6397				4.03588	Upregulated
ENSMUSG00000054150.11	581.794	1.64795	0.365105	4.51364	6.37e-06	9.21e-05	ENSMUSG00000018196	glrx2	69367			4.03588	Upregulated
ENSMUSG00000025209.4	784.24	-1.33813	0.296614	-4.51133	6.44e-06	9.3e-05	ENSMUSG00000018199	ro60	20822			4.03161	Downregulated
ENSMUSG00000071757.10	1658.23	-1.19521	0.264956	-4.51099	6.45e-06	9.3e-05	ENSMUSG00000018189	uchl5	56207			4.03154	Downregulated
ENSMUSG00000029032.12	39.553	4.3204	0.957777	4.51086	6.46e-06	9.3e-05	ENSMUSG00000100455	gm29170				4.03154	Upregulated
ENSMUSG00000063856.7	1982.89	1.29795	0.287814	4.50969	6.49e-06	9.34e-05	ENSMUSG00000100389	rbm6-ps2				4.02959	Upregulated
ENSMUSG00000022875.17	66.992	-3.14567	0.69768	-4.50876	6.52e-06	9.37e-05	ENSMUSG00000100441	gm7266				4.02812	Downregulated
ENSMUSG00000029814.10	47.6835	3.91614	0.868892	4.50705	6.57e-06	9.44e-05	ENSMUSG00000101049	gm8856				4.02507	Upregulated
ENSMUSG00000035049.3	1004.76	-1.5632	0.346991	-4.50502	6.64e-06	9.52e-05	ENSMUSG00000090323	gm5263				4.02137	Downregulated
ENSMUSG00000097462.7	71.5167	2.99901	0.665782	4.5045	6.65e-06	9.53e-05	ENSMUSG00000080078	gm15583				4.02074	Upregulated
ENSMUSG00000034308.13	95.2402	-2.6974	0.59918	-4.50181	6.74e-06	9.65e-05	ENSMUSG00000099842	gm4034				4.01569	Downregulated
ENSMUSG00000044303.6	1429.82	-1.53208	0.340428	-4.50046	6.78e-06	9.7e-05	ENSMUSG00000082588	gm15443				4.01338	Downregulated
ENSMUSG00000035754.7	1446.78	-1.43907	0.31984	-4.49933	6.82e-06	9.74e-05	ENSMUSG00000056220	pla2g4a	18783			4.01151	Downregulated
ENSMUSG00000097252.1	48.3532	3.76291	0.83643	4.49877	6.83e-06	9.74e-05	ENSMUSG00000032487	ptgs2	19225			4.01149	Upregulated
ENSMUSG00000004929.12	1038.67	-1.47401	0.32765	-4.49873	6.84e-06	9.74e-05	ENSMUSG00000101199	gm9687				4.01149	Downregulated
ENSMUSG00000028884.14	1138.24	-1.32473	0.294471	-4.49867	6.84e-06	9.74e-05	ENSMUSG00000099875	rbm3-ps				4.01149	Downregulated
ENSMUSG00000001333.9	55.9419	3.54457	0.7884	4.4959	6.93e-06	9.85e-05	ENSMUSG00000006010	odr4	226499			4.00666	Upregulated
ENSMUSG00000032252.14	6423.86	-1.11075	0.24706	-4.49588	6.93e-06	9.85e-05	ENSMUSG00000006005	tpr	108989			4.00666	Downregulated
ENSMUSG00000101609.1	512.877	-1.53526	0.341507	-4.49556	6.94e-06	9.85e-05	ENSMUSG00000006014	prg4	96875			4.0065	Downregulated
ENSMUSG00000067818.6	37.645	4.79923	1.0676	4.49537	6.94e-06	9.85e-05	ENSMUSG00000101519	ska2l-ps				4.0065	Upregulated
ENSMUSG00000049521.1	2054.43	-1.3758	0.3061	-4.49463	6.97e-06	9.87e-05	ENSMUSG00000066842	hmcn1	545370			4.00552	Downregulated
ENSMUSG00000019836.5	497.482	-1.46798	0.326621	-4.49446	6.97e-06	9.87e-05	ENSMUSG00000102628	gm37671				4.00552	Downregulated
ENSMUSG00000019822.12	177.176	-2.09696	0.46668	-4.49335	7.01e-06	9.92e-05	ENSMUSG00000100954	gm10138				4.0037	Downregulated
ENSMUSG00000001228.14	6685.2	-1.12053	0.249398	-4.49296	7.02e-06	9.92e-05	ENSMUSG00000023150	ivns1abp	117198			4.00348	Downregulated
ENSMUSG00000078789.9	230.384	-2.3834	0.530491	-4.49281	7.03e-06	9.92e-05	ENSMUSG00000052748	swt1	66875			4.00348	Downregulated
ENSMUSG00000072258.10	196.112	-1.95195	0.434586	-4.49152	7.07e-06	9.97e-05	ENSMUSG00000053286	trmt1l	98685			4.00127	Downregulated
ENSMUSG00000045639.14	755.413	-1.34193	0.298906	-4.48946	7.14e-06	0.000101	ENSMUSG00000103928	gm37893				3.99765	Downregulated
ENSMUSG00000029826.14	6884.84	-1.11915	0.249292	-4.48932	7.15e-06	0.000101	ENSMUSG00000026484	rnf2	19821			3.99765	Downregulated
ENSMUSG00000025481.12	86.8371	-2.75458	0.613657	-4.4888	7.16e-06	0.000101	ENSMUSG00000103238	gm36527				3.99703	Downregulated
ENSMUSG00000022092.10	223.248	1.8607	0.414673	4.48716	7.22e-06	0.000101	ENSMUSG00000100551	gm19503				3.99413	Upregulated
ENSMUSG00000021904.5	1150.74	1.339	0.298527	4.48537	7.28e-06	0.000102	ENSMUSG00000100357	gm28181				3.99091	Upregulated
ENSMUSG00000024228.12	273.121	-1.72704	0.385068	-4.48502	7.29e-06	0.000102	ENSMUSG00000026483	niban1	63913			3.99064	Downregulated
ENSMUSG00000015291.10	1419.12	1.20569	0.268869	4.4843	7.32e-06	0.000102	ENSMUSG00000100594	2810414n06rik	103000000			3.98959	Upregulated
ENSMUSG00000053801.18	1193.74	-1.54798	0.345251	-4.48363	7.34e-06	0.000103	ENSMUSG00000043019	edem3	66967			3.98868	Downregulated
ENSMUSG00000038866.15	2346.04	-1.14775	0.25607	-4.48215	7.39e-06	0.000103	ENSMUSG00000014980	tsen15	66637			3.98639	Downregulated
ENSMUSG00000057454.5	32.0026	5.82533	1.29969	4.48208	7.39e-06	0.000103	ENSMUSG00000032649	colgalt2	269132			3.98639	Upregulated
ENSMUSG00000020698.11	49.4832	3.74124	0.835008	4.48048	7.45e-06	0.000104	ENSMUSG00000026482	rgl1	19731			3.98355	Upregulated
ENSMUSG00000024170.15	479.936	-1.66096	0.370895	-4.47825	7.53e-06	0.000105	ENSMUSG00000080950	gm7278				3.97946	Downregulated
ENSMUSG00000038489.8	238.476	-2.07967	0.464504	-4.47719	7.56e-06	0.000105	ENSMUSG00000008475	arpc5	67771			3.97772	Downregulated
ENSMUSG00000024078.6	1990.86	-1.16536	0.260385	-4.47554	7.62e-06	0.000106	ENSMUSG00000026480	ncf2	17970			3.97481	Downregulated
ENSMUSG00000020255.8	3063.56	-1.12449	0.251451	-4.47198	7.75e-06	0.000108	ENSMUSG00000042772	smg7	226517			3.96816	Downregulated
ENSMUSG00000073418.4	32.8121	5.13699	1.14875	4.47182	7.76e-06	0.000108	ENSMUSG00000100394	gm28791				3.96816	Upregulated
ENSMUSG00000042642.13	390.096	-1.6058	0.359107	-4.47164	7.76e-06	0.000108	ENSMUSG00000042751	nmnat2	226518			3.96816	Downregulated
ENSMUSG00000058672.6	580.876	1.49874	0.335188	4.47133	7.77e-06	0.000108	ENSMUSG00000026479	lamc2	16782			3.96796	Upregulated
ENSMUSG00000031986.5	768.553	-1.34781	0.301497	-4.4704	7.81e-06	0.000108	ENSMUSG00000026478	lamc1	226519			3.96652	Downregulated
ENSMUSG00000042156.15	863.025	1.29406	0.289497	4.47003	7.82e-06	0.000108	ENSMUSG00000079138	gm8818				3.96619	Upregulated
ENSMUSG00000044217.16	962.92	1.40956	0.31538	4.46939	7.84e-06	0.000108	ENSMUSG00000042699	dhx9	13211			3.96531	Upregulated
ENSMUSG00000038168.5	4412.43	-1.12023	0.250668	-4.46897	7.86e-06	0.000108	ENSMUSG00000099858	gm6652				3.96489	Downregulated
ENSMUSG00000034768.4	49.0953	4.06009	0.908591	4.46856	7.87e-06	0.000109	ENSMUSG00000042671	rgs8	67792			3.96447	Upregulated
ENSMUSG00000024887.9	1397.7	1.27932	0.286591	4.46393	8.05e-06	0.000111	ENSMUSG00000066800	rnasel	24014			3.95551	Upregulated
ENSMUSG00000001020.8	202.464	2.00207	0.448729	4.46165	8.13e-06	0.000112	ENSMUSG00000100183	gm28512				3.95131	Upregulated
ENSMUSG00000021079.15	1088.78	-1.24568	0.279243	-4.46092	8.16e-06	0.000112	ENSMUSG00000045968	teddm2	240817			3.95027	Downregulated
ENSMUSG00000019710.13	1500.59	-1.22295	0.274203	-4.46003	8.19e-06	0.000112	ENSMUSG00000026473	glul	14645			3.94888	Downregulated
ENSMUSG00000021678.8	34.8486	4.58368	1.0278	4.45968	8.21e-06	0.000113	ENSMUSG00000096950	gm9530	671336			3.94859	Upregulated
ENSMUSG00000033554.17	934.986	-1.29393	0.290164	-4.45929	8.22e-06	0.000113	ENSMUSG00000056708	ier5	15939			3.94823	Downregulated
ENSMUSG00000033355.6	637.105	1.39132	0.312177	4.45683	8.32e-06	0.000114	ENSMUSG00000026471	mr1	15064			3.94368	Upregulated
ENSMUSG00000101191.6	70.0516	2.98713	0.670524	4.45492	8.39e-06	0.000115	ENSMUSG00000026470	stx6	58244			3.94023	Upregulated
ENSMUSG00000032418.15	5489.93	1.14926	0.258036	4.45387	8.43e-06	0.000115	ENSMUSG00000104181	gm8850				3.93852	Upregulated
ENSMUSG00000031877.8	604.892	1.37999	0.309939	4.45245	8.49e-06	0.000116	ENSMUSG00000033722	bc034090	207792			3.93608	Upregulated
ENSMUSG00000031880.6	371.919	-1.66848	0.374842	-4.45114	8.54e-06	0.000116	ENSMUSG00000026469	xpr1	19775			3.93384	Downregulated
ENSMUSG00000022091.5	133.06	2.20089	0.494758	4.44842	8.65e-06	0.000118	ENSMUSG00000073535	gm5532	433367			3.92877	Upregulated
ENSMUSG00000097762.1	56.1409	-3.39988	0.764479	-4.44732	8.69e-06	0.000118	ENSMUSG00000033701	acbd6	72482			3.92698	Downregulated
ENSMUSG00000079455.9	31.2319	6.05583	1.36292	4.44326	8.86e-06	0.00012	ENSMUSG00000033684	qsox1	104009			3.91919	Upregulated
ENSMUSG00000020914.17	16179	1.13574	0.255742	4.44095	8.96e-06	0.000122	ENSMUSG00000033671	cep350	74081			3.91494	Upregulated
ENSMUSG00000096403.2	1465.74	-1.21768	0.274229	-4.44036	8.98e-06	0.000122	ENSMUSG00000102833	gm9694				3.91418	Downregulated
ENSMUSG00000018446.8	5984.28	-1.09527	0.246684	-4.44	9e-06	0.000122	ENSMUSG00000026466	tor1aip1	208263			3.91386	Downregulated
ENSMUSG00000015776.12	1162.37	-1.47862	0.333107	-4.43887	9.04e-06	0.000122	ENSMUSG00000102964	9430034n14rik				3.91201	Downregulated
ENSMUSG00000045817.8	4802.9	-1.09136	0.246099	-4.43465	9.22e-06	0.000125	ENSMUSG00000050565	tor1aip2	240832			3.90391	Downregulated
ENSMUSG00000031628.9	1898.72	1.27549	0.287633	4.43442	9.23e-06	0.000125	ENSMUSG00000060985	tdrd5	214575			3.90387	Upregulated
ENSMUSG00000039477.16	1881.99	-1.34685	0.303857	-4.43251	9.31e-06	0.000126	ENSMUSG00000026601	axdnd1	77352			3.90043	Downregulated
ENSMUSG00000031826.19	3422.63	-1.12672	0.254356	-4.4297	9.44e-06	0.000127	ENSMUSG00000078193	gm2000				3.8952	Downregulated
ENSMUSG00000037580.9	4089	-1.17123	0.264503	-4.42805	9.51e-06	0.000128	ENSMUSG00000026600	soat1	20652			3.89229	Downregulated
ENSMUSG00000027326.13	3923.67	1.19826	0.270759	4.42554	9.62e-06	0.000129	ENSMUSG00000101523	csnk2a1-ps3				3.88782	Upregulated
ENSMUSG00000042348.9	5826.36	-1.16346	0.262905	-4.42541	9.63e-06	0.000129	ENSMUSG00000026596	abl2	11352			3.88782	Downregulated
ENSMUSG00000023150.14	9653.91	-1.08972	0.246322	-4.42398	9.69e-06	0.00013	ENSMUSG00000104293	gm38043				3.88535	Downregulated
ENSMUSG00000026817.14	576.686	1.40603	0.317844	4.42366	9.7e-06	0.00013	ENSMUSG00000060519	tor3a	30935			3.88512	Upregulated
ENSMUSG00000048007.4	423.182	-1.65185	0.373569	-4.4218	9.79e-06	0.000131	ENSMUSG00000033557	fam20b	215015			3.88181	Downregulated
ENSMUSG00000025041.16	2539.44	-1.12745	0.255036	-4.42075	9.84e-06	0.000132	ENSMUSG00000046057	gm15428				3.88011	Downregulated
ENSMUSG00000006342.14	44.1022	3.76643	0.852073	4.42032	9.86e-06	0.000132	ENSMUSG00000026594	ralgps2	78255			3.87965	Upregulated
ENSMUSG00000031665.7	1489.1	-1.19212	0.269757	-4.41924	9.9e-06	0.000132	ENSMUSG00000070565	rasal2	226525			3.87791	Downregulated
ENSMUSG00000061589.14	2176.88	-1.23404	0.279264	-4.4189	9.92e-06	0.000133	ENSMUSG00000049881	2810025m15rik	69953			3.87762	Downregulated
ENSMUSG00000037204.6	738.651	-1.45798	0.330026	-4.41777	9.97e-06	0.000133	ENSMUSG00000033488	cryzl2	226527			3.87577	Downregulated
ENSMUSG00000024137.8	322.074	-1.66405	0.376825	-4.41598	1.01e-05	0.000134	ENSMUSG00000087093	gm15486				3.87259	Downregulated
ENSMUSG00000110231.1	67.6876	2.96068	0.670887	4.41307	1.02e-05	0.000136	ENSMUSG00000026589	sec16b	89867			3.86717	Upregulated
ENSMUSG00000022987.11	42.7987	3.83574	0.869229	4.4128	1.02e-05	0.000136	ENSMUSG00000026587	astn1	11899			3.86704	Upregulated
ENSMUSG00000021751.13	1129.09	1.22289	0.277161	4.41222	1.02e-05	0.000136	ENSMUSG00000073530	pappa2	23850			3.86627	Upregulated
ENSMUSG00000085395.1	83.7058	2.68309	0.60823	4.41131	1.03e-05	0.000137	ENSMUSG00000040782	cop1	26374			3.86486	Upregulated
ENSMUSG00000024735.13	3062.21	-1.22528	0.277998	-4.40749	1.05e-05	0.000139	ENSMUSG00000103572	gm37115				3.85762	Downregulated
ENSMUSG00000024050.15	2041.98	-1.24285	0.282064	-4.40627	1.05e-05	0.000139	ENSMUSG00000089536					3.85558	Downregulated
ENSMUSG00000033400.14	2460.54	1.14139	0.259458	4.39911	1.09e-05	0.000144	ENSMUSG00000015829	tnr	21960			3.84166	Upregulated
ENSMUSG00000026135.17	1189.74	-1.27258	0.289309	-4.3987	1.09e-05	0.000144	ENSMUSG00000090394	4930523c07rik	67647			3.84124	Downregulated
ENSMUSG00000036534.5	654.793	-1.40496	0.319458	-4.39794	1.09e-05	0.000144	ENSMUSG00000026729	4930562f07rik	75255			3.84014	Downregulated
ENSMUSG00000034112.8	31.1509	6.32222	1.43804	4.39641	1.1e-05	0.000145	ENSMUSG00000026725	tnn	329278			3.83749	Upregulated
ENSMUSG00000025352.6	1178.33	1.26264	0.287384	4.39356	1.12e-05	0.000147	ENSMUSG00000058267	mrps14	64659			3.8322	Upregulated
ENSMUSG00000045671.17	1331.99	1.19451	0.271926	4.39276	1.12e-05	0.000148	ENSMUSG00000014226	cacybp	12301			3.831	Upregulated
ENSMUSG00000054626.11	1024.02	1.44313	0.328737	4.38991	1.13e-05	0.000149	ENSMUSG00000103006	4933417c20rik				3.82572	Upregulated
ENSMUSG00000018362.14	4851.22	1.07679	0.245301	4.38968	1.14e-05	0.000149	ENSMUSG00000026721	rabgap1l	29809			3.82567	Upregulated
ENSMUSG00000028525.16	585.525	-1.36769	0.311689	-4.38798	1.14e-05	0.00015	ENSMUSG00000103432	6720464f23rik				3.82275	Downregulated
ENSMUSG00000022156.7	21.7109	7.98717	1.82031	4.38781	1.14e-05	0.00015	ENSMUSG00000102172	gm37873				3.82275	Upregulated
ENSMUSG00000034800.15	248.546	-1.74882	0.398642	-4.38694	1.15e-05	0.000151	ENSMUSG00000103200	gm37328				3.82142	Downregulated
ENSMUSG00000038600.12	305.295	1.68306	0.383676	4.38667	1.15e-05	0.000151	ENSMUSG00000103632	gm38329				3.82129	Upregulated
ENSMUSG00000031068.8	4573.85	-1.09165	0.248885	-4.38614	1.15e-05	0.000151	ENSMUSG00000040423	rc3h1	381305			3.82064	Downregulated
ENSMUSG00000097195.8	512.101	-1.45594	0.332195	-4.38278	1.17e-05	0.000153	ENSMUSG00000103343	gm37052				3.81433	Downregulated
ENSMUSG00000019916.14	8559.15	1.09683	0.250297	4.38213	1.18e-05	0.000154	ENSMUSG00000103846	gm37809				3.81349	Upregulated
ENSMUSG00000028145.9	661.008	-1.43998	0.328617	-4.38195	1.18e-05	0.000154	ENSMUSG00000103739	gm37653				3.81349	Downregulated
ENSMUSG00000040447.15	1085.85	-1.41162	0.32217	-4.3816	1.18e-05	0.000154	ENSMUSG00000026715	serpinc1	11905			3.8132	Downregulated
ENSMUSG00000029729.12	4296.87	-1.12046	0.255752	-4.38106	1.18e-05	0.000154	ENSMUSG00000043467	zbtb37	240869			3.81251	Downregulated
ENSMUSG00000036223.15	480.117	1.43306	0.327249	4.3791	1.19e-05	0.000155	ENSMUSG00000053332	gas5	14455			3.80935	Upregulated
ENSMUSG00000046873.18	4181.11	-1.11803	0.255315	-4.37903	1.19e-05	0.000155	ENSMUSG00000026709	dars2	226539			3.80935	Downregulated
ENSMUSG00000025495.15	687.465	-1.38765	0.316896	-4.37886	1.19e-05	0.000155	ENSMUSG00000026708	cenpl	70454			3.80935	Downregulated
ENSMUSG00000037482.2	67.138	-3.02012	0.690013	-4.3769	1.2e-05	0.000156	ENSMUSG00000026705	klhl20	226541			3.80584	Downregulated
ENSMUSG00000040836.15	313.398	-1.60376	0.366579	-4.37494	1.21e-05	0.000158	ENSMUSG00000044835	ankrd45	73844			3.80235	Downregulated
ENSMUSG00000043333.12	104.811	2.4281	0.555348	4.37221	1.23e-05	0.000159	ENSMUSG00000102817	gm6185				3.79732	Upregulated
ENSMUSG00000103383.1	51.7326	3.6045	0.824684	4.37076	1.24e-05	0.00016	ENSMUSG00000026701	prdx6	11758			3.79483	Upregulated
ENSMUSG00000029361.18	46.6388	3.85644	0.882496	4.36993	1.24e-05	0.000161	ENSMUSG00000066755	tnfsf18	240873			3.79357	Upregulated
ENSMUSG00000073421.5	65.6424	2.98609	0.683717	4.36743	1.26e-05	0.000163	ENSMUSG00000040323	gm15429				3.78902	Upregulated
ENSMUSG00000037949.7	2486.05	-1.12285	0.257144	-4.36661	1.26e-05	0.000163	ENSMUSG00000000817	fasl	14103			3.78778	Downregulated
ENSMUSG00000054266.2	1531.26	1.16539	0.266902	4.36634	1.26e-05	0.000163	ENSMUSG00000103625	gm37357				3.78763	Upregulated
ENSMUSG00000041438.7	4336.26	-1.07682	0.246652	-4.36574	1.27e-05	0.000163	ENSMUSG00000040297	suco	226551			3.78685	Downregulated
ENSMUSG00000054072.11	93.8114	2.61416	0.598937	4.36467	1.27e-05	0.000164	ENSMUSG00000086277	4930558k02rik	75368			3.78513	Upregulated
ENSMUSG00000029507.16	996.316	-1.4103	0.323195	-4.36363	1.28e-05	0.000165	ENSMUSG00000026698	pigc	67292			3.78346	Downregulated
ENSMUSG00000044433.16	147.318	2.14651	0.49213	4.36167	1.29e-05	0.000166	ENSMUSG00000040265	dnm3	103967			3.77997	Upregulated
ENSMUSG00000028840.10	302.565	-1.74901	0.401035	-4.36123	1.29e-05	0.000166	ENSMUSG00000026694	eef1aknmt	71449			3.77949	Downregulated
ENSMUSG00000003848.14	1182.34	-1.27683	0.292806	-4.36065	1.3e-05	0.000166	ENSMUSG00000026696	vamp4	53330			3.77874	Downregulated
ENSMUSG00000053799.6	1279.36	1.28376	0.29449	4.35926	1.31e-05	0.000167	ENSMUSG00000040225	prrc2c	226562			3.77637	Upregulated
ENSMUSG00000050335.16	10536.2	-1.04513	0.239773	-4.35883	1.31e-05	0.000168	ENSMUSG00000098259	gm27616				3.77591	Downregulated
ENSMUSG00000033732.9	7062.82	-1.11643	0.256149	-4.35852	1.31e-05	0.000168	ENSMUSG00000040181	fmo1	14261			3.77569	Downregulated
ENSMUSG00000019841.15	5533.01	-1.16635	0.267688	-4.35714	1.32e-05	0.000169	ENSMUSG00000040170	fmo2	55990			3.77335	Downregulated
ENSMUSG00000050014.7	33.3599	4.73125	1.0864	4.35497	1.33e-05	0.00017	ENSMUSG00000026586	prrx1	18933			3.76945	Upregulated
ENSMUSG00000060636.13	2271.77	-1.19322	0.274022	-4.35446	1.33e-05	0.00017	ENSMUSG00000092188	gm20471				3.76884	Downregulated
ENSMUSG00000000740.11	6819.67	-1.31008	0.300986	-4.35262	1.35e-05	0.000172	ENSMUSG00000040124	gorab	98376			3.76558	Downregulated
ENSMUSG00000062563.14	874.24	-1.2698	0.291747	-4.35238	1.35e-05	0.000172	ENSMUSG00000102117	rpsa-ps1				3.7655	Downregulated
ENSMUSG00000097589.9	131.043	2.2057	0.506895	4.3514	1.35e-05	0.000172	ENSMUSG00000026585	kifap3	16579			3.76395	Upregulated
ENSMUSG00000019942.12	3441.29	1.08462	0.249421	4.34855	1.37e-05	0.000174	ENSMUSG00000026584	scyl3	240880			3.7587	Upregulated
ENSMUSG00000079418.3	615.454	1.35653	0.312106	4.34638	1.38e-05	0.000176	ENSMUSG00000041406	bc055324	381306			3.7548	Upregulated
ENSMUSG00000019188.16	2683.07	-1.15774	0.266392	-4.34601	1.39e-05	0.000176	ENSMUSG00000041396	mettl18	69962			3.75447	Downregulated
ENSMUSG00000005131.3	127.648	-2.31954	0.533786	-4.34545	1.39e-05	0.000176	ENSMUSG00000026582	sele	20339			3.75375	Downregulated
ENSMUSG00000040139.14	217.347	-1.80484	0.415431	-4.3445	1.4e-05	0.000177	ENSMUSG00000026581	sell	20343			3.75225	Downregulated
ENSMUSG00000041193.15	761.862	-1.31337	0.302418	-4.34291	1.41e-05	0.000178	ENSMUSG00000026580	selp	20344			3.74951	Downregulated
ENSMUSG00000023039.16	27.9978	6.95716	1.60208	4.34259	1.41e-05	0.000178	ENSMUSG00000090081	gm16587				3.74926	Upregulated
ENSMUSG00000019732.14	35.6389	7.26128	1.67244	4.34173	1.41e-05	0.000179	ENSMUSG00000026579	f5	14067			3.74796	Upregulated
ENSMUSG00000021895.9	285.142	1.67369	0.385568	4.34084	1.42e-05	0.000179	ENSMUSG00000040918	slc19a2	116914			3.7466	Upregulated
ENSMUSG00000037185.8	867.172	1.3329	0.307086	4.34049	1.42e-05	0.000179	ENSMUSG00000026578	ccdc181	74895			3.74627	Upregulated
ENSMUSG00000047728.12	30.1487	5.38768	1.24148	4.33974	1.43e-05	0.00018	ENSMUSG00000026577	blzf1	66352			3.74518	Upregulated
ENSMUSG00000037826.5	496.378	1.48386	0.342086	4.33767	1.44e-05	0.000181	ENSMUSG00000026575	nme7	171567			3.7415	Upregulated
ENSMUSG00000002274.12	392.591	-1.68801	0.389607	-4.3326	1.47e-05	0.000185	ENSMUSG00000103493	gm37411				3.73187	Downregulated
ENSMUSG00000051359.14	30.2661	6.12953	1.41482	4.33239	1.48e-05	0.000185	ENSMUSG00000026576	atp1b1	11931			3.73184	Upregulated
ENSMUSG00000002550.16	1445.62	-1.39724	0.322566	-4.33163	1.48e-05	0.000186	ENSMUSG00000104011	gm32391				3.73073	Downregulated
ENSMUSG00000043702.9	2784.62	-1.12287	0.259287	-4.33062	1.49e-05	0.000187	ENSMUSG00000097281	gm26685	103000000			3.72914	Downregulated
ENSMUSG00000046733.7	650.308	1.39325	0.321787	4.32972	1.49e-05	0.000187	ENSMUSG00000103383	gm37754				3.72775	Upregulated
ENSMUSG00000031782.14	862.264	-1.29685	0.299598	-4.32864	1.5e-05	0.000188	ENSMUSG00000102761	gm37184				3.726	Downregulated
ENSMUSG00000032625.14	98.1476	-2.49541	0.577117	-4.32392	1.53e-05	0.000192	ENSMUSG00000026574	dpt	56429			3.71734	Downregulated
ENSMUSG00000020432.12	35.1444	4.84188	1.11981	4.32385	1.53e-05	0.000192	ENSMUSG00000104117	gm20743	433374			3.71734	Upregulated
ENSMUSG00000028032.13	1420.56	1.16459	0.269474	4.3217	1.55e-05	0.000193	ENSMUSG00000089967	gm16550				3.71378	Upregulated
ENSMUSG00000022887.8	251.809	-1.71554	0.396963	-4.32165	1.55e-05	0.000193	ENSMUSG00000040848	sft2d2	108735			3.71378	Downregulated
ENSMUSG00000068876.14	507.383	1.4212	0.329023	4.31945	1.56e-05	0.000195	ENSMUSG00000040843	tiprl	226591			3.70983	Upregulated
ENSMUSG00000050271.12	227.34	-1.8955	0.438858	-4.31918	1.57e-05	0.000195	ENSMUSG00000102302	gm38190				3.70968	Downregulated
ENSMUSG00000001517.14	1673.12	1.23911	0.28698	4.31775	1.58e-05	0.000196	ENSMUSG00000040836	gpr161	240888			3.70727	Upregulated
ENSMUSG00000027171.10	348.157	1.54445	0.357816	4.31633	1.59e-05	0.000197	ENSMUSG00000026571	dcaf6	74106			3.70485	Upregulated
ENSMUSG00000028833.13	800.018	-1.5893	0.368272	-4.31555	1.59e-05	0.000198	ENSMUSG00000102401	gm37864				3.70371	Downregulated
ENSMUSG00000026917.15	3070.39	-1.08586	0.251646	-4.31504	1.6e-05	0.000198	ENSMUSG00000026568	mpc2	70456			3.70309	Downregulated
ENSMUSG00000091575.2	38.4653	3.98782	0.924312	4.31436	1.6e-05	0.000199	ENSMUSG00000103763	gm37860				3.70214	Upregulated
ENSMUSG00000040945.13	7967.24	-1.18133	0.273855	-4.31371	1.61e-05	0.000199	ENSMUSG00000026567	adcy10	271639			3.70125	Downregulated
ENSMUSG00000003435.9	5687.83	-1.05556	0.244737	-4.31303	1.61e-05	0.000199	ENSMUSG00000026566	mpzl1	68481			3.7003	Downregulated
ENSMUSG00000068196.4	31.8156	7.11867	1.65267	4.30737	1.65e-05	0.000204	ENSMUSG00000103098	gm37559				3.68956	Upregulated
ENSMUSG00000025885.18	63.8876	3.02365	0.702257	4.30561	1.67e-05	0.000206	ENSMUSG00000040723	rcsd1	226594			3.68649	Upregulated
ENSMUSG00000031176.8	2765.85	1.23397	0.286663	4.30462	1.67e-05	0.000207	ENSMUSG00000040713	creg1	433375			3.68493	Upregulated
ENSMUSG00000033909.17	2178.54	-1.19108	0.276742	-4.30394	1.68e-05	0.000207	ENSMUSG00000089829	gm16565				3.68408	Downregulated
ENSMUSG00000025203.5	52601.9	-1.06002	0.246299	-4.3038	1.68e-05	0.000207	ENSMUSG00000005763	cd247	12503			3.68408	Downregulated
ENSMUSG00000039220.16	3795.16	-1.07094	0.24904	-4.30028	1.71e-05	0.00021	ENSMUSG00000102363	gm32999				3.67756	Downregulated
ENSMUSG00000020894.16	256.784	1.68269	0.391416	4.29898	1.72e-05	0.000211	ENSMUSG00000103768	gm37856				3.6754	Upregulated
ENSMUSG00000064147.6	177.953	2.0458	0.476072	4.29725	1.73e-05	0.000213	ENSMUSG00000102154	gm37469				3.67262	Upregulated
ENSMUSG00000036620.14	1452.14	-1.22232	0.284448	-4.29718	1.73e-05	0.000213	ENSMUSG00000026565	pou2f1	18986			3.67262	Downregulated
ENSMUSG00000032067.5	344.417	1.52905	0.355916	4.29611	1.74e-05	0.000213	ENSMUSG00000026564	dusp27	240892			3.67091	Upregulated
ENSMUSG00000020134.13	629.783	-1.35738	0.316006	-4.29541	1.74e-05	0.000214	ENSMUSG00000000544	gpa33	59290			3.66992	Downregulated
ENSMUSG00000035595.6	176.375	-1.97603	0.460127	-4.29452	1.75e-05	0.000215	ENSMUSG00000103400	gm15853				3.66857	Downregulated
ENSMUSG00000038451.13	136.204	-2.33482	0.543976	-4.29213	1.77e-05	0.000217	ENSMUSG00000026563	tada1	27878			3.66427	Downregulated
ENSMUSG00000022263.9	2925.4	-1.1612	0.270658	-4.29028	1.78e-05	0.000218	ENSMUSG00000089853					3.66102	Downregulated
ENSMUSG00000021223.13	84.2995	2.76804	0.646082	4.28434	1.83e-05	0.000224	ENSMUSG00000040596	pogk	71592			3.6498	Upregulated
ENSMUSG00000039952.15	7952.69	1.03504	0.241628	4.28364	1.84e-05	0.000224	ENSMUSG00000084093	gm16418				3.6488	Upregulated
ENSMUSG00000027016.17	20.2844	7.88762	1.84304	4.27968	1.87e-05	0.000228	ENSMUSG00000086925	gm6286				3.64172	Upregulated
ENSMUSG00000025586.17	888.978	-1.23763	0.289191	-4.27962	1.87e-05	0.000228	ENSMUSG00000026558	uck2	80914			3.64172	Downregulated
ENSMUSG00000055172.10	1005.31	1.24204	0.290238	4.27937	1.87e-05	0.000228	ENSMUSG00000102909	gm2453				3.6416	Upregulated
ENSMUSG00000024843.15	2977.27	-1.08343	0.253326	-4.27683	1.9e-05	0.000231	ENSMUSG00000052428	tmco1	68944			3.63703	Downregulated
ENSMUSG00000027509.11	2222.21	-1.10213	0.257756	-4.27585	1.9e-05	0.000231	ENSMUSG00000088246					3.6355	Downregulated
ENSMUSG00000020899.15	1444.73	-1.30597	0.305775	-4.27103	1.95e-05	0.000236	ENSMUSG00000026687	aldh9a1	56752			3.62647	Downregulated
ENSMUSG00000006457.3	37.4426	4.0677	0.952704	4.26964	1.96e-05	0.000238	ENSMUSG00000026688	mgst3	66447			3.62414	Upregulated
ENSMUSG00000023967.9	1485.01	-1.19172	0.279129	-4.26943	1.96e-05	0.000238	ENSMUSG00000026686	lmx1a	110648			3.6241	Downregulated
ENSMUSG00000075394.4	109.44	2.28411	0.535418	4.26603	1.99e-05	0.000241	ENSMUSG00000052534	pbx1	18514			3.61786	Upregulated
ENSMUSG00000027324.1	464.679	-1.40058	0.32859	-4.26239	2.02e-05	0.000245	ENSMUSG00000103780	gm37524				3.61116	Downregulated
ENSMUSG00000036206.12	4468.68	-1.0935	0.256759	-4.25884	2.05e-05	0.000249	ENSMUSG00000103463	1700063i16rik				3.60465	Downregulated
ENSMUSG00000037805.14	9440.65	-1.12447	0.264226	-4.25573	2.08e-05	0.000252	ENSMUSG00000026683	nuf2	66977			3.59897	Downregulated
ENSMUSG00000026974.11	2446.26	-1.10754	0.260362	-4.25386	2.1e-05	0.000254	ENSMUSG00000026678	rgs5	19737			3.59571	Downregulated
ENSMUSG00000003200.9	1356.88	-1.34686	0.316709	-4.25268	2.11e-05	0.000255	ENSMUSG00000070532	ccdc190	78465			3.59383	Downregulated
ENSMUSG00000029910.14	2683.33	1.08441	0.255004	4.2525	2.11e-05	0.000255	ENSMUSG00000026675	hsd17b7	15490			3.59383	Upregulated
ENSMUSG00000024063.12	185.221	1.85023	0.435263	4.25083	2.13e-05	0.000256	ENSMUSG00000097503	3110045c21rik	67303			3.59121	Upregulated
ENSMUSG00000022401.11	2606.84	-1.07957	0.25398	-4.25062	2.13e-05	0.000256	ENSMUSG00000026674	ddr2	18214			3.59121	Downregulated
ENSMUSG00000024007.14	1188.77	-1.28063	0.301285	-4.25057	2.13e-05	0.000256	ENSMUSG00000026670	uap1	107652			3.59121	Downregulated
ENSMUSG00000024770.14	28.6062	6.99773	1.64683	4.2492	2.15e-05	0.000258	ENSMUSG00000104266	gm37748				3.58893	Upregulated
ENSMUSG00000018474.17	1932.45	1.12551	0.264901	4.24879	2.15e-05	0.000258	ENSMUSG00000026667	uhmk1	16589			3.58849	Upregulated
ENSMUSG00000024277.14	790.987	1.26198	0.297049	4.24838	2.15e-05	0.000258	ENSMUSG00000044306	4930500m09rik				3.58807	Upregulated
ENSMUSG00000033365.14	1387.05	-1.3688	0.322268	-4.24738	2.16e-05	0.000259	ENSMUSG00000096964	gm6345	622708			3.58659	Downregulated
ENSMUSG00000037440.7	41.2822	3.78423	0.890987	4.24723	2.16e-05	0.000259	ENSMUSG00000102418	sh2d1b1	26904			3.58659	Upregulated
ENSMUSG00000005043.13	36.5057	4.05041	0.953715	4.24698	2.17e-05	0.000259	ENSMUSG00000038473	nos1ap	70729			3.58647	Upregulated
ENSMUSG00000057541.14	1648.22	-1.12317	0.26448	-4.24672	2.17e-05	0.000259	ENSMUSG00000102193	gm7299				3.58634	Downregulated
ENSMUSG00000045515.3	1438	-1.18053	0.278007	-4.24642	2.17e-05	0.000259	ENSMUSG00000026663	atf6	226641			3.58613	Downregulated
ENSMUSG00000036281.13	1022.87	-1.30124	0.306632	-4.24367	2.2e-05	0.000262	ENSMUSG00000053925	gm9929				3.58116	Downregulated
ENSMUSG00000040204.6	1923.39	1.10742	0.261096	4.24142	2.22e-05	0.000265	ENSMUSG00000026659	dusp12	80915			3.57746	Upregulated
ENSMUSG00000030342.8	2307.72	1.09164	0.25739	4.24119	2.22e-05	0.000265	ENSMUSG00000096968	gm26620				3.57746	Upregulated
ENSMUSG00000040446.3	1254.07	1.1941	0.281549	4.24118	2.22e-05	0.000265	ENSMUSG00000070524	fcrlb	435653			3.57746	Upregulated
ENSMUSG00000015312.8	646.485	-1.44674	0.341142	-4.24088	2.23e-05	0.000265	ENSMUSG00000038421	fcrla	98752			3.57745	Downregulated
ENSMUSG00000022787.10	522.358	-1.36087	0.320899	-4.2408	2.23e-05	0.000265	ENSMUSG00000089838	gm2962				3.57745	Downregulated
ENSMUSG00000061479.15	1840.44	-1.14465	0.269955	-4.24013	2.23e-05	0.000265	ENSMUSG00000026656	fcgr2b	14130			3.57653	Downregulated
ENSMUSG00000020448.16	1655.41	-1.1202	0.264444	-4.23607	2.27e-05	0.00027	ENSMUSG00000059089	fcgr4	246256			3.56905	Downregulated
ENSMUSG00000002763.16	465.612	-1.5803	0.373107	-4.23551	2.28e-05	0.00027	ENSMUSG00000026649	cfap126	75472			3.56833	Downregulated
ENSMUSG00000027487.11	683.014	-1.30889	0.309058	-4.2351	2.28e-05	0.00027	ENSMUSG00000058076	sdhc	66052	sdhc	Krebs Cycle	3.5679	Downregulated
ENSMUSG00000027487.11	683.014	-1.30889	0.309058	-4.2351	2.28e-05	0.00027	ENSMUSG00000058076	sdhc	66052	sdhc	Oxidative Phosphorylation	3.5679	Downregulated
ENSMUSG00000027487.11	683.014	-1.30889	0.309058	-4.2351	2.28e-05	0.00027	ENSMUSG00000058076	sdhc	66052	sdhc	Oxidative Phosphorylation	3.5679	Downregulated
ENSMUSG00000027487.11	683.014	-1.30889	0.309058	-4.2351	2.28e-05	0.00027	ENSMUSG00000058076	sdhc	66052	sdhc	Oxidative Phosphorylation	3.5679	Downregulated
ENSMUSG00000047459.14	2786.22	1.15164	0.272118	4.23213	2.31e-05	0.000274	ENSMUSG00000056569	mpz	17528			3.56252	Upregulated
ENSMUSG00000021952.15	1953.1	-1.10399	0.260927	-4.23103	2.33e-05	0.000275	ENSMUSG00000005677	nr1i3	12355			3.56076	Downregulated
ENSMUSG00000005225.15	1034.13	1.22806	0.290302	4.23029	2.33e-05	0.000276	ENSMUSG00000005674	tomm40l	641376			3.55971	Upregulated
ENSMUSG00000022479.15	1525.39	1.17034	0.276831	4.22763	2.36e-05	0.000279	ENSMUSG00000005681	apoa2	11807			3.55494	Upregulated
ENSMUSG00000026463.17	64.6297	2.97742	0.704917	4.22379	2.4e-05	0.000283	ENSMUSG00000058715	fcer1g	14127			3.5479	Upregulated
ENSMUSG00000034868.8	5021.3	1.03713	0.245558	4.22358	2.4e-05	0.000283	ENSMUSG00000013593	ndufs2	226646	ndufs2	Oxidative Phosphorylation	3.54786	Upregulated
ENSMUSG00000034868.8	5021.3	1.03713	0.245558	4.22358	2.4e-05	0.000283	ENSMUSG00000013593	ndufs2	226646	ndufs2	Oxidative Phosphorylation	3.54786	Upregulated
ENSMUSG00000034868.8	5021.3	1.03713	0.245558	4.22358	2.4e-05	0.000283	ENSMUSG00000013593	ndufs2	226646	ndufs2	Oxidative Phosphorylation	3.54786	Upregulated
ENSMUSG00000034868.8	5021.3	1.03713	0.245558	4.22358	2.4e-05	0.000283	ENSMUSG00000013593	ndufs2	226646	ndufs2	Oxidative Phosphorylation	3.54786	Upregulated
ENSMUSG00000034868.8	5021.3	1.03713	0.245558	4.22358	2.4e-05	0.000283	ENSMUSG00000013593	ndufs2	226646	ndufs2	Oxidative Phosphorylation	3.54786	Upregulated
ENSMUSG00000046962.15	1660.58	-1.11868	0.264899	-4.22304	2.41e-05	0.000283	ENSMUSG00000006403	adamts4	240913			3.54749	Downregulated
ENSMUSG00000048327.6	3871.01	1.13498	0.26876	4.22301	2.41e-05	0.000283	ENSMUSG00000052423	b4galt3	57370			3.54749	Upregulated
ENSMUSG00000025499.18	1061.57	-1.28142	0.303496	-4.22219	2.42e-05	0.000284	ENSMUSG00000062729	ppox	19044			3.54651	Downregulated
ENSMUSG00000026806.15	854.216	-1.22172	0.289361	-4.22213	2.42e-05	0.000284	ENSMUSG00000053483	usp21	30941			3.54651	Downregulated
ENSMUSG00000051557.15	581.039	-1.42909	0.338598	-4.2206	2.44e-05	0.000286	ENSMUSG00000062963	ufc1	66155			3.54394	Downregulated
ENSMUSG00000025650.12	109.666	2.31494	0.548806	4.21815	2.46e-05	0.000289	ENSMUSG00000079137	rpl27-ps1				3.53957	Upregulated
ENSMUSG00000030766.15	1403.42	-1.13995	0.27033	-4.21688	2.48e-05	0.00029	ENSMUSG00000103983	gm20045				3.5375	Downregulated
ENSMUSG00000037344.13	280.54	-1.73248	0.410928	-4.21602	2.49e-05	0.000291	ENSMUSG00000013973	dedd	21945			3.5362	Downregulated
ENSMUSG00000050627.13	4099.82	1.05411	0.250099	4.21476	2.5e-05	0.000292	ENSMUSG00000013997	nit1	27045			3.53414	Upregulated
ENSMUSG00000022951.15	2168.45	-1.09079	0.258845	-4.21408	2.51e-05	0.000293	ENSMUSG00000006412	pfdn2	18637			3.53343	Downregulated
ENSMUSG00000031781.13	1864.22	-1.20397	0.285709	-4.21398	2.51e-05	0.000293	ENSMUSG00000102929	gm37154				3.53343	Downregulated
ENSMUSG00000018672.15	213.161	1.74154	0.41329	4.21383	2.51e-05	0.000293	ENSMUSG00000045259	klhdc9	68874			3.53343	Upregulated
ENSMUSG00000071658.4	57.9125	-3.07921	0.731065	-4.21195	2.53e-05	0.000295	ENSMUSG00000006411	nectin4	71740			3.53018	Downregulated
ENSMUSG00000031519.3	942.683	-1.21556	0.288704	-4.21041	2.55e-05	0.000297	ENSMUSG00000048865	arhgap30	226652			3.52759	Downregulated
ENSMUSG00000044857.7	873.379	-1.3965	0.331918	-4.20737	2.58e-05	0.0003	ENSMUSG00000026641	usf1	22278			3.52243	Downregulated
ENSMUSG00000095276.2	63.5373	2.93449	0.697466	4.20736	2.58e-05	0.0003	ENSMUSG00000103711	tstd1	226654			3.52243	Upregulated
ENSMUSG00000038279.10	3502.04	-1.0949	0.260263	-4.20688	2.59e-05	0.000301	ENSMUSG00000097045					3.52187	Downregulated
ENSMUSG00000031803.7	762.199	1.34791	0.320446	4.20634	2.6e-05	0.000301	ENSMUSG00000038235	f11r	16456			3.5212	Upregulated
ENSMUSG00000020547.4	5390.86	-1.03528	0.246155	-4.20582	2.6e-05	0.000302	ENSMUSG00000091993	b930036n10rik				3.52055	Downregulated
ENSMUSG00000026500.6	125.865	2.12531	0.505534	4.20408	2.62e-05	0.000304	ENSMUSG00000060244	alyref2	56009			3.51758	Upregulated
ENSMUSG00000020173.17	1788.36	-1.1444	0.272391	-4.20133	2.65e-05	0.000307	ENSMUSG00000038209	itln1	16429			3.51287	Downregulated
ENSMUSG00000021066.8	109.027	2.25403	0.536513	4.20126	2.65e-05	0.000307	ENSMUSG00000004709	cd244a	18106			3.51287	Upregulated
ENSMUSG00000052406.14	1790.05	-1.1029	0.262603	-4.19988	2.67e-05	0.000309	ENSMUSG00000004707	ly9	17085			3.51058	Downregulated
ENSMUSG00000090290.1	753.629	-1.31981	0.314277	-4.19952	2.67e-05	0.000309	ENSMUSG00000059058	tma7-ps				3.51025	Downregulated
ENSMUSG00000032320.7	3185.1	1.09286	0.260256	4.19919	2.68e-05	0.000309	ENSMUSG00000026556	vangl2	93840			3.50998	Upregulated
ENSMUSG00000024194.15	797.916	-1.25249	0.298306	-4.19869	2.68e-05	0.000309	ENSMUSG00000003458	ncstn	59287			3.50937	Downregulated
ENSMUSG00000071256.3	149.361	-2.15536	0.513424	-4.19801	2.69e-05	0.00031	ENSMUSG00000026553	copa	12847			3.50843	Downregulated
ENSMUSG00000014158.11	1166.77	-1.32768	0.316397	-4.19626	2.71e-05	0.000312	ENSMUSG00000103380	gm37756				3.5057	Downregulated
ENSMUSG00000029998.14	4713.55	1.03605	0.246902	4.19622	2.71e-05	0.000312	ENSMUSG00000003464	pex19	19298			3.5057	Upregulated
ENSMUSG00000042807.15	58.1503	3.01747	0.720556	4.1877	2.82e-05	0.000324	ENSMUSG00000089803	gm10171				3.48975	Upregulated
ENSMUSG00000074277.4	378.935	-1.53193	0.365833	-4.18751	2.82e-05	0.000324	ENSMUSG00000026554	dcaf8	98193			3.48975	Downregulated
ENSMUSG00000021720.10	29.8429	6.97042	1.66481	4.18693	2.83e-05	0.000324	ENSMUSG00000013698	pea15a	18611			3.48899	Upregulated
ENSMUSG00000039782.14	708.524	-1.32125	0.3156	-4.18649	2.83e-05	0.000325	ENSMUSG00000007122	casq1	12372			3.4885	Downregulated
ENSMUSG00000001240.13	694.347	-1.33421	0.318765	-4.18555	2.84e-05	0.000325	ENSMUSG00000092085	gm17224				3.48755	Downregulated
ENSMUSG00000026779.6	1083.96	1.23672	0.295479	4.18546	2.85e-05	0.000325	ENSMUSG00000007107	atp1a4	27222			3.48755	Upregulated
ENSMUSG00000054099.11	1565.36	1.16572	0.278518	4.18543	2.85e-05	0.000325	ENSMUSG00000038034	igsf8	140559			3.48755	Upregulated
ENSMUSG00000028708.16	2084.09	-1.08715	0.25976	-4.18523	2.85e-05	0.000325	ENSMUSG00000007097	atp1a2	98660			3.48755	Downregulated
ENSMUSG00000032010.14	298.955	1.5572	0.372086	4.18507	2.85e-05	0.000325	ENSMUSG00000050229	pigm	67556			3.48755	Upregulated
ENSMUSG00000037731.5	47.7727	3.34521	0.799828	4.18241	2.88e-05	0.000329	ENSMUSG00000102278	gm37145				3.48283	Upregulated
ENSMUSG00000000056.7	398.371	1.4281	0.341564	4.18105	2.9e-05	0.000331	ENSMUSG00000103357	gm7804				3.48059	Upregulated
ENSMUSG00000000743.8	1608.94	-1.34476	0.321679	-4.18043	2.91e-05	0.000331	ENSMUSG00000026548	slamf9	98365			3.47975	Downregulated
ENSMUSG00000040033.15	1042.14	1.19162	0.285225	4.17782	2.94e-05	0.000335	ENSMUSG00000037995	igsf9	93842			3.47512	Upregulated
ENSMUSG00000028737.15	109.678	2.32248	0.55594	4.17758	2.95e-05	0.000335	ENSMUSG00000026547	tagln2	21346			3.47501	Upregulated
ENSMUSG00000022407.9	2492.63	-1.15684	0.277103	-4.17476	2.98e-05	0.000339	ENSMUSG00000104351	gm37125				3.46998	Downregulated
ENSMUSG00000023186.14	865.612	1.24164	0.297503	4.17355	3e-05	0.00034	ENSMUSG00000026546	cfap45	71870			3.46802	Upregulated
ENSMUSG00000020823.16	2368.2	1.08946	0.26106	4.17322	3e-05	0.000341	ENSMUSG00000085184	4933439k11rik	71319			3.46775	Upregulated
ENSMUSG00000020653.11	1053.7	-1.18033	0.282856	-4.17291	3.01e-05	0.000341	ENSMUSG00000049598	vsig8	240916			3.46752	Downregulated
ENSMUSG00000000420.15	3323.11	1.08865	0.26099	4.17124	3.03e-05	0.000343	ENSMUSG00000026544	dusp23	68440			3.46467	Upregulated
ENSMUSG00000061410.6	2639.11	-1.14931	0.275628	-4.16979	3.05e-05	0.000345	ENSMUSG00000060128	gm2710				3.46226	Downregulated
ENSMUSG00000085665.1	60.8156	2.93937	0.705333	4.16735	3.08e-05	0.000348	ENSMUSG00000037860	aim2	383619			3.45796	Upregulated
ENSMUSG00000007817.14	8112.89	-1.0355	0.248551	-4.16616	3.1e-05	0.00035	ENSMUSG00000066677	ifi208	100000000			3.45606	Downregulated
ENSMUSG00000039244.10	1069.45	-1.31026	0.314586	-4.16503	3.11e-05	0.000351	ENSMUSG00000073490	ifi207	226691			3.45424	Downregulated
ENSMUSG00000040128.9	1009.57	1.23406	0.296471	4.16251	3.15e-05	0.000355	ENSMUSG00000073489	ifi204	15951			3.4498	Upregulated
ENSMUSG00000049555.10	55.5848	3.1334	0.753078	4.16079	3.17e-05	0.000357	ENSMUSG00000090222	ifi203-ps				3.44688	Upregulated
ENSMUSG00000031639.12	582.866	1.32928	0.319522	4.1602	3.18e-05	0.000358	ENSMUSG00000102433	gm38050				3.44611	Upregulated
ENSMUSG00000021868.6	1440.13	-1.1674	0.28065	-4.15964	3.19e-05	0.000359	ENSMUSG00000090272	mndal	100000000			3.44538	Downregulated
ENSMUSG00000015880.13	2921.97	1.12009	0.269293	4.15936	3.19e-05	0.000359	ENSMUSG00000026536	ifi211	381308			3.4452	Upregulated
ENSMUSG00000002660.7	1519.31	-1.2213	0.293718	-4.15806	3.21e-05	0.000361	ENSMUSG00000039997	ifi203	15950			3.44308	Downregulated
ENSMUSG00000074604.9	443.557	1.46547	0.352606	4.1561	3.24e-05	0.000363	ENSMUSG00000026535	ifi202b	26388			3.4397	Upregulated
ENSMUSG00000002846.9	1922.33	-1.08225	0.260434	-4.15555	3.25e-05	0.000364	ENSMUSG00000054203	ifi205	226695			3.43901	Downregulated
ENSMUSG00000022601.11	3188.4	-1.12837	0.271631	-4.15407	3.27e-05	0.000366	ENSMUSG00000026532	spta1	20739			3.43654	Downregulated
ENSMUSG00000006362.15	18.7058	7.7719	1.87178	4.15214	3.29e-05	0.000369	ENSMUSG00000026526	fh1	14194			3.43322	Upregulated
ENSMUSG00000003341.8	54.7717	3.21464	0.774429	4.15098	3.31e-05	0.00037	ENSMUSG00000039783	kmo	98256			3.43138	Upregulated
ENSMUSG00000001027.7	78.6225	2.60055	0.626865	4.1485	3.35e-05	0.000374	ENSMUSG00000026525	opn3	13603			3.42727	Upregulated
ENSMUSG00000045128.8	12670.6	-1.03382	0.249205	-4.14846	3.35e-05	0.000374	ENSMUSG00000078185	chml	12663			3.42727	Downregulated
ENSMUSG00000021990.15	199.86	1.78044	0.429213	4.14814	3.35e-05	0.000374	ENSMUSG00000039748	exo1	26909			3.42703	Upregulated
ENSMUSG00000040663.8	347.248	-1.55534	0.375001	-4.14755	3.36e-05	0.000375	ENSMUSG00000094820					3.42625	Downregulated
ENSMUSG00000022471.13	5164.23	-1.03287	0.249277	-4.14346	3.42e-05	0.000381	ENSMUSG00000078184	rbm8a2				3.41884	Downregulated
ENSMUSG00000017664.16	1032.52	-1.50721	0.363805	-4.14292	3.43e-05	0.000382	ENSMUSG00000087875	gm26104	115000000			3.41841	Downregulated
ENSMUSG00000041729.15	226.416	1.69296	0.408645	4.14287	3.43e-05	0.000382	ENSMUSG00000057335	cep170	545389			3.41841	Upregulated
ENSMUSG00000033799.9	4817.33	-1.07637	0.25987	-4.14194	3.44e-05	0.000383	ENSMUSG00000103634	3110062g12rik				3.41699	Downregulated
ENSMUSG00000042444.9	1975.14	1.19476	0.288608	4.13973	3.48e-05	0.000386	ENSMUSG00000104154	gm38104				3.41316	Upregulated
ENSMUSG00000102278.1	38.1525	3.79427	0.916715	4.13899	3.49e-05	0.000387	ENSMUSG00000103435	gm36992				3.4121	Upregulated
ENSMUSG00000056131.13	1273.13	-1.14129	0.275886	-4.13682	3.52e-05	0.000391	ENSMUSG00000026504	sdccag8	76816			3.40834	Downregulated
ENSMUSG00000025262.8	271.627	-1.58496	0.383332	-4.13471	3.55e-05	0.000394	ENSMUSG00000102211	gm37490				3.40468	Downregulated
ENSMUSG00000001323.17	786.279	1.29391	0.312953	4.13452	3.56e-05	0.000394	ENSMUSG00000103251	gm37519				3.40468	Upregulated
ENSMUSG00000028475.9	49.4717	3.23275	0.781964	4.13414	3.56e-05	0.000394	ENSMUSG00000019699	akt3	23797			3.40429	Upregulated
ENSMUSG00000031832.14	276.475	-1.80466	0.437095	-4.12876	3.65e-05	0.000403	ENSMUSG00000097892	gm26801				3.39448	Downregulated
ENSMUSG00000060096.4	256.287	-1.65545	0.400972	-4.12858	3.65e-05	0.000403	ENSMUSG00000063659	zbtb18	30928			3.39447	Downregulated
ENSMUSG00000028017.7	75.3551	-2.82248	0.683688	-4.12831	3.65e-05	0.000403	ENSMUSG00000101746	2310043l19rik	75589			3.39431	Downregulated
ENSMUSG00000031755.5	397.236	1.43923	0.349185	4.1217	3.76e-05	0.000415	ENSMUSG00000015962	1700016c15rik	69428			3.38217	Upregulated
ENSMUSG00000034656.16	748.715	1.22053	0.296188	4.12079	3.78e-05	0.000416	ENSMUSG00000015961	adss	11566			3.38079	Upregulated
ENSMUSG00000036975.5	732.71	-1.22516	0.297651	-4.1161	3.85e-05	0.000424	ENSMUSG00000104097	gm37313				3.3723	Downregulated
ENSMUSG00000030088.15	23.6472	6.64356	1.61436	4.11528	3.87e-05	0.000425	ENSMUSG00000102493	gm8010				3.37111	Upregulated
ENSMUSG00000040613.14	592.285	1.28104	0.311327	4.11476	3.88e-05	0.000426	ENSMUSG00000026502	desi2	78825			3.37046	Upregulated
ENSMUSG00000002372.8	2198.51	-1.2191	0.296334	-4.11393	3.89e-05	0.000427	ENSMUSG00000103958	gm8023				3.36929	Downregulated
ENSMUSG00000031529.5	4445.17	-1.01797	0.247453	-4.11378	3.89e-05	0.000427	ENSMUSG00000104126	gm37486				3.36929	Downregulated
ENSMUSG00000031666.15	986.685	1.18689	0.288603	4.11252	3.91e-05	0.000429	ENSMUSG00000086350	b230369f24rik				3.36726	Upregulated
ENSMUSG00000068040.10	4438.82	-1.0257	0.249501	-4.111	3.94e-05	0.000432	ENSMUSG00000026500	cox20	66359			3.36474	Downregulated
ENSMUSG00000001942.7	706.45	1.23943	0.301677	4.10846	3.98e-05	0.000436	ENSMUSG00000039630	hnrnpu	51810			3.3603	Upregulated
ENSMUSG00000041773.7	974.328	-1.20117	0.292384	-4.10821	3.99e-05	0.000436	ENSMUSG00000104279	gm38300				3.36018	Downregulated
ENSMUSG00000038214.14	1512.37	-1.17031	0.284982	-4.1066	4.02e-05	0.000439	ENSMUSG00000026495	efcab2	68226			3.35749	Downregulated
ENSMUSG00000090946.3	1012.68	-1.15933	0.28233	-4.10629	4.02e-05	0.000439	ENSMUSG00000026494	kif26b	269152			3.35724	Downregulated
ENSMUSG00000040322.10	3613.98	1.05541	0.257131	4.10458	4.05e-05	0.000442	ENSMUSG00000055067	smyd3	69726			3.35437	Upregulated
ENSMUSG00000039989.7	2081.14	-1.10414	0.269037	-4.10406	4.06e-05	0.000443	ENSMUSG00000096474	gm5561				3.35373	Downregulated
ENSMUSG00000096727.2	122.56	2.09471	0.510692	4.1017	4.1e-05	0.000447	ENSMUSG00000026492	tfb2m	15278			3.34997	Upregulated
ENSMUSG00000067855.7	18.4393	7.70233	1.87784	4.1017	4.1e-05	0.000447	ENSMUSG00000038949	cnst	226744			3.34997	Upregulated
ENSMUSG00000056888.11	323.142	1.50979	0.368111	4.10145	4.11e-05	0.000447	ENSMUSG00000038936	sccpdh	109232			3.34983	Upregulated
ENSMUSG00000042207.17	1229.62	-1.18694	0.289429	-4.10098	4.11e-05	0.000447	ENSMUSG00000026491	ahctf1	226747			3.34929	Downregulated
ENSMUSG00000035954.9	296.204	1.56854	0.38262	4.09946	4.14e-05	0.00045	ENSMUSG00000073486	gm10518				3.34678	Upregulated
ENSMUSG00000024883.6	827.677	-1.28428	0.313408	-4.09779	4.17e-05	0.000453	ENSMUSG00000104418	gm37070				3.34399	Downregulated
ENSMUSG00000000384.15	1284.02	-1.31456	0.320991	-4.09533	4.22e-05	0.000457	ENSMUSG00000026490	cdc42bpa	226751			3.3397	Downregulated
ENSMUSG00000001082.12	385.271	-1.67304	0.408597	-4.0946	4.23e-05	0.000458	ENSMUSG00000026489	coq8a	67426			3.33868	Downregulated
ENSMUSG00000038811.13	45.389	3.49178	0.852827	4.09435	4.23e-05	0.000459	ENSMUSG00000010609	psen2	19165			3.33855	Upregulated
ENSMUSG00000015133.17	1575.29	-1.21942	0.297885	-4.0936	4.25e-05	0.00046	ENSMUSG00000102923	gm31728				3.33746	Downregulated
ENSMUSG00000063888.6	5472.9	-1.02277	0.249931	-4.09219	4.27e-05	0.000462	ENSMUSG00000055676	gm5069				3.33516	Downregulated
ENSMUSG00000027015.4	888.704	1.18045	0.288529	4.09127	4.29e-05	0.000464	ENSMUSG00000038855	itpkb	320404			3.33377	Upregulated
ENSMUSG00000026029.14	1805.6	1.10238	0.269502	4.09045	4.31e-05	0.000465	ENSMUSG00000026496	parp1	11545			3.33257	Upregulated
ENSMUSG00000022322.8	1861.51	1.10703	0.270886	4.08671	4.38e-05	0.000472	ENSMUSG00000058729	lin9	72568			3.32591	Upregulated
ENSMUSG00000047264.8	33.3684	-4.29545	1.0512	-4.08624	4.38e-05	0.000473	ENSMUSG00000026499	acbd3	170760			3.32549	Downregulated
ENSMUSG00000022515.5	556.355	-1.37252	0.335896	-4.08613	4.39e-05	0.000473	ENSMUSG00000103156	gm38293				3.32549	Downregulated
ENSMUSG00000052396.7	28.9946	4.60631	1.12795	4.08378	4.43e-05	0.000477	ENSMUSG00000097347					3.32176	Upregulated
ENSMUSG00000073627.7	95.808	-2.3775	0.5824	-4.08225	4.46e-05	0.000479	ENSMUSG00000073485	h3f3aos				3.31923	Downregulated
ENSMUSG00000041143.16	413.164	-1.5016	0.367873	-4.08183	4.47e-05	0.00048	ENSMUSG00000084558	gm24836	115000000			3.31878	Downregulated
ENSMUSG00000038145.16	730.096	-1.2321	0.301984	-4.08002	4.5e-05	0.000483	ENSMUSG00000038806	sde2	208768			3.31585	Downregulated
ENSMUSG00000041431.16	2274.4	1.05565	0.258743	4.0799	4.51e-05	0.000483	ENSMUSG00000103979	gm20305				3.31585	Upregulated
ENSMUSG00000042997.13	2096.85	-1.05499	0.258644	-4.07894	4.52e-05	0.000485	ENSMUSG00000026520	pycr2	69051			3.31438	Downregulated
ENSMUSG00000040688.16	1129.91	-1.33916	0.32849	-4.07672	4.57e-05	0.000489	ENSMUSG00000038793	lefty1	13590			3.31057	Downregulated
ENSMUSG00000039840.7	1520.22	-1.12955	0.277104	-4.07627	4.58e-05	0.00049	ENSMUSG00000026519	tmem63a	208795			3.31004	Downregulated
ENSMUSG00000026605.14	3312.29	1.05178	0.258128	4.07465	4.61e-05	0.000493	ENSMUSG00000085563	2210411m09rik				3.30737	Upregulated
ENSMUSG00000029135.10	2512.06	-1.0735	0.263545	-4.0733	4.64e-05	0.000495	ENSMUSG00000038776	ephx1	13849			3.30517	Downregulated
ENSMUSG00000026380.10	6372.9	1.01566	0.249367	4.07295	4.64e-05	0.000495	ENSMUSG00000026516	nvl	67459			3.30516	Upregulated
ENSMUSG00000020462.14	1061.02	1.22898	0.301746	4.0729	4.64e-05	0.000495	ENSMUSG00000103178	fgfr3-ps				3.30516	Upregulated
ENSMUSG00000042364.10	4413.31	-1.00738	0.247347	-4.07276	4.65e-05	0.000495	ENSMUSG00000062169	cnih4	98417			3.30516	Downregulated
ENSMUSG00000031246.14	4039.41	1.13722	0.279325	4.07131	4.67e-05	0.000498	ENSMUSG00000038733	wdr26	226757			3.30279	Upregulated
ENSMUSG00000027163.13	766.382	-1.36806	0.336346	-4.0674	4.75e-05	0.000506	ENSMUSG00000054135	a430110l20rik				3.29583	Downregulated
ENSMUSG00000042751.14	17.8643	7.68557	1.88984	4.06677	4.77e-05	0.000507	ENSMUSG00000081214	rpl35a-ps2				3.29498	Upregulated
ENSMUSG00000039911.13	403.66	-1.43448	0.352758	-4.06648	4.77e-05	0.000507	ENSMUSG00000103260	gm8146				3.29477	Downregulated
ENSMUSG00000026988.15	555.394	-1.29228	0.317806	-4.06626	4.78e-05	0.000507	ENSMUSG00000026514	cnih3	72978			3.29469	Downregulated
ENSMUSG00000035547.14	744.427	1.218	0.299568	4.06584	4.79e-05	0.000508	ENSMUSG00000047369	dnah14	240960			3.29423	Upregulated
ENSMUSG00000061950.17	3364.91	-1.0179	0.250508	-4.06334	4.84e-05	0.000513	ENSMUSG00000064970	gm23690				3.2899	Downregulated
ENSMUSG00000036596.6	41.7784	3.7478	0.922422	4.063	4.84e-05	0.000513	ENSMUSG00000004880	lbr	98386			3.2896	Upregulated
ENSMUSG00000003452.15	783.991	1.30289	0.320788	4.06152	4.88e-05	0.000516	ENSMUSG00000103722	2700078f05rik				3.28751	Upregulated
ENSMUSG00000028630.8	897.518	-1.19393	0.294002	-4.06097	4.89e-05	0.000517	ENSMUSG00000026511	srp9	27058			3.28682	Downregulated
ENSMUSG00000001175.13	12592.5	1.05161	0.258979	4.0606	4.89e-05	0.000517	ENSMUSG00000038633	degs1	13244			3.28645	Upregulated
ENSMUSG00000027610.17	1372.38	-1.14661	0.282404	-4.06018	4.9e-05	0.000518	ENSMUSG00000047539	fbxo28	67948			3.286	Downregulated
ENSMUSG00000029176.13	1453.66	1.09653	0.270098	4.05975	4.91e-05	0.000518	ENSMUSG00000073482	gm10517				3.28553	Upregulated
ENSMUSG00000057130.11	1214.31	-1.11565	0.274833	-4.05937	4.92e-05	0.000519	ENSMUSG00000026510	trp53bp2	209456			3.28514	Downregulated
ENSMUSG00000089844.7	29.5133	4.96763	1.22385	4.05903	4.93e-05	0.000519	ENSMUSG00000026509	capn2	12334			3.28482	Upregulated
ENSMUSG00000034681.16	1363.72	-1.09611	0.270175	-4.05703	4.97e-05	0.000523	ENSMUSG00000102234	gm37885				3.28145	Downregulated
ENSMUSG00000074030.2	788.559	-1.23455	0.304404	-4.05562	5e-05	0.000526	ENSMUSG00000104415	gm37069				3.27915	Downregulated
ENSMUSG00000044533.15	2908.28	-1.36579	0.336844	-4.05467	5.02e-05	0.000528	ENSMUSG00000104376	gm37516				3.2777	Downregulated
ENSMUSG00000031637.13	30.3126	4.36339	1.07745	4.04973	5.13e-05	0.000538	ENSMUSG00000102688	gm37218				3.26886	Upregulated
ENSMUSG00000014905.3	1919.52	-1.27618	0.315262	-4.048	5.17e-05	0.000542	ENSMUSG00000038576	susd4	96935			3.26597	Downregulated
ENSMUSG00000036181.2	881.838	1.1999	0.296586	4.04571	5.22e-05	0.000547	ENSMUSG00000079164	tlr5	53791			3.26205	Upregulated
ENSMUSG00000037601.11	1046.15	-1.20962	0.299166	-4.04331	5.27e-05	0.000552	ENSMUSG00000104367					3.25793	Downregulated
ENSMUSG00000019866.13	3264.32	-1.01222	0.250355	-4.04312	5.27e-05	0.000552	ENSMUSG00000030768	disp1	68897			3.2579	Downregulated
ENSMUSG00000041638.18	3054.06	-1.33145	0.329388	-4.04219	5.3e-05	0.000554	ENSMUSG00000102478	bc085271				3.25651	Downregulated
ENSMUSG00000036553.16	88.388	2.44618	0.605275	4.04144	5.31e-05	0.000555	ENSMUSG00000046836	brox	71678			3.25543	Upregulated
ENSMUSG00000030609.18	1385.77	-1.23745	0.306253	-4.04062	5.33e-05	0.000557	ENSMUSG00000042901	aida	108909			3.25425	Downregulated
ENSMUSG00000025737.5	597.249	-1.34234	0.332252	-4.04013	5.34e-05	0.000558	ENSMUSG00000056050	mia3	338366			3.25365	Downregulated
ENSMUSG00000074876.5	155.081	-2.04772	0.507584	-4.03424	5.48e-05	0.000571	ENSMUSG00000072258	taf1a	21339			3.24341	Downregulated
ENSMUSG00000041609.16	172.608	-2.0379	0.505151	-4.03424	5.48e-05	0.000571	ENSMUSG00000053461	hhipl2	78772			3.24341	Downregulated
ENSMUSG00000031403.14	4144.52	-1.0031	0.248759	-4.03242	5.52e-05	0.000575	ENSMUSG00000104022	gm37214				3.2404	Downregulated
ENSMUSG00000056493.9	1904.46	-1.09747	0.272172	-4.03227	5.52e-05	0.000575	ENSMUSG00000039384	dusp10	63953			3.2404	Downregulated
ENSMUSG00000040463.16	12215.1	-1.03904	0.257711	-4.03182	5.53e-05	0.000576	ENSMUSG00000044854	1700056e22rik	73363			3.23989	Downregulated
ENSMUSG00000102824.1	592.817	1.35394	0.335951	4.03016	5.57e-05	0.000579	ENSMUSG00000102682	gm37223				3.23715	Upregulated
ENSMUSG00000052821.3	44.6474	3.39102	0.841806	4.02826	5.62e-05	0.000583	ENSMUSG00000101574	1700112h15rik	73590			3.23397	Upregulated
ENSMUSG00000029632.7	2494.98	1.0492	0.260473	4.02805	5.62e-05	0.000584	ENSMUSG00000103308	gm37800				3.2339	Upregulated
ENSMUSG00000044986.8	382.82	-1.47852	0.367171	-4.02679	5.65e-05	0.000586	ENSMUSG00000102606	rpl21-ps1				3.2319	Downregulated
ENSMUSG00000011877.13	1148.98	-1.24981	0.310434	-4.02603	5.67e-05	0.000588	ENSMUSG00000103314	gm38358				3.23082	Downregulated
ENSMUSG00000073409.12	76.6959	2.76635	0.687143	4.02587	5.68e-05	0.000588	ENSMUSG00000026621	mtarc1	66112			3.23082	Upregulated
ENSMUSG00000018774.13	1801.63	-1.09055	0.2709	-4.02568	5.68e-05	0.000588	ENSMUSG00000073481	mtarc2	67247			3.2308	Downregulated
ENSMUSG00000031077.7	428.796	-1.45171	0.360777	-4.02384	5.73e-05	0.000592	ENSMUSG00000088562					3.22773	Downregulated
ENSMUSG00000067722.3	465.678	-1.34316	0.333828	-4.02351	5.73e-05	0.000592	ENSMUSG00000039349	c130074g19rik	226777			3.22743	Downregulated
ENSMUSG00000025722.16	636.47	-1.29751	0.322584	-4.02225	5.76e-05	0.000595	ENSMUSG00000026620	mark1	226778			3.2256	Downregulated
ENSMUSG00000023009.14	236.995	1.67499	0.41644	4.02217	5.77e-05	0.000595	ENSMUSG00000039318	rab3gap2	98732			3.2256	Upregulated
ENSMUSG00000029050.15	4397.76	-1.00257	0.249428	-4.01948	5.83e-05	0.000601	ENSMUSG00000026618	iars2	381314			3.22096	Downregulated
ENSMUSG00000019763.11	602.062	-1.25542	0.312372	-4.019	5.84e-05	0.000602	ENSMUSG00000102526	gm37785				3.22039	Downregulated
ENSMUSG00000031167.16	3824.78	1.03106	0.256699	4.01661	5.9e-05	0.000608	ENSMUSG00000026617	bpnt1	23827			3.2163	Upregulated
ENSMUSG00000005413.7	4014.49	1.04988	0.261414	4.01614	5.92e-05	0.000608	ENSMUSG00000097261	4930532g15rik				3.21577	Upregulated
ENSMUSG00000024079.4	4284.4	1.06086	0.26416	4.01597	5.92e-05	0.000608	ENSMUSG00000026615	eprs	107508			3.21577	Upregulated
ENSMUSG00000030264.14	2961.45	-1.04621	0.260764	-4.0121	6.02e-05	0.000618	ENSMUSG00000026614	slc30a10	226781			3.20896	Downregulated
ENSMUSG00000045326.13	23.8704	6.74794	1.6824	4.01089	6.05e-05	0.000621	ENSMUSG00000039246	lyplal1	226791			3.20706	Upregulated
ENSMUSG00000020720.13	3500.74	1.05731	0.263645	4.01035	6.06e-05	0.000622	ENSMUSG00000103056	gm38268				3.20652	Upregulated
ENSMUSG00000004383.17	2692.38	-1.01975	0.254285	-4.01025	6.07e-05	0.000622	ENSMUSG00000039239	tgfb2	21808			3.20652	Downregulated
ENSMUSG00000001383.8	2623.62	1.05502	0.263123	4.00961	6.08e-05	0.000623	ENSMUSG00000001305	rrp15	67223			3.2057	Upregulated
ENSMUSG00000026313.15	1917.29	-1.0946	0.273004	-4.00946	6.09e-05	0.000623	ENSMUSG00000097784	a430105j06rik				3.2057	Downregulated
ENSMUSG00000019261.2	556.717	-1.55435	0.387842	-4.0077	6.13e-05	0.000627	ENSMUSG00000097935	gm3809				3.20277	Downregulated
ENSMUSG00000069910.2	893.006	1.18237	0.295064	4.00716	6.15e-05	0.000628	ENSMUSG00000026611	spata17	74717			3.2021	Upregulated
ENSMUSG00000062929.7	3266.02	-1.09088	0.272304	-4.00611	6.17e-05	0.00063	ENSMUSG00000039210	gpatch2	67769			3.20048	Downregulated
ENSMUSG00000022828.10	1840.29	-1.04866	0.26183	-4.00514	6.2e-05	0.000632	ENSMUSG00000104394	gm37254				3.19902	Downregulated
ENSMUSG00000028910.12	684.14	-1.34534	0.336097	-4.00283	6.26e-05	0.000638	ENSMUSG00000104245	gm38155				3.19509	Downregulated
ENSMUSG00000015970.18	3129.45	-1.01228	0.25294	-4.00204	6.28e-05	0.00064	ENSMUSG00000026608	kctd3	226823			3.19396	Downregulated
ENSMUSG00000040466.16	439.269	1.38012	0.345013	4.00019	6.33e-05	0.000644	ENSMUSG00000037624	kcnk2	16526			3.19088	Upregulated
ENSMUSG00000079487.11	1349.97	-1.13248	0.283147	-3.9996	6.34e-05	0.000645	ENSMUSG00000102824	pdcd5-ps				3.19011	Downregulated
ENSMUSG00000032434.8	999.299	1.15627	0.289322	3.99648	6.43e-05	0.000654	ENSMUSG00000026605	cenpf	108000			3.18471	Upregulated
ENSMUSG00000034259.7	838.03	-1.29023	0.322884	-3.99596	6.44e-05	0.000655	ENSMUSG00000026604	ptpn14	19250			3.18407	Downregulated
ENSMUSG00000029480.13	1160.37	-1.15483	0.289171	-3.9936	6.51e-05	0.000661	ENSMUSG00000102248	gm30280				3.18005	Downregulated
ENSMUSG00000039865.8	817.463	1.19186	0.298659	3.99069	6.59e-05	0.000668	ENSMUSG00000097925	gm26574				3.17504	Upregulated
ENSMUSG00000097039.8	352.699	-1.41055	0.35355	-3.98966	6.62e-05	0.000671	ENSMUSG00000104435	gm37422				3.17346	Downregulated
ENSMUSG00000042540.12	18.0483	-7.51513	1.88409	-3.98874	6.64e-05	0.000673	ENSMUSG00000026603	smyd2	226830			3.17209	Downregulated
ENSMUSG00000029863.13	953.84	-1.14329	0.286762	-3.98689	6.69e-05	0.000678	ENSMUSG00000103467	gm38245				3.16902	Downregulated
ENSMUSG00000026679.3	206.882	1.78666	0.448318	3.98524	6.74e-05	0.000682	ENSMUSG00000010175	prox1	19130			3.16645	Upregulated
ENSMUSG00000025220.7	3284.23	-1.02453	0.257087	-3.98514	6.74e-05	0.000682	ENSMUSG00000089872	rps6kc1	320119			3.16645	Downregulated
ENSMUSG00000050912.15	5174.88	1.03447	0.259626	3.98447	6.76e-05	0.000683	ENSMUSG00000026634	angel2	52477			3.16553	Upregulated
ENSMUSG00000031430.8	25.5316	5.14737	1.29241	3.98276	6.81e-05	0.000688	ENSMUSG00000037568	vash2	226841			3.16271	Upregulated
ENSMUSG00000036492.12	362.749	-1.43145	0.359583	-3.98087	6.87e-05	0.000693	ENSMUSG00000066595	flvcr1	226844			3.15958	Downregulated
ENSMUSG00000020027.18	1168.19	-1.1189	0.281101	-3.98042	6.88e-05	0.000693	ENSMUSG00000097845	a230020j21rik	100000000			3.15924	Downregulated
ENSMUSG00000042182.16	89.101	-2.48037	0.623154	-3.98035	6.88e-05	0.000693	ENSMUSG00000026632	tatdn3	68972			3.15924	Downregulated
ENSMUSG00000059142.15	1517.17	-1.31326	0.329974	-3.97989	6.89e-05	0.000694	ENSMUSG00000062510	nsl1	381318			3.15871	Downregulated
ENSMUSG00000057788.13	964.954	-1.21904	0.306438	-3.97809	6.95e-05	0.000698	ENSMUSG00000073478	d730003i15rik				3.15617	Downregulated
ENSMUSG00000026576.12	9118.85	1.02451	0.257546	3.97798	6.95e-05	0.000698	ENSMUSG00000103174	gm37168				3.15617	Upregulated
ENSMUSG00000034424.5	2807.36	-1.00738	0.253261	-3.97765	6.96e-05	0.000698	ENSMUSG00000037499	nenf	66208			3.15615	Downregulated
ENSMUSG00000049482.15	449.109	-1.49993	0.377099	-3.97756	6.96e-05	0.000698	ENSMUSG00000026627	pacc1	66950			3.15615	Downregulated
ENSMUSG00000021234.9	98.4471	2.22028	0.558214	3.97746	6.97e-05	0.000698	ENSMUSG00000026626	ppp2r5a	226849			3.15615	Upregulated
ENSMUSG00000038496.16	133.381	1.96331	0.494009	3.97423	7.06e-05	0.000707	ENSMUSG00000102246	9430037o13rik				3.15087	Upregulated
ENSMUSG00000006494.11	1378.65	1.0953	0.275728	3.97239	7.12e-05	0.000711	ENSMUSG00000037474	dtl	76843			3.14783	Upregulated
ENSMUSG00000020121.15	83.2657	-2.43196	0.612414	-3.9711	7.15e-05	0.000715	ENSMUSG00000037461	ints7	77065			3.14578	Downregulated
ENSMUSG00000041895.15	590.911	1.26959	0.31973	3.97083	7.16e-05	0.000715	ENSMUSG00000102970	gm37349				3.1456	Upregulated
ENSMUSG00000001415.10	2975.06	-1.15713	0.291622	-3.96791	7.25e-05	0.000723	ENSMUSG00000026623	lpgat1	226856			3.14059	Downregulated
ENSMUSG00000030051.10	336.358	1.42789	0.360018	3.96617	7.3e-05	0.000728	ENSMUSG00000102840	gm38037				3.13773	Upregulated
ENSMUSG00000030871.11	417.681	-1.44394	0.36419	-3.96479	7.35e-05	0.000732	ENSMUSG00000026622	nek2	18005			3.13552	Downregulated
ENSMUSG00000020709.15	16.8563	7.58124	1.91317	3.96265	7.41e-05	0.000738	ENSMUSG00000055833	1700034h15rik	98736			3.13193	Upregulated
ENSMUSG00000022824.12	16.5898	7.59945	1.91802	3.96212	7.43e-05	0.000739	ENSMUSG00000037434	slc30a1	22782			3.13157	Upregulated
ENSMUSG00000020974.5	780.381	1.16338	0.293626	3.96211	7.43e-05	0.000739	ENSMUSG00000097416	gm26670				3.13157	Upregulated
ENSMUSG00000025525.12	401.274	1.37565	0.347224	3.96185	7.44e-05	0.000739	ENSMUSG00000026637	traf5	22033			3.13141	Upregulated
ENSMUSG00000031780.1	16.8607	7.57397	1.91234	3.96058	7.48e-05	0.000742	ENSMUSG00000103653	gstp-ps				3.12939	Upregulated
ENSMUSG00000005124.9	2408.01	1.01203	0.255603	3.9594	7.51e-05	0.000745	ENSMUSG00000097089	gm26879				3.12756	Upregulated
ENSMUSG00000029273.10	16.8896	7.57231	1.91277	3.95883	7.53e-05	0.000747	ENSMUSG00000037395	rcor3	214742			3.12683	Upregulated
ENSMUSG00000032826.16	2547.22	-1.01237	0.255846	-3.95694	7.59e-05	0.000752	ENSMUSG00000094131					3.124	Downregulated
ENSMUSG00000074570.13	30.5604	4.1335	1.04491	3.95583	7.63e-05	0.000755	ENSMUSG00000016181	utp25	215193			3.1223	Upregulated
ENSMUSG00000019813.15	972.609	1.20824	0.305565	3.95413	7.68e-05	0.000759	ENSMUSG00000026638	irf6	54139			3.11951	Upregulated
ENSMUSG00000066755.2	87.2015	2.32766	0.588717	3.95378	7.69e-05	0.00076	ENSMUSG00000079144	a130010j15rik	319266			3.1192	Upregulated
ENSMUSG00000058301.6	2804.59	-1.17401	0.296978	-3.95318	7.71e-05	0.000761	ENSMUSG00000037318	traf3ip3	215243			3.11841	Downregulated
ENSMUSG00000031029.6	3646.3	-1.02503	0.259406	-3.95144	7.77e-05	0.000766	ENSMUSG00000026639	lamb3	16780			3.11555	Downregulated
ENSMUSG00000062691.10	450.369	1.31693	0.333356	3.95053	7.8e-05	0.000769	ENSMUSG00000016194	hsd11b1	15483			3.11421	Upregulated
ENSMUSG00000105692.1	954.979	-1.12417	0.28464	-3.94945	7.83e-05	0.000771	ENSMUSG00000103089	gm38118				3.11279	Downregulated
ENSMUSG00000087187.1	28.5517	5.02768	1.27302	3.94942	7.83e-05	0.000771	ENSMUSG00000009633	g0s2	14373			3.11279	Upregulated
ENSMUSG00000025730.14	343.925	-1.54851	0.392185	-3.94842	7.87e-05	0.000774	ENSMUSG00000104348	gm37691				3.1113	Downregulated
ENSMUSG00000062190.12	830.086	1.14633	0.290395	3.94748	7.9e-05	0.000776	ENSMUSG00000016179	camk1g	215303			3.10989	Upregulated
ENSMUSG00000032754.14	483.712	-1.40487	0.355946	-3.94687	7.92e-05	0.000778	ENSMUSG00000026640	plxna2	18845			3.10908	Downregulated
ENSMUSG00000019864.13	1000.75	-1.11338	0.282205	-3.94527	7.97e-05	0.000783	ENSMUSG00000102621	gm37674				3.10649	Downregulated
ENSMUSG00000056501.3	2581.34	-1.08519	0.275083	-3.94497	7.98e-05	0.000783	ENSMUSG00000102841	gm38036				3.10626	Downregulated
ENSMUSG00000057060.7	395.793	-1.37282	0.348022	-3.94464	7.99e-05	0.000784	ENSMUSG00000103597	gm19777				3.10595	Downregulated
ENSMUSG00000041696.13	471.837	-1.33594	0.338844	-3.94265	8.06e-05	0.00079	ENSMUSG00000016494	cd34	12490			3.10265	Downregulated
ENSMUSG00000034880.6	325.102	-1.53887	0.391108	-3.93464	8.33e-05	0.000815	ENSMUSG00000096929	a330023f24rik				3.08877	Downregulated
ENSMUSG00000055538.7	2692.06	-1.01686	0.258572	-3.93259	8.4e-05	0.000822	ENSMUSG00000104077	gm37027				3.08537	Downregulated
ENSMUSG00000066036.14	8007.95	-1.22227	0.310974	-3.93047	8.48e-05	0.000828	ENSMUSG00000103443	gm37132				3.08214	Downregulated
ENSMUSG00000034159.12	16.2712	7.56892	1.92598	3.9299	8.5e-05	0.000828	ENSMUSG00000016481	cr1l	12946			3.08171	Upregulated
ENSMUSG00000042401.6	16.2712	7.56892	1.92598	3.9299	8.5e-05	0.000828	ENSMUSG00000050530	fam171a1	269233			3.08171	Upregulated
ENSMUSG00000042485.6	1088.98	-1.13464	0.288916	-3.92721	8.59e-05	0.000837	ENSMUSG00000049950	rpp38	227522			3.07746	Downregulated
ENSMUSG00000064339.1	29483.1	1.08424	0.276316	3.92393	8.71e-05	0.000848	ENSMUSG00000026644	acbd7	78245			3.07183	Upregulated
ENSMUSG00000086332.1	25.8819	6.7939	1.73274	3.9209	8.82e-05	0.000857	ENSMUSG00000026650	meig1	104362			3.06698	Upregulated
ENSMUSG00000099764.1	772.167	-1.33203	0.339785	-3.92021	8.85e-05	0.000859	ENSMUSG00000026648	dclre1c	227525			3.06613	Downregulated
ENSMUSG00000057342.15	517.041	-1.3797	0.351956	-3.9201	8.85e-05	0.000859	ENSMUSG00000026646	suv39h2	64707			3.06613	Downregulated
ENSMUSG00000026088.15	780.115	1.18452	0.302362	3.91757	8.94e-05	0.000867	ENSMUSG00000085043	gm13184				3.06214	Upregulated
ENSMUSG00000064337.1	11380	1.05266	0.268716	3.91739	8.95e-05	0.000867	ENSMUSG00000109865	hspa14	50497			3.06214	Upregulated
ENSMUSG00000023089.12	983.599	1.13465	0.289645	3.91738	8.95e-05	0.000867	ENSMUSG00000051396	gm45902				3.06214	Upregulated
ENSMUSG00000037275.14	2375.51	-1.03181	0.26358	-3.91461	9.05e-05	0.000876	ENSMUSG00000039496	cdnf	227526			3.05745	Downregulated
ENSMUSG00000063142.13	167.418	1.77911	0.454514	3.9143	9.07e-05	0.000877	ENSMUSG00000026655	fam107b	66540			3.0572	Upregulated
ENSMUSG00000006219.12	2226.3	1.02038	0.260727	3.9136	9.09e-05	0.000879	ENSMUSG00000080703	gm13183				3.05623	Upregulated
ENSMUSG00000105366.1	23.6286	5.96799	1.52533	3.91259	9.13e-05	0.000882	ENSMUSG00000081070	gm13181				3.05471	Upregulated
ENSMUSG00000042851.17	653.064	1.36138	0.347978	3.91224	9.14e-05	0.000882	ENSMUSG00000086445	gm13191				3.05439	Upregulated
ENSMUSG00000040828.9	68.1247	-2.65951	0.680141	-3.91023	9.22e-05	0.000889	ENSMUSG00000026657	frmd4a	209630			3.05107	Downregulated
ENSMUSG00000062078.14	14440.1	-1.05941	0.270954	-3.90991	9.23e-05	0.00089	ENSMUSG00000039449	prpf18	67229			3.05079	Downregulated
ENSMUSG00000027438.14	219.494	-1.64142	0.420855	-3.9002	9.61e-05	0.000925	ENSMUSG00000026662	sephs1	109079			3.03365	Downregulated
ENSMUSG00000016382.15	4020.35	1.04852	0.268874	3.89968	9.63e-05	0.000927	ENSMUSG00000026664	phyh	16922			3.03302	Upregulated
ENSMUSG00000030282.14	699.623	1.17078	0.300331	3.8983	9.69e-05	0.000931	ENSMUSG00000069188	gm13192				3.03089	Upregulated
ENSMUSG00000027901.12	1965.54	1.01248	0.259734	3.89816	9.69e-05	0.000931	ENSMUSG00000026669	mcm10	70024			3.03089	Upregulated
ENSMUSG00000022216.16	796.075	1.15027	0.295147	3.89726	9.73e-05	0.000934	ENSMUSG00000026672	optn	71648			3.02957	Upregulated
ENSMUSG00000034220.7	13318.2	-1.11691	0.286635	-3.89662	9.75e-05	0.000936	ENSMUSG00000086430	4930551o13rik				3.02871	Downregulated
ENSMUSG00000054753.9	151.093	1.85473	0.476055	3.89603	9.78e-05	0.000937	ENSMUSG00000039145	camk1d	227541			3.02812	Upregulated
ENSMUSG00000006418.17	1994.78	-1.07091	0.274878	-3.89595	9.78e-05	0.000937	ENSMUSG00000039128	cdc123	98828			3.02812	Downregulated
ENSMUSG00000006705.12	616.304	-1.23878	0.318003	-3.89549	9.8e-05	0.000938	ENSMUSG00000025817	nudt5	53893			3.02778	Downregulated
ENSMUSG00000026014.15	1673.11	-1.06984	0.27464	-3.89544	9.8e-05	0.000938	ENSMUSG00000056718	gm13199	791411			3.02778	Downregulated
ENSMUSG00000035274.13	697.933	-1.18701	0.304915	-3.89292	9.9e-05	0.000947	ENSMUSG00000025816	sec61a2	57743			3.02358	Downregulated
ENSMUSG00000035397.8	830.209	-1.33142	0.342077	-3.89216	9.94e-05	0.000949	ENSMUSG00000085818	gm13267				3.02251	Downregulated
ENSMUSG00000043004.13	28.7675	4.76214	1.22358	3.89197	9.94e-05	0.00095	ENSMUSG00000043241	upf2	326622			3.02246	Upregulated
ENSMUSG00000063975.13	67.8377	2.56744	0.659774	3.89139	9.97e-05	0.000951	ENSMUSG00000045319	proser2	227545			3.02172	Upregulated
ENSMUSG00000024176.10	31.2556	3.97532	1.0218	3.89049	0.0001	0.000954	ENSMUSG00000082332	gm13384				3.02041	Upregulated
ENSMUSG00000078716.9	59.7859	2.7347	0.702977	3.89017	0.0001	0.000955	ENSMUSG00000102887	gm10857	100000000			3.02012	Upregulated
ENSMUSG00000041130.9	1926.73	-1.14765	0.29505	-3.88968	0.0001	0.000956	ENSMUSG00000039063	echdc3	67856			3.01954	Downregulated
ENSMUSG00000059552.13	1752.86	-1.09832	0.282614	-3.88629	0.000102	0.000969	ENSMUSG00000039046	usp6nl	98910			3.01378	Downregulated
ENSMUSG00000039850.16	498.469	-1.2946	0.333142	-3.88601	0.000102	0.000969	ENSMUSG00000002107	celf2	14007			3.01357	Downregulated
ENSMUSG00000066595.9	1936.14	-1.01746	0.261845	-3.88574	0.000102	0.00097	ENSMUSG00000082953	gm13217				3.01338	Downregulated
ENSMUSG00000037740.8	1200.4	-1.19273	0.307005	-3.88505	0.000102	0.000972	ENSMUSG00000015619	gata3	14462			3.01243	Downregulated
ENSMUSG00000038210.10	899.767	-1.134	0.291982	-3.8838	0.000103	0.000976	ENSMUSG00000086618	gm13256				3.0105	Downregulated
ENSMUSG00000025738.7	289.366	1.45375	0.374743	3.87934	0.000105	0.000994	ENSMUSG00000025783	4930412o13rik				3.00282	Upregulated
ENSMUSG00000062376.7	135.339	1.90884	0.492229	3.87795	0.000105	0.000999	ENSMUSG00000079602	9230102o04rik	77682			3.00065	Upregulated
ENSMUSG00000020549.14	1006.24	-1.13844	0.293682	-3.87644	0.000106	0.001004	ENSMUSG00000025782	taf3	209361			2.99824	Downregulated
ENSMUSG00000070570.5	47.1432	3.10463	0.801052	3.87569	0.000106	0.001006	ENSMUSG00000103570	c630004m23rik				2.99719	Upregulated
ENSMUSG00000051675.13	944.01	-1.11378	0.287448	-3.87473	0.000107	0.00101	ENSMUSG00000025781	atp5c1	11949	atp5c1	Oxidative Phosphorylation	2.99577	Downregulated
ENSMUSG00000025477.14	1346.49	-1.05019	0.271092	-3.87393	0.000107	0.001012	ENSMUSG00000037262	kin	16588			2.99465	Downregulated
ENSMUSG00000033752.7	288.192	1.4834	0.383042	3.87269	0.000108	0.001016	ENSMUSG00000037254	itih2	16425			2.99293	Upregulated
ENSMUSG00000097729.1	104.088	2.11973	0.547361	3.87264	0.000108	0.001016	ENSMUSG00000025780	itih5	209378			2.99293	Upregulated
ENSMUSG00000097119.1	1848.86	-1.03541	0.267592	-3.86936	0.000109	0.001029	ENSMUSG00000083900	gm13294				2.98767	Downregulated
ENSMUSG00000021118.7	125.963	1.9512	0.504847	3.86494	0.000111	0.001047	ENSMUSG00000102196	gm38171				2.98009	Upregulated
ENSMUSG00000048655.17	74.1337	2.44252	0.632047	3.86447	0.000111	0.001047	ENSMUSG00000102674	8030442b05rik	77543			2.98009	Upregulated
ENSMUSG00000022372.14	90.2345	2.23744	0.578981	3.86445	0.000111	0.001047	ENSMUSG00000086006	gm13293	101000000			2.98009	Upregulated
ENSMUSG00000020393.16	351.267	1.46755	0.38013	3.86064	0.000113	0.001062	ENSMUSG00000026773	pfkfb3	170768	pfkfb3	Glycolysis	2.9739	Upregulated
ENSMUSG00000002997.15	1965.98	1.13879	0.294993	3.86041	0.000113	0.001062	ENSMUSG00000102329	gm10851				2.97378	Upregulated
ENSMUSG00000046807.9	932.058	-1.1062	0.286593	-3.85983	0.000113	0.001064	ENSMUSG00000037197	rbm17	76938			2.97303	Downregulated
ENSMUSG00000039804.15	1592.82	-1.08008	0.279896	-3.85884	0.000114	0.001068	ENSMUSG00000026770	il2ra	16184			2.97157	Downregulated
ENSMUSG00000031642.9	1494.06	-1.03187	0.267483	-3.8577	0.000114	0.001072	ENSMUSG00000023206	il15ra	16169			2.96984	Downregulated
ENSMUSG00000027722.14	2226.97	-1.02062	0.264734	-3.85527	0.000116	0.001081	ENSMUSG00000047909	ankrd16	320816			2.96628	Downregulated
ENSMUSG00000026039.9	3111.25	1.11036	0.288015	3.85521	0.000116	0.001081	ENSMUSG00000080801	gm13310				2.96628	Upregulated
ENSMUSG00000030029.14	174.556	1.71586	0.44512	3.85482	0.000116	0.001082	ENSMUSG00000026767	mindy3	66960			2.96589	Upregulated
ENSMUSG00000020196.9	2091.01	-1.08206	0.280815	-3.85331	0.000117	0.001088	ENSMUSG00000102630	gm37289				2.96348	Downregulated
ENSMUSG00000005233.16	1792.35	1.05479	0.273829	3.85201	0.000117	0.001093	ENSMUSG00000104449	gm37255				2.96146	Upregulated
ENSMUSG00000018378.13	341.706	1.41749	0.368057	3.85129	0.000117	0.001095	ENSMUSG00000104406	gm38014				2.96047	Upregulated
ENSMUSG00000006360.11	593.391	1.23686	0.321208	3.85066	0.000118	0.001097	ENSMUSG00000026730	pter	19212			2.95965	Upregulated
ENSMUSG00000024219.15	376.602	-1.46945	0.38169	-3.84986	0.000118	0.0011	ENSMUSG00000104459	gm37824				2.95853	Downregulated
ENSMUSG00000018819.10	115.284	2.0067	0.521301	3.8494	0.000118	0.001102	ENSMUSG00000026727	rsu1	20163			2.958	Upregulated
ENSMUSG00000032328.12	6852	1.09652	0.285167	3.8452	0.00012	0.001118	ENSMUSG00000026726	cubn	65969			2.95142	Upregulated
ENSMUSG00000042659.15	103.432	2.10541	0.547679	3.84423	0.000121	0.001122	ENSMUSG00000026723	trdmt1	13434			2.94999	Upregulated
ENSMUSG00000033106.5	1055.42	-1.07491	0.279632	-3.84402	0.000121	0.001122	ENSMUSG00000026728	vim	22352			2.94991	Downregulated
ENSMUSG00000046447.3	933.081	1.12078	0.29159	3.84368	0.000121	0.001123	ENSMUSG00000063275	hacd1	30963			2.94981	Upregulated
ENSMUSG00000032402.12	1408.74	1.03667	0.269711	3.84364	0.000121	0.001123	ENSMUSG00000102553	d930036k23rik				2.94981	Upregulated
ENSMUSG00000037725.8	2200.01	1.04627	0.272297	3.84238	0.000122	0.001128	ENSMUSG00000103926	gm37894				2.94786	Upregulated
ENSMUSG00000028124.15	2878.82	1.006	0.261988	3.83986	0.000123	0.001138	ENSMUSG00000026718	stam	20844			2.94397	Upregulated
ENSMUSG00000036587.13	30.6517	3.95582	1.03061	3.83832	0.000124	0.001144	ENSMUSG00000103901	gm37499				2.94157	Upregulated
ENSMUSG00000031286.6	92.3158	2.35731	0.614194	3.83805	0.000124	0.001144	ENSMUSG00000061531	tmem236	625286			2.94157	Upregulated
ENSMUSG00000022702.15	535.807	-1.24153	0.323483	-3.83802	0.000124	0.001144	ENSMUSG00000026712	mrc1	17533			2.94157	Downregulated
ENSMUSG00000087590.2	342.41	-1.36544	0.355892	-3.83666	0.000125	0.00115	ENSMUSG00000057914	cacnb2	12296			2.93946	Downregulated
ENSMUSG00000026289.15	1155.32	-1.07136	0.279272	-3.83626	0.000125	0.001151	ENSMUSG00000070271	gm13268				2.93904	Downregulated
ENSMUSG00000022635.9	1405.14	1.13096	0.294835	3.83591	0.000125	0.001151	ENSMUSG00000085281	gm13316				2.93899	Upregulated
ENSMUSG00000109509.1	301.258	1.96872	0.513269	3.83566	0.000125	0.001151	ENSMUSG00000026707	nsun6	74455			2.93899	Upregulated
ENSMUSG00000027848.12	49.6795	3.00645	0.783826	3.83561	0.000125	0.001151	ENSMUSG00000017418	arl5b	75869			2.93899	Upregulated
ENSMUSG00000034795.14	168.357	1.79564	0.468152	3.83559	0.000125	0.001151	ENSMUSG00000102258	gm38257				2.93899	Upregulated
ENSMUSG00000055561.9	23.1723	5.77638	1.5072	3.83252	0.000127	0.001164	ENSMUSG00000075520	malrd1	103000000			2.93388	Upregulated
ENSMUSG00000022428.7	576.462	1.20432	0.314314	3.83157	0.000127	0.001167	ENSMUSG00000062651	h2al2a	68231			2.93283	Upregulated
ENSMUSG00000078234.6	501.048	1.2669	0.330667	3.83134	0.000127	0.001167	ENSMUSG00000054057	a930004d18rik				2.93283	Upregulated
ENSMUSG00000017868.16	21.4025	6.59218	1.72061	3.8313	0.000127	0.001167	ENSMUSG00000054074	skida1	72668			2.93283	Upregulated
ENSMUSG00000093402.1	300.266	1.49883	0.39123	3.83106	0.000128	0.001168	ENSMUSG00000086340	1810059c17rik				2.93268	Upregulated
ENSMUSG00000049336.16	26.6463	-4.57232	1.19378	-3.83013	0.000128	0.001171	ENSMUSG00000026743	mllt10	17354			2.93146	Downregulated
ENSMUSG00000030340.16	108.791	2.05793	0.537313	3.83004	0.000128	0.001171	ENSMUSG00000099050	mir7655	102000000			2.93146	Upregulated
ENSMUSG00000004535.12	6313.19	1.05151	0.274634	3.82877	0.000129	0.001176	ENSMUSG00000081619	gm13351				2.9295	Upregulated
ENSMUSG00000039706.11	16.5782	-7.34306	1.91816	-3.82818	0.000129	0.001178	ENSMUSG00000026740	dnajc1	13418			2.92873	Downregulated
ENSMUSG00000021773.10	337.609	-1.61457	0.422046	-3.82557	0.00013	0.00119	ENSMUSG00000051154	commd3	12238			2.92442	Downregulated
ENSMUSG00000028798.16	2420.92	-1.02617	0.268424	-3.82297	0.000132	0.001201	ENSMUSG00000037708	spag6	381350			2.9204	Downregulated
ENSMUSG00000031714.9	1789.59	-1.00444	0.262749	-3.8228	0.000132	0.001201	ENSMUSG00000026737	pip4k2a	18718			2.92039	Downregulated
ENSMUSG00000029994.17	1078.07	1.12516	0.294482	3.82082	0.000133	0.00121	ENSMUSG00000026736	4930426l09rik	74629			2.91717	Upregulated
ENSMUSG00000038742.6	239.633	-1.57731	0.412879	-3.82027	0.000133	0.001212	ENSMUSG00000037683	armc3	70882			2.91649	Downregulated
ENSMUSG00000060206.11	743.681	-1.13307	0.296627	-3.81983	0.000134	0.001213	ENSMUSG00000086621	gm13348				2.916	Downregulated
ENSMUSG00000079478.8	392.139	-1.46721	0.384352	-3.81737	0.000135	0.001225	ENSMUSG00000087246	gm13346				2.91195	Downregulated
ENSMUSG00000025869.11	1532.68	-1.01665	0.266525	-3.81446	0.000136	0.001238	ENSMUSG00000036617	etl4	208618			2.90712	Downregulated
ENSMUSG00000035572.16	1442.19	-1.02611	0.269035	-3.81404	0.000137	0.00124	ENSMUSG00000083777	gm13361				2.90671	Downregulated
ENSMUSG00000005580.11	803.051	-1.14104	0.299271	-3.81272	0.000137	0.001245	ENSMUSG00000082164	gm13360				2.90489	Downregulated
ENSMUSG00000088609.1	81.7385	-3.41286	0.895367	-3.81169	0.000138	0.001249	ENSMUSG00000081128	gm13328				2.90336	Downregulated
ENSMUSG00000068114.6	548.519	-1.27888	0.33561	-3.81062	0.000139	0.001254	ENSMUSG00000036591	arhgap21	71435			2.90177	Downregulated
ENSMUSG00000045538.6	357.973	-1.42089	0.373289	-3.80639	0.000141	0.001274	ENSMUSG00000085206	gm13380				2.89479	Downregulated
ENSMUSG00000097415.2	730.298	-1.18581	0.311538	-3.80633	0.000141	0.001274	ENSMUSG00000075514	gm13375				2.89479	Downregulated
ENSMUSG00000014846.12	41.6043	3.28831	0.864033	3.80577	0.000141	0.001276	ENSMUSG00000026679	enkur	71233			2.89408	Upregulated
ENSMUSG00000028893.8	1619.96	-1.11202	0.292266	-3.8048	0.000142	0.00128	ENSMUSG00000048550	thnsl1	208967			2.89266	Downregulated
ENSMUSG00000027466.15	1576.57	-1.19195	0.313363	-3.80375	0.000143	0.001285	ENSMUSG00000084071	gm13378				2.89109	Downregulated
ENSMUSG00000045273.8	409.296	1.31754	0.346494	3.80249	0.000143	0.00129	ENSMUSG00000025716	myo3a	667663			2.88945	Upregulated
ENSMUSG00000030861.15	2067.15	1.08671	0.285815	3.80215	0.000143	0.00129	ENSMUSG00000082516	gm13342				2.88928	Upregulated
ENSMUSG00000028152.10	801.473	-1.1211	0.294866	-3.80207	0.000143	0.00129	ENSMUSG00000083863	gm13341				2.88928	Downregulated
ENSMUSG00000033715.14	20.4611	6.53067	1.71782	3.80172	0.000144	0.001291	ENSMUSG00000083563	gm13340				2.88893	Upregulated
ENSMUSG00000042046.15	789.927	-1.12948	0.297286	-3.79931	0.000145	0.001302	ENSMUSG00000026786	apbb1ip	54519			2.88527	Downregulated
ENSMUSG00000036208.13	1463.3	-1.01786	0.268024	-3.79766	0.000146	0.001309	ENSMUSG00000026784	pdss1	56075			2.88293	Downregulated
ENSMUSG00000059248.13	1691.61	1.02503	0.269991	3.79653	0.000147	0.001315	ENSMUSG00000058835	abi1	11308			2.88124	Upregulated
ENSMUSG00000024909.14	834.322	1.22561	0.322981	3.79467	0.000148	0.001324	ENSMUSG00000083650	gm13357				2.87825	Upregulated
ENSMUSG00000048489.12	26.2229	4.82373	1.27137	3.79411	0.000148	0.001326	ENSMUSG00000026781	acbd5	74159			2.87755	Upregulated
ENSMUSG00000038046.4	418.658	-1.29133	0.34071	-3.79011	0.000151	0.001346	ENSMUSG00000026779	mastl	67121			2.87084	Downregulated
ENSMUSG00000097208.1	36.9801	3.65522	0.964505	3.78973	0.000151	0.001347	ENSMUSG00000026775	yme1l1	27377			2.87067	Upregulated
ENSMUSG00000035811.10	14.9113	7.44006	1.96323	3.7897	0.000151	0.001347	ENSMUSG00000081648	gm13423				2.87067	Upregulated
ENSMUSG00000015943.11	160.172	-1.86969	0.493386	-3.78952	0.000151	0.001347	ENSMUSG00000084098	gm13422				2.87062	Downregulated
ENSMUSG00000012848.15	7458.61	-1.065	0.281066	-3.78914	0.000151	0.001348	ENSMUSG00000026771	spopl	76857			2.87023	Downregulated
ENSMUSG00000063810.6	1172.72	-1.04364	0.275474	-3.78852	0.000152	0.001351	ENSMUSG00000081519	gm13331				2.86942	Downregulated
ENSMUSG00000025510.14	1682.21	-1.16074	0.306445	-3.78776	0.000152	0.001354	ENSMUSG00000083373	gm13392				2.86837	Downregulated
ENSMUSG00000028218.19	1520.4	1.20331	0.317718	3.78735	0.000152	0.001355	ENSMUSG00000083116	gm13410				2.86817	Upregulated
ENSMUSG00000026166.14	24.4137	4.98645	1.31661	3.78733	0.000152	0.001355	ENSMUSG00000044103	il1f9	215257			2.86817	Upregulated
ENSMUSG00000022228.13	1655.33	-1.02176	0.269924	-3.78537	0.000153	0.001365	ENSMUSG00000085999	gm13411				2.86502	Downregulated
ENSMUSG00000069892.9	529.839	1.38326	0.365454	3.78504	0.000154	0.001365	ENSMUSG00000026981	il1rn	16181			2.86472	Upregulated
ENSMUSG00000101438.1	102.787	2.07305	0.547741	3.78473	0.000154	0.001366	ENSMUSG00000026979	psd4	215632			2.86446	Upregulated
ENSMUSG00000005682.8	1159.92	-1.06327	0.280954	-3.7845	0.000154	0.001367	ENSMUSG00000026976	pax8	18510			2.86433	Downregulated
ENSMUSG00000050846.8	727.018	-1.12646	0.29768	-3.78414	0.000154	0.001368	ENSMUSG00000085057	gm13415	103000000			2.86399	Downregulated
ENSMUSG00000053192.9	456.752	1.24479	0.329167	3.78163	0.000156	0.00138	ENSMUSG00000099120	gm27193				2.86011	Upregulated
ENSMUSG00000050379.15	182.506	1.68782	0.446322	3.78161	0.000156	0.00138	ENSMUSG00000082307	gm13418				2.86011	Upregulated
ENSMUSG00000000194.13	2422.1	-1.00824	0.266711	-3.78028	0.000157	0.001387	ENSMUSG00000084241	gm13416				2.85807	Downregulated
ENSMUSG00000025498.15	544.331	1.22021	0.3228	3.78008	0.000157	0.001387	ENSMUSG00000036893	ehmt1	77683			2.858	Upregulated
ENSMUSG00000094530.1	478.177	1.31717	0.34856	3.77888	0.000158	0.00139	ENSMUSG00000026974	zmynd19	67187			2.85699	Upregulated
ENSMUSG00000038544.14	1269.46	-1.03127	0.272981	-3.77782	0.000158	0.001395	ENSMUSG00000026975	dph7	67228			2.85541	Downregulated
ENSMUSG00000020133.8	894.242	-1.28972	0.341473	-3.77694	0.000159	0.001399	ENSMUSG00000036850	mrpl41	107733			2.85416	Downregulated
ENSMUSG00000034329.16	1350.34	1.06391	0.281867	3.77451	0.00016	0.001412	ENSMUSG00000036833	pnpla7	241274			2.8502	Upregulated
ENSMUSG00000059834.12	1348.81	1.11865	0.296692	3.7704	0.000163	0.001434	ENSMUSG00000083796	gm13369				2.84358	Upregulated
ENSMUSG00000035342.13	684.298	-1.44781	0.384108	-3.76928	0.000164	0.001439	ENSMUSG00000006476	nsmf	56876			2.84191	Downregulated
ENSMUSG00000035778.17	1548.54	1.02231	0.271379	3.7671	0.000165	0.001451	ENSMUSG00000099320	mir7664	102000000			2.83838	Upregulated
ENSMUSG00000038618.12	218.341	-1.58574	0.420964	-3.76693	0.000165	0.001451	ENSMUSG00000036813	entpd8	72090			2.83837	Downregulated
ENSMUSG00000020516.15	1818.16	1.07169	0.284528	3.76655	0.000166	0.001452	ENSMUSG00000087028	gm13387				2.83797	Upregulated
ENSMUSG00000041164.15	1520.73	-1.12928	0.300009	-3.76414	0.000167	0.001465	ENSMUSG00000078202	nrarp	67122			2.83406	Downregulated
ENSMUSG00000030491.16	14.6593	7.41727	1.97067	3.76383	0.000167	0.001466	ENSMUSG00000103217	gm38287				2.83393	Upregulated
ENSMUSG00000022105.6	983.384	1.24717	0.331363	3.76376	0.000167	0.001466	ENSMUSG00000059555	tor4a	227612			2.83393	Upregulated
ENSMUSG00000001065.14	239.107	-1.61434	0.428974	-3.76326	0.000168	0.001468	ENSMUSG00000013465	nelfb	58202			2.83334	Downregulated
ENSMUSG00000019945.9	30.7517	-4.63299	1.2313	-3.76268	0.000168	0.00147	ENSMUSG00000026969	fam166a	68222			2.83261	Downregulated
ENSMUSG00000020522.13	1313.12	-1.02055	0.271513	-3.75877	0.000171	0.001492	ENSMUSG00000006469	slc34a3	142681			2.82635	Downregulated
ENSMUSG00000024312.9	1942.09	-1.04515	0.278248	-3.75619	0.000173	0.001504	ENSMUSG00000006471	ndor1	78797			2.82269	Downregulated
ENSMUSG00000020641.15	658.645	1.22392	0.326139	3.75277	0.000175	0.001522	ENSMUSG00000048707	tprn	97031			2.81753	Upregulated
ENSMUSG00000001056.3	1267.96	-1.1424	0.304416	-3.75275	0.000175	0.001522	ENSMUSG00000026966	ssna1	68475			2.81753	Downregulated
ENSMUSG00000007122.11	104.89	2.10702	0.561688	3.75123	0.000176	0.00153	ENSMUSG00000026965	anapc2	99152			2.8152	Upregulated
ENSMUSG00000027368.6	65.4985	-2.5403	0.677216	-3.75109	0.000176	0.00153	ENSMUSG00000026961	lrrc26	227618			2.8152	Downregulated
ENSMUSG00000031337.16	1215.62	-1.1595	0.309143	-3.75067	0.000176	0.001532	ENSMUSG00000026959	grin1	14810			2.81475	Downregulated
ENSMUSG00000073007.10	71.9299	2.56653	0.684851	3.74758	0.000179	0.00155	ENSMUSG00000085830	grin1os				2.80965	Upregulated
ENSMUSG00000020471.11	1273.67	-1.13492	0.302918	-3.74662	0.000179	0.001555	ENSMUSG00000097345					2.80827	Downregulated
ENSMUSG00000034394.14	137.668	1.81706	0.485133	3.7455	0.00018	0.001561	ENSMUSG00000036646	man1b1	227619			2.80659	Upregulated
ENSMUSG00000017314.12	59.9304	2.82082	0.753256	3.74483	0.000181	0.001563	ENSMUSG00000026958	dpp7	83768			2.80598	Upregulated
ENSMUSG00000028107.14	1245.51	-1.12138	0.299516	-3.74396	0.000181	0.001568	ENSMUSG00000026956	uap1l1	227620			2.80473	Downregulated
ENSMUSG00000028719.8	2635.29	1.01685	0.271621	3.74363	0.000181	0.001569	ENSMUSG00000026955	sapcd2	72080			2.80444	Upregulated
ENSMUSG00000045629.7	995.302	-1.16083	0.310195	-3.74227	0.000182	0.001575	ENSMUSG00000036587	fut7	14347			2.80261	Downregulated
ENSMUSG00000072812.4	957.711	1.094	0.292409	3.74134	0.000183	0.00158	ENSMUSG00000026944	abca2	11305			2.80128	Upregulated
ENSMUSG00000020513.15	179.377	1.63985	0.438454	3.74008	0.000184	0.001587	ENSMUSG00000047617	paxx	227622			2.79937	Upregulated
ENSMUSG00000056458.16	62.4526	2.57041	0.687755	3.73739	0.000186	0.001602	ENSMUSG00000015090	ptgds	19215			2.79526	Upregulated
ENSMUSG00000021208.9	14.4073	7.39376	1.97843	3.73719	0.000186	0.001603	ENSMUSG00000015083	c8g	69379			2.79518	Upregulated
ENSMUSG00000029009.17	1091.86	-1.2144	0.325053	-3.736	0.000187	0.001609	ENSMUSG00000015095	fbxw5	30839			2.79339	Downregulated
ENSMUSG00000017390.15	789.141	1.09937	0.294331	3.73514	0.000188	0.001614	ENSMUSG00000026942	traf2	22030			2.79217	Upregulated
ENSMUSG00000032407.13	5029.71	1.07697	0.288569	3.7321	0.00019	0.001632	ENSMUSG00000083528	gm13432				2.78719	Upregulated
ENSMUSG00000026239.14	781.904	1.09475	0.293381	3.73148	0.00019	0.001635	ENSMUSG00000015092	edf1	59022			2.78639	Upregulated
ENSMUSG00000027115.14	1081.72	1.17373	0.314663	3.73012	0.000191	0.001643	ENSMUSG00000026941	mamdc4	381352			2.78431	Upregulated
ENSMUSG00000047989.11	916.941	1.09737	0.294288	3.72889	0.000192	0.00165	ENSMUSG00000036504	phpt1	75454			2.78246	Upregulated
ENSMUSG00000079442.12	747.379	-1.21261	0.325227	-3.72849	0.000193	0.001651	ENSMUSG00000097872					2.7823	Downregulated
ENSMUSG00000023048.13	1170.13	1.02692	0.275518	3.72724	0.000194	0.001658	ENSMUSG00000015087	rabl6	227624			2.78041	Upregulated
ENSMUSG00000024222.16	1427.28	1.00549	0.26983	3.72638	0.000194	0.001663	ENSMUSG00000052403	fcnaos				2.7792	Upregulated
ENSMUSG00000097651.1	621.712	1.14338	0.306854	3.72613	0.000194	0.001663	ENSMUSG00000026939	tmem141	51875			2.77903	Upregulated
ENSMUSG00000086884.1	81.2038	2.25057	0.60449	3.72309	0.000197	0.001681	ENSMUSG00000058740	kcnt1	227632			2.77433	Upregulated
ENSMUSG00000039007.9	508.398	1.19935	0.322259	3.72168	0.000198	0.001688	ENSMUSG00000026932	nacc2	67991			2.7727	Upregulated
ENSMUSG00000023965.13	690.36	-1.11985	0.300949	-3.72105	0.000198	0.001691	ENSMUSG00000087679	tmem250-ps	109299			2.77188	Downregulated
ENSMUSG00000025793.15	1486.02	-1.04428	0.28096	-3.71683	0.000202	0.001715	ENSMUSG00000075467	dnlz	52838			2.76566	Downregulated
ENSMUSG00000040488.16	68.0811	-2.52341	0.679195	-3.71529	0.000203	0.001725	ENSMUSG00000026928	card9	332579			2.76329	Downregulated
ENSMUSG00000020668.9	607.086	1.14574	0.308463	3.71435	0.000204	0.00173	ENSMUSG00000086779	gm13562				2.76193	Upregulated
ENSMUSG00000018334.17	24.6007	4.51358	1.21524	3.71416	0.000204	0.00173	ENSMUSG00000036281	snapc4	227644			2.76193	Upregulated
ENSMUSG00000062075.13	1004.63	-1.24809	0.336239	-3.71191	0.000206	0.001743	ENSMUSG00000026926	pmpca	66865			2.7588	Downregulated
ENSMUSG00000028341.9	34.5015	3.50504	0.944306	3.71176	0.000206	0.001743	ENSMUSG00000026925	inpp5e	64436			2.7588	Upregulated
ENSMUSG00000029797.12	54.5697	-2.99502	0.807388	-3.70951	0.000208	0.001755	ENSMUSG00000026923	notch1	18128			2.75573	Downregulated
ENSMUSG00000034818.16	15.5441	7.24426	1.9544	3.70663	0.00021	0.001773	ENSMUSG00000105799	mir126b	102000000			2.75132	Upregulated
ENSMUSG00000054675.5	22.0458	5.36245	1.44729	3.70516	0.000211	0.00178	ENSMUSG00000086775	snhg7os				2.74958	Upregulated
ENSMUSG00000024397.14	14.4884	7.32798	1.97851	3.70379	0.000212	0.001789	ENSMUSG00000082951	gm13359				2.74748	Upregulated
ENSMUSG00000020614.13	18.5783	6.33966	1.71202	3.70303	0.000213	0.001793	ENSMUSG00000036160	surf6	20935			2.74653	Upregulated
ENSMUSG00000011148.13	345.974	1.31188	0.354283	3.70293	0.000213	0.001793	ENSMUSG00000015776	med22	20933			2.74653	Upregulated
ENSMUSG00000022559.7	632.965	-1.4329	0.387008	-3.70249	0.000213	0.001795	ENSMUSG00000062647	rpl7a	27176			2.74605	Downregulated
ENSMUSG00000029386.15	367.524	1.29026	0.348583	3.70146	0.000214	0.001801	ENSMUSG00000065258	gm23969	115000000			2.74454	Upregulated
ENSMUSG00000060131.11	60.3801	-2.59342	0.701724	-3.69578	0.000219	0.00184	ENSMUSG00000015790	surf1	20930			2.73508	Downregulated
ENSMUSG00000032470.16	1281.05	1.02476	0.2775	3.69282	0.000222	0.00186	ENSMUSG00000014867	surf4	20932			2.73054	Upregulated
ENSMUSG00000053175.17	89.7998	2.19297	0.594076	3.6914	0.000223	0.001869	ENSMUSG00000052406	rexo4	227656			2.72837	Upregulated
ENSMUSG00000039742.15	27.4931	4.05613	1.10029	3.6864	0.000227	0.001903	ENSMUSG00000036067	slc2a6	227659			2.72063	Upregulated
ENSMUSG00000068141.5	211.26	-1.85264	0.502656	-3.68571	0.000228	0.001907	ENSMUSG00000087364	gm13398				2.7197	Downregulated
ENSMUSG00000052056.14	592.716	1.14613	0.311015	3.68513	0.000229	0.001909	ENSMUSG00000036040	adamtsl2	77794			2.71923	Upregulated
ENSMUSG00000033021.16	1132.59	-1.15033	0.312186	-3.68476	0.000229	0.00191	ENSMUSG00000009614	sardh	192166			2.71887	Downregulated
ENSMUSG00000034781.5	851.018	-1.14173	0.309915	-3.68402	0.00023	0.001914	ENSMUSG00000009621	vav2	22325			2.71812	Downregulated
ENSMUSG00000030337.16	224.41	1.53489	0.416751	3.68299	0.000231	0.001919	ENSMUSG00000109946	brd3os	101000000			2.71688	Upregulated
ENSMUSG00000038292.14	70.1863	2.42616	0.658908	3.68209	0.000231	0.001924	ENSMUSG00000026918	brd3	67382			2.71579	Upregulated
ENSMUSG00000055148.7	145.454	1.76044	0.478115	3.68205	0.000231	0.001924	ENSMUSG00000026917	wdr5	140858			2.71579	Upregulated
ENSMUSG00000071074.9	923.498	-1.20294	0.32677	-3.68131	0.000232	0.001928	ENSMUSG00000080538	gm25541	115000000			2.71479	Downregulated
ENSMUSG00000034121.12	36.5857	3.34938	0.910433	3.67889	0.000234	0.001946	ENSMUSG00000085929	gm13421				2.71092	Upregulated
ENSMUSG00000019796.12	740.726	1.09015	0.296406	3.6779	0.000235	0.001952	ENSMUSG00000015846	rxra	20181			2.7095	Upregulated
ENSMUSG00000002983.17	332.293	-1.35651	0.368871	-3.67745	0.000236	0.001953	ENSMUSG00000026837	col5a1	12831			2.70924	Downregulated
ENSMUSG00000044847.13	543.896	-1.27371	0.346422	-3.67677	0.000236	0.001957	ENSMUSG00000026833	olfm1	56177			2.70834	Downregulated
ENSMUSG00000104713.4	24.896	4.45797	1.21254	3.67656	0.000236	0.001958	ENSMUSG00000035772	mrps2	118451			2.70823	Upregulated
ENSMUSG00000028917.14	1172.71	-1.07939	0.293636	-3.67592	0.000237	0.001962	ENSMUSG00000082895	rpsa-ps9				2.70741	Downregulated
ENSMUSG00000047371.7	430.25	-1.27584	0.347192	-3.67475	0.000238	0.001969	ENSMUSG00000026821	ralgds	19730			2.70566	Downregulated
ENSMUSG00000043843.16	35.8675	3.34088	0.909584	3.67298	0.00024	0.001982	ENSMUSG00000026818	cel	12613			2.70291	Upregulated
ENSMUSG00000035399.12	1072.03	-1.0254	0.279225	-3.67232	0.00024	0.001985	ENSMUSG00000026812	tsc1	64930			2.70231	Downregulated
ENSMUSG00000070473.4	744.799	-1.30021	0.354223	-3.67061	0.000242	0.001997	ENSMUSG00000026809	spaca9	69987			2.69965	Downregulated
ENSMUSG00000056293.12	13.8034	7.32066	1.99839	3.66327	0.000249	0.002049	ENSMUSG00000079502	cfap77	329375			2.68847	Upregulated
ENSMUSG00000099693.1	18.2264	6.33664	1.73005	3.66268	0.00025	0.002052	ENSMUSG00000083773	gm13394				2.68789	Upregulated
ENSMUSG00000060438.5	208.426	-1.78572	0.487553	-3.66263	0.00025	0.002052	ENSMUSG00000026803	ttf1	22130			2.68789	Downregulated
ENSMUSG00000024978.10	992.288	-1.08215	0.295635	-3.66042	0.000252	0.002068	ENSMUSG00000043535	setx	269254			2.6844	Downregulated
ENSMUSG00000061062.4	533.625	1.16395	0.318033	3.65982	0.000252	0.002071	ENSMUSG00000086994	gm13402				2.6839	Upregulated
ENSMUSG00000037716.14	13.7179	7.32226	2.00094	3.6594	0.000253	0.002073	ENSMUSG00000039844	rapgef1	107746			2.68344	Upregulated
ENSMUSG00000020329.12	785.883	-1.3077	0.357898	-3.65384	0.000258	0.002112	ENSMUSG00000069020	urm1	68205			2.67528	Downregulated
ENSMUSG00000066278.6	736.367	-1.18169	0.323538	-3.65239	0.00026	0.002123	ENSMUSG00000039798	2600006k01rik				2.67308	Downregulated
ENSMUSG00000020674.16	43.8137	-3.01251	0.824917	-3.6519	0.00026	0.002126	ENSMUSG00000039787	cercam	99151			2.67251	Downregulated
ENSMUSG00000074063.9	187.871	1.76504	0.483536	3.65028	0.000262	0.002138	ENSMUSG00000026790	odf2	18286			2.67002	Upregulated
ENSMUSG00000015942.9	249.279	-1.46399	0.401195	-3.64907	0.000263	0.002145	ENSMUSG00000057738	sptan1	20740			2.66849	Downregulated
ENSMUSG00000018143.10	1292.41	-1.04275	0.285793	-3.64862	0.000264	0.002148	ENSMUSG00000098453	mir6997	102000000			2.66798	Downregulated
ENSMUSG00000085675.1	143.406	1.89682	0.520141	3.64675	0.000266	0.002162	ENSMUSG00000039715	dync2i2	71820			2.66506	Upregulated
ENSMUSG00000031197.11	2507.87	1.00301	0.275084	3.6462	0.000266	0.002166	ENSMUSG00000054766	set	56086			2.66439	Upregulated
ENSMUSG00000003184.15	400.098	-1.24726	0.342241	-3.64439	0.000268	0.00218	ENSMUSG00000026785	pkn3	263803			2.66158	Downregulated
ENSMUSG00000042747.12	1686.12	-1.13847	0.312501	-3.6431	0.000269	0.002188	ENSMUSG00000039686	zer1	227693			2.65991	Downregulated
ENSMUSG00000022818.12	24.6146	-4.4445	1.22016	-3.64255	0.00027	0.002192	ENSMUSG00000039678	tbc1d13	70296			2.65924	Downregulated
ENSMUSG00000012889.8	132.539	1.94119	0.533615	3.63781	0.000275	0.002231	ENSMUSG00000085401	slc39a1-ps				2.65156	Upregulated
ENSMUSG00000030409.15	2712.71	-1.05648	0.290425	-3.63771	0.000275	0.002231	ENSMUSG00000015337	endog	13804			2.65156	Downregulated
ENSMUSG00000036882.7	165.067	-1.68232	0.462519	-3.63731	0.000276	0.002233	ENSMUSG00000039660	spout1	227695			2.65115	Downregulated
ENSMUSG00000068966.10	690.945	-1.09744	0.301751	-3.6369	0.000276	0.002235	ENSMUSG00000039648	kyat1	70266			2.65071	Downregulated
ENSMUSG00000041632.5	1003.95	-1.04132	0.286765	-3.63127	0.000282	0.002281	ENSMUSG00000007476	lrrc8a	241296			2.64181	Downregulated
ENSMUSG00000038094.15	46.1312	2.98022	0.820735	3.63117	0.000282	0.002281	ENSMUSG00000079484	phyhd1	227696			2.64181	Upregulated
ENSMUSG00000036585.15	22.308	5.06239	1.39434	3.63065	0.000283	0.002285	ENSMUSG00000075419	dolk	227697			2.64119	Upregulated
ENSMUSG00000087057.7	18.716	6.40367	1.76416	3.62987	0.000284	0.00229	ENSMUSG00000052533	nup188	227699			2.64012	Upregulated
ENSMUSG00000021583.6	1413.3	1.0116	0.278757	3.62896	0.000285	0.002294	ENSMUSG00000026860	sh3glb2	227700			2.63948	Upregulated
ENSMUSG00000004266.15	252.906	1.43628	0.395789	3.62891	0.000285	0.002294	ENSMUSG00000026858	miga2	108958			2.63948	Upregulated
ENSMUSG00000020372.15	11370.7	-1.05493	0.290702	-3.62889	0.000285	0.002294	ENSMUSG00000026856	dolpp1	57170			2.63948	Downregulated
ENSMUSG00000064340.1	279.757	1.7	0.468514	3.6285	0.000285	0.002296	ENSMUSG00000026853	crat	12908			2.63907	Upregulated
ENSMUSG00000024742.15	1589.04	-1.07588	0.29668	-3.6264	0.000287	0.00231	ENSMUSG00000047363	cstad	78617			2.6364	Downregulated
ENSMUSG00000041936.18	6001	-1.05188	0.290069	-3.62632	0.000287	0.00231	ENSMUSG00000086405	9330198n18rik				2.6364	Downregulated
ENSMUSG00000049932.3	683.511	1.14577	0.316036	3.62545	0.000288	0.002316	ENSMUSG00000087268	gm14486				2.63518	Upregulated
ENSMUSG00000067931.5	1596.59	-1.1031	0.304338	-3.6246	0.000289	0.002323	ENSMUSG00000075416	gm14488				2.634	Downregulated
ENSMUSG00000030888.14	1073.96	-1.01423	0.279861	-3.62403	0.00029	0.002325	ENSMUSG00000093091	mir3089	101000000			2.63349	Downregulated
ENSMUSG00000035557.9	30.3872	-4.15513	1.14656	-3.624	0.00029	0.002325	ENSMUSG00000044320	1700001o22rik	73598			2.63349	Downregulated
ENSMUSG00000045005.9	716.611	-1.08324	0.298994	-3.62296	0.000291	0.002333	ENSMUSG00000085491	4930527e20rik				2.632	Downregulated
ENSMUSG00000036912.17	42.5534	2.99103	0.826144	3.62047	0.000294	0.002352	ENSMUSG00000050737	ptges	64292			2.62856	Upregulated
ENSMUSG00000029096.15	78.3515	2.2357	0.618373	3.61546	0.0003	0.002393	ENSMUSG00000026854	usp20	74270			2.62115	Upregulated
ENSMUSG00000091705.8	73.1292	2.5166	0.696108	3.61524	0.0003	0.002393	ENSMUSG00000075415	fnbp1	14269			2.62102	Upregulated
ENSMUSG00000020691.13	790.448	-1.09986	0.304307	-3.61433	0.000301	0.0024	ENSMUSG00000087269	d330023k18rik				2.61986	Downregulated
ENSMUSG00000031824.14	325.316	1.30405	0.360931	3.61301	0.000303	0.00241	ENSMUSG00000055632	hmcn2	665700			2.61803	Upregulated
ENSMUSG00000064341.1	110715	1.16517	0.322611	3.61167	0.000304	0.002421	ENSMUSG00000076441	ass1	11898			2.61602	Upregulated
ENSMUSG00000051498.6	60.8076	2.49636	0.691463	3.61026	0.000306	0.002431	ENSMUSG00000039356	exosc2	227715			2.61416	Upregulated
ENSMUSG00000024008.15	198.309	1.57665	0.436882	3.60887	0.000308	0.002442	ENSMUSG00000026842	abl1	11350			2.61232	Upregulated
ENSMUSG00000032750.13	21.5851	4.88267	1.35403	3.60602	0.000311	0.002466	ENSMUSG00000043102	qrfp	227717			2.608	Upregulated
ENSMUSG00000069844.12	929.199	-1.02808	0.285102	-3.606	0.000311	0.002466	ENSMUSG00000026840	lamc3	23928			2.608	Downregulated
ENSMUSG00000021779.16	52.6556	2.67586	0.7421	3.6058	0.000311	0.002467	ENSMUSG00000001864	aif1l	108897			2.60792	Upregulated
ENSMUSG00000098318.7	166.948	1.68978	0.468928	3.60349	0.000314	0.002484	ENSMUSG00000086192	gm13609				2.60479	Upregulated
ENSMUSG00000036528.15	23.1884	4.59915	1.2765	3.60293	0.000315	0.002488	ENSMUSG00000050592	fam78a	241303			2.6041	Upregulated
ENSMUSG00000045690.8	1218.96	-1.00763	0.279755	-3.60185	0.000316	0.002497	ENSMUSG00000039262	prrc2b	227723			2.60254	Downregulated
ENSMUSG00000019826.10	666.165	-1.09613	0.304376	-3.60124	0.000317	0.002502	ENSMUSG00000094382					2.60177	Downregulated
ENSMUSG00000078965.5	219.71	1.46941	0.408071	3.60085	0.000317	0.002504	ENSMUSG00000094251					2.60136	Upregulated
ENSMUSG00000021699.17	61.1703	2.54268	0.706251	3.60025	0.000318	0.002508	ENSMUSG00000086216	gm13610				2.6006	Upregulated
ENSMUSG00000029093.14	77.9922	2.2919	0.637053	3.59766	0.000321	0.002532	ENSMUSG00000039254	pomt1	99011			2.59652	Upregulated
ENSMUSG00000011382.8	518.457	1.27687	0.355392	3.59287	0.000327	0.002576	ENSMUSG00000066068	gm13611				2.58901	Upregulated
ENSMUSG00000023909.3	143.669	1.72575	0.480368	3.59255	0.000327	0.002578	ENSMUSG00000044627	swi5	72931			2.58872	Upregulated
ENSMUSG00000059810.18	294.516	1.35581	0.377616	3.59044	0.00033	0.002596	ENSMUSG00000026825	dnm1	13429			2.5857	Upregulated
ENSMUSG00000036992.10	840.994	-1.17141	0.326563	-3.58707	0.000334	0.002628	ENSMUSG00000039205	ciz1	68379			2.58033	Downregulated
ENSMUSG00000037326.9	339.021	-1.45684	0.406378	-3.58493	0.000337	0.002648	ENSMUSG00000039195	1110008p14rik	73737			2.57701	Downregulated
ENSMUSG00000028329.13	211.207	1.50181	0.418997	3.58429	0.000338	0.002654	ENSMUSG00000026822	lcn2	16819			2.57618	Upregulated
ENSMUSG00000061540.3	23.0077	4.84367	1.35171	3.58336	0.000339	0.002661	ENSMUSG00000026820	ptges2	96979			2.57489	Upregulated
ENSMUSG00000030956.15	778.767	-1.06372	0.296911	-3.58262	0.00034	0.002668	ENSMUSG00000083004	gm13413				2.57389	Downregulated
ENSMUSG00000040651.8	2432.58	-1.0111	0.282252	-3.58225	0.000341	0.00267	ENSMUSG00000026819	slc25a25	227731			2.57352	Downregulated
ENSMUSG00000026942.13	1007.54	-1.124	0.313846	-3.58137	0.000342	0.002677	ENSMUSG00000039164	naif1	71254			2.5723	Downregulated
ENSMUSG00000021113.4	893.784	1.10132	0.307566	3.58075	0.000343	0.002682	ENSMUSG00000085017	gm13412				2.57152	Upregulated
ENSMUSG00000028896.13	1148.99	-1.10218	0.307963	-3.57894	0.000345	0.002699	ENSMUSG00000039157	fam102a	98952			2.56874	Downregulated
ENSMUSG00000056018.14	288.915	1.63209	0.45637	3.57623	0.000349	0.002724	ENSMUSG00000075405	9430097d07rik				2.56473	Upregulated
ENSMUSG00000002280.10	456.411	-1.29925	0.363605	-3.57324	0.000353	0.002751	ENSMUSG00000026811	st6galnac6	50935			2.56049	Downregulated
ENSMUSG00000045975.7	795.655	-1.05006	0.293899	-3.57286	0.000353	0.002753	ENSMUSG00000026817	ak1	11636			2.56025	Downregulated
ENSMUSG00000088856.1	58.6518	2.73837	0.766449	3.57281	0.000353	0.002753	ENSMUSG00000026814	eng	13805			2.56025	Upregulated
ENSMUSG00000031834.15	1440.68	1.05921	0.296558	3.57168	0.000355	0.002763	ENSMUSG00000009566	fpgs	14287			2.55863	Upregulated
ENSMUSG00000039652.16	283.081	1.34248	0.376086	3.5696	0.000358	0.002783	ENSMUSG00000009555	cdk9	107951			2.55542	Upregulated
ENSMUSG00000054716.4	159.444	-1.96497	0.550514	-3.56934	0.000358	0.002785	ENSMUSG00000059013	sh2d3c	27387			2.55523	Downregulated
ENSMUSG00000062296.8	22.4401	-4.75505	1.33262	-3.56821	0.000359	0.002795	ENSMUSG00000039021	ttc16	338348			2.55359	Downregulated
ENSMUSG00000086454.7	214.545	1.49543	0.419271	3.56673	0.000361	0.002808	ENSMUSG00000053746	ptrh1	329384			2.55162	Upregulated
ENSMUSG00000030004.6	28.2711	-3.81461	1.06996	-3.56517	0.000364	0.002823	ENSMUSG00000038987	cfap157	227736			2.54929	Downregulated
ENSMUSG00000022463.7	8263.26	-1.00777	0.282751	-3.56417	0.000365	0.002832	ENSMUSG00000026797	stxbp1	20910			2.54787	Downregulated
ENSMUSG00000060671.12	1074.4	-1.00216	0.281216	-3.56367	0.000366	0.002836	ENSMUSG00000085397	gm13524				2.54729	Downregulated
ENSMUSG00000027582.16	264.647	-1.45551	0.408632	-3.5619	0.000368	0.002853	ENSMUSG00000087496	gm13523				2.54463	Downregulated
ENSMUSG00000058886.9	356.108	-1.3255	0.37217	-3.56155	0.000369	0.002853	ENSMUSG00000026796	niban2	227737			2.54463	Downregulated
ENSMUSG00000048485.12	25.2584	4.17886	1.17334	3.56151	0.000369	0.002853	ENSMUSG00000026792	lrsam1	227738			2.54463	Upregulated
ENSMUSG00000020807.14	313.072	-1.30121	0.365355	-3.56149	0.000369	0.002853	ENSMUSG00000038900	rpl12	269261			2.54463	Downregulated
ENSMUSG00000032515.7	514.433	-1.25385	0.352077	-3.56129	0.000369	0.002854	ENSMUSG00000026791	slc2a8	56017			2.54454	Downregulated
ENSMUSG00000020186.6	212.812	-1.46898	0.412935	-3.55742	0.000375	0.002893	ENSMUSG00000038831	ralgps1	241308			2.53862	Downregulated
ENSMUSG00000031805.17	108.939	2.19086	0.616188	3.55551	0.000377	0.002913	ENSMUSG00000004105	angptl2	26360			2.5357	Upregulated
ENSMUSG00000054779.5	12.8287	7.22818	2.03327	3.55495	0.000378	0.002916	ENSMUSG00000026788	zbtb43	71834			2.53525	Upregulated
ENSMUSG00000031618.13	89.7248	2.0901	0.588017	3.5545	0.000379	0.002919	ENSMUSG00000038740	mvb12b	72543			2.53475	Upregulated
ENSMUSG00000037157.8	32.7089	3.48311	0.980606	3.55199	0.000382	0.002945	ENSMUSG00000085987	gm13403				2.53085	Upregulated
ENSMUSG00000042109.7	460.705	-1.23051	0.346592	-3.55031	0.000385	0.002961	ENSMUSG00000038718	pbx3	18516			2.52855	Downregulated
ENSMUSG00000044700.15	1538.13	-1.07835	0.303772	-3.54986	0.000385	0.002964	ENSMUSG00000038696	mapkap1	227743			2.52805	Downregulated
ENSMUSG00000045007.9	55.2798	2.65807	0.748825	3.54965	0.000386	0.002965	ENSMUSG00000081992	gm13408				2.52793	Upregulated
ENSMUSG00000043140.9	803.818	-1.04195	0.293681	-3.54789	0.000388	0.002982	ENSMUSG00000026867	gapvd1	66691			2.52551	Downregulated
ENSMUSG00000030621.17	244.426	1.43109	0.403489	3.54678	0.00039	0.002991	ENSMUSG00000070953	rabepk	227746			2.52415	Upregulated
ENSMUSG00000091957.3	8810.56	-1.18504	0.334149	-3.54642	0.000391	0.002993	ENSMUSG00000035949	fbxw2	30050			2.52396	Downregulated
ENSMUSG00000059013.12	81.4359	2.27901	0.643173	3.54338	0.000395	0.003023	ENSMUSG00000026870	cutal	77996			2.5195	Upregulated
ENSMUSG00000034744.13	393.354	1.22854	0.346808	3.54243	0.000396	0.003031	ENSMUSG00000026875	traf1	22029			2.51841	Upregulated
ENSMUSG00000097148.2	106.394	2.14399	0.605573	3.54044	0.000399	0.003049	ENSMUSG00000035875	ai182371	98870			2.51584	Upregulated
ENSMUSG00000003824.12	510.541	1.13328	0.320289	3.5383	0.000403	0.00307	ENSMUSG00000026878	rab14	68365			2.5128	Upregulated
ENSMUSG00000031072.14	463.654	-1.15877	0.328124	-3.53148	0.000413	0.003146	ENSMUSG00000026880	stom	13830			2.5023	Downregulated
ENSMUSG00000050910.5	1281.73	-1.01907	0.288585	-3.53127	0.000414	0.003146	ENSMUSG00000075391	glo1-ps				2.50218	Downregulated
ENSMUSG00000040658.6	616.357	-1.18482	0.335649	-3.52992	0.000416	0.003159	ENSMUSG00000026883	dab2ip	69601			2.50045	Downregulated
ENSMUSG00000055003.14	33.9183	3.36079	0.952623	3.52793	0.000419	0.003181	ENSMUSG00000026885	ttll11	74410			2.49741	Upregulated
ENSMUSG00000024790.7	317.461	-1.47802	0.419343	-3.5246	0.000424	0.003218	ENSMUSG00000026894	morn5	75495			2.49242	Downregulated
ENSMUSG00000000782.15	12.5767	7.2002	2.04313	3.5241	0.000425	0.003222	ENSMUSG00000026889	rbm18	67889			2.49184	Upregulated
ENSMUSG00000086324.8	364.962	-1.69283	0.480408	-3.52373	0.000426	0.003225	ENSMUSG00000026887	mrrf	67871			2.49146	Downregulated
ENSMUSG00000035629.17	2169.25	-1.01	0.28664	-3.52358	0.000426	0.003225	ENSMUSG00000087187	gm13431				2.49144	Downregulated
ENSMUSG00000048065.8	425.3	1.18411	0.336188	3.52216	0.000428	0.003239	ENSMUSG00000106933	gm43621				2.48959	Upregulated
ENSMUSG00000028755.3	94.8867	1.98927	0.565428	3.51816	0.000435	0.003285	ENSMUSG00000083716	gm13436				2.48352	Upregulated
ENSMUSG00000027078.14	19.0782	5.31292	1.51202	3.51378	0.000442	0.003334	ENSMUSG00000075376	rc3h2	319817			2.47705	Upregulated
ENSMUSG00000032415.14	236.953	-1.47025	0.418685	-3.51158	0.000445	0.003356	ENSMUSG00000035437	rabgap1	227800			2.47415	Downregulated
ENSMUSG00000050786.8	730.709	1.09869	0.313192	3.50803	0.000451	0.003398	ENSMUSG00000107491	gm17893				2.46883	Upregulated
ENSMUSG00000040557.14	209.654	1.46658	0.418118	3.50758	0.000452	0.003402	ENSMUSG00000053164	gpr21	338346			2.46832	Upregulated
ENSMUSG00000079491.9	126.777	1.7575	0.501508	3.50442	0.000458	0.003438	ENSMUSG00000035392	dennd1a	227801			2.46364	Upregulated
ENSMUSG00000091649.3	18.9203	6.34715	1.8121	3.50266	0.000461	0.003456	ENSMUSG00000107529	gm44291				2.46145	Upregulated
ENSMUSG00000030035.14	268.566	1.41877	0.405146	3.50188	0.000462	0.003464	ENSMUSG00000000247	lhx2	16870			2.46041	Upregulated
ENSMUSG00000006403.12	68.871	2.29301	0.655301	3.49917	0.000467	0.003498	ENSMUSG00000084124	gm13588				2.45623	Upregulated
ENSMUSG00000035373.2	21.5043	4.94829	1.41523	3.49645	0.000471	0.00353	ENSMUSG00000108210	gm35808				2.45227	Upregulated
ENSMUSG00000038240.13	476.403	-1.14496	0.327559	-3.49543	0.000473	0.003537	ENSMUSG00000026750	psmb7	19177			2.45141	Downregulated
ENSMUSG00000022555.11	564.265	1.27979	0.366135	3.49539	0.000473	0.003537	ENSMUSG00000082931	gm13586				2.45141	Upregulated
ENSMUSG00000024736.14	257.37	-1.59703	0.45691	-3.49529	0.000474	0.003537	ENSMUSG00000083722	adgrd2-ps				2.45141	Downregulated
ENSMUSG00000018169.12	12.4912	7.15741	2.04778	3.49521	0.000474	0.003537	ENSMUSG00000026751	nr5a1	26423			2.45141	Upregulated
ENSMUSG00000041238.15	2071.38	1.01455	0.290371	3.49399	0.000476	0.003549	ENSMUSG00000063972	nr6a1	14536			2.44989	Upregulated
ENSMUSG00000015090.13	46.4326	2.79168	0.799185	3.49316	0.000477	0.003558	ENSMUSG00000108124	gm44146				2.44883	Upregulated
ENSMUSG00000047821.16	428.79	1.2072	0.345599	3.49306	0.000478	0.003558	ENSMUSG00000085201	nr6a1os				2.44883	Upregulated
ENSMUSG00000010051.15	211	-1.46201	0.418583	-3.49275	0.000478	0.00356	ENSMUSG00000107884	gm44144				2.44856	Downregulated
ENSMUSG00000032589.14	255.625	-1.44198	0.413081	-3.49078	0.000482	0.003577	ENSMUSG00000026755	arpc5l	74192			2.44651	Downregulated
ENSMUSG00000058070.14	802.885	1.02143	0.29277	3.48883	0.000485	0.003599	ENSMUSG00000035236	scai	320271			2.4438	Upregulated
ENSMUSG00000041199.2	269.926	-1.45244	0.416627	-3.4862	0.00049	0.003633	ENSMUSG00000026753	ppp6c	67857			2.43976	Downregulated
ENSMUSG00000086688.4	539.962	1.25528	0.360293	3.48406	0.000494	0.003658	ENSMUSG00000083240	gm13453				2.43673	Upregulated
ENSMUSG00000079492.2	176.344	1.53291	0.440071	3.48332	0.000495	0.003664	ENSMUSG00000081999	gm13461				2.436	Upregulated
ENSMUSG00000020900.15	26.0726	4.37344	1.25602	3.48199	0.000498	0.003679	ENSMUSG00000036890	gtdc1	227835			2.4343	Upregulated
ENSMUSG00000042050.7	425.494	1.18668	0.34084	3.48165	0.000498	0.003681	ENSMUSG00000026872	zeb2	24136			2.43398	Upregulated
ENSMUSG00000001948.9	49.174	2.66099	0.764413	3.48108	0.000499	0.003687	ENSMUSG00000052248	zeb2os	433424			2.43329	Upregulated
ENSMUSG00000021607.8	667.109	-1.10546	0.317813	-3.47834	0.000505	0.003717	ENSMUSG00000026761	orc4	26428			2.42976	Downregulated
ENSMUSG00000085704.1	69.5091	2.30775	0.664004	3.4755	0.00051	0.003753	ENSMUSG00000081272	ap2m1-ps				2.42562	Upregulated
ENSMUSG00000031785.15	2523.13	-1.01643	0.292485	-3.47516	0.000511	0.003755	ENSMUSG00000069495	epc2	227867			2.42538	Downregulated
ENSMUSG00000039994.15	932.51	-1.04482	0.300879	-3.47255	0.000516	0.003785	ENSMUSG00000085357	gm13480				2.42197	Downregulated
ENSMUSG00000030924.16	251.845	-1.35734	0.390975	-3.47169	0.000517	0.003795	ENSMUSG00000050447	lypd6	320343			2.4208	Downregulated
ENSMUSG00000105504.4	27.5613	3.6645	1.05583	3.47074	0.000519	0.003806	ENSMUSG00000026766	mmadhc	109129			2.4195	Upregulated
ENSMUSG00000000916.15	592.99	-1.19563	0.344732	-3.4683	0.000524	0.003835	ENSMUSG00000083270	gm13498	227885			2.41623	Downregulated
ENSMUSG00000032783.8	1047.07	1.01552	0.292867	3.46751	0.000525	0.00384	ENSMUSG00000087701	gm13493				2.41564	Upregulated
ENSMUSG00000081476.1	729.327	-1.06537	0.307926	-3.45983	0.000541	0.003937	ENSMUSG00000085315	a430018g15rik	115000000			2.40483	Downregulated
ENSMUSG00000063253.10	616.833	1.11159	0.321301	3.45964	0.000541	0.003938	ENSMUSG00000017412	cacnb4	12298			2.40475	Upregulated
ENSMUSG00000024575.15	12.0394	7.1372	2.06541	3.45558	0.000549	0.003993	ENSMUSG00000055371	stam2	56324			2.39865	Upregulated
ENSMUSG00000028150.14	293.547	1.31557	0.380733	3.45537	0.00055	0.003995	ENSMUSG00000036053	fmnl2	71409			2.39853	Upregulated
ENSMUSG00000054874.12	945.491	-1.31619	0.381008	-3.45449	0.000551	0.004005	ENSMUSG00000061136	prpf40a	56194			2.39735	Downregulated
ENSMUSG00000031385.14	18.5264	5.59063	1.61844	3.45434	0.000552	0.004006	ENSMUSG00000026960	arl6ip6	65103			2.39732	Upregulated
ENSMUSG00000024163.17	870.244	-1.04185	0.301749	-3.45272	0.000555	0.004026	ENSMUSG00000083287	idi1-ps1				2.39507	Downregulated
ENSMUSG00000026923.15	1102.88	-1.04376	0.302498	-3.45047	0.00056	0.004057	ENSMUSG00000082971	gm13517				2.39176	Downregulated
ENSMUSG00000027695.16	697.16	1.04596	0.303161	3.45018	0.00056	0.004058	ENSMUSG00000026826	nr4a2	18227			2.39169	Upregulated
ENSMUSG00000043501.4	21.5431	4.49756	1.30371	3.44982	0.000561	0.004058	ENSMUSG00000054181	a930012o16rik				2.39169	Upregulated
ENSMUSG00000005045.16	672.259	1.1197	0.324575	3.44972	0.000561	0.004058	ENSMUSG00000081642	gm13532				2.39169	Upregulated
ENSMUSG00000040093.15	56.5314	2.52164	0.731895	3.44536	0.00057	0.004122	ENSMUSG00000026832	cytip	227929			2.3849	Upregulated
ENSMUSG00000044313.13	26.0808	-4.37559	1.27016	-3.4449	0.000571	0.004125	ENSMUSG00000026834	acvr1c	269275			2.38461	Downregulated
ENSMUSG00000044703.5	12.1249	7.10158	2.06273	3.4428	0.000576	0.004153	ENSMUSG00000086995	gm13544	101000000			2.38166	Upregulated
ENSMUSG00000091337.3	1021.87	1.05445	0.30634	3.4421	0.000577	0.004161	ENSMUSG00000026836	acvr1	11477			2.38078	Upregulated
ENSMUSG00000022237.16	107.296	1.84892	0.537267	3.44135	0.000579	0.004171	ENSMUSG00000026839	upp2	76654			2.37979	Upregulated
ENSMUSG00000020087.4	389.33	-1.35169	0.39292	-3.44011	0.000581	0.004183	ENSMUSG00000080982	gm13549				2.37848	Downregulated
ENSMUSG00000020048.13	71394.1	1.02191	0.297151	3.439	0.000584	0.004198	ENSMUSG00000081157	gm13552				2.37692	Upregulated
ENSMUSG00000024960.8	719.485	1.03653	0.30192	3.43312	0.000597	0.00428	ENSMUSG00000026977	marchf7	57438			2.3686	Upregulated
ENSMUSG00000014606.14	820.818	1.0489	0.305956	3.42829	0.000607	0.004353	ENSMUSG00000060703	cd302	66205			2.36121	Upregulated
ENSMUSG00000025912.16	1277.99	1.09291	0.318797	3.42822	0.000608	0.004353	ENSMUSG00000080198	rpl10a-ps4				2.36121	Upregulated
ENSMUSG00000037921.15	97.804	1.96195	0.572399	3.42758	0.000609	0.004361	ENSMUSG00000026980	ly75	17076			2.36041	Upregulated
ENSMUSG00000055912.8	125.635	-1.83632	0.535808	-3.4272	0.00061	0.004365	ENSMUSG00000086196	gm13571				2.36001	Downregulated
ENSMUSG00000042607.15	81.3497	-2.19769	0.642243	-3.4219	0.000622	0.004444	ENSMUSG00000084115	gm13566				2.35221	Downregulated
ENSMUSG00000020397.15	935.565	-1.04114	0.304281	-3.42164	0.000622	0.004445	ENSMUSG00000026971	itgb6	16420			2.35208	Downregulated
ENSMUSG00000038403.10	11.9872	7.08035	2.06947	3.42134	0.000623	0.004447	ENSMUSG00000064289	tank	21353			2.35197	Upregulated
ENSMUSG00000017756.8	1132.39	-1.00539	0.293903	-3.42083	0.000624	0.004453	ENSMUSG00000081954	gm13626				2.35139	Downregulated
ENSMUSG00000020865.16	528.376	1.12822	0.329893	3.41994	0.000626	0.004465	ENSMUSG00000026914	psmd14	59029			2.35021	Upregulated
ENSMUSG00000034382.14	274.93	1.29948	0.379984	3.41982	0.000627	0.004465	ENSMUSG00000087794					2.35021	Upregulated
ENSMUSG00000044150.12	1520.44	-1.02001	0.298279	-3.41965	0.000627	0.004465	ENSMUSG00000035033	tbr1	21375			2.35016	Downregulated
ENSMUSG00000065954.11	901.741	-1.04742	0.30665	-3.41568	0.000636	0.004524	ENSMUSG00000000394	gcg	14526			2.34449	Downregulated
ENSMUSG00000029175.17	495.169	-1.11858	0.327557	-3.41491	0.000638	0.004534	ENSMUSG00000000392	fap	14089			2.34354	Downregulated
ENSMUSG00000051650.10	36.2692	-3.22571	0.945303	-3.41235	0.000644	0.004573	ENSMUSG00000026893	gca	227960			2.33984	Downregulated
ENSMUSG00000039483.10	431.446	-1.31233	0.384726	-3.41107	0.000647	0.004592	ENSMUSG00000082127	gm13577				2.33803	Downregulated
ENSMUSG00000022487.14	22.0763	4.17059	1.22344	3.40891	0.000652	0.004624	ENSMUSG00000034903	cobll1	319876			2.33501	Upregulated
ENSMUSG00000048458.8	164.507	-1.5415	0.452333	-3.40789	0.000655	0.004639	ENSMUSG00000086881	gm13594				2.33361	Downregulated
ENSMUSG00000067274.10	7839.64	-1.01746	0.298605	-3.40738	0.000656	0.00464	ENSMUSG00000075318	scn2a	110876			2.33346	Downregulated
ENSMUSG00000025035.8	498.818	1.09686	0.321906	3.40738	0.000656	0.00464	ENSMUSG00000044647	csrnp3	77771			2.33346	Upregulated
ENSMUSG00000047735.14	1057.88	1.08013	0.317324	3.40387	0.000664	0.004696	ENSMUSG00000064329	scn1a	20265			2.32832	Upregulated
ENSMUSG00000083307.1	188.51	1.47313	0.43366	3.39698	0.000681	0.004801	ENSMUSG00000082836	gm13612				2.31868	Upregulated
ENSMUSG00000029410.11	36.8422	-3.06594	0.902834	-3.3959	0.000684	0.004817	ENSMUSG00000027035	cers6	241447			2.31719	Downregulated
ENSMUSG00000059355.13	626.203	-1.11448	0.328334	-3.39435	0.000688	0.00484	ENSMUSG00000005232	g6pc2	14378			2.31517	Downregulated
ENSMUSG00000020219.6	855.127	-1.34574	0.396654	-3.39273	0.000692	0.004864	ENSMUSG00000027068	dhrs9	241452			2.31302	Downregulated
ENSMUSG00000020105.8	525.509	-1.08677	0.320376	-3.39218	0.000693	0.004871	ENSMUSG00000027070	lrp2	14725			2.31237	Downregulated
ENSMUSG00000094614.1	98.2373	-2.08777	0.615565	-3.39163	0.000695	0.004878	ENSMUSG00000063145	bbs5	72569			2.31172	Downregulated
ENSMUSG00000032271.13	271.317	1.36368	0.402164	3.39086	0.000697	0.004887	ENSMUSG00000027086	fastkd1	320720			2.31094	Upregulated
ENSMUSG00000038775.14	46.9521	2.67708	0.789655	3.39019	0.000698	0.004897	ENSMUSG00000042133	ppig	228005			2.31009	Upregulated
ENSMUSG00000029381.15	1103.01	-1.04562	0.308483	-3.38955	0.0007	0.004906	ENSMUSG00000070883	ccdc173	75051			2.30929	Downregulated
ENSMUSG00000042515.13	190.884	1.47229	0.434753	3.3865	0.000708	0.004953	ENSMUSG00000068882	ssb	20823			2.30512	Upregulated
ENSMUSG00000076435.3	487.939	1.09809	0.324361	3.38538	0.000711	0.004966	ENSMUSG00000085735	mettl5os				2.30399	Upregulated
ENSMUSG00000070031.11	856.867	1.04366	0.308484	3.38319	0.000716	0.004991	ENSMUSG00000047965	rpl9-ps7				2.30184	Upregulated
ENSMUSG00000030630.16	499.703	1.09862	0.324735	3.38312	0.000717	0.004991	ENSMUSG00000097025	gm26558				2.30184	Upregulated
ENSMUSG00000043460.6	829.943	1.07159	0.31675	3.38307	0.000717	0.004991	ENSMUSG00000014959	gorasp2	70231			2.30184	Upregulated
ENSMUSG00000019831.14	324.192	1.29823	0.383742	3.38307	0.000717	0.004991	ENSMUSG00000041997	tlk1	228012			2.30184	Upregulated
ENSMUSG00000068877.12	18.8031	4.7461	1.4044	3.37946	0.000726	0.005047	ENSMUSG00000027012	dync1i2	13427			2.297	Upregulated
ENSMUSG00000026009.14	11.4688	7.06434	2.09114	3.37822	0.00073	0.005064	ENSMUSG00000082190	gm13641				2.29548	Upregulated
ENSMUSG00000037679.8	736.77	1.08738	0.321973	3.37725	0.000732	0.005077	ENSMUSG00000086846	gm13642				2.29438	Upregulated
ENSMUSG00000021222.8	148.392	1.59739	0.473074	3.37662	0.000734	0.005086	ENSMUSG00000041921	metap1d	66559			2.29358	Upregulated
ENSMUSG00000036718.17	359.754	1.23145	0.364832	3.37538	0.000737	0.005104	ENSMUSG00000041911	dlx1	13390			2.29207	Upregulated
ENSMUSG00000005699.15	243.781	-1.43189	0.424342	-3.37437	0.00074	0.005116	ENSMUSG00000006494	pdk1	228026	pdk1	Pyruvate Metabolism	2.2911	Downregulated
ENSMUSG00000039057.10	17.3663	5.56327	1.64876	3.37421	0.00074	0.005116	ENSMUSG00000049044	rapgef4	56508			2.2911	Upregulated
ENSMUSG00000028457.18	28.1902	3.58391	1.06265	3.37263	0.000745	0.00514	ENSMUSG00000081957	ak3l2-ps				2.28901	Upregulated
ENSMUSG00000063696.7	5150.38	-1.12524	0.333704	-3.37197	0.000746	0.00515	ENSMUSG00000085427	6430710c18rik	76218			2.28818	Downregulated
ENSMUSG00000002797.9	465.669	1.24081	0.368341	3.36866	0.000755	0.005208	ENSMUSG00000027109	sp3	20687			2.28329	Upregulated
ENSMUSG00000023249.14	428.629	1.12543	0.334096	3.36857	0.000756	0.005208	ENSMUSG00000079286	gm11084				2.28329	Upregulated
ENSMUSG00000055632.17	28.8896	3.4106	1.01251	3.36846	0.000756	0.005208	ENSMUSG00000063714	sp3os				2.28329	Upregulated
ENSMUSG00000020935.8	733.465	-1.04268	0.309661	-3.36715	0.000759	0.005228	ENSMUSG00000068859	sp9	381373			2.28165	Downregulated
ENSMUSG00000048087.5	1659.27	-1.05723	0.31407	-3.36624	0.000762	0.005243	ENSMUSG00000041777	cir1	66935			2.28043	Downregulated
ENSMUSG00000047822.7	378.341	-1.30516	0.387836	-3.36522	0.000765	0.00526	ENSMUSG00000008226	scrn3	74616			2.27904	Downregulated
ENSMUSG00000042377.8	380.253	-1.21879	0.362214	-3.36485	0.000766	0.005264	ENSMUSG00000041762	gpr155	68526			2.27867	Downregulated
ENSMUSG00000025420.13	101.713	1.93471	0.575394	3.36241	0.000773	0.005303	ENSMUSG00000027107	chrna1	11435			2.27547	Upregulated
ENSMUSG00000025648.17	141.653	1.63521	0.486819	3.35897	0.000782	0.005358	ENSMUSG00000097377					2.27103	Upregulated
ENSMUSG00000054659.13	68.5362	-2.23344	0.665188	-3.35761	0.000786	0.00538	ENSMUSG00000009207	lnpk	69605			2.26919	Downregulated
ENSMUSG00000036890.13	121.527	1.70092	0.506823	3.35604	0.000791	0.005406	ENSMUSG00000001819	hoxd13	15433			2.26715	Upregulated
ENSMUSG00000036918.15	1144.21	-1.01814	0.303395	-3.35581	0.000791	0.005407	ENSMUSG00000042499	hoxd11	15431			2.26701	Downregulated
ENSMUSG00000048696.10	739.43	-1.04752	0.312174	-3.35558	0.000792	0.005409	ENSMUSG00000099521	gm28309				2.26685	Downregulated
ENSMUSG00000028439.14	95.6625	1.88524	0.561982	3.35462	0.000795	0.005425	ENSMUSG00000050368	hoxd10	15430			2.26556	Upregulated
ENSMUSG00000079020.9	807.582	1.06981	0.31908	3.3528	0.0008	0.005451	ENSMUSG00000052371	hoxd3os1				2.26354	Upregulated
ENSMUSG00000052160.6	71.8726	2.13009	0.635567	3.35149	0.000804	0.005474	ENSMUSG00000027102	hoxd8	15437			2.2617	Upregulated
ENSMUSG00000052387.15	21.6722	4.13462	1.23395	3.35074	0.000806	0.005486	ENSMUSG00000079277	hoxd3	15434			2.26073	Upregulated
ENSMUSG00000003208.8	380.437	-1.17519	0.35102	-3.34794	0.000814	0.005536	ENSMUSG00000100642	gm28230				2.25677	Downregulated
ENSMUSG00000030610.13	544.996	-1.13471	0.339136	-3.34588	0.00082	0.005572	ENSMUSG00000081156	gm14425				2.25396	Downregulated
ENSMUSG00000028621.17	162.691	-1.59288	0.476097	-3.3457	0.000821	0.005573	ENSMUSG00000087333	gm13652	103000000			2.25389	Downregulated
ENSMUSG00000036854.14	485.251	1.09634	0.327884	3.34368	0.000827	0.005608	ENSMUSG00000075276	gm13653	108000000			2.25116	Upregulated
ENSMUSG00000032633.12	802.512	-1.05188	0.314836	-3.34103	0.000835	0.005657	ENSMUSG00000059005	hnrnpa3	229279			2.24743	Downregulated
ENSMUSG00000037447.16	449.046	-1.21198	0.36288	-3.33991	0.000838	0.005674	ENSMUSG00000087222	e030042o20rik				2.24608	Downregulated
ENSMUSG00000050373.13	374.548	-1.28753	0.385667	-3.33845	0.000842	0.005697	ENSMUSG00000081833	gm13669				2.24436	Downregulated
ENSMUSG00000004791.6	11.3356	7.00526	2.09839	3.3384	0.000843	0.005697	ENSMUSG00000042410	agps	228061			2.24436	Upregulated
ENSMUSG00000042213.15	106.808	1.83275	0.549081	3.33784	0.000844	0.005706	ENSMUSG00000075273	ttc30b	72421			2.2437	Upregulated
ENSMUSG00000007646.13	478.346	1.11387	0.333793	3.33702	0.000847	0.00572	ENSMUSG00000075272	ttc30a2	620631			2.24262	Upregulated
ENSMUSG00000050359.7	15.8963	6.15397	1.84522	3.33508	0.000853	0.005754	ENSMUSG00000056436	cyct	13067	cyct	Oxidative Phosphorylation	2.24	Upregulated
ENSMUSG00000050359.7	15.8963	6.15397	1.84522	3.33508	0.000853	0.005754	ENSMUSG00000056436	cyct	13067	cyct	Oxidative Phosphorylation	2.24	Upregulated
ENSMUSG00000051043.16	1461.36	-1.03828	0.311407	-3.33417	0.000856	0.00577	ENSMUSG00000042369	rbm45	241490			2.2388	Downregulated
ENSMUSG00000019791.11	129.8	1.64571	0.493707	3.33338	0.000858	0.005784	ENSMUSG00000042359	osbpl6	99031			2.23777	Upregulated
ENSMUSG00000033016.15	675.433	-1.03343	0.310216	-3.33134	0.000864	0.005821	ENSMUSG00000075267	pjvk	381375			2.235	Downregulated
ENSMUSG00000034799.16	55.4395	2.49148	0.748072	3.33053	0.000867	0.005835	ENSMUSG00000002732	fkbp7	14231			2.23395	Upregulated
ENSMUSG00000047492.4	17.0477	5.53181	1.662	3.32841	0.000873	0.005874	ENSMUSG00000051747	ttn	22138			2.23106	Upregulated
ENSMUSG00000045752.13	447.654	-1.30595	0.392426	-3.32788	0.000875	0.00588	ENSMUSG00000042272	sestd1	228071			2.23066	Downregulated
ENSMUSG00000026068.11	70.5936	2.20162	0.66241	3.32366	0.000888	0.005955	ENSMUSG00000081719	gm13726				2.22511	Upregulated
ENSMUSG00000071645.5	817.092	-1.01877	0.306693	-3.3218	0.000894	0.005992	ENSMUSG00000027011	ube2e3	22193			2.22242	Downregulated
ENSMUSG00000033809.14	480.994	-1.16196	0.349998	-3.31991	0.0009	0.00603	ENSMUSG00000027009	itga4	16401			2.21969	Downregulated
ENSMUSG00000096879.2	11.0647	7.00618	2.11091	3.31903	0.000903	0.006043	ENSMUSG00000059173	pde1a	18573			2.21874	Upregulated
ENSMUSG00000038351.14	531.946	-1.10095	0.33194	-3.31671	0.000911	0.006082	ENSMUSG00000083284	gm13688				2.21596	Downregulated
ENSMUSG00000031758.9	32.292	3.18447	0.961272	3.31277	0.000924	0.006154	ENSMUSG00000081400	gm13680				2.21086	Upregulated
ENSMUSG00000069755.5	456.673	1.12333	0.339124	3.31244	0.000925	0.006158	ENSMUSG00000027091	zc3h15	69082			2.21056	Upregulated
ENSMUSG00000025207.15	34.9385	3.15105	0.951568	3.31143	0.000928	0.006174	ENSMUSG00000048388	fam171b	241520			2.2094	Upregulated
ENSMUSG00000099875.1	254.082	1.29418	0.390948	3.31037	0.000932	0.006195	ENSMUSG00000059588	calcrl	54598			2.20796	Upregulated
ENSMUSG00000086240.4	134.015	1.74266	0.526581	3.30939	0.000935	0.006214	ENSMUSG00000027082	tfpi	21788			2.20666	Upregulated
ENSMUSG00000020163.12	733.408	-1.13615	0.343358	-3.30894	0.000937	0.006221	ENSMUSG00000087362	gm13710	672763			2.20615	Downregulated
ENSMUSG00000037685.15	16.3004	6.1479	1.85858	3.30784	0.00094	0.006242	ENSMUSG00000034101	ctnnd1	12388			2.20466	Upregulated
ENSMUSG00000091625.8	538.133	1.11813	0.338528	3.30291	0.000957	0.006341	ENSMUSG00000034075	zdhhc5	228136			2.19784	Upregulated
ENSMUSG00000030314.16	595.41	-1.04377	0.316295	-3.3	0.000967	0.006395	ENSMUSG00000023224	serping1	12258			2.19416	Downregulated
ENSMUSG00000018986.9	689.614	-1.00615	0.30501	-3.29875	0.000971	0.006418	ENSMUSG00000027078	ube2l6	56791			2.19261	Downregulated
ENSMUSG00000035139.14	470.287	-1.0778	0.326744	-3.2986	0.000972	0.006418	ENSMUSG00000027077	smtnl1	68678			2.19261	Downregulated
ENSMUSG00000026354.8	47.9059	2.55156	0.773542	3.29854	0.000972	0.006418	ENSMUSG00000027076	timm10	30059			2.19261	Upregulated
ENSMUSG00000040414.7	424.24	-1.24541	0.37765	-3.2978	0.000974	0.006427	ENSMUSG00000027073	prg2	19074			2.19197	Downregulated
ENSMUSG00000040813.15	826.169	-1.07981	0.32747	-3.29742	0.000976	0.006428	ENSMUSG00000027067	ssrp1	20833			2.19194	Downregulated
ENSMUSG00000040913.10	358.448	-1.25844	0.381649	-3.29738	0.000976	0.006428	ENSMUSG00000033955	tnks1bp1	228140			2.19194	Downregulated
ENSMUSG00000020253.14	396.577	1.14914	0.348785	3.29468	0.000985	0.006484	ENSMUSG00000086969	4930443o20rik	74687			2.18813	Upregulated
ENSMUSG00000027510.17	963.757	-1.03031	0.312803	-3.29378	0.000988	0.006498	ENSMUSG00000075224	lrrc55	241528			2.18719	Downregulated
ENSMUSG00000027488.12	789.311	-1.10022	0.334164	-3.29246	0.000993	0.006526	ENSMUSG00000086905	gm13716				2.18535	Downregulated
ENSMUSG00000033295.13	238.708	8.11905	2.46642	3.29183	0.000995	0.006537	ENSMUSG00000059873	olfr1029	258154			2.18459	Upregulated
ENSMUSG00000030107.10	390.285	1.14693	0.348842	3.28781	0.00101	0.006622	ENSMUSG00000081853	gm13735				2.179	Upregulated
ENSMUSG00000046994.9	517.512	-1.05199	0.320142	-3.286	0.001016	0.006656	ENSMUSG00000083688	gm13743				2.17681	Downregulated
ENSMUSG00000019852.6	326.776	1.18239	0.359871	3.2856	0.001018	0.00666	ENSMUSG00000080223	gm13768				2.1765	Upregulated
ENSMUSG00000045031.18	162.815	1.67234	0.509002	3.28553	0.001018	0.00666	ENSMUSG00000025314	ptprj	19271			2.1765	Upregulated
ENSMUSG00000048351.14	480.382	-1.08564	0.330572	-3.28412	0.001023	0.006691	ENSMUSG00000085471	4933423p22rik				2.17453	Downregulated
ENSMUSG00000036246.14	559.553	-1.13079	0.344427	-3.28311	0.001027	0.00671	ENSMUSG00000051329	nup160	59015			2.1733	Downregulated
ENSMUSG00000025911.14	350.596	1.17677	0.35857	3.28183	0.001031	0.006736	ENSMUSG00000040812	agbl2	271813			2.17159	Upregulated
ENSMUSG00000039568.6	449.02	-1.19224	0.36341	-3.2807	0.001036	0.00676	ENSMUSG00000080977	gm13772				2.17005	Downregulated
ENSMUSG00000021520.4	1511.03	1.00934	0.30788	3.27836	0.001044	0.006804	ENSMUSG00000063235	ptpmt1	66461			2.16726	Upregulated
ENSMUSG00000033055.10	831.162	-1.13579	0.346528	-3.27763	0.001047	0.006818	ENSMUSG00000091037	gm17661				2.16634	Downregulated
ENSMUSG00000065701.1	18.5034	4.61672	1.40993	3.27443	0.001059	0.006892	ENSMUSG00000005506	celf1	13046			2.16163	Upregulated
ENSMUSG00000042185.13	667.731	-1.04027	0.317841	-3.27293	0.001064	0.006926	ENSMUSG00000002104	rapsn	19400			2.15955	Downregulated
ENSMUSG00000041658.12	434.4	-1.09061	0.3333	-3.27217	0.001067	0.006938	ENSMUSG00000002102	psmc3	19182			2.15875	Downregulated
ENSMUSG00000046822.12	578.556	-1.27151	0.388915	-3.26937	0.001078	0.007001	ENSMUSG00000002111	spi1	20375			2.15487	Downregulated
ENSMUSG00000106334.1	236.649	1.31025	0.400875	3.26847	0.001081	0.00702	ENSMUSG00000002100	mybpc3	17868			2.15368	Upregulated
ENSMUSG00000051346.8	547.058	-1.06298	0.325363	-3.26706	0.001087	0.007051	ENSMUSG00000040687	madd	228355			2.15172	Downregulated
ENSMUSG00000078954.9	19.6981	4.30107	1.31659	3.26683	0.001088	0.007052	ENSMUSG00000002108	nr1h3	22259			2.15169	Upregulated
ENSMUSG00000019718.8	162.239	-1.50729	0.461654	-3.26499	0.001095	0.00709	ENSMUSG00000002109	ddb2	107986			2.14936	Downregulated
ENSMUSG00000030322.12	148.714	1.60639	0.492042	3.26474	0.001096	0.00709	ENSMUSG00000027257	pacsin3	80708			2.14936	Upregulated
ENSMUSG00000047033.2	10.9459	6.91912	2.11944	3.2646	0.001096	0.00709	ENSMUSG00000027255	arfgap2	77038			2.14935	Upregulated
ENSMUSG00000025592.17	25.6597	3.5044	1.0737	3.26385	0.001099	0.007106	ENSMUSG00000040591	1110051m20rik	228356			2.1484	Upregulated
ENSMUSG00000020905.11	569.693	1.06902	0.32759	3.26329	0.001101	0.007116	ENSMUSG00000027253	lrp4	228357			2.14774	Upregulated
ENSMUSG00000029592.11	594.455	-1.03589	0.31746	-3.26306	0.001102	0.007119	ENSMUSG00000081834	gm13770				2.14758	Downregulated
ENSMUSG00000025407.6	330.559	-1.18925	0.36454	-3.26233	0.001105	0.007131	ENSMUSG00000083832	gm13771				2.14687	Downregulated
ENSMUSG00000027111.15	112.252	-1.7502	0.53652	-3.26212	0.001106	0.007133	ENSMUSG00000075040	zfp408	381410			2.14675	Downregulated
ENSMUSG00000030188.12	163.094	1.48286	0.45473	3.26096	0.00111	0.007159	ENSMUSG00000027247	arhgap1	228359			2.14517	Upregulated
ENSMUSG00000026810.12	709.18	-1.08733	0.333875	-3.25668	0.001127	0.007261	ENSMUSG00000027243	harbi1	241547			2.13902	Downregulated
ENSMUSG00000032020.15	68.884	2.14743	0.659612	3.25559	0.001132	0.007285	ENSMUSG00000040506	ambra1	228361			2.13755	Upregulated
ENSMUSG00000079008.2	36.4324	2.94704	0.905336	3.25519	0.001133	0.007287	ENSMUSG00000027239	mdk	17242			2.13744	Upregulated
ENSMUSG00000018916.5	20.8307	4.1959	1.28957	3.25372	0.001139	0.007317	ENSMUSG00000027230	creb3l1	26427			2.13568	Upregulated
ENSMUSG00000002732.14	427.233	1.17893	0.362853	3.24904	0.001158	0.007415	ENSMUSG00000027223	mapk8ip1	19099			2.12989	Upregulated
ENSMUSG00000041506.14	802.551	-1.07584	0.331129	-3.24902	0.001158	0.007415	ENSMUSG00000068742	cry2	12953			2.12989	Downregulated
ENSMUSG00000041840.7	658.569	1.01898	0.313812	3.24709	0.001166	0.007459	ENSMUSG00000049922	slc35c1	228368			2.12734	Upregulated
ENSMUSG00000033147.16	151.57	1.50784	0.464525	3.24598	0.00117	0.007484	ENSMUSG00000027221	chst1	76969			2.12585	Upregulated
ENSMUSG00000039623.13	198.137	-1.43138	0.44107	-3.24524	0.001174	0.007494	ENSMUSG00000027220	syt13	80976			2.12528	Downregulated
ENSMUSG00000024785.6	719.208	-1.00384	0.309328	-3.24522	0.001174	0.007494	ENSMUSG00000075028	prdm11	100000000			2.12528	Downregulated
ENSMUSG00000039427.14	688.359	-1.2195	0.376044	-3.24299	0.001183	0.007547	ENSMUSG00000075027	4631405j19rik	433456			2.12224	Downregulated
ENSMUSG00000036533.8	211.732	1.33567	0.411868	3.24297	0.001183	0.007547	ENSMUSG00000068735	trp53i11	277414			2.12224	Upregulated
ENSMUSG00000040592.11	25.5076	3.49194	1.07804	3.23915	0.001199	0.007643	ENSMUSG00000027217	tspan18	241556			2.11671	Upregulated
ENSMUSG00000087028.7	20.3167	4.06073	1.25367	3.23908	0.001199	0.007643	ENSMUSG00000085852	gm13807	639658			2.11671	Upregulated
ENSMUSG00000032299.9	320.447	-1.32355	0.408657	-3.23877	0.0012	0.007648	ENSMUSG00000027215	cd82	12521			2.11645	Downregulated
ENSMUSG00000025076.9	334.039	1.16465	0.359622	3.23854	0.001201	0.007651	ENSMUSG00000027198	ext2	14043			2.11629	Upregulated
ENSMUSG00000059277.12	46.318	-2.55935	0.790415	-3.23799	0.001204	0.007662	ENSMUSG00000040272	accs	329470			2.11565	Downregulated
ENSMUSG00000105461.1	286.891	1.71262	0.529028	3.23729	0.001207	0.007677	ENSMUSG00000075023	accsl	381411			2.11478	Upregulated
ENSMUSG00000007589.8	524.728	1.03389	0.319416	3.23682	0.001209	0.007687	ENSMUSG00000027196	alkbh3os1	70852			2.11427	Upregulated
ENSMUSG00000031504.6	385.571	-1.13342	0.350367	-3.23494	0.001217	0.007727	ENSMUSG00000075020	mir670hg				2.11199	Downregulated
ENSMUSG00000039196.2	15.7297	6.07914	1.8801	3.23341	0.001223	0.007765	ENSMUSG00000027194	ttc17	74569			2.10987	Upregulated
ENSMUSG00000033294.11	691.943	-1.06506	0.329994	-3.22751	0.001249	0.007911	ENSMUSG00000082820	gm13803				2.10175	Downregulated
ENSMUSG00000029798.11	520.905	1.08066	0.335189	3.22405	0.001264	0.007998	ENSMUSG00000027164	traf6	22034			2.09702	Upregulated
ENSMUSG00000028838.11	1436.35	-1.04494	0.324164	-3.22349	0.001266	0.00801	ENSMUSG00000032841	prr5l	72446			2.09637	Downregulated
ENSMUSG00000010601.13	63.8114	2.23199	0.69323	3.2197	0.001283	0.008106	ENSMUSG00000082328	gm13921				2.09121	Upregulated
ENSMUSG00000025855.13	15.0881	6.04074	1.87633	3.21945	0.001284	0.008109	ENSMUSG00000027189	trim44	80985			2.09103	Upregulated
ENSMUSG00000043336.14	1711.18	1.04096	0.323579	3.21702	0.001295	0.008163	ENSMUSG00000005089	slc1a2	20511			2.08813	Upregulated
ENSMUSG00000071540.3	552.185	-1.01447	0.315481	-3.21562	0.001302	0.008197	ENSMUSG00000010914	pdhx	27402			2.08634	Downregulated
ENSMUSG00000034686.7	29.3363	-3.48471	1.08401	-3.21463	0.001306	0.00822	ENSMUSG00000086957	gm13869	103000000			2.0851	Downregulated
ENSMUSG00000017697.3	228.876	1.29502	0.402978	3.21363	0.001311	0.008246	ENSMUSG00000012350	ehf	13661			2.08378	Upregulated
ENSMUSG00000039208.15	576.857	-1.06843	0.332524	-3.21309	0.001313	0.00825	ENSMUSG00000027185	nat10	98956			2.08355	Downregulated
ENSMUSG00000014837.14	121.341	1.62929	0.507118	3.21284	0.001314	0.008254	ENSMUSG00000027184	caprin1	53872			2.08336	Upregulated
ENSMUSG00000006724.12	38.0561	-2.82028	0.877871	-3.21263	0.001315	0.008256	ENSMUSG00000081010	gm13880				2.08325	Downregulated
ENSMUSG00000040219.4	84.7483	1.95449	0.608507	3.21194	0.001318	0.008272	ENSMUSG00000027180	fbxo3	57443			2.08239	Upregulated
ENSMUSG00000022206.6	14.351	6.02272	1.87619	3.21008	0.001327	0.008318	ENSMUSG00000068686	cd59b	333883			2.07997	Upregulated
ENSMUSG00000038692.8	159.451	1.46462	0.456732	3.20673	0.001343	0.008404	ENSMUSG00000081721	gm13882				2.0755	Upregulated
ENSMUSG00000038295.14	64.0049	2.28031	0.712029	3.20255	0.001362	0.008512	ENSMUSG00000027175	tcp11l1	320554			2.06996	Upregulated
ENSMUSG00000044033.16	303.418	1.22993	0.384186	3.2014	0.001368	0.008531	ENSMUSG00000083856	gm13886				2.069	Upregulated
ENSMUSG00000002228.7	207.852	-1.35745	0.424165	-3.20029	0.001373	0.008556	ENSMUSG00000045106	ccdc73	211936			2.06772	Downregulated
ENSMUSG00000026820.5	624.179	-1.15141	0.359804	-3.2001	0.001374	0.008558	ENSMUSG00000027170	eif3m	98221			2.06762	Downregulated
ENSMUSG00000073198.4	263.438	1.23043	0.384859	3.1971	0.001388	0.008636	ENSMUSG00000086029	pax6os1	402728			2.06368	Upregulated
ENSMUSG00000037568.12	73.0976	2.04221	0.639295	3.19447	0.001401	0.008701	ENSMUSG00000042670	immp1l	66541			2.06044	Upregulated
ENSMUSG00000039656.16	854.411	-1.06341	0.332894	-3.19444	0.001401	0.008701	ENSMUSG00000027166	dnajc24	99349			2.06044	Downregulated
ENSMUSG00000049349.3	14.3177	6.01276	1.88293	3.19331	0.001407	0.008727	ENSMUSG00000016386	mpped2	77015			2.05913	Upregulated
ENSMUSG00000067787.10	869.015	-1.01027	0.316446	-3.19255	0.00141	0.008739	ENSMUSG00000083424	rpl35a-ps4				2.05856	Downregulated
ENSMUSG00000045598.10	544.125	-1.0149	0.317998	-3.19152	0.001415	0.008766	ENSMUSG00000063684	hadhb-ps				2.0572	Downregulated
ENSMUSG00000051000.17	347.947	1.1392	0.357037	3.19069	0.001419	0.008779	ENSMUSG00000027162	lin7c	22343			2.05654	Upregulated
ENSMUSG00000047528.13	10.1422	6.888	2.16035	3.18837	0.001431	0.008835	ENSMUSG00000074971	fibin	67606			2.05382	Upregulated
ENSMUSG00000029605.16	180.623	1.45714	0.457184	3.18721	0.001437	0.008866	ENSMUSG00000084094	gm13961				2.05226	Upregulated
ENSMUSG00000028709.3	346.218	-1.1307	0.355282	-3.18253	0.00146	0.008999	ENSMUSG00000041358	nutm1	213765			2.04581	Downregulated
ENSMUSG00000001930.17	27.6776	3.31877	1.04307	3.18172	0.001464	0.009016	ENSMUSG00000027130	slc12a6	107723			2.04498	Upregulated
ENSMUSG00000042073.14	270.309	1.24066	0.390437	3.17762	0.001485	0.009123	ENSMUSG00000044042	fmn1	14260			2.03988	Upregulated
ENSMUSG00000027300.9	285.996	-1.20954	0.380651	-3.17756	0.001485	0.009123	ENSMUSG00000084391	gm13967				2.03988	Downregulated
[truncated: 494 more rows]
