# Supplementary material for: Targeting Krebs-cycle-deficient renal cell carcinoma with Poly ADP-ribose polymerase inhibitors and low-dose alkylating chemotherapy
Source: Oncotarget. 2022 Sep 14;13:1054–67. doi: 10.18632/oncotarget.28273 (PMC9477221; doi:10.18632/oncotarget.28273)
Supplement: Supplementary file 4 [file oncotarget-13-28273-s004.xlsx]

## Sheet: Sdhb_parental_logistic_regressi
Supplementary Table 3: Differentially methylated genes of Sdhb-KO cells compared to parental
Probe	Chromosome	Start	End	Probe Strand	Feature	ID	Description	Feature Strand	Type	Feature Orientation	Distance	P-value (Logistic regression p<0.05 after correction. Min obs 10)	FDR (Logistic regression p<0.05 after correction. Min obs 10)	Difference (Logistic regression p<0.05 after correction. Min obs 10)	1_parental.bam	2_JL1.bam	4_parental.bam	5_JL1.bam
Chr1:6327583-6350449	1	6327583	6350449		Alkal1	ENSMUSG00000087247	ALK and LTK ligand 1 [Source:MGI Symbol;Acc:MGI:3645495]	+	gene	downstream	8769	0.00184111	0.045027	-10.2758	57.8302	57.549	59.1557	71.1554
Chr1:7265436-7292173	1	7265436	7292173		Gm23274	ENSMUSG00000077244	predicted gene, 23274 [Source:MGI Symbol;Acc:MGI:5453051]	+	gene	overlapping	0	0.00119062	0.0349953	-5.36025	58.2175	66.5837	52.5641	63.1593
Chr1:8387567-8414817	1	8387567	8414817		Sntg1	ENSMUSG00000025909	syntrophin, gamma 1 [Source:MGI Symbol;Acc:MGI:1918346]	-	gene	overlapping	0	0.00144251	0.0393577	-23.4208	58.3688	44.9674	64.2241	57.2198
Chr1:8450196-8470234	1	8450196	8470234		Sntg1	ENSMUSG00000025909	syntrophin, gamma 1 [Source:MGI Symbol;Acc:MGI:1918346]	-	gene	overlapping	0	1.4212e-05	0.00243253	-16.0778	54.5095	49.9791	40.5292	53.4017
Chr1:9402098-9429007	1	9402098	9429007		Gm6187	ENSMUSG00000101571	predicted gene 6187 [Source:MGI Symbol;Acc:MGI:3648954]	-	gene	downstream	3411	0.000906684	0.0299848	-24.1204	76.7244	33.3333	59.353	34.7788
Chr1:9619983-9635728	1	9619983	9635728		2610203C22Rik	ENSMUSG00000079671	RIKEN cDNA 2610203C22 gene [Source:MGI Symbol;Acc:MGI:1919731]	-	gene	overlapping	0	0.000743599	0.026761	12.2603	41.899	42.343	51.96	48.9938
Chr1:9905413-9920374	1	9905413	9920374		Mcmdc2	ENSMUSG00000046101	minichromosome maintenance domain containing 2 [Source:MGI Symbol;Acc:MGI:3045334]	+	gene	overlapping	0	2.1129e-06	0.000652435	19.6297	39.9066	38.6583	40.5954	44.6295
Chr1:9937142-9954327	1	9937142	9954327		Mcmdc2	ENSMUSG00000046101	minichromosome maintenance domain containing 2 [Source:MGI Symbol;Acc:MGI:3045334]	+	gene	overlapping	0	0.00217972	0.049652	17.9343	34.8898	49.8698	38.8451	45.4608
Chr1:10408498-10443501	1	10408498	10443501		Cpa6	ENSMUSG00000042501	carboxypeptidase A6 [Source:MGI Symbol;Acc:MGI:3045348]	-	gene	overlapping	0	0.000605818	0.0238849	-22.5056	50.2902	43.5991	72.7001	45.422
Chr1:11066836-11095140	1	11066836	11095140		Prex2	ENSMUSG00000048960	phosphatidylinositol-3,4,5-trisphosphate- dependent Rac exchange factor 2 [Source:MGI Symbol;Acc:MGI:1923385]	+	gene	overlapping	0	0.000296662	0.0159412	-9.33596	68.1667	57.5487	71.4873	60.4874
Chr1:11242817-11267587	1	11242817	11267587		Prex2	ENSMUSG00000048960	phosphatidylinositol-3,4,5-trisphosphate- dependent Rac exchange factor 2 [Source:MGI Symbol;Acc:MGI:1923385]	+	gene	overlapping	0	0.0020324	0.047591	-12.3608	55.6918	45.6344	47.9839	52.3967
Chr1:13172584-13182414	1	13172584	13182414		Ncoa2	ENSMUSG00000005886	nuclear receptor coactivator 2 [Source:MGI Symbol;Acc:MGI:1276533]	-	gene	overlapping	0	0.000351113	0.0175531	-10.1771	49.0069	48.746	52.0448	31.1842
Chr1:13218058-13237762	1	13218058	13237762		Ncoa2	ENSMUSG00000005886	nuclear receptor coactivator 2 [Source:MGI Symbol;Acc:MGI:1276533]	-	gene	overlapping	0	0.00128143	0.0365386	-8.8788	38.7212	40.1187	36.2731	44.1313
Chr1:13237716-13259527	1	13237716	13259527		Ncoa2	ENSMUSG00000005886	nuclear receptor coactivator 2 [Source:MGI Symbol;Acc:MGI:1276533]	-	gene	overlapping	0	0.000453644	0.0202245	-20.3037	43.9523	34.4398	41.2888	35.8136
Chr1:14186532-14202696	1	14186532	14202696		Eya1	ENSMUSG00000025932	EYA transcriptional coactivator and phosphatase 1 [Source:MGI Symbol;Acc:MGI:109344]	-	gene	overlapping	0	0.00111245	0.0336546	-14.1156	57.254	32.6581	36.0956	43.7377
Chr1:14268608-14295627	1	14268608	14295627		Eya1	ENSMUSG00000025932	EYA transcriptional coactivator and phosphatase 1 [Source:MGI Symbol;Acc:MGI:109344]	-	gene	overlapping	0	0.000382511	0.0184956	26.7375	32.9308	46.0674	34.2788	53.0025
Chr1:15450613-15473798	1	15450613	15473798		Kcnb2	ENSMUSG00000092083	potassium voltage gated channel, Shab- related subfamily, member 2 [Source:MGI Symbol;Acc:MGI:99632]	+	gene	overlapping	0	0.00037575	0.0182906	22.9283	28.953	45.2102	46.4629	67.1455
Chr1:15828912-15848708	1	15828912	15848708		Terf1	ENSMUSG00000025925	telomeric repeat binding factor 1 [Source:MGI Symbol;Acc:MGI:109634]	+	gene	overlapping	0	9.1994e-05	0.00808967	22.8475	36.193	65.6973	57.9622	80.6043
Chr1:16505027-16520987	1	16505027	16520987		Stau2	ENSMUSG00000025920	staufen double-stranded RNA binding protein 2 [Source:MGI Symbol;Acc:MGI:1352508]	-	gene	overlapping	0	3.83012e-05	0.00455236	-6.99455	53.8503	25.6958	25.1805	26.183
Chr1:16720775-16757386	1	16720775	16757386		Gm29649	ENSMUSG00000100093	predicted gene 29649 [Source:MGI Symbol;Acc:MGI:5580355]	-	gene	upstream	819	0.000400597	0.0189675	-16.2717	48.6426	45.9947	67.4957	59.6279
Chr1:16872039-16891296	1	16872039	16891296		Gm28376	ENSMUSG00000101640	predicted gene 28376 [Source:MGI Symbol;Acc:MGI:5579082]	+	gene	downstream	6889	0.000123502	0.00960109	10.7725	38.7796	52.2574	41.0288	61.4893
Chr1:17951209-17981130	1	17951209	17981130		Gm7690	ENSMUSG00000100554	predicted gene 7690 [Source:MGI Symbol;Acc:MGI:3648169]	+	gene	upstream	2770	1.04282e-05	0.00198352	-33.2108	48.5226	43.2035	67.5585	45.5216
Chr1:20569064-20589978	1	20569064	20589978		Pkhd1	ENSMUSG00000043760	polycystic kidney and hepatic disease 1 [Source:MGI Symbol;Acc:MGI:2155808]	-	gene	overlapping	0	0.000143742	0.0104781	-19.5495	56.0426	27.0956	36.2132	38.9248
Chr1:22005880-22030357	1	22005880	22030357		Gm5696	ENSMUSG00000099692	predicted gene 5696 [Source:MGI Symbol;Acc:MGI:3647717]	-	gene	overlapping	0	0.000207487	0.0128728	-22.9053	60.9658	46.266	52.5845	26.9682
Chr1:22320937-22339109	1	22320937	22339109		Rims1	ENSMUSG00000041670	regulating synaptic membrane exocytosis 1 [Source:MGI Symbol;Acc:MGI:2152971]	-	gene	overlapping	0	0.00196802	0.0468101	25.2713	40.8837	49.2496	29.3742	69.2234
Chr1:22605407-22619986	1	22605407	22619986		Rims1	ENSMUSG00000041670	regulating synaptic membrane exocytosis 1 [Source:MGI Symbol;Acc:MGI:2152971]	-	gene	overlapping	0	4.29854e-05	0.00489642	-27.5948	57.6282	31.9433	50.3605	43.4375
Chr1:23596096-23612691	1	23596096	23612691		Gm28822	ENSMUSG00000099503	predicted gene 28822 [Source:MGI Symbol;Acc:MGI:5579528]	+	gene	overlapping	0	9.89154e-05	0.0084074	-19.5348	45.1033	40.0564	31.7908	19.7277
Chr1:24024724-24048007	1	24024724	24048007		Fam135a	ENSMUSG00000026153	family with sequence similarity 135, member A [Source:MGI Symbol;Acc:MGI:1915437]	-	gene	overlapping	0	0.000567133	0.0229488	-29.2518	42.8817	27.9461	44.4444	11.3402
Chr1:24323404-24337809	1	24323404	24337809		Col19a1	ENSMUSG00000026141	collagen, type XIX, alpha 1 [Source:MGI Symbol;Acc:MGI:1095415]	-	gene	overlapping	0	7.56283e-06	0.00162725	-28.5236	53.653	43.8259	61.2868	27.1787
Chr1:24989903-25014778	1	24989903	25014778		Gm9443	ENSMUSG00000100450	predicted gene 9443 [Source:MGI Symbol;Acc:MGI:3779853]	+	gene	overlapping	0	0.00190778	0.0459188	20.9773	51.9481	81.7073	48.4231	57.6863
Chr1:29288621-29305484	1	29288621	29305484		Gm22679	ENSMUSG00000080625	predicted gene, 22679 [Source:MGI Symbol;Acc:MGI:5452456]	+	gene	overlapping	0	0.00198463	0.047053	17.1593	72.1007	82.8332	73.2394	92.1136
Chr1:33023180-33046314	1	33023180	33046314		Gm28624	ENSMUSG00000100497	predicted gene 28624 [Source:MGI Symbol;Acc:MGI:5579330]	-	gene	overlapping	0	0.00118546	0.0349246	-18.074	60.5238	51.1612	56.2685	47.1963
Chr1:33796897-33811762	1	33796897	33811762		Zfp451	ENSMUSG00000042197	zinc finger protein 451 [Source:MGI Symbol;Acc:MGI:2137896]	-	gene	overlapping	0	0.00123023	0.0356733	17.6757	35.2033	37.4096	16.0212	44.9861
Chr1:33929793-33940634	1	33929793	33940634		Dst	ENSMUSG00000026131	dystonin [Source:MGI Symbol;Acc:MGI:104627]	+	gene	overlapping	0	0.000406794	0.0191029	17.3418	50.3019	52.297	61.0358	61.2102
Chr1:34034587-34045809	1	34034587	34045809		Dst	ENSMUSG00000026131	dystonin [Source:MGI Symbol;Acc:MGI:104627]	+	gene	overlapping	0	7.05196e-05	0.00684074	-11.1364	67.2568	72.1982	77.8293	65.0359
Chr1:34221119-34231638	1	34221119	34231638		Dst	ENSMUSG00000026131	dystonin [Source:MGI Symbol;Acc:MGI:104627]	+	gene	overlapping	0	0.00146415	0.0397049	-10.8674	68.2849	76.4887	63.9931	40.9129
Chr1:34512266-34524359	1	34512266	34524359		Gm28416	ENSMUSG00000101116	predicted gene 28416 [Source:MGI Symbol;Acc:MGI:5579122]	-	gene	overlapping	0	0.00147026	0.0397817	3.93194	68.104	69.8771	63.0414	74.6479
Chr1:36276147-36292001	1	36276147	36292001		Neurl3	ENSMUSG00000047180	neuralized E3 ubiquitin protein ligase 3 [Source:MGI Symbol;Acc:MGI:2429944]	-	gene	downstream	1468	1.3845e-06	0.00047402	20.5739	40.0779	64.4664	44.0678	54.0546
Chr1:36584265-36591242	1	36584265	36591242		Fam178b	ENSMUSG00000046337	family with sequence similarity 178, member B [Source:MGI Symbol;Acc:MGI:3026913]	-	gene	overlapping	0	7.97986e-05	0.00734734	14.5345	40.0219	68.5085	32.13	37.7204
Chr1:37221907-37232862	1	37221907	37232862		Cnga3	ENSMUSG00000026114	cyclic nucleotide gated channel alpha 3 [Source:MGI Symbol;Acc:MGI:1341818]	+	gene	overlapping	0	0.00175176	0.0437656	21.2182	43.9994	50.4549	47.7787	58.6002
Chr1:37536135-37545955	1	37536135	37545955		Mgat4a	ENSMUSG00000026110	mannoside acetylglucosaminyltransferase 4, isoenzyme A [Source:MGI Symbol;Acc:MGI:2662992]	-	gene	overlapping	0	0.000179208	0.0118257	6.44782	9.65825	53.8357	34.3766	35.7736
Chr1:38016662-38032339	1	38016662	38032339		Eif5b	ENSMUSG00000026083	eukaryotic translation initiation factor 5B [Source:MGI Symbol;Acc:MGI:2441772]	+	gene	overlapping	0	0.00087963	0.0294146	15.2157	48.5101	58.6892	52.2312	62.1001
Chr1:39040756-39054467	1	39040756	39054467		Gm37821	ENSMUSG00000104188	predicted gene, 37821 [Source:MGI Symbol;Acc:MGI:5611049]	-	gene	overlapping	0	0.000583071	0.0233523	-24.6564	62.2827	38.2825	52.4607	46.2942
Chr1:39054445-39069248	1	39054445	39069248		Gm37821	ENSMUSG00000104188	predicted gene, 37821 [Source:MGI Symbol;Acc:MGI:5611049]	-	gene	overlapping	0	0.000993341	0.0316059	-5.45143	58.1966	39.6039	38.3858	59.3961
Chr1:39307829-39316284	1	39307829	39316284		Npas2	ENSMUSG00000026077	neuronal PAS domain protein 2 [Source:MGI Symbol;Acc:MGI:109232]	+	gene	overlapping	0	0.00156553	0.0412359	12.0184	62.2984	66.3397	54.5578	54.5293
Chr1:39338140-39345542	1	39338140	39345542		Npas2	ENSMUSG00000026077	neuronal PAS domain protein 2 [Source:MGI Symbol;Acc:MGI:109232]	+	gene	overlapping	0	0.000609212	0.0239643	-8.95244	35.4033	55.5898	61.4174	42.1662
Chr1:39402971-39411746	1	39402971	39411746		Tbc1d8	ENSMUSG00000003134	TBC1 domain family, member 8 [Source:MGI Symbol;Acc:MGI:1927225]	-	gene	overlapping	0	0.000168871	0.0114294	11.1227	20.6002	38.8071	25.6421	55.7104
Chr1:39584465-39598190	1	39584465	39598190		Gm5100	ENSMUSG00000102471	predicted gene 5100 [Source:MGI Symbol;Acc:MGI:3644919]	-	gene	overlapping	0	0.00119071	0.0349953	10.5915	52.7898	69.0595	37.4923	36.6128
Chr1:39931156-39938333	1	39931156	39938333		Map4k4	ENSMUSG00000026074	mitogen-activated protein kinase kinase kinase kinase 4 [Source:MGI Symbol;Acc:MGI:1349394]	+	gene	overlapping	0	0.000625411	0.024344	-13.1293	59.0846	45.0511	52.2343	46.2844
Chr1:40066312-40074795	1	40066312	40074795		Il1r2	ENSMUSG00000026073	interleukin 1 receptor, type II [Source:MGI Symbol;Acc:MGI:96546]	+	gene	overlapping	0	0.000994449	0.0316246	-13.309	61.8084	56.4184	61.0526	49.4648
Chr1:40269033-40281275	1	40269033	40281275		Il1r1	ENSMUSG00000026072	interleukin 1 receptor, type I [Source:MGI Symbol;Acc:MGI:96545]	+	gene	overlapping	0	0.000517585	0.0217385	-21.8022	64.3683	48.2845	51.9862	47.8301
Chr1:40762942-40774469	1	40762942	40774469		Slc9a2	ENSMUSG00000026062	solute carrier family 9 (sodium/hydrogen exchanger), member 2 [Source:MGI Symbol;Acc:MGI:105075]	+	gene	overlapping	0	8.72724e-05	0.00782284	-24.1253	50.168	41.834	51.9769	34.0626
Chr1:41845599-41875335	1	41845599	41875335		Gm29260	ENSMUSG00000100832	predicted gene 29260 [Source:MGI Symbol;Acc:MGI:5579966]	+	gene	overlapping	0	0.00168813	0.0428307	-17.8106	59.541	34.2292	24.9682	38.1849
Chr1:42207909-42221615	1	42207909	42221615		Gm9915	ENSMUSG00000053640	predicted gene 9915 [Source:MGI Symbol;Acc:MGI:3641924]	+	gene	downstream	8111	0.000909832	0.030052	-19.039	45.9711	21.686	56.3037	40.6079
Chr1:43307267-43323769	1	43307267	43323769		Gm29040	ENSMUSG00000099576	predicted gene 29040 [Source:MGI Symbol;Acc:MGI:5579746]	-	gene	downstream	4342	0.000556962	0.0226885	-24.0612	73.6954	40.1054	58.2819	51.418
Chr1:44701481-44716424	1	44701481	44716424		Gulp1	ENSMUSG00000056870	GULP, engulfment adaptor PTB domain containing 1 [Source:MGI Symbol;Acc:MGI:1920407]	+	gene	overlapping	0	4.87275e-05	0.00528247	28.8927	62.1066	79.1107	49.3519	65.2695
Chr1:44860130-44885611	1	44860130	44885611		Gm19480	ENSMUSG00000100013	predicted gene, 19480 [Source:MGI Symbol;Acc:MGI:5011665]	-	gene	overlapping	0	0.000863115	0.0291841	-31.491	51.7702	25.3475	54.8846	9.25926
Chr1:45455356-45479775	1	45455356	45479775		Col5a2	ENSMUSG00000026042	collagen, type V, alpha 2 [Source:MGI Symbol;Acc:MGI:88458]	-	gene	overlapping	0	0.00090711	0.0299865	17.6677	44.4879	48.3119	57.9561	70.7294
Chr1:45916186-45929394	1	45916186	45929394		Slc40a1	ENSMUSG00000025993	solute carrier family 40 (iron-regulated transporter), member 1 [Source:MGI Symbol;Acc:MGI:1315204]	-	gene	overlapping	0	5.51368e-05	0.00576812	-8.48585	46.3153	32.3509	38.6073	40.8185
Chr1:45987062-46011853	1	45987062	46011853		Gm3852	ENSMUSG00000090682	predicted gene 3852 [Source:MGI Symbol;Acc:MGI:3782024]	-	gene	overlapping	0	0.0013226	0.0373756	13.731	44.9302	53.2297	54.3328	53.2801
Chr1:46262511-46280640	1	46262511	46280640		Dnah7b	ENSMUSG00000041144	dynein, axonemal, heavy chain 7B [Source:MGI Symbol;Acc:MGI:2684953]	+	gene	overlapping	0	4.75646e-05	0.00521891	13.4477	61.8193	74.0838	58.5595	73.7619
Chr1:46570543-46598589	1	46570543	46598589		Dnah7c	ENSMUSG00000101337	dynein, axonemal, heavy chain 7C [Source:MGI Symbol;Acc:MGI:3639762]	+	gene	overlapping	0	0.00211139	0.0487708	-4.22406	51.6121	51.3175	48.7491	56.4799
Chr1:50041185-50069713	1	50041185	50069713		Gm8384	ENSMUSG00000101760	predicted gene 8384 [Source:MGI Symbol;Acc:MGI:3648814]	+	gene	overlapping	0	0.000840251	0.0286746	26.0252	41.9246	59.4109	37.1471	62.8699
Chr1:50385259-50421450	1	50385259	50421450		Gm29665	ENSMUSG00000100451	predicted gene 29665 [Source:MGI Symbol;Acc:MGI:5580371]	-	gene	overlapping	0	0.000339621	0.0172428	11.9904	58.1442	70.3777	52.5	39.7056
Chr1:51874788-51886823	1	51874788	51886823		Myo1b	ENSMUSG00000018417	myosin IB [Source:MGI Symbol;Acc:MGI:107752]	-	gene	overlapping	0	3.29846e-05	0.00412658	23.8287	22.2836	42.472	40.1771	43.0253
Chr1:52150084-52156867	1	52150084	52156867		Gm28177	ENSMUSG00000101628	predicted gene 28177 [Source:MGI Symbol;Acc:MGI:5578883]	+	gene	overlapping	0	0.0019855	0.047053	-9.04826	55.6391	56.52	61.1028	54.8948
Chr1:52156866-52170814	1	52156866	52170814		Stat1	ENSMUSG00000026104	signal transducer and activator of transcription 1 [Source:MGI Symbol;Acc:MGI:103063]	+	gene	overlapping	0	0.00193296	0.0462605	-11.1598	35.2035	49.3729	59.8724	48.0557
Chr1:52280066-52289732	1	52280066	52289732		Gm5975	ENSMUSG00000099648	predicted gene 5975 [Source:MGI Symbol;Acc:MGI:3646539]	-	gene	overlapping	0	0.00016713	0.0113433	14.1615	44.6522	52.3113	40.3291	43.176
Chr1:52441556-52462000	1	52441556	52462000		Gm23460	ENSMUSG00000065192	predicted gene, 23460 [Source:MGI Symbol;Acc:MGI:5453237]	-	gene	overlapping	0	0.000425293	0.0196163	-19.7801	45.5908	25.1185	55.1698	43.7324
Chr1:52461971-52483928	1	52461971	52483928		Nab1	ENSMUSG00000002881	Ngfi-A binding protein 1 [Source:MGI Symbol;Acc:MGI:107564]	-	gene	overlapping	0	0.0011621	0.0345639	-23.202	50.9032	36.9728	37.563	42.5734
Chr1:52781197-52800290	1	52781197	52800290		Inpp1	ENSMUSG00000026102	inositol polyphosphate-1-phosphatase [Source:MGI Symbol;Acc:MGI:104848]	-	gene	overlapping	0	0.000374787	0.0182853	23.0766	35.5556	58.0518	32.1985	28.9648
Chr1:54181035-54194855	1	54181035	54194855		Hecw2	ENSMUSG00000042807	HECT, C2 and WW domain containing E3 ubiquitin protein ligase 2 [Source:MGI Symbol;Acc:MGI:2685817]	-	gene	overlapping	0	0.000572302	0.0230963	-11.1748	48.6526	44.1123	41.083	56.2087
Chr1:55406171-55428114	1	55406171	55428114		Plcl1	ENSMUSG00000038349	phospholipase C-like 1 [Source:MGI Symbol;Acc:MGI:3036262]	+	gene	overlapping	0	0.00014549	0.0105723	-12.639	62.3279	52.2983	60.7318	41.6943
Chr1:56976979-56984018	1	56976979	56984018		Satb2	ENSMUSG00000038331	special AT-rich sequence binding protein 2 [Source:MGI Symbol;Acc:MGI:2679336]	-	gene	overlapping	0	0.000326999	0.0168411	-6.19434	52.0123	46.2172	54.6731	53.4767
Chr1:58252821-58264352	1	58252821	58264352		Aox4	ENSMUSG00000038242	aldehyde oxidase 4 [Source:MGI Symbol;Acc:MGI:1919122]	+	gene	overlapping	0	0.000312929	0.0163811	12.3307	36.4322	47.3113	39.6834	54.0912
Chr1:58683632-58704685	1	58683632	58704685		Flacc1	ENSMUSG00000047528	flagellum associated containing coiled-coil domains 1 [Source:MGI Symbol;Acc:MGI:1918359]	-	gene	overlapping	0	0.000722116	0.0263472	2.01168	53.5295	45.3918	61.4996	43.9262
Chr1:59827395-59864837	1	59827395	59864837		Bmpr2	ENSMUSG00000067336	bone morphogenetic protein receptor, type II (serine/threonine kinase) [Source:MGI Symbol;Acc:MGI:1095407]	+	gene	overlapping	0	0.00210647	0.0487094	11.6081	50.3529	83.3455	69.5967	72.3356
Chr1:60098133-60116538	1	60098133	60116538		Wdr12	ENSMUSG00000026019	WD repeat domain 12 [Source:MGI Symbol;Acc:MGI:1927241]	-	gene	overlapping	0	0.000315022	0.0164567	29.2741	42.7066	62.085	47.504	61.6798
Chr1:60546186-60564979	1	60546186	60564979		Raph1	ENSMUSG00000026014	Ras association (RalGDS/AF-6) and pleckstrin homology domains 1 [Source:MGI Symbol;Acc:MGI:1924550]	-	gene	overlapping	0	4.00072e-05	0.00467726	31.3288	47.2527	56.9686	34.2772	71.6628
Chr1:60956715-60978102	1	60956715	60978102		Icos	ENSMUSG00000026009	inducible T cell co-stimulator [Source:MGI Symbol;Acc:MGI:1858745]	+	gene	overlapping	0	9.31929e-05	0.00814632	-20.704	73.6364	49.1829	65.6863	52.6927
Chr1:61117763-61137914	1	61117763	61137914		Gm11590	ENSMUSG00000082661	predicted gene 11590 [Source:MGI Symbol;Acc:MGI:3652106]	-	gene	overlapping	0	0.000327799	0.0168594	25.0085	35.0227	59.5889	48.4152	66.7625
Chr1:62666002-62682440	1	62666002	62682440		Gm11599	ENSMUSG00000084333	predicted gene 11599 [Source:MGI Symbol;Acc:MGI:3651840]	+	gene	upstream	4286	0.000232197	0.013771	-22.7953	54.1222	38.4259	46.2191	45.9783
Chr1:62728633-62739667	1	62728633	62739667		Nrp2	ENSMUSG00000025969	neuropilin 2 [Source:MGI Symbol;Acc:MGI:1100492]	+	gene	overlapping	0	0.00010014	0.00846259	10.5822	58.2847	44.0058	58.8127	63.8657
Chr1:62795356-62811402	1	62795356	62811402		Nrp2	ENSMUSG00000025969	neuropilin 2 [Source:MGI Symbol;Acc:MGI:1100492]	+	gene	overlapping	0	0.000231167	0.0137514	-16.3047	50.0417	36.2696	43.5054	33.398
Chr1:63118438-63135727	1	63118438	63135727		Ino80dos	ENSMUSG00000084799	INO80 complex subunit D, opposite strand [Source:MGI Symbol;Acc:MGI:3651861]	+	gene	overlapping	0	0.00047766	0.0208509	21.5027	43.5666	62.6067	51.3707	57.5166
Chr1:64600669-64612376	1	64600669	64612376		Creb1	ENSMUSG00000025958	cAMP responsive element binding protein 1 [Source:MGI Symbol;Acc:MGI:88494]	+	gene	overlapping	0	0.000386701	0.0186229	-9.12537	53.6922	59.8231	61.7464	47.7306
Chr1:64782041-64791878	1	64782041	64791878		Plekhm3	ENSMUSG00000051344	pleckstrin homology domain containing, family M, member 3 [Source:MGI Symbol;Acc:MGI:2443627]	-	gene	overlapping	0	0.00105191	0.0326228	21.6607	48.3155	58.1967	41.192	55.8197
Chr1:65018189-65038049	1	65018189	65038049		Akr1cl	ENSMUSG00000025955	aldo-keto reductase family 1, member C-like [Source:MGI Symbol;Acc:MGI:1918111]	-	gene	overlapping	0	0.000367414	0.018044	21.449	52.5261	56.4215	43.8889	63.977
Chr1:65104746-65112434	1	65104746	65112434		Gm28845	ENSMUSG00000100846	predicted gene 28845 [Source:MGI Symbol;Acc:MGI:5579551]	-	gene	overlapping	0	3.34196e-05	0.0041724	-15.6206	48.5644	32.6701	63.8653	54.9281
Chr1:66583075-66604960	1	66583075	66604960		Unc80	ENSMUSG00000055567	unc-80, NALCN activator [Source:MGI Symbol;Acc:MGI:2652882]	+	gene	overlapping	0	3.58051e-05	0.00437654	-32.5501	60.077	37.4752	58.4055	26.3046
Chr1:67211417-67228819	1	67211417	67228819		Cps1	ENSMUSG00000025991	carbamoyl-phosphate synthetase 1 [Source:MGI Symbol;Acc:MGI:891996]	+	gene	overlapping	0	1.65582e-06	0.000547516	26.9845	52.3268	54.5568	40.704	57.276
Chr1:69813815-69832134	1	69813815	69832134		Spag16	ENSMUSG00000053153	sperm associated antigen 16 [Source:MGI Symbol;Acc:MGI:1913972]	+	gene	overlapping	0	0.00123208	0.0356858	-13.8214	63.0374	62.2064	60.6128	54.7338
Chr1:70798235-70820392	1	70798235	70820392		Vwc2l	ENSMUSG00000045648	von Willebrand factor C domain-containing protein 2-like [Source:MGI Symbol;Acc:MGI:2444069]	+	gene	overlapping	0	4.00968e-05	0.00468322	-25.3666	47.7642	18.3655	25.6067	17.8132
Chr1:71365455-71378700	1	71365455	71378700		Abca12	ENSMUSG00000050296	ATP-binding cassette, sub-family A (ABC1), member 12 [Source:MGI Symbol;Acc:MGI:2676312]	-	gene	overlapping	0	0.00148081	0.0399425	-14.2663	41.7296	29.562	44.5865	36.9763
Chr1:72042088-72063559	1	72042088	72063559		4930556G22Rik	ENSMUSG00000101764	RIKEN cDNA 4930556G22 gene [Source:MGI Symbol;Acc:MGI:1925457]	-	gene	downstream	3357	0.00116634	0.034623	-25.1227	43.5218	39.6354	58.2103	29.8405
Chr1:72063533-72080035	1	72063533	72080035		Gm8885	ENSMUSG00000101496	predicted gene 8885 [Source:MGI Symbol;Acc:MGI:3649121]	+	gene	downstream	7822	0.00139797	0.0386283	-25.1114	35.9184	40.4237	50.3876	21.2766
Chr1:72220521-72232405	1	72220521	72232405		Gm25360	ENSMUSG00000094655	predicted gene, 25360 [Source:MGI Symbol;Acc:MGI:5455137]	+	gene	overlapping	0	0.000373065	0.0182624	20.5241	52.6153	61.0904	53.4091	66.4688
Chr1:72240533-72255681	1	72240533	72255681		Gm24497	ENSMUSG00000093956	predicted gene, 24497 [Source:MGI Symbol;Acc:MGI:5454274]	+	gene	overlapping	0	1.07846e-05	0.00200572	6.62461	47.6816	46.039	42.674	57.1713
Chr1:72255635-72264717	1	72255635	72264717		Pecr	ENSMUSG00000026189	peroxisomal trans-2-enoyl-CoA reductase [Source:MGI Symbol;Acc:MGI:2148199]	-	gene	overlapping	0	0.000227771	0.0136363	5.73066	40.1975	47.1695	49.4861	42.0587
Chr1:72430305-72446201	1	72430305	72446201		Marchf4	ENSMUSG00000039372	membrane associated ring-CH-type finger 4 [Source:MGI Symbol;Acc:MGI:2683550]	-	gene	overlapping	0	0.00175626	0.0438084	-15.7517	52.4123	32.7335	47.6316	51.7931
Chr1:73498053-73509033	1	73498053	73509033		Gm9553	ENSMUSG00000100044	predicted gene 9553 [Source:MGI Symbol;Acc:MGI:3779963]	+	gene	downstream	3013	0.00111672	0.0337277	22.6808	48.0126	81.5758	54.2631	56.5789
Chr1:73851934-73859699	1	73851934	73859699		6030407O03Rik	ENSMUSG00000100301	RIKEN cDNA 6030407O03 gene [Source:MGI Symbol;Acc:MGI:1924410]	-	gene	overlapping	0	0.000493409	0.0211728	-9.97844	43.4085	31.8011	53.828	37.2967
Chr1:73974789-73988706	1	73974789	73988706		Tns1	ENSMUSG00000055322	tensin 1 [Source:MGI Symbol;Acc:MGI:104552]	-	gene	overlapping	0	8.55062e-06	0.00176398	-11.6051	40.7163	38.6958	44.6099	43.5856
Chr1:74290128-74299097	1	74290128	74299097		Pnkd	ENSMUSG00000026179	paroxysmal nonkinesiogenic dyskinesia [Source:MGI Symbol;Acc:MGI:1930773]	+	gene	overlapping	0	0.00142514	0.0390543	-16.0355	50.9171	32.8863	56.0774	54.6035
Chr1:74800465-74806816	1	74800465	74806816		Wnt10a	ENSMUSG00000026167	wingless-type MMTV integration site family, member 10A [Source:MGI Symbol;Acc:MGI:108071]	+	gene	overlapping	0	0.00129405	0.036818	5.87099	52.3178	62.3467	53.341	56.4559
Chr1:74806779-74815419	1	74806779	74815419		Wnt10a	ENSMUSG00000026167	wingless-type MMTV integration site family, member 10A [Source:MGI Symbol;Acc:MGI:108071]	+	gene	upstream	2600	0.000900372	0.0298451	-7.9141	34.7274	36.1448	41.4734	27.9218
Chr1:75180913-75187616	1	75180913	75187616		Gm29253	ENSMUSG00000099519	predicted gene 29253 [Source:MGI Symbol;Acc:MGI:5579959]	-	gene	overlapping	0	0.000271766	0.015139	5.32548	59.1886	70.1235	51.9794	70.2384
Chr1:75373676-75381374	1	75373676	75381374		Gm15179	ENSMUSG00000085653	predicted gene 15179 [Source:MGI Symbol;Acc:MGI:3705125]	-	gene	overlapping	0	6.63342e-08	4.85304e-05	-24.2262	56.7505	63.5549	64.0975	68.0061
Chr1:76000519-76012210	1	76000519	76012210		Gm29065	ENSMUSG00000099996	predicted gene 29065 [Source:MGI Symbol;Acc:MGI:5579771]	-	gene	upstream	4448	0.00164529	0.0422774	5.72834	52.5918	65.7534	59.3127	66.4456
Chr1:77368799-77383547	1	77368799	77383547		Epha4	ENSMUSG00000026235	Eph receptor A4 [Source:MGI Symbol;Acc:MGI:98277]	-	gene	overlapping	0	1.90522e-05	0.0029455	-9.41495	42.359	33.8483	54.8104	43.8497
Chr1:77396570-77412681	1	77396570	77412681		Epha4	ENSMUSG00000026235	Eph receptor A4 [Source:MGI Symbol;Acc:MGI:98277]	-	gene	overlapping	0	8.50592e-05	0.0076802	27.9052	41.6438	72.4242	50.8108	50.451
Chr1:78182982-78193333	1	78182982	78193333		Pax3	ENSMUSG00000004872	paired box 3 [Source:MGI Symbol;Acc:MGI:97487]	-	gene	overlapping	0	0.000191144	0.0121699	-18.8668	45.2279	37.7208	53.8676	42.8189
Chr1:78774948-78813817	1	78774948	78813817		Gm6159	ENSMUSG00000099377	predicted gene 6159 [Source:MGI Symbol;Acc:MGI:3644323]	-	gene	overlapping	0	6.8789e-06	0.00151777	-15.1979	44.8746	49.9756	38.2946	47.8434
Chr1:79625987-79645403	1	79625987	79645403		Ap1s3	ENSMUSG00000054702	adaptor-related protein complex AP-1, sigma 3 [Source:MGI Symbol;Acc:MGI:1891304]	-	gene	overlapping	0	0.00108142	0.0331566	-22.4566	44.1882	53.4964	54.6701	37.865
Chr1:79694665-79709699	1	79694665	79709699		Wdfy1	ENSMUSG00000073643	WD repeat and FYVE domain containing 1 [Source:MGI Symbol;Acc:MGI:1916618]	-	gene	overlapping	0	0.00116435	0.0345894	-19.1537	53.7164	17.6818	54.0463	34.9764
Chr1:79833821-79848779	1	79833821	79848779		Serpine2	ENSMUSG00000026249	serine (or cysteine) peptidase inhibitor, clade E, member 2 [Source:MGI Symbol;Acc:MGI:101780]	-	gene	overlapping	0	0.00136771	0.0381505	-23.7069	47.3896	28.6245	47.3625	39.3459
Chr1:79926071-79951266	1	79926071	79951266		Gm5529	ENSMUSG00000067106	predicted pseudogene 5529 [Source:MGI Symbol;Acc:MGI:3646377]	-	gene	downstream	2645	0.000743521	0.026761	14.6574	44.761	49.4117	61.1775	49.7023
Chr1:80617936-80635671	1	80617936	80635671		Dock10	ENSMUSG00000038608	dedicator of cytokinesis 10 [Source:MGI Symbol;Acc:MGI:2146320]	-	gene	overlapping	0	0.00164915	0.0423286	9.90984	48.833	51.449	51.314	77.8184
Chr1:82365554-82384131	1	82365554	82384131		Rhbdd1	ENSMUSG00000026142	rhomboid domain containing 1 [Source:MGI Symbol;Acc:MGI:1924117]	+	gene	overlapping	0	0.000621242	0.0242566	19.9567	63.9524	78.5652	37.4818	71.437
Chr1:82588683-82605433	1	82588683	82605433		Col4a3	ENSMUSG00000079465	collagen, type IV, alpha 3 [Source:MGI Symbol;Acc:MGI:104688]	+	gene	overlapping	0	0.000152275	0.0108381	16.5179	31.0047	48.3434	21.9724	34.8271
Chr1:82700628-82712753	1	82700628	82712753		Col4a3	ENSMUSG00000079465	collagen, type IV, alpha 3 [Source:MGI Symbol;Acc:MGI:104688]	+	gene	overlapping	0	0.00109878	0.0333874	10.9115	45.3969	66.628	33.6345	65.4927
Chr1:83015136-83033147	1	83015136	83033147		Slc19a3	ENSMUSG00000038496	solute carrier family 19, member 3 [Source:MGI Symbol;Acc:MGI:1931307]	-	gene	overlapping	0	0.00023274	0.0137841	-5.24537	55.0874	33.7174	54.7868	51.134
Chr1:83158627-83174295	1	83158627	83174295		Gm29519	ENSMUSG00000101173	predicted gene 29519 [Source:MGI Symbol;Acc:MGI:5580225]	+	gene	overlapping	0	0.000466546	0.0205864	-20.1001	55.3158	40.625	55.3661	62.0656
Chr1:83646167-83673091	1	83646167	83673091		4933436I20Rik	ENSMUSG00000100580	RIKEN cDNA 4933436I20 gene [Source:MGI Symbol;Acc:MGI:1918540]	-	gene	overlapping	0	0.000477627	0.0208509	26.5054	35.9235	63.1234	35.1005	56.6416
Chr1:84047528-84072922	1	84047528	84072922		Pid1	ENSMUSG00000045658	phosphotyrosine interaction domain containing 1 [Source:MGI Symbol;Acc:MGI:2138391]	-	gene	overlapping	0	0.00120127	0.0351612	22.0889	28.1043	55.4206	41.0667	34.4056
Chr1:84527172-84539856	1	84527172	84539856		Dner	ENSMUSG00000036766	delta/notch-like EGF repeat containing [Source:MGI Symbol;Acc:MGI:2152889]	-	gene	overlapping	0	6.99848e-05	0.00680725	-28.1191	52.892	33.214	45.0658	26.4929
Chr1:84637804-84647426	1	84637804	84647426		Dner	ENSMUSG00000036766	delta/notch-like EGF repeat containing [Source:MGI Symbol;Acc:MGI:2152889]	-	gene	overlapping	0	0.00198638	0.047053	-18.7289	39.4345	32.7913	52.39	16.0751
Chr1:84658572-84676442	1	84658572	84676442		Dner	ENSMUSG00000036766	delta/notch-like EGF repeat containing [Source:MGI Symbol;Acc:MGI:2152889]	-	gene	overlapping	0	0.00119438	0.0350609	-18.5324	32.7778	18.679	50.122	33.1062
Chr1:85766952-85780410	1	85766952	85780410		A630001G21Rik	ENSMUSG00000052760	RIKEN cDNA A630001G21 gene [Source:MGI Symbol;Acc:MGI:2443131]	-	gene	overlapping	0	0.000559544	0.0227555	-11.5819	70.785	37.0395	49.277	50.2132
Chr1:86295351-86302676	1	86295351	86302676		Gm16341	ENSMUSG00000087538	predicted gene 16341 [Source:MGI Symbol;Acc:MGI:3840137]	-	gene	overlapping	0	0.0012401	0.0357975	12.2728	25.0754	42.5493	28.4741	48.1391
Chr1:86315204-86334141	1	86315204	86334141		Gm5258	ENSMUSG00000091806	predicted gene 5258 [Source:MGI Symbol;Acc:MGI:3647794]	+	gene	overlapping	0	0.000594985	0.0236623	16.3182	33.0997	70.4017	60.5697	51.7426
Chr1:86596472-86608867	1	86596472	86608867		Cops7b	ENSMUSG00000026240	COP9 signalosome subunit 7B [Source:MGI Symbol;Acc:MGI:1349388]	+	gene	overlapping	0	8.04268e-05	0.00739397	10.7034	48.5983	60.1996	63.49	61.7663
Chr1:86992516-87010683	1	86992516	87010683		Dis3l2	ENSMUSG00000053333	DIS3 like 3'-5' exoribonuclease 2 [Source:MGI Symbol;Acc:MGI:2442555]	+	gene	overlapping	0	0.00116211	0.0345639	-22.4492	65.2292	31.1441	46.083	39.4277
Chr1:87047412-87056544	1	87047412	87056544		Dis3l2	ENSMUSG00000053333	DIS3 like 3'-5' exoribonuclease 2 [Source:MGI Symbol;Acc:MGI:2442555]	+	gene	overlapping	0	0.000164898	0.0112992	27.168	45.0164	51.8722	27.9517	63.2264
Chr1:87153108-87157505	1	87153108	87157505		Ecel1	ENSMUSG00000026247	endothelin converting enzyme-like 1 [Source:MGI Symbol;Acc:MGI:1343461]	-	gene	overlapping	0	0.0019834	0.0470468	5.36541	37.6109	43.4241	45.7335	43.2681
Chr1:87230454-87242528	1	87230454	87242528		Eif4e2	ENSMUSG00000026254	eukaryotic translation initiation factor 4E member 2 [Source:MGI Symbol;Acc:MGI:1914440]	+	gene	overlapping	0	0.000125367	0.00968403	-23.1572	72.3708	60.9655	77.8853	48.2955
Chr1:87322599-87331955	1	87322599	87331955		Gigyf2	ENSMUSG00000048000	GRB10 interacting GYF protein 2 [Source:MGI Symbol;Acc:MGI:2138584]	+	gene	overlapping	0	0.000708882	0.0261077	4.16364	42.2936	56.6256	56.3396	58.4614
Chr1:87428781-87445338	1	87428781	87445338		Gigyf2	ENSMUSG00000048000	GRB10 interacting GYF protein 2 [Source:MGI Symbol;Acc:MGI:2138584]	+	gene	overlapping	0	2.48388e-05	0.00347364	30.0717	62.5022	89.4505	54.6898	76.9531
Chr1:87477020-87485104	1	87477020	87485104		Ngef	ENSMUSG00000026259	neuronal guanine nucleotide exchange factor [Source:MGI Symbol;Acc:MGI:1858414]	-	gene	overlapping	0	0.0016588	0.0424239	6.53844	44.3481	60.5493	52.7392	51.3098
Chr1:87498501-87509718	1	87498501	87509718		Ngef	ENSMUSG00000026259	neuronal guanine nucleotide exchange factor [Source:MGI Symbol;Acc:MGI:1858414]	-	gene	overlapping	0	0.00189147	0.0457242	11.8324	50.2469	57.2467	43.4239	55.8703
Chr1:87584974-87596988	1	87584974	87596988		Neu2	ENSMUSG00000079434	neuraminidase 2 [Source:MGI Symbol;Acc:MGI:1344417]	+	gene	overlapping	0	4.67974e-06	0.00115662	18.6425	48.0777	59.6204	45.4835	52.8937
Chr1:87853095-87869431	1	87853095	87869431		Dgkd	ENSMUSG00000070738	diacylglycerol kinase, delta [Source:MGI Symbol;Acc:MGI:2138334]	+	gene	overlapping	0	5.08365e-08	3.90453e-05	-14.2685	74.6326	52.9767	63.0925	61.8296
Chr1:88669333-88683105	1	88669333	88683105		Arl4c	ENSMUSG00000049866	ADP-ribosylation factor-like 4C [Source:MGI Symbol;Acc:MGI:2445172]	-	gene	overlapping	0	0.00021808	0.0132655	6.79002	50.0831	49.3106	36.7318	44.9188
Chr1:89349863-89363361	1	89349863	89363361		Gm28342	ENSMUSG00000101288	predicted gene 28342 [Source:MGI Symbol;Acc:MGI:5579048]	-	gene	overlapping	0	0.000585283	0.0233893	-21.1518	59.3115	43.654	54.8579	38.8199
Chr1:89548546-89560707	1	89548546	89560707		Agap1	ENSMUSG00000055013	ArfGAP with GTPase domain, ankyrin repeat and PH domain 1 [Source:MGI Symbol;Acc:MGI:2653690]	+	gene	overlapping	0	0.000152027	0.0108333	10.9098	71.8346	74.8976	60.3044	59.5461
Chr1:89739410-89749195	1	89739410	89749195		Agap1	ENSMUSG00000055013	ArfGAP with GTPase domain, ankyrin repeat and PH domain 1 [Source:MGI Symbol;Acc:MGI:2653690]	+	gene	overlapping	0	9.33767e-05	0.00814632	-21.6913	63.3905	48.1552	68.7997	44.6891
Chr1:90593595-90604001	1	90593595	90604001		Cops8	ENSMUSG00000034432	COP9 signalosome subunit 8 [Source:MGI Symbol;Acc:MGI:1915363]	+	gene	overlapping	0	0.00215449	0.0493123	8.05254	65.2044	65.3932	58.0242	55.7083
Chr1:91022494-91036119	1	91022494	91036119		Lrrfip1	ENSMUSG00000026305	leucine rich repeat (in FLII) interacting protein 1 [Source:MGI Symbol;Acc:MGI:1342770]	+	gene	overlapping	0	1.89831e-06	0.000599911	-16.7689	55.819	60.7904	66.8673	40.4117
Chr1:91128287-91150133	1	91128287	91150133		Lrrfip1	ENSMUSG00000026305	leucine rich repeat (in FLII) interacting protein 1 [Source:MGI Symbol;Acc:MGI:1342770]	+	gene	overlapping	0	0.00100099	0.0317413	-12.3406	51.2506	33.5619	34.9819	36.9593
Chr1:91222307-91228097	1	91222307	91228097		Ramp1	ENSMUSG00000034353	receptor (calcitonin) activity modifying protein 1 [Source:MGI Symbol;Acc:MGI:1858418]	+	gene	overlapping	0	0.000251334	0.0144482	11.0647	51.6822	50.554	47.0369	58.1893
Chr1:91228086-91241934	1	91228086	91241934		Ramp1	ENSMUSG00000034353	receptor (calcitonin) activity modifying protein 1 [Source:MGI Symbol;Acc:MGI:1858418]	+	gene	upstream	2890	0.00049279	0.0211696	23.9396	46.4555	64.0264	44.7589	58.335
Chr1:91326242-91334811	1	91326242	91334811		Espnl	ENSMUSG00000049515	espin-like [Source:MGI Symbol;Acc:MGI:2685402]	+	gene	overlapping	0	0.000245818	0.0142254	-5.94506	33.9982	38.5832	30.7771	40.1117
Chr1:91447440-91456347	1	91447440	91456347		Per2	ENSMUSG00000055866	period circadian clock 2 [Source:MGI Symbol;Acc:MGI:1195265]	-	gene	overlapping	0	0.000213244	0.0130696	22.148	53.53	76.5791	51.5479	66.3542
Chr1:91512488-91523917	1	91512488	91523917		Traf3ip1	ENSMUSG00000034292	TRAF3 interacting protein 1 [Source:MGI Symbol;Acc:MGI:1921269]	+	gene	overlapping	0	0.00148196	0.0399549	9.49399	68.3773	64.2258	40.0228	64.5052
Chr1:91805344-91818838	1	91805344	91818838		Twist2	ENSMUSG00000007805	twist basic helix-loop-helix transcription factor 2 [Source:MGI Symbol;Acc:MGI:104685]	+	gene	overlapping	0	0.000236477	0.0139489	9.76825	50.5731	66.9164	50.6	64.0097
Chr1:92409125-92424461	1	92409125	92424461		Gm7837	ENSMUSG00000101522	predicted gene 7837 [Source:MGI Symbol;Acc:MGI:3644044]	-	gene	upstream	5660	1.19621e-05	0.00215655	15.0008	62.8338	53.9512	54.8641	58.1563
Chr1:93497528-93513185	1	93497528	93513185		Septin2	ENSMUSG00000026276	septin 2 [Source:MGI Symbol;Acc:MGI:97298]	+	gene	overlapping	0	1.8057e-05	0.0028597	14.9302	48.2766	73.9361	64.1407	53.4222
Chr1:99972736-99998322	1	99972736	99998322		Cntnap5b	ENSMUSG00000067028	contactin associated protein-like 5B [Source:MGI Symbol;Acc:MGI:3664583]	+	gene	overlapping	0	0.00155426	0.0410925	-28.2395	60.2667	32.1289	72.2617	45.1815
Chr1:100215445-100247682	1	100215445	100247682		Cntnap5b	ENSMUSG00000067028	contactin associated protein-like 5B [Source:MGI Symbol;Acc:MGI:3664583]	+	gene	overlapping	0	0.00203301	0.047591	8.03683	58.5895	72.1057	44.7402	63.4101
Chr1:100303393-100340221	1	100303393	100340221		Cntnap5b	ENSMUSG00000067028	contactin associated protein-like 5B [Source:MGI Symbol;Acc:MGI:3664583]	+	gene	overlapping	0	5.65483e-07	0.000248634	23.6901	37.8256	50.1528	30.3587	64.4951
Chr1:104477372-104506693	1	104477372	104506693		Gm23537	ENSMUSG00000088161	predicted gene, 23537 [Source:MGI Symbol;Acc:MGI:5453314]	+	gene	overlapping	0	0.00171384	0.0432121	23.8836	30.4025	49.1742	33.2214	47.7512
Chr1:105358586-105375800	1	105358586	105375800		Gm17634	ENSMUSG00000097482	predicted gene, 17634 [Source:MGI Symbol;Acc:MGI:4937268]	+	gene	overlapping	0	0.00131804	0.0372908	25.303	51.206	58.4235	43.7342	72.6856
Chr1:105464303-105500749	1	105464303	105500749		Gm28403	ENSMUSG00000101214	predicted gene 28403 [Source:MGI Symbol;Acc:MGI:5579109]	-	gene	overlapping	0	3.73616e-08	3.12686e-05	-21.0716	63.6288	57.0296	35.2284	52.4843
Chr1:106267465-106279966	1	106267465	106279966		Phlpp1	ENSMUSG00000044340	PH domain and leucine rich repeat protein phosphatase 1 [Source:MGI Symbol;Acc:MGI:2138327]	+	gene	overlapping	0	0.000185191	0.0119986	-18.7962	81.4216	56.7275	69.8184	53.2412
Chr1:106341248-106354999	1	106341248	106354999		Phlpp1	ENSMUSG00000044340	PH domain and leucine rich repeat protein phosphatase 1 [Source:MGI Symbol;Acc:MGI:2138327]	+	gene	overlapping	0	0.00172641	0.0434116	-20.895	56.8218	57.4881	79.3152	60.9342
Chr1:106795820-106818601	1	106795820	106818601		Vps4b	ENSMUSG00000009907	vacuolar protein sorting 4B [Source:MGI Symbol;Acc:MGI:1100499]	-	gene	overlapping	0	1.41679e-05	0.00242842	-16.2089	60.8807	50.6601	68.6844	54.6154
Chr1:106875958-106889937	1	106875958	106889937		Serpinb5	ENSMUSG00000067006	serine (or cysteine) peptidase inhibitor, clade B, member 5 [Source:MGI Symbol;Acc:MGI:109579]	+	gene	overlapping	0	0.00132497	0.037419	8.07561	46.5333	64.9976	56.4608	60.048
Chr1:108759444-108788532	1	108759444	108788532		Gm6679	ENSMUSG00000101097	predicted gene 6679 [Source:MGI Symbol;Acc:MGI:3648541]	+	gene	overlapping	0	0.000301532	0.0160604	14.1906	46.6421	60.9314	54.1107	58.2458
Chr1:111392125-111428169	1	111392125	111428169		Gm29088	ENSMUSG00000101253	predicted gene 29088 [Source:MGI Symbol;Acc:MGI:5579794]	-	gene	overlapping	0	0.00102902	0.0323007	21.7135	41.3217	71.1053	44.3446	52.452
Chr1:116339526-116384143	1	116339526	116384143		Cntnap5a	ENSMUSG00000070695	contactin associated protein-like 5A [Source:MGI Symbol;Acc:MGI:3643623]	+	gene	overlapping	0	0.000125578	0.00969421	29.6052	34.5645	62.3724	45.6652	55.2424
Chr1:116608689-116638565	1	116608689	116638565		Gm28263	ENSMUSG00000102033	predicted gene 28263 [Source:MGI Symbol;Acc:MGI:5578969]	+	gene	overlapping	0	0.0013199	0.0373279	-24.4326	58.6489	35.5404	73.8952	52.321
Chr1:117985424-118020883	1	117985424	118020883		Gm7145	ENSMUSG00000100617	predicted gene 7145 [Source:MGI Symbol;Acc:MGI:3648947]	+	gene	overlapping	0	2.72127e-05	0.00365077	-24.0597	44.8955	31.869	46.3874	9.2178
Chr1:118518939-118530948	1	118518939	118530948		Clasp1	ENSMUSG00000064302	CLIP associating protein 1 [Source:MGI Symbol;Acc:MGI:1923957]	+	gene	overlapping	0	3.16125e-05	0.00404243	13.5008	43.9618	44.4524	52.4923	72.3906
Chr1:118810065-118822399	1	118810065	118822399		Gm28467	ENSMUSG00000100040	predicted gene 28467 [Source:MGI Symbol;Acc:MGI:5579173]	+	gene	overlapping	0	0.000793	0.02771	21.0665	51.2512	57.6819	53.0805	67.7358
Chr1:119028134-119036921	1	119028134	119036921		Gli2	ENSMUSG00000048402	GLI-Kruppel family member GLI2 [Source:MGI Symbol;Acc:MGI:95728]	-	gene	overlapping	0	0.000928473	0.0304193	6.13361	52.3448	46.6234	45.6694	42.4126
Chr1:119910858-119922017	1	119910858	119922017		Tmem177	ENSMUSG00000036975	transmembrane protein 177 [Source:MGI Symbol;Acc:MGI:1913593]	-	gene	overlapping	0	0.000106885	0.00887222	11.2438	39.3772	60.1359	41.2123	56.6559
Chr1:120197088-120212736	1	120197088	120212736		Steap3	ENSMUSG00000026389	STEAP family member 3 [Source:MGI Symbol;Acc:MGI:1915678]	-	gene	overlapping	0	2.73633e-05	0.00365707	-15.0415	41.2681	40.4955	47.7278	23.1642
Chr1:120261891-120270218	1	120261891	120270218		Steap3	ENSMUSG00000026389	STEAP family member 3 [Source:MGI Symbol;Acc:MGI:1915678]	-	gene	overlapping	0	2.23343e-06	0.000675895	-8.38364	31.4214	36.8778	50.6427	36.2712
Chr1:120606106-120616729	1	120606106	120616729		En1	ENSMUSG00000058665	engrailed 1 [Source:MGI Symbol;Acc:MGI:95389]	+	gene	overlapping	0	0.00094426	0.0306305	10.9409	52.7424	52.8534	58.418	48.1446
Chr1:121068556-121082728	1	121068556	121082728		Celrr	ENSMUSG00000097881	cerebellum expressed regulatory RNA [Source:MGI Symbol;Acc:MGI:2685664]	+	gene	downstream	4677	0.000542972	0.0223588	-8.58052	51.4657	43.7319	37.6685	35.3173
Chr1:121082727-121097639	1	121082727	121097639		Celrr	ENSMUSG00000097881	cerebellum expressed regulatory RNA [Source:MGI Symbol;Acc:MGI:2685664]	+	gene	overlapping	0	0.0010436	0.0325084	7.65056	48.1617	52.9295	45.1959	76.2451
Chr1:121365886-121386214	1	121365886	121386214		2210011K15Rik	ENSMUSG00000101791	RIKEN cDNA 2210011K15 gene [Source:MGI Symbol;Acc:MGI:1919615]	-	gene	downstream	5986	0.000937067	0.0305404	-15.0777	70.9714	42.7299	51.2195	44.1913
Chr1:121464826-121478055	1	121464826	121478055		Ccdc93	ENSMUSG00000026339	coiled-coil domain containing 93 [Source:MGI Symbol;Acc:MGI:1918079]	+	gene	overlapping	0	2.45324e-05	0.00345446	9.43055	58.9068	61.3416	57.161	47.3181
Chr1:121689259-121706221	1	121689259	121706221		Gm37920	ENSMUSG00000102488	predicted gene, 37920 [Source:MGI Symbol;Acc:MGI:5611148]	+	gene	downstream	294	0.00128715	0.0366838	-18.6449	60.2687	51.536	63.8372	35.9559
Chr1:122797045-122823446	1	122797045	122823446		Gm29192	ENSMUSG00000099451	predicted gene 29192 [Source:MGI Symbol;Acc:MGI:5579898]	+	gene	overlapping	0	0.000864897	0.0291955	-20.7707	45.4723	34.7339	39.8381	13.624
Chr1:125536135-125556680	1	125536135	125556680		Slc35f5	ENSMUSG00000026342	solute carrier family 35, member F5 [Source:MGI Symbol;Acc:MGI:1921400]	+	gene	downstream	3915	0.00145229	0.0395346	-6.6266	42.0166	43.4141	37.6549	41.3799
Chr1:126247540-126261556	1	126247540	126261556		Nckap5	ENSMUSG00000049690	NCK-associated protein 5 [Source:MGI Symbol;Acc:MGI:2686394]	-	gene	overlapping	0	0.00082046	0.0283277	-23.7908	45.3892	45.567	53.4423	20.8814
Chr1:127786786-127803680	1	127786786	127803680		Ccnt2	ENSMUSG00000026349	cyclin T2 [Source:MGI Symbol;Acc:MGI:1920199]	+	gene	overlapping	0	0.00144259	0.0393577	14.6595	60.5087	58.6349	59.6143	63.1555
Chr1:129885219-129907683	1	129885219	129907683		Thsd7b	ENSMUSG00000042581	thrombospondin, type I, domain containing 7B [Source:MGI Symbol;Acc:MGI:2443925]	+	gene	overlapping	0	6.89405e-05	0.00674854	28.8095	31.5091	53.6337	23.5801	45.1879
Chr1:130221420-130246389	1	130221420	130246389		Thsd7b	ENSMUSG00000042581	thrombospondin, type I, domain containing 7B [Source:MGI Symbol;Acc:MGI:2443925]	+	gene	upstream	2142	0.00120734	0.0352848	24.006	51.2821	73.0007	43.314	55.6824
Chr1:131201548-131209918	1	131201548	131209918		Rassf5	ENSMUSG00000026430	Ras association (RalGDS/AF-6) domain family member 5 [Source:MGI Symbol;Acc:MGI:1926375]	-	gene	overlapping	0	0.000516122	0.0217325	8.06134	44.1577	55.4389	41.5993	71.878
Chr1:131209917-131221512	1	131209917	131221512		Rassf5	ENSMUSG00000026430	Ras association (RalGDS/AF-6) domain family member 5 [Source:MGI Symbol;Acc:MGI:1926375]	-	gene	overlapping	0	1.36059e-05	0.0023655	-7.8323	51.9385	42.9935	68.4127	45.3178
Chr1:131281142-131292507	1	131281142	131292507		Srgap2	ENSMUSG00000026425	SLIT-ROBO Rho GTPase activating protein 2 [Source:MGI Symbol;Acc:MGI:109605]	-	gene	overlapping	0	8.83177e-06	0.00178956	-16.5135	62.5	40.6477	50.2508	41.3834
Chr1:131970569-131977542	1	131970569	131977542		Gm29103	ENSMUSG00000100037	predicted gene 29103 [Source:MGI Symbol;Acc:MGI:5579809]	+	gene	overlapping	0	0.00204364	0.0477109	-8.35014	75.0531	63.5499	62.6614	68.2068
Chr1:132195210-132203269	1	132195210	132203269		Lemd1	ENSMUSG00000079330	LEM domain containing 1 [Source:MGI Symbol;Acc:MGI:1922403]	+	gene	overlapping	0	1.12384e-06	0.000412029	-16.3219	48.5244	55.367	46.1762	48.9707
Chr1:132298561-132304047	1	132298561	132304047		Klhdc8a	ENSMUSG00000042115	kelch domain containing 8A [Source:MGI Symbol;Acc:MGI:2442630]	+	gene	overlapping	0	0.00011662	0.00934241	9.86832	51.1245	55.3703	62.541	61.9138
Chr1:132304750-132314172	1	132304750	132314172		Klhdc8a	ENSMUSG00000042115	kelch domain containing 8A [Source:MGI Symbol;Acc:MGI:2442630]	+	gene	overlapping	0	0.0012455	0.035876	10.9879	36.643	39.3663	29.4486	35.528
Chr1:132473593-132481952	1	132473593	132481952		6030442K20Rik	ENSMUSG00000097760	RIKEN cDNA 6030442K20 gene [Source:MGI Symbol;Acc:MGI:1925126]	-	gene	overlapping	0	0.00220154	0.0497974	-5.74458	71.4223	64.588	49.0286	62.2005
Chr1:132513937-132521393	1	132513937	132521393		Cntn2	ENSMUSG00000053024	contactin 2 [Source:MGI Symbol;Acc:MGI:104518]	-	gene	overlapping	0	0.00202459	0.0475038	4.46208	50.0946	57.6099	47.4063	49.2243
Chr1:132560927-132567070	1	132560927	132567070		Nfasc	ENSMUSG00000026442	neurofascin [Source:MGI Symbol;Acc:MGI:104753]	-	gene	overlapping	0	5.2337e-06	0.00125227	12.9893	60.187	54.9627	69.5471	61.3749
Chr1:133076730-133084608	1	133076730	133084608		Pik3c2b	ENSMUSG00000026447	phosphatidylinositol-4-phosphate 3-kinase catalytic subunit type 2 beta [Source:MGI Symbol;Acc:MGI:2685045]	+	gene	overlapping	0	0.00139803	0.0386283	-4.61511	60.6286	49.965	54.3023	49.5812
Chr1:133139497-133149108	1	133139497	133149108		Ppp1r15b	ENSMUSG00000046062	protein phosphatase 1, regulatory subunit 15B [Source:MGI Symbol;Acc:MGI:2444211]	+	gene	overlapping	0	3.03928e-07	0.000153264	-19.9791	56.831	56.3071	54.4582	36.4341
Chr1:133226347-133232138	1	133226347	133232138		Plekha6	ENSMUSG00000041757	pleckstrin homology domain containing, family A member 6 [Source:MGI Symbol;Acc:MGI:2388662]	+	gene	overlapping	0	0.000340848	0.0172678	11.1926	56.4939	70.003	69.7152	70.7312
Chr1:133422845-133435571	1	133422845	133435571		Sox13	ENSMUSG00000070643	SRY (sex determining region Y)-box 13 [Source:MGI Symbol;Acc:MGI:98361]	-	gene	overlapping	0	8.39557e-09	9.44892e-06	15.2723	51.8933	47.8516	58.9069	42.6779
Chr1:133612368-133626871	1	133612368	133626871		Zc3h11a	ENSMUSG00000102976	zinc finger CCCH type containing 11A [Source:MGI Symbol;Acc:MGI:1917829]	-	gene	overlapping	0	0.00118715	0.0349578	-14.6848	47.5201	35.9198	49.539	34.1957
Chr1:134549868-134558731	1	134549868	134558731		Mgat4e	ENSMUSG00000046367	MGAT4 family, member E [Source:MGI Symbol;Acc:MGI:1918251]	-	gene	downstream	186	0.000735207	0.0265772	-11.162	51.3216	34.4326	44.0177	40.5921
Chr1:134634068-134640552	1	134634068	134640552		Kdm5b	ENSMUSG00000042207	lysine (K)-specific demethylase 5B [Source:MGI Symbol;Acc:MGI:1922855]	+	gene	overlapping	0	0.00018243	0.0119571	17.7191	74.5856	71.1646	72.6756	69.9873
Chr1:134782060-134795970	1	134782060	134795970		Ppp1r12b	ENSMUSG00000073557	protein phosphatase 1, regulatory subunit 12B [Source:MGI Symbol;Acc:MGI:1916417]	-	gene	overlapping	0	0.000762797	0.0271619	25.2239	34.3386	44.7744	22.3781	44.0724
Chr1:135370281-135377247	1	135370281	135377247		Shisa4	ENSMUSG00000041889	shisa family member 4 [Source:MGI Symbol;Acc:MGI:1924802]	-	gene	overlapping	0	8.00975e-06	0.00169557	-12.2393	35.8965	45.7446	36.1164	31.7302
Chr1:135397421-135409138	1	135397421	135409138		Ipo9	ENSMUSG00000041879	importin 9 [Source:MGI Symbol;Acc:MGI:1918944]	-	gene	overlapping	0	0.000318854	0.0165855	-20.2754	47.479	37.0424	41.0267	34.4007
Chr1:135447749-135459649	1	135447749	135459649		Nav1	ENSMUSG00000009418	neuron navigator 1 [Source:MGI Symbol;Acc:MGI:2183683]	-	gene	overlapping	0	0.000165503	0.011301	12.0069	49.3903	46.5154	54.3174	44.2819
Chr1:135532331-135542187	1	135532331	135542187		Nav1	ENSMUSG00000009418	neuron navigator 1 [Source:MGI Symbol;Acc:MGI:2183683]	-	gene	overlapping	0	0.00156901	0.0412359	-12.6695	61.1675	67.7393	58.1585	51.6581
Chr1:136076665-136091792	1	136076665	136091792		Cacna1s	ENSMUSG00000026407	calcium channel, voltage-dependent, L type, alpha 1S subunit [Source:MGI Symbol;Acc:MGI:88294]	+	gene	overlapping	0	0.00130559	0.0370441	-15.712	31.9964	48.0957	57.4523	39.7346
Chr1:136163951-136171133	1	136163951	136171133		Kif21b	ENSMUSG00000041642	kinesin family member 21B [Source:MGI Symbol;Acc:MGI:109234]	+	gene	overlapping	0	0.000448919	0.0201025	-13.1232	49.9014	29.1175	44.4641	25.6338
Chr1:136252121-136261717	1	136252121	136261717		Gm37552	ENSMUSG00000102941	predicted gene, 37552 [Source:MGI Symbol;Acc:MGI:5610780]	-	gene	overlapping	0	0.000420786	0.0195571	6.31536	58.521	58.7297	41.3897	51.0527
Chr1:136466151-136473562	1	136466151	136473562		Kif14	ENSMUSG00000041498	kinesin family member 14 [Source:MGI Symbol;Acc:MGI:1098226]	+	gene	overlapping	0	0.000617509	0.0241653	6.88286	63.9886	59.9061	47.7715	55.1976
Chr1:137925958-137949369	1	137925958	137949369		Gm4258	ENSMUSG00000098243	predicted gene 4258 [Source:MGI Symbol;Acc:MGI:3782435]	+	gene	overlapping	0	0.000178064	0.0117758	-30.8783	58.2882	39.9458	58.8024	26.9544
Chr1:138289877-138304900	1	138289877	138304900		Atp6v1g3	ENSMUSG00000026394	ATPase, H+ transporting, lysosomal V1 subunit G3 [Source:MGI Symbol;Acc:MGI:2450548]	+	gene	upstream	415	0.0018424	0.0450404	-24.9697	46.6399	24.383	33.0036	11.0831
Chr1:138580209-138596194	1	138580209	138596194		Nek7	ENSMUSG00000026393	NIMA (never in mitosis gene a)-related expressed kinase 7 [Source:MGI Symbol;Acc:MGI:1890645]	-	gene	overlapping	0	0.000827129	0.028467	17.6697	18.7371	30.6685	45.0124	36.6631
Chr1:139914258-139960761	1	139914258	139960761		Gm16332	ENSMUSG00000089991	predicted gene 16332 [Source:MGI Symbol;Acc:MGI:3840155]	-	gene	overlapping	0	0.000627729	0.0244	-6.3872	52.8394	41.8696	38.799	31.7048
Chr1:142742305-142773525	1	142742305	142773525		Gm37796	ENSMUSG00000102818	predicted gene, 37796 [Source:MGI Symbol;Acc:MGI:5611024]	+	gene	overlapping	0	0.0001864	0.012032	26.6644	43.9834	83.2549	50.2045	61.435
Chr1:143690579-143703041	1	143690579	143703041		Cdc73	ENSMUSG00000026361	cell division cycle 73, Paf1/RNA polymerase II complex component [Source:MGI Symbol;Acc:MGI:2384876]	-	gene	overlapping	0	0.000310385	0.0163057	9.9614	37.7399	32.659	31.3579	24.5339
Chr1:143770803-143786182	1	143770803	143786182		Ro60	ENSMUSG00000018199	Ro60, Y RNA binding protein [Source:MGI Symbol;Acc:MGI:106652]	-	gene	overlapping	0	0.000612847	0.0240682	6.85175	59.2845	61.343	48.8778	52.532
Chr1:146839410-146867734	1	146839410	146867734		Brinp3	ENSMUSG00000035131	bone morphogenetic protein/retinoic acid inducible neural specific 3 [Source:MGI Symbol;Acc:MGI:2443035]	+	gene	overlapping	0	0.000161284	0.0111587	-17.4033	52.474	18.3673	63.9966	31.4576
Chr1:147479528-147530467	1	147479528	147530467		Gm17867	ENSMUSG00000100380	predicted gene, 17867 [Source:MGI Symbol;Acc:MGI:5010052]	-	gene	overlapping	0	0.000340936	0.0172678	-26.4542	63.2105	45.4219	50.2028	34.5077
Chr1:150146276-150164856	1	150146276	150164856		Gm9687	ENSMUSG00000101199	predicted gene 9687 [Source:MGI Symbol;Acc:MGI:3780095]	+	gene	overlapping	0	0.00017208	0.0115484	12.3157	47.5197	53.7592	54.9342	39.9654
Chr1:150590379-150607188	1	150590379	150607188		Hmcn1	ENSMUSG00000066842	hemicentin 1 [Source:MGI Symbol;Acc:MGI:2685047]	-	gene	overlapping	0	0.000536519	0.0221909	19.8552	46.7991	67.6008	49.3048	45.804
Chr1:150679699-150691680	1	150679699	150691680		Hmcn1	ENSMUSG00000066842	hemicentin 1 [Source:MGI Symbol;Acc:MGI:2685047]	-	gene	overlapping	0	0.00140528	0.0387402	4.64461	44.6512	40.1283	51.735	53.7995
Chr1:150691679-150716479	1	150691679	150716479		Hmcn1	ENSMUSG00000066842	hemicentin 1 [Source:MGI Symbol;Acc:MGI:2685047]	-	gene	overlapping	0	0.0010297	0.0323055	-24.945	46.8582	25.1527	53.1026	35.3721
Chr1:151062733-151075906	1	151062733	151075906		Gm22756	ENSMUSG00000096851	predicted gene, 22756 [Source:MGI Symbol;Acc:MGI:5452533]	-	gene	downstream	623	0.00200691	0.0472626	-11.1517	61.9902	45.5252	49.0022	44.1591
Chr1:151341313-151354183	1	151341313	151354183		Gm10138	ENSMUSG00000100954	predicted gene 10138 [Source:MGI Symbol;Acc:MGI:3708522]	-	gene	overlapping	0	0.000635451	0.0245487	9.58344	61.6301	57.2763	53.0647	66.2752
Chr1:152572338-152583638	1	152572338	152583638		Rgl1	ENSMUSG00000026482	ral guanine nucleotide dissociation stimulator,-like 1 [Source:MGI Symbol;Acc:MGI:107484]	-	gene	overlapping	0	0.0019951	0.0470852	-9.20621	42.2414	29.8103	46.6772	32.2846
Chr1:153044667-153052216	1	153044667	153052216		Nmnat2	ENSMUSG00000042751	nicotinamide nucleotide adenylyltransferase 2 [Source:MGI Symbol;Acc:MGI:2444155]	+	gene	overlapping	0	0.00108358	0.0331814	10.3384	55.7777	65.8291	48.4093	64.0872
Chr1:153437939-153451840	1	153437939	153451840		Shcbp1l	ENSMUSG00000042708	Shc SH2-domain binding protein 1-like [Source:MGI Symbol;Acc:MGI:1919086]	+	gene	overlapping	0	3.94444e-05	0.00463378	-9.30194	42.7814	54.8279	58.9771	49.3556
Chr1:153813009-153825830	1	153813009	153825830		Rgsl1	ENSMUSG00000042641	regulator of G-protein signaling like 1 [Source:MGI Symbol;Acc:MGI:2685048]	-	gene	overlapping	0	1.38444e-05	0.00240009	-8.28089	54.298	44.1841	68.28	43.1952
Chr1:154127541-154151183	1	154127541	154151183		A830008E24Rik	ENSMUSG00000100627	RIKEN cDNA A830008E24 gene [Source:MGI Symbol;Acc:MGI:3041183]	-	gene	downstream	9590	0.000362277	0.0178858	13.1066	49.7769	70.401	71.6378	53.8246
Chr1:154496962-154520246	1	154496962	154520246		Cacna1e	ENSMUSG00000004110	calcium channel, voltage-dependent, R type, alpha 1E subunit [Source:MGI Symbol;Acc:MGI:106217]	-	gene	overlapping	0	0.00191595	0.0460045	21.9477	24.2147	59.7599	39.2523	55.9896
Chr1:155076497-155087161	1	155076497	155087161		Gm9530	ENSMUSG00000096950	predicted gene 9530 [Source:MGI Symbol;Acc:MGI:3779939]	-	gene	overlapping	0	2.13176e-05	0.00316132	18.8051	43.0845	62.6697	40.6835	43.3538
Chr1:155209870-155218360	1	155209870	155218360		BC034090	ENSMUSG00000033722	cDNA sequence BC034090 [Source:MGI Symbol;Acc:MGI:2672904]	-	gene	overlapping	0	4.83975e-05	0.00526183	8.93059	45.2769	49.6022	46.8214	26.4204
Chr1:156459090-156477897	1	156459090	156477897		Soat1	ENSMUSG00000026600	sterol O-acyltransferase 1 [Source:MGI Symbol;Acc:MGI:104665]	-	gene	overlapping	0	0.000552278	0.0225766	15.9884	44.5148	47.362	41.6926	56.861
Chr1:156927828-156947401	1	156927828	156947401		Ralgps2	ENSMUSG00000026594	Ral GEF with PH domain and SH3 binding motif 2 [Source:MGI Symbol;Acc:MGI:1925505]	-	gene	overlapping	0	0.000796978	0.0277999	7.66884	42.3602	39.9543	38.9582	26.5776
Chr1:157994165-158025961	1	157994165	158025961		Gm38256	ENSMUSG00000102789	predicted gene, 38256 [Source:MGI Symbol;Acc:MGI:5611484]	+	gene	overlapping	0	0.000148504	0.0106762	30.0595	51.9737	73.5189	55.3257	78.1457
Chr1:158635101-158661973	1	158635101	158661973		Astn1	ENSMUSG00000026587	astrotactin 1 [Source:MGI Symbol;Acc:MGI:1098567]	+	gene	overlapping	0	0.000575967	0.0231672	23.651	48.5106	71.58	50.5788	59.9537
Chr1:158720038-158756167	1	158720038	158756167		Pappa2	ENSMUSG00000073530	pappalysin 2 [Source:MGI Symbol;Acc:MGI:3051647]	-	gene	overlapping	0	3.90864e-06	0.00101569	34.0568	52.411	76.5442	47.6344	63.4439
Chr1:159569275-159588215	1	159569275	159588215		Tnr	ENSMUSG00000015829	tenascin R [Source:MGI Symbol;Acc:MGI:99516]	+	gene	overlapping	0	0.00210777	0.0487272	-13.4622	58.4198	52.3028	68.3562	74.9764
Chr1:159772343-159791101	1	159772343	159791101		Tnr	ENSMUSG00000015829	tenascin R [Source:MGI Symbol;Acc:MGI:99516]	+	gene	overlapping	0	0.000148268	0.0106718	-25.5994	40.3403	33.5165	48.5057	30.7292
Chr1:161064493-161086615	1	161064493	161086615		Dars2	ENSMUSG00000026709	aspartyl-tRNA synthetase 2 (mitochondrial) [Source:MGI Symbol;Acc:MGI:2442510]	-	gene	overlapping	0	0.000215818	0.0131808	-12.6329	58.6057	60.0338	46.5763	62.6991
Chr1:161395585-161426767	1	161395585	161426767		Tnfsf4	ENSMUSG00000026700	tumor necrosis factor (ligand) superfamily, member 4 [Source:MGI Symbol;Acc:MGI:104511]	+	gene	overlapping	0	0.000833751	0.0285895	-10.5616	68.5145	65.5387	57.1984	55.4641
Chr1:162194901-162214193	1	162194901	162214193		Dnm3	ENSMUSG00000040265	dynamin 3 [Source:MGI Symbol;Acc:MGI:1341299]	-	gene	overlapping	0	0.000306534	0.0161942	22.1734	42.387	63.4677	46.9341	57.3617
Chr1:162214550-162236626	1	162214550	162236626		Dnm3	ENSMUSG00000040265	dynamin 3 [Source:MGI Symbol;Acc:MGI:1341299]	-	gene	overlapping	0	0.0010864	0.0332251	19.4225	50.3714	62.6814	44.9549	54.7641
Chr1:162399566-162426169	1	162399566	162426169		Dnm3	ENSMUSG00000040265	dynamin 3 [Source:MGI Symbol;Acc:MGI:1341299]	-	gene	overlapping	0	0.00171454	0.0432208	12.5188	48.6541	57.5355	45.7821	42.8269
Chr1:162587754-162610580	1	162587754	162610580		Vamp4	ENSMUSG00000026696	vesicle-associated membrane protein 4 [Source:MGI Symbol;Acc:MGI:1858730]	+	gene	overlapping	0	0.000977295	0.0313061	24.4372	45.5549	63.9331	56.7081	80.1856
Chr1:164134246-164145117	1	164134246	164145117		Selp	ENSMUSG00000026580	selectin, platelet [Source:MGI Symbol;Acc:MGI:98280]	+	gene	overlapping	0	0.00127248	0.0363705	5.1748	43.6783	45.3044	38.2556	64.7121
Chr1:164582518-164599852	1	164582518	164599852		D630023O14Rik	ENSMUSG00000102389	RIKEN cDNA D630023O14 gene [Source:MGI Symbol;Acc:MGI:2444249]	+	gene	upstream	3965	0.000603956	0.0238849	27.4708	54.9708	80.4757	44.3936	71.9785
Chr1:164933912-164947955	1	164933912	164947955		Gm20743	ENSMUSG00000104117	predicted gene, 20743 [Source:MGI Symbol;Acc:MGI:5434099]	+	gene	overlapping	0	0.000686679	0.0256481	12.2491	56.5322	41.7047	37.89	44.0581
Chr1:165071369-165085245	1	165071369	165085245		4930568G15Rik	ENSMUSG00000102408	RIKEN cDNA 4930568G15 gene [Source:MGI Symbol;Acc:MGI:1923107]	-	gene	overlapping	0	3.23723e-05	0.00408472	22.4861	57.5021	56.8812	37.857	68.444
Chr1:165617447-165631406	1	165617447	165631406		Mpzl1	ENSMUSG00000026566	myelin protein zero-like 1 [Source:MGI Symbol;Acc:MGI:1915731]	-	gene	overlapping	0	3.77333e-08	3.12873e-05	-18.8885	33.3333	39.9723	35.3216	20.8152
Chr1:166088793-166100583	1	166088793	166100583		Gm37923	ENSMUSG00000102484	predicted gene, 37923 [Source:MGI Symbol;Acc:MGI:5611151]	+	gene	overlapping	0	0.000317182	0.0165482	7.65868	52.5069	40.7199	46.3551	42.0197
Chr1:166156024-166169859	1	166156024	166169859		Gpa33	ENSMUSG00000000544	glycoprotein A33 (transmembrane) [Source:MGI Symbol;Acc:MGI:1891703]	+	gene	overlapping	0	0.000427237	0.0196526	-7.23141	48.6522	53.9088	48.6999	55.9808
Chr1:166379025-166390803	1	166379025	166390803		Gm15853	ENSMUSG00000103400	predicted gene 15853 [Source:MGI Symbol;Acc:MGI:3801970]	-	gene	overlapping	0	1.21152e-06	0.000434975	12.4755	60.6248	44.6337	61.4362	51.2329
Chr1:166401091-166410433	1	166401091	166410433		Pogk	ENSMUSG00000040596	pogo transposable element with KRAB domain [Source:MGI Symbol;Acc:MGI:1918842]	-	gene	overlapping	0	0.000575526	0.0231648	6.41015	45.6307	44.0608	35.879	41.1353
Chr1:166410497-166440279	1	166410497	166440279		Gm16418	ENSMUSG00000084093	predicted pseudogene 16418 [Source:MGI Symbol;Acc:MGI:3644548]	-	gene	overlapping	0	7.43258e-05	0.00699741	14.0409	58.7537	75.5274	50.2071	75.4527
Chr1:167082111-167093752	1	167082111	167093752		Fam78b	ENSMUSG00000060568	family with sequence similarity 78, member B [Source:MGI Symbol;Acc:MGI:2443050]	+	gene	overlapping	0	0.00165011	0.0423303	18.2279	33.7653	57.297	31.4274	33.9458
Chr1:167592856-167601290	1	167592856	167601290		Rxrg	ENSMUSG00000015843	retinoid X receptor gamma [Source:MGI Symbol;Acc:MGI:98216]	+	gene	overlapping	0	0.00198311	0.0470468	11.148	68.4564	61.3118	63.2611	64.7119
Chr1:168143189-168156241	1	168143189	168156241		Pbx1	ENSMUSG00000052534	pre B cell leukemia homeobox 1 [Source:MGI Symbol;Acc:MGI:97495]	-	gene	overlapping	0	0.000150249	0.0107679	-25.3038	71.428	67.7198	81.6949	54.8191
Chr1:169440724-169459119	1	169440724	169459119		Gm5265	ENSMUSG00000058622	predicted pseudogene 5265 [Source:MGI Symbol;Acc:MGI:3643416]	-	gene	overlapping	0	0.00178244	0.0441978	-20.9498	54.9432	47.1139	58.768	44.0837
Chr1:169954012-169961807	1	169954012	169961807		Hsd17b7	ENSMUSG00000026675	hydroxysteroid (17-beta) dehydrogenase 7 [Source:MGI Symbol;Acc:MGI:1330808]	-	gene	overlapping	0	5.91659e-08	4.37802e-05	7.69837	33.9983	40.2136	47.8669	50.2269
Chr1:170017552-170030154	1	170017552	170030154		Ddr2	ENSMUSG00000026674	discoidin domain receptor family, member 2 [Source:MGI Symbol;Acc:MGI:1345277]	-	gene	overlapping	0	1.33878e-06	0.000465516	13.197	32.8403	41.3383	20.5504	33.7645
Chr1:170299800-170310955	1	170299800	170310955		Gm7694	ENSMUSG00000102752	predicted gene 7694 [Source:MGI Symbol;Acc:MGI:3649135]	-	gene	overlapping	0	0.00209972	0.0485995	-8.89119	42.0068	41.4047	36.6912	41.0242
Chr1:170511758-170520160	1	170511758	170520160		Nos1ap	ENSMUSG00000038473	nitric oxide synthase 1 (neuronal) adaptor protein [Source:MGI Symbol;Acc:MGI:1917979]	-	gene	overlapping	0	0.00126146	0.0361427	-11.238	44.2134	29.4005	42.515	19.5072
Chr1:170586207-170594233	1	170586207	170594233		Nos1ap	ENSMUSG00000038473	nitric oxide synthase 1 (neuronal) adaptor protein [Source:MGI Symbol;Acc:MGI:1917979]	-	gene	overlapping	0	2.07933e-08	1.88308e-05	12.4981	33.9553	45.8094	39.7631	45.0744
Chr1:170914495-170926133	1	170914495	170926133		Fcrla	ENSMUSG00000038421	Fc receptor-like A [Source:MGI Symbol;Acc:MGI:2138647]	-	gene	overlapping	0	5.68475e-05	0.00588117	-10.6105	47.1476	28.8176	61.4833	36.9889
Chr1:171013823-171025765	1	171013823	171025765		Fcgr4	ENSMUSG00000059089	Fc receptor, IgG, low affinity IV [Source:MGI Symbol;Acc:MGI:2179523]	+	gene	overlapping	0	0.000447431	0.0200728	7.2621	49.9626	58.6297	62.0149	68.5969
Chr1:171074530-171107028	1	171074530	171107028		Gm27844	ENSMUSG00000098965	predicted gene, 27844 [Source:MGI Symbol;Acc:MGI:5531226]	-	gene	overlapping	0	1.98664e-05	0.0030249	-7.7192	41.629	41.598	24.7107	40.6009
Chr1:171143024-171156299	1	171143024	171156299		Sdhc	ENSMUSG00000058076	succinate dehydrogenase complex, subunit C, integral membrane protein [Source:MGI Symbol;Acc:MGI:1913302]	-	gene	overlapping	0	0.00184821	0.0451006	7.80381	27.5201	34.6345	47.2991	51.7169
Chr1:171156255-171168205	1	171156255	171168205		Mpz	ENSMUSG00000056569	myelin protein zero [Source:MGI Symbol;Acc:MGI:103177]	+	gene	overlapping	0	2.87352e-05	0.00379032	7.97878	32.4907	42.2501	46.404	44.8791
Chr1:171279223-171285708	1	171279223	171285708		Ppox	ENSMUSG00000062729	protoporphyrinogen oxidase [Source:MGI Symbol;Acc:MGI:104968]	-	gene	overlapping	0	4.07738e-06	0.00104609	13.2938	43.2155	48.8622	39.1519	53.4662
Chr1:171995375-172007981	1	171995375	172007981		Vangl2	ENSMUSG00000026556	VANGL planar cell polarity 2 [Source:MGI Symbol;Acc:MGI:2135272]	-	gene	overlapping	0	0.000869437	0.0292971	-19.627	58.2525	38.1983	60.0138	43.953
Chr1:172007946-172019209	1	172007946	172019209		Vangl2	ENSMUSG00000026556	VANGL planar cell polarity 2 [Source:MGI Symbol;Acc:MGI:2135272]	-	gene	overlapping	0	0.000351197	0.0175531	-8.78106	41.3071	47.0858	46.3758	44.6047
Chr1:172365865-172377025	1	172365865	172377025		Kcnj10	ENSMUSG00000044708	potassium inwardly-rectifying channel, subfamily J, member 10 [Source:MGI Symbol;Acc:MGI:1194504]	+	gene	overlapping	0	0.00162652	0.0420322	6.94985	51.2102	58.4078	46.4839	45.0055
Chr1:172489026-172497784	1	172489026	172497784		Igsf9	ENSMUSG00000037995	immunoglobulin superfamily, member 9 [Source:MGI Symbol;Acc:MGI:2135283]	+	gene	overlapping	0	8.30849e-07	0.000330343	11.2623	46.9017	51.3856	48.2612	51.5581
Chr1:173096374-173132728	1	173096374	173132728		Olfr1409-ps1	ENSMUSG00000103338	olfactory receptor 1409, pseudogene 1 [Source:MGI Symbol;Acc:MGI:3031243]	-	gene	overlapping	0	0.000140684	0.0103469	23.0668	40.5678	78.8791	53.0321	54.172
Chr1:175336384-175371756	1	175336384	175371756		Rgs7	ENSMUSG00000026527	regulator of G protein signaling 7 [Source:MGI Symbol;Acc:MGI:1346089]	-	gene	overlapping	0	1.67927e-05	0.00274273	28.1412	35.502	47.3411	13.8028	38.4534
Chr1:177756404-177781212	1	177756404	177781212		Adss	ENSMUSG00000015961	adenylosuccinate synthetase, non muscle [Source:MGI Symbol;Acc:MGI:87948]	-	gene	overlapping	0	0.000183027	0.0119571	19.4223	29.4295	25.5134	44.403	20.7871
Chr1:177848242-177895352	1	177848242	177895352		Catspere1	ENSMUSG00000102483	cation channel sperm associated auxiliary subunit epsilon 1 [Source:MGI Symbol;Acc:MGI:3647531]	+	gene	overlapping	0	0.00219943	0.0497921	-14.4238	61.1273	36.8122	54.1549	43.6907
Chr1:177976277-177998549	1	177976277	177998549		Catspere2	ENSMUSG00000091476	cation channel sperm associated auxiliary subunit epsilon 2 [Source:MGI Symbol;Acc:MGI:5589632]	+	gene	overlapping	0	3.70032e-05	0.00447291	20.996	41.0272	46.9504	35.7527	50.7143
Chr1:178266628-178287726	1	178266628	178287726		Gm8023	ENSMUSG00000103958	predicted gene 8023 [Source:MGI Symbol;Acc:MGI:3647988]	+	gene	overlapping	0	0.00126727	0.036279	-12.7593	48.0678	25.7187	42.4356	33.1937
Chr1:178752333-178773221	1	178752333	178773221		Kif26b	ENSMUSG00000026494	kinesin family member 26B [Source:MGI Symbol;Acc:MGI:2447076]	+	gene	overlapping	0	0.000360819	0.0178462	20.7253	44.6535	62.5048	61.7666	64.2367
Chr1:180503130-180513866	1	180503130	180513866		Gm37267	ENSMUSG00000102608	predicted gene, 37267 [Source:MGI Symbol;Acc:MGI:5610495]	-	gene	overlapping	0	7.27629e-07	0.000299322	9.67374	40.7874	47.8928	32.5254	51.1884
Chr1:180772578-180783374	1	180772578	180783374		Gm38293	ENSMUSG00000103156	predicted gene, 38293 [Source:MGI Symbol;Acc:MGI:5611521]	-	gene	downstream	3922	0.00181438	0.0446719	6.43319	50.4147	54.4577	45.7964	45.5631
Chr1:181255905-181277959	1	181255905	181277959		Gm8146	ENSMUSG00000103260	predicted gene 8146 [Source:MGI Symbol;Acc:MGI:3644273]	+	gene	downstream	4087	0.00146902	0.0397658	-9.76489	43.3503	41.3152	40.4671	52.6237
Chr1:181809836-181827690	1	181809836	181827690		Dnah14	ENSMUSG00000047369	dynein, axonemal, heavy chain 14 [Source:MGI Symbol;Acc:MGI:2444525]	+	gene	overlapping	0	6.07481e-06	0.0014053	12.5722	36.7119	49.0976	23.5696	37.392
Chr1:181827753-181839749	1	181827753	181839749		Lbr	ENSMUSG00000004880	lamin B receptor [Source:MGI Symbol;Acc:MGI:2138281]	-	gene	overlapping	0	8.21796e-05	0.0074983	14.7143	31.0133	41.3595	43.4806	53.1255
Chr1:182546733-182562348	1	182546733	182562348		Gm8197	ENSMUSG00000103878	predicted gene 8197 [Source:MGI Symbol;Acc:MGI:3643349]	+	gene	overlapping	0	0.001562	0.041229	-8.54189	46.0438	47.056	53.3369	46.827
Chr1:183089402-183106733	1	183089402	183106733		Disp1	ENSMUSG00000030768	dispatched RND transporter family member 1 [Source:MGI Symbol;Acc:MGI:1916147]	-	gene	overlapping	0	2.52127e-08	2.20117e-05	19.5035	36.3435	51.1866	36.9307	42.549
Chr1:183106894-183123986	1	183106894	183123986		Disp1	ENSMUSG00000030768	dispatched RND transporter family member 1 [Source:MGI Symbol;Acc:MGI:1916147]	-	gene	overlapping	0	0.000479773	0.0208905	11.0771	44.4322	41.0017	39.4243	45.0252
Chr1:183378673-183392408	1	183378673	183392408		Taf1a	ENSMUSG00000072258	TATA-box binding protein associated factor, RNA polymerase I, A [Source:MGI Symbol;Acc:MGI:109578]	+	gene	overlapping	0	4.33674e-05	0.00491388	16.3684	56.5892	66.9266	56.0781	70.5814
Chr1:183438921-183505929	1	183438921	183505929		Hhipl2	ENSMUSG00000053461	hedgehog interacting protein-like 2 [Source:MGI Symbol;Acc:MGI:1926022]	+	gene	upstream	2113	0.00141481	0.0389058	9.58873	50.8585	68.9782	57.0875	57.1425
Chr1:184505845-184531599	1	184505845	184531599		1700112H15Rik	ENSMUSG00000101574	RIKEN cDNA 1700112H15 gene [Source:MGI Symbol;Acc:MGI:1920840]	-	gene	overlapping	0	9.73929e-05	0.00833492	15.4913	51.2398	60.9016	45.8003	54.6054
Chr1:184733829-184748075	1	184733829	184748075		Gm34342	ENSMUSG00000102158	predicted gene, 34342 [Source:MGI Symbol;Acc:MGI:5593501]	+	gene	overlapping	0	0.00176853	0.0439338	7.03809	46.8964	50.5685	48.712	42.4634
Chr1:184910385-184935034	1	184910385	184935034		Mark1	ENSMUSG00000026620	MAP/microtubule affinity regulating kinase 1 [Source:MGI Symbol;Acc:MGI:2664902]	-	gene	overlapping	0	9.9826e-11	2.00056e-07	17.2648	49.5019	43.0629	34.6341	60.4031
Chr1:187735645-187751413	1	187735645	187751413		Esrrg	ENSMUSG00000026610	estrogen-related receptor gamma [Source:MGI Symbol;Acc:MGI:1347056]	+	gene	overlapping	0	0.00200191	0.0471999	-14.2005	73.6584	56.8493	58.7199	70.5765
Chr1:189063457-189082003	1	189063457	189082003		Gm37178	ENSMUSG00000103370	predicted gene, 37178 [Source:MGI Symbol;Acc:MGI:5610406]	+	gene	overlapping	0	0.00165071	0.0423303	15.8643	42.8974	53.0396	38.6807	49.8477
Chr1:189323250-189343881	1	189323250	189343881		Kcnk2	ENSMUSG00000037624	potassium channel, subfamily K, member 2 [Source:MGI Symbol;Acc:MGI:109366]	-	gene	overlapping	0	0.000805191	0.0279655	8.49322	51.2475	38.3122	46.7903	53.0854
Chr1:189873629-189886117	1	189873629	189886117		Ptpn14	ENSMUSG00000026604	protein tyrosine phosphatase, non-receptor type 14 [Source:MGI Symbol;Acc:MGI:102467]	+	gene	overlapping	0	0.000662339	0.0251335	-10.7033	69.4853	38.321	49.1294	53.3868
Chr1:189916169-189931090	1	189916169	189931090		Smyd2	ENSMUSG00000026603	SET and MYND domain containing 2 [Source:MGI Symbol;Acc:MGI:1915889]	-	gene	overlapping	0	0.00220053	0.0497974	13.9787	49.661	59.1094	50.5135	49.3652
Chr1:190885536-190899872	1	190885536	190899872		Rps6kc1	ENSMUSG00000089872	ribosomal protein S6 kinase polypeptide 1 [Source:MGI Symbol;Acc:MGI:2443419]	-	gene	overlapping	0	0.00151166	0.0403529	-7.80743	40.1062	40.0452	44.1211	20.9191
Chr1:190948473-190955385	1	190948473	190955385		Vash2	ENSMUSG00000037568	vasohibin 2 [Source:MGI Symbol;Acc:MGI:2444826]	-	gene	overlapping	0	7.83233e-05	0.00726036	-8.96205	36.1727	43.8952	40.0042	45.6629
Chr1:191335978-191342975	1	191335978	191342975		Pacc1	ENSMUSG00000026627	proton activated chloride channel 1 [Source:MGI Symbol;Acc:MGI:1914200]	+	gene	overlapping	0	0.000329261	0.0169022	-7.38464	49.5974	57.6252	54.4505	60.0207
Chr1:191362578-191378360	1	191362578	191378360		Ppp2r5a	ENSMUSG00000026626	protein phosphatase 2, regulatory subunit B', alpha [Source:MGI Symbol;Acc:MGI:2388479]	-	gene	overlapping	0	0.000664185	0.0251642	-22.6211	47.749	30.8843	49.9695	29.991
Chr1:191955908-191970227	1	191955908	191970227		Rd3	ENSMUSG00000049353	retinal degeneration 3 [Source:MGI Symbol;Acc:MGI:1921273]	+	gene	downstream	7143	0.00155055	0.0410337	22.3822	71.7293	60.8299	45.4222	52.3973
Chr1:191980061-191991325	1	191980061	191991325		Rd3	ENSMUSG00000049353	retinal degeneration 3 [Source:MGI Symbol;Acc:MGI:1921273]	+	gene	overlapping	0	0.000141696	0.0103899	-11.7701	59.4526	52.3424	62.161	47.6117
Chr1:192193862-192216429	1	192193862	192216429		Kcnh1	ENSMUSG00000058248	potassium voltage-gated channel, subfamily H (eag-related), member 1 [Source:MGI Symbol;Acc:MGI:1341721]	+	gene	overlapping	0	0.000486863	0.0210332	22.5734	48.3407	53.0498	45.8652	67.4134
Chr1:192246042-192265883	1	192246042	192265883		Kcnh1	ENSMUSG00000058248	potassium voltage-gated channel, subfamily H (eag-related), member 1 [Source:MGI Symbol;Acc:MGI:1341721]	+	gene	overlapping	0	1.74011e-05	0.00280434	8.77994	50.6882	55.7363	52.8162	60.365
Chr1:193151029-193162064	1	193151029	193162064		Irf6	ENSMUSG00000026638	interferon regulatory factor 6 [Source:MGI Symbol;Acc:MGI:1859211]	+	gene	overlapping	0	0.00073095	0.026534	-6.9581	57.3497	47.6792	64.0938	50.8781
Chr1:193204792-193224034	1	193204792	193224034		4930570N18Rik	ENSMUSG00000089683	RIKEN cDNA 4930570N18 gene [Source:MGI Symbol;Acc:MGI:1925300]	+	gene	overlapping	0	0.000839974	0.0286746	-17.6188	42.6909	30.2332	55.6963	54.235
Chr1:193460142-193480787	1	193460142	193480787		Gm38022	ENSMUSG00000102648	predicted gene, 38022 [Source:MGI Symbol;Acc:MGI:5611250]	+	gene	overlapping	0	0.00121793	0.0354604	-9.98448	45.4782	30.8178	56.724	45.5457
Chr1:195258187-195281495	1	195258187	195281495		Gm38046	ENSMUSG00000104297	predicted gene, 38046 [Source:MGI Symbol;Acc:MGI:5611274]	-	gene	overlapping	0	7.70691e-05	0.00720536	-8.1429	52.241	38.3448	41.1025	47.7944
Chr1:195313067-195340809	1	195313067	195340809		Gm38194	ENSMUSG00000102307	predicted gene, 38194 [Source:MGI Symbol;Acc:MGI:5611422]	+	gene	overlapping	0	0.000621505	0.0242591	-13.725	56.258	40.9539	61.619	31.7116
Chr2:3075408-3099041	2	3075408	3099041		Gm27306	ENSMUSG00000099154	predicted gene, 27306 [Source:MGI Symbol;Acc:MGI:5530688]	+	gene	upstream	195	0.000156288	0.0109703	-14.5705	42.9261	39.9501	59.9935	51.2228
Chr2:3233364-3252962	2	3233364	3252962		Fam171a1	ENSMUSG00000050530	family with sequence similarity 171, member A1 [Source:MGI Symbol;Acc:MGI:2442917]	+	gene	upstream	5558	0.000950328	0.030732	-26.0231	56.3207	62.1711	50.7818	37.1029
Chr2:3840308-3878019	2	3840308	3878019		Gm13180	ENSMUSG00000085656	predicted gene 13180 [Source:MGI Symbol;Acc:MGI:3650463]	+	gene	overlapping	0	5.80396e-08	4.32103e-05	-19.4563	54.5856	49.2986	40.9091	38.3038
Chr2:4119179-4142492	2	4119179	4142492		Frmd4a	ENSMUSG00000026657	FERM domain containing 4A [Source:MGI Symbol;Acc:MGI:1919850]	+	gene	overlapping	0	0.000153434	0.010865	-27.1286	55.883	36.4469	51.3139	47.7872
Chr2:4220740-4236214	2	4220740	4236214		Frmd4a	ENSMUSG00000026657	FERM domain containing 4A [Source:MGI Symbol;Acc:MGI:1919850]	+	gene	overlapping	0	0.000604567	0.0238849	-23.0077	51.1803	33.3333	59.7188	44.3188
Chr2:4236403-4253228	2	4236403	4253228		Frmd4a	ENSMUSG00000026657	FERM domain containing 4A [Source:MGI Symbol;Acc:MGI:1919850]	+	gene	overlapping	0	0.000648522	0.024882	-15.3503	40.7803	33.6089	60.6753	42.2728
Chr2:4537837-4550647	2	4537837	4550647		Frmd4a	ENSMUSG00000026657	FERM domain containing 4A [Source:MGI Symbol;Acc:MGI:1919850]	+	gene	overlapping	0	1.74824e-05	0.00280938	13.675	42.6772	45.9742	52.8903	59.8377
Chr2:5353660-5365016	2	5353660	5365016		Camk1d	ENSMUSG00000039145	calcium/calmodulin-dependent protein kinase ID [Source:MGI Symbol;Acc:MGI:2442190]	-	gene	overlapping	0	0.00174773	0.0437611	-18.7522	61.4483	36.6332	39.3078	43.8698
Chr2:5714932-5730431	2	5714932	5730431		Camk1d	ENSMUSG00000039145	calcium/calmodulin-dependent protein kinase ID [Source:MGI Symbol;Acc:MGI:2442190]	-	gene	downstream	417	1.75939e-06	0.000571167	19.3298	43.1402	45.1296	48.7331	46.6966
Chr2:6121705-6133364	2	6121705	6133364		Proser2	ENSMUSG00000045319	proline and serine rich 2 [Source:MGI Symbol;Acc:MGI:2442238]	-	gene	overlapping	0	0.000507644	0.0215023	14.7621	33.5588	50.9016	57.1482	30.2035
Chr2:6295589-6314898	2	6295589	6314898		A230108P19Rik	ENSMUSG00000087125	RIKEN cDNA A230108P19 gene [Source:MGI Symbol;Acc:MGI:2443444]	+	gene	overlapping	0	0.00214548	0.049181	24.1063	56.0411	72.9769	57.6923	74.6451
Chr2:7439808-7471296	2	7439808	7471296		Celf2	ENSMUSG00000002107	CUGBP, Elav-like family member 2 [Source:MGI Symbol;Acc:MGI:1338822]	-	gene	overlapping	0	1.84214e-05	0.00289196	20.0469	49.9433	57.8972	51.9284	54.9375
Chr2:10425652-10435559	2	10425652	10435559		Sfmbt2	ENSMUSG00000061186	Scm-like with four mbt domains 2 [Source:MGI Symbol;Acc:MGI:2447794]	+	gene	overlapping	0	0.00165084	0.0423303	-14.9799	70.6069	51.2195	71.5117	49.7982
Chr2:11549940-11560133	2	11549940	11560133		Pfkfb3	ENSMUSG00000026773	6-phosphofructo-2-kinase/fructose-2,6- biphosphatase 3 [Source:MGI Symbol;Acc:MGI:2181202]	-	gene	overlapping	0	0.000237569	0.0139814	8.64552	55.7271	47.6734	54.442	56.3343
Chr2:11861136-11891500	2	11861136	11891500		Gm34768	ENSMUSG00000103542	predicted gene, 34768 [Source:MGI Symbol;Acc:MGI:5593927]	+	gene	downstream	8582	0.00104313	0.0325082	-18.3806	53.2597	49.0775	67.1084	56.3066
Chr2:13781206-13799982	2	13781206	13799982		St8sia6	ENSMUSG00000003418	ST8 alpha-N-acetyl-neuraminide alpha-2,8- sialyltransferase 6 [Source:MGI Symbol;Acc:MGI:2386797]	-	gene	overlapping	0	0.000388576	0.0186383	9.38172	47.1553	37.8155	47.5695	48.3601
Chr2:15895408-15914590	2	15895408	15914590		Malrd1	ENSMUSG00000075520	MAM and LDL receptor class A domain containing 1 [Source:MGI Symbol;Acc:MGI:1928271]	+	gene	overlapping	0	0.000647874	0.0248727	-26.2879	74.4413	47.6143	61.2402	60.9361
Chr2:16509546-16533910	2	16509546	16533910		Plxdc2	ENSMUSG00000026748	plexin domain containing 2 [Source:MGI Symbol;Acc:MGI:1914698]	+	gene	overlapping	0	0.00105598	0.032682	-22.8489	76.1828	57.2115	72.0068	62.7524
Chr2:17517023-17533737	2	17517023	17533737		Nebl	ENSMUSG00000053702	nebulette [Source:MGI Symbol;Acc:MGI:1921353]	-	gene	overlapping	0	0.00042696	0.0196526	-9.63804	49.0678	40.936	53.5948	54.6738
Chr2:18631864-18647004	2	18631864	18647004		Gm13355	ENSMUSG00000082943	predicted gene 13355 [Source:MGI Symbol;Acc:MGI:3650085]	-	gene	overlapping	0	0.00192381	0.0461475	6.82914	34.0295	32.8877	39.1572	52.2219
Chr2:19563862-19592253	2	19563862	19592253		4921504E06Rik	ENSMUSG00000026734	RIKEN cDNA 4921504E06 gene [Source:MGI Symbol;Acc:MGI:1918087]	-	gene	downstream	9948	0.000896884	0.0297783	-24.8118	76.6333	32.8841	46.2094	40.228
Chr2:20435810-20448383	2	20435810	20448383		Etl4	ENSMUSG00000036617	enhancer trap locus 4 [Source:MGI Symbol;Acc:MGI:95454]	+	gene	overlapping	0	0.000326018	0.0168182	22.7552	30.6852	47.2198	41.8691	49.3896
Chr2:20549963-20563197	2	20549963	20563197		Etl4	ENSMUSG00000036617	enhancer trap locus 4 [Source:MGI Symbol;Acc:MGI:95454]	+	gene	overlapping	0	4.78918e-06	0.00117648	11.9976	43.2904	56.2003	39.2077	61.8946
Chr2:21323774-21342702	2	21323774	21342702		Gm13327	ENSMUSG00000085680	predicted gene 13327 [Source:MGI Symbol;Acc:MGI:3651762]	-	gene	overlapping	0	0.00107804	0.0330948	-21.6077	60.8594	37.4505	45.4452	35.4293
Chr2:21404140-21421416	2	21404140	21421416		Gpr158	ENSMUSG00000045967	G protein-coupled receptor 158 [Source:MGI Symbol;Acc:MGI:2441697]	+	gene	overlapping	0	0.000466406	0.0205864	13.0711	59.1841	55.7287	41.751	71.4605
Chr2:22744862-22763920	2	22744862	22763920		1700092C17Rik	ENSMUSG00000085353	RIKEN cDNA 1700092C17 gene [Source:MGI Symbol;Acc:MGI:1921545]	+	gene	overlapping	0	4.21177e-11	9.46502e-08	-9.73864	63.7879	41.4204	62.7646	51.6889
Chr2:23028537-23050526	2	23028537	23050526		Abi1	ENSMUSG00000058835	abl-interactor 1 [Source:MGI Symbol;Acc:MGI:104913]	-	gene	overlapping	0	0.00206702	0.0480718	10.0657	45.4355	63.4473	36.6401	46.5051
Chr2:24191664-24222541	2	24191664	24222541		Il1f9	ENSMUSG00000044103	interleukin 1 family, member 9 [Source:MGI Symbol;Acc:MGI:2449929]	+	gene	overlapping	0	0.00138975	0.0384826	26.6712	48.6085	52.554	37.2697	67.8075
Chr2:25241210-25248285	2	25241210	25248285		Cysrt1	ENSMUSG00000036731	cysteine rich tail 1 [Source:MGI Symbol;Acc:MGI:1915109]	-	gene	overlapping	0	7.3758e-05	0.00696016	9.50391	44.8813	42.1545	48.0247	53.603
Chr2:25424532-25431868	2	25424532	25431868		Fut7	ENSMUSG00000036587	fucosyltransferase 7 [Source:MGI Symbol;Acc:MGI:107692]	+	gene	overlapping	0	9.60547e-08	6.21637e-05	-14.2634	56.44	50.7634	55.1996	45.9175
Chr2:25562089-25569729	2	25562089	25569729		Mamdc4	ENSMUSG00000026941	MAM domain containing 4 [Source:MGI Symbol;Acc:MGI:2685841]	-	gene	overlapping	0	0.000227642	0.0136352	9.59181	51.8033	64.4702	49.2341	57.5365
Chr2:25594760-25610208	2	25594760	25610208		Rabl6	ENSMUSG00000015087	RAB, member RAS oncogene family-like 6 [Source:MGI Symbol;Acc:MGI:2442633]	-	gene	overlapping	0	0.00060296	0.0238809	12.2211	38.408	49.4233	41.0281	48.422
Chr2:26384718-26391479	2	26384718	26391479		Gm13563	ENSMUSG00000085767	predicted gene 13563 [Source:MGI Symbol;Acc:MGI:3652052]	+	gene	overlapping	0	0.0010828	0.0331814	-8.08501	40.9383	29.7327	39.5901	24.2229
Chr2:27018802-27026709	2	27018802	27026709		Cacfd1	ENSMUSG00000015488	calcium channel flower domain containing 1 [Source:MGI Symbol;Acc:MGI:1924317]	+	gene	overlapping	0	0.000240798	0.0140623	-12.8616	56.9443	51.0237	68.1222	53.3959
Chr2:27510174-27518500	2	27510174	27518500		Wdr5	ENSMUSG00000026917	WD repeat domain 5 [Source:MGI Symbol;Acc:MGI:2155884]	+	gene	overlapping	0	1.80055e-10	3.31063e-07	-11.6149	58.1533	48.5123	46.3812	38.6612
Chr2:27535784-27547433	2	27535784	27547433		Wdr5	ENSMUSG00000026917	WD repeat domain 5 [Source:MGI Symbol;Acc:MGI:2155884]	+	gene	overlapping	0	0.000127987	0.00976833	-13.3038	61.0491	61.4935	61.3619	66.1554
Chr2:28000491-28006870	2	28000491	28006870		Col5a1	ENSMUSG00000026837	collagen, type V, alpha 1 [Source:MGI Symbol;Acc:MGI:88457]	+	gene	overlapping	0	0.000696809	0.0258593	11.174	49.2151	57.1777	54.9041	55.7939
Chr2:28453455-28465181	2	28453455	28465181		Ppp1r26	ENSMUSG00000035829	protein phosphatase 1, regulatory subunit 26 [Source:MGI Symbol;Acc:MGI:2685193]	+	gene	overlapping	0	0.000919084	0.0302459	7.09361	52.0635	50.7083	44.6594	48.894
Chr2:28911634-28918096	2	28911634	28918096		Barhl1	ENSMUSG00000026805	BarH like homeobox 1 [Source:MGI Symbol;Acc:MGI:1859288]	-	gene	overlapping	0	0.000618621	0.0241776	-9.16953	49.207	47.0373	41.8599	42.1441
Chr2:28977932-28985371	2	28977932	28985371		Cfap77	ENSMUSG00000079502	cilia and flagella associated protein 77 [Source:MGI Symbol;Acc:MGI:2685669]	-	gene	overlapping	0	0.000428902	0.0197004	-8.08357	53.643	40.1375	49.2855	49.6233
Chr2:29008855-29016220	2	29008855	29016220		Cfap77	ENSMUSG00000079502	cilia and flagella associated protein 77 [Source:MGI Symbol;Acc:MGI:2685669]	-	gene	overlapping	0	0.00126161	0.0361427	9.40149	47.025	63.6658	54.061	44.8805
Chr2:29209827-29218624	2	29209827	29218624		Ntng2	ENSMUSG00000035513	netrin G2 [Source:MGI Symbol;Acc:MGI:2159341]	-	gene	overlapping	0	8.85938e-05	0.00790524	-11.1468	51.2689	57.6237	61.6662	48.6222
Chr2:29454973-29466678	2	29454973	29466678		Med27	ENSMUSG00000026799	mediator complex subunit 27 [Source:MGI Symbol;Acc:MGI:1916225]	+	gene	overlapping	0	0.00100279	0.0317646	20.9001	56.1504	65.5931	49.2839	63.4108
Chr2:29689795-29701688	2	29689795	29701688		Rapgef1	ENSMUSG00000039844	Rap guanine nucleotide exchange factor (GEF) 1 [Source:MGI Symbol;Acc:MGI:104580]	+	gene	overlapping	0	0.00199018	0.0470636	-20.6411	68.9738	43.4102	61.6221	40.5327
Chr2:29910361-29926805	2	29910361	29926805		Odf2	ENSMUSG00000026790	outer dense fiber of sperm tails 2 [Source:MGI Symbol;Acc:MGI:1098824]	+	gene	overlapping	0	0.000163802	0.0112686	-14.5014	52.7328	50.2841	55.1228	56.7842
Chr2:30248315-30256492	2	30248315	30256492		Lrrc8a	ENSMUSG00000007476	leucine rich repeat containing 8A VRAC subunit A [Source:MGI Symbol;Acc:MGI:2652847]	+	gene	overlapping	0	5.18974e-05	0.00551844	6.70145	36.9894	45.8776	45.928	50.6063
Chr2:30473896-30486887	2	30473896	30486887		Ier5l	ENSMUSG00000089762	immediate early response 5-like [Source:MGI Symbol;Acc:MGI:1919750]	-	gene	overlapping	0	6.9439e-05	0.00678473	11.1849	58.0939	62.2287	47.0214	61.5499
Chr2:30545951-30552167	2	30545951	30552167		Gm14487	ENSMUSG00000085275	predicted gene 14487 [Source:MGI Symbol;Acc:MGI:3649724]	+	gene	upstream	6929	2.79066e-07	0.000143563	-9.62252	57.5971	60.5391	58.4802	51.4547
Chr2:30651990-30660740	2	30651990	30660740		9330198N18Rik	ENSMUSG00000086405	RIKEN cDNA 9330198N18 gene [Source:MGI Symbol;Acc:MGI:1924766]	+	gene	overlapping	0	0.0020818	0.0483229	-12.3034	59.3028	49.3979	39.409	48.2381
Chr2:30670380-30684236	2	30670380	30684236		9330198N18Rik	ENSMUSG00000086405	RIKEN cDNA 9330198N18 gene [Source:MGI Symbol;Acc:MGI:1924766]	+	gene	overlapping	0	0.000387664	0.0186313	10.886	55.6968	56.1092	42.9979	44.6516
Chr2:30692025-30699426	2	30692025	30699426		9330198N18Rik	ENSMUSG00000086405	RIKEN cDNA 9330198N18 gene [Source:MGI Symbol;Acc:MGI:1924766]	+	gene	upstream	2815	0.000231002	0.0137483	-7.2511	42.5247	44.2327	48.0444	36.3935
Chr2:30718567-30725606	2	30718567	30725606		Gm14488	ENSMUSG00000075416	predicted gene 14488 [Source:MGI Symbol;Acc:MGI:3649725]	-	gene	overlapping	0	0.000327099	0.0168411	6.13752	58.9455	52.1037	52.9253	61.9097
Chr2:30797240-30806806	2	30797240	30806806		1700001O22Rik	ENSMUSG00000044320	RIKEN cDNA 1700001O22 gene [Source:MGI Symbol;Acc:MGI:1923631]	-	gene	overlapping	0	0.000516819	0.0217385	-9.54886	38.614	48.107	55.589	35.0252
Chr2:30852437-30860549	2	30852437	30860549		Prrx2	ENSMUSG00000039476	paired related homeobox 2 [Source:MGI Symbol;Acc:MGI:98218]	+	gene	overlapping	0	0.00134152	0.0377038	-7.08249	36.1631	39.2637	54.7809	46.5779
Chr2:30873786-30881192	2	30873786	30881192		Prrx2	ENSMUSG00000039476	paired related homeobox 2 [Source:MGI Symbol;Acc:MGI:98218]	+	gene	overlapping	0	3.87077e-08	3.17385e-05	-9.19358	56.2132	63.0584	53.0578	61.2567
Chr2:31056618-31070672	2	31056618	31070672		Fnbp1	ENSMUSG00000075415	formin binding protein 1 [Source:MGI Symbol;Acc:MGI:109606]	-	gene	overlapping	0	0.00204341	0.0477109	13.7795	34.851	48.236	58.4601	64.1774
Chr2:31343735-31350793	2	31343735	31350793		Hmcn2	ENSMUSG00000055632	hemicentin 2 [Source:MGI Symbol;Acc:MGI:2677838]	+	gene	overlapping	0	0.000922981	0.0303212	-21.5578	57.2271	40.3657	65.2052	51.3895
Chr2:31618190-31631128	2	31618190	31631128		Fubp3	ENSMUSG00000026843	far upstream element (FUSE) binding protein 3 [Source:MGI Symbol;Acc:MGI:2443699]	+	gene	upstream	664	1.06344e-09	1.63356e-06	-13.5972	43.6129	36.5881	32.9746	40.2965
Chr2:31778403-31788572	2	31778403	31788572		Abl1	ENSMUSG00000026842	c-abl oncogene 1, non-receptor tyrosine kinase [Source:MGI Symbol;Acc:MGI:87859]	+	gene	overlapping	0	1.82314e-05	0.00286957	23.0986	51.4562	64.5867	63.4956	71.4494
Chr2:31816110-31824161	2	31816110	31824161		Fibcd1	ENSMUSG00000026841	fibrinogen C domain containing 1 [Source:MGI Symbol;Acc:MGI:2138953]	-	gene	overlapping	0	1.77071e-07	0.000102799	-9.55849	36.3085	51.2955	39.2896	43.266
Chr2:31933466-31948078	2	31933466	31948078		Lamc3	ENSMUSG00000026840	laminin gamma 3 [Source:MGI Symbol;Acc:MGI:1344394]	+	gene	overlapping	0	0.000395223	0.0188084	-16.1805	61.4474	56.4178	54.7149	53.4799
Chr2:31971577-31989047	2	31971577	31989047		Aif1l	ENSMUSG00000001864	allograft inflammatory factor 1-like [Source:MGI Symbol;Acc:MGI:1919598]	+	gene	overlapping	0	0.000663698	0.0251536	15.5162	59.136	64.2532	61.5559	67.0658
Chr2:32028266-32040991	2	32028266	32040991		Nup214	ENSMUSG00000001855	nucleoporin 214 [Source:MGI Symbol;Acc:MGI:1095411]	+	gene	overlapping	0	0.000297266	0.0159438	18.0324	49.3062	47.2144	33.4263	44.5068
Chr2:32106413-32113551	2	32106413	32113551		Plpp7	ENSMUSG00000051373	phospholipid phosphatase 7 (inactive) [Source:MGI Symbol;Acc:MGI:2445183]	+	gene	overlapping	0	0.000434797	0.0198302	11.6327	61.0231	58.7013	53.9844	52.279
Chr2:32211736-32216469	2	32211736	32216469		Prrc2b	ENSMUSG00000039262	proline-rich coiled-coil 2B [Source:MGI Symbol;Acc:MGI:1923304]	+	gene	overlapping	0	4.83769e-05	0.00526183	7.87202	52.2685	44.0035	52.2529	58.8193
Chr2:32287111-32301039	2	32287111	32301039		Swi5	ENSMUSG00000044627	SWI5 recombination repair homolog (yeast) [Source:MGI Symbol;Acc:MGI:1920181]	-	gene	overlapping	0	8.52346e-06	0.00176398	10.0485	61.2897	57.7477	70.3251	77.3103
Chr2:32529539-32536241	2	32529539	32536241		Fam102a	ENSMUSG00000039157	family with sequence similarity 102, member A [Source:MGI Symbol;Acc:MGI:2138935]	+	gene	overlapping	0	8.02398e-05	0.00738236	-4.31983	40.7424	55.3112	43.1889	44.7759
Chr2:32610132-32619919	2	32610132	32619919		St6galnac6	ENSMUSG00000026811	ST6 (alpha-N-acetyl-neuraminyl-2,3-beta- galactosyl-1,3)-N-acetylgalactosaminide alpha-2,6- sialyltransferase 6 [Source:MGI Symbol;Acc:MGI:1355316]	+	gene	overlapping	0	0.000448845	0.0201025	9.78925	52.8692	48.7526	45.5326	58.6251
Chr2:32619883-32628525	2	32619883	32628525		St6galnac6	ENSMUSG00000026811	ST6 (alpha-N-acetyl-neuraminyl-2,3-beta- galactosyl-1,3)-N-acetylgalactosaminide alpha-2,6- sialyltransferase 6 [Source:MGI Symbol;Acc:MGI:1355316]	+	gene	overlapping	0	9.46532e-06	0.00187925	27.9094	48.1731	71.0456	57.0358	66.3291
Chr2:32762800-32769898	2	32762800	32769898		Ttc16	ENSMUSG00000039021	tetratricopeptide repeat domain 16 [Source:MGI Symbol;Acc:MGI:2443048]	-	gene	overlapping	0	1.62728e-05	0.00267945	16.1197	44.6816	47.6167	51.4329	46.0342
Chr2:32843468-32852424	2	32843468	32852424		Stxbp1	ENSMUSG00000026797	syntaxin binding protein 1 [Source:MGI Symbol;Acc:MGI:107363]	-	gene	overlapping	0	5.54403e-05	0.0057849	8.88432	54.3637	61.4	64.4257	54.6531
Chr2:32894043-32902803	2	32894043	32902803		Fam129b	ENSMUSG00000026796	family with sequence similarity 129, member B [Source:MGI Symbol;Acc:MGI:2442910]	+	gene	overlapping	0	4.70441e-05	0.00518994	13.3695	52.0563	65.7407	45.1193	58.0884
Chr2:33040351-33054371	2	33040351	33054371		Garnl3	ENSMUSG00000038860	GTPase activating RANGAP domain-like 3 [Source:MGI Symbol;Acc:MGI:2139309]	-	gene	overlapping	0	1.59818e-05	0.00265314	-26.7477	60.8983	37.6943	55.8958	44.852
Chr2:33562382-33571352	2	33562382	33571352		Lmx1b	ENSMUSG00000038765	LIM homeobox transcription factor 1 beta [Source:MGI Symbol;Acc:MGI:1100513]	-	gene	overlapping	0	0.00131608	0.0372764	9.95426	54.1568	49.2399	38.5051	52.4778
Chr2:33571304-33580923	2	33571304	33580923		Lmx1b	ENSMUSG00000038765	LIM homeobox transcription factor 1 beta [Source:MGI Symbol;Acc:MGI:1100513]	-	gene	overlapping	0	7.10112e-05	0.00686665	13.7093	59.6098	46.5502	39.6943	52.9015
Chr2:33868542-33877945	2	33868542	33877945		Mvb12b	ENSMUSG00000038740	multivesicular body subunit 12B [Source:MGI Symbol;Acc:MGI:1919793]	-	gene	overlapping	0	0.00179669	0.0443879	17.3961	31.3331	48.9454	26.1787	30.1532
Chr2:34052602-34067450	2	34052602	34067450		C230014O12Rik	ENSMUSG00000087461	RIKEN cDNA C230014O12 gene [Source:MGI Symbol;Acc:MGI:3045377]	-	gene	overlapping	0	0.000148946	0.0106953	-14.8896	29.5122	39.4729	49.082	32.0625
Chr2:34188306-34207013	2	34188306	34207013		Pbx3	ENSMUSG00000038718	pre B cell leukemia homeobox 3 [Source:MGI Symbol;Acc:MGI:97496]	-	gene	overlapping	0	0.000944142	0.0306305	-19.4987	30.1195	24.7498	48.5443	27.5647
Chr2:34458986-34482532	2	34458986	34482532		Mapkap1	ENSMUSG00000038696	mitogen-activated protein kinase associated protein 1 [Source:MGI Symbol;Acc:MGI:2444554]	+	gene	overlapping	0	1.07646e-05	0.00200572	33.2792	55.9067	82.6889	49.4845	81.8841
Chr2:34639653-34647590	2	34639653	34647590		Gm13414	ENSMUSG00000087635	predicted gene 13414 [Source:MGI Symbol;Acc:MGI:3652154]	-	gene	upstream	1924	0.000671274	0.0253063	-5.00329	45.1876	45.9353	46.9634	40.017
Chr2:34671128-34685926	2	34671128	34685926		Gapvd1	ENSMUSG00000026867	GTPase activating protein and VPS9 domains 1 [Source:MGI Symbol;Acc:MGI:1913941]	-	gene	overlapping	0	0.00171261	0.0432081	18.6395	43.957	47.024	44.2513	51.9583
Chr2:35099841-35110470	2	35099841	35110470		AI182371	ENSMUSG00000035875	expressed sequence AI182371 [Source:MGI Symbol;Acc:MGI:2138853]	-	gene	overlapping	0	0.000119269	0.00944756	9.86494	53.7734	56.2889	48.0589	57.4297
Chr2:35263612-35272045	2	35263612	35272045		Gsn	ENSMUSG00000026879	gelsolin [Source:MGI Symbol;Acc:MGI:95851]	+	gene	overlapping	0	8.46463e-05	0.00765431	-9.54868	67.2048	65.7755	61.8294	65.9041
Chr2:35289339-35298161	2	35289339	35298161		Gsn	ENSMUSG00000026879	gelsolin [Source:MGI Symbol;Acc:MGI:95851]	+	gene	overlapping	0	0.00180238	0.0445014	-5.00448	57.6211	65.2287	71.8345	52.6727
Chr2:35707699-35716269	2	35707699	35716269		Dab2ip	ENSMUSG00000026883	disabled 2 interacting protein [Source:MGI Symbol;Acc:MGI:1916851]	+	gene	overlapping	0	0.000214378	0.0131258	12.8498	56.0795	59.4814	53.8252	63.7496
Chr2:35746250-35756221	2	35746250	35756221		Ttll11	ENSMUSG00000026885	tubulin tyrosine ligase-like family, member 11 [Source:MGI Symbol;Acc:MGI:1921660]	-	gene	overlapping	0	0.0017177	0.0432644	19.6099	42.7388	62.7671	47.5322	60.2261
Chr2:35766968-35776730	2	35766968	35776730		Ttll11	ENSMUSG00000026885	tubulin tyrosine ligase-like family, member 11 [Source:MGI Symbol;Acc:MGI:1921660]	-	gene	overlapping	0	3.30292e-06	0.000900718	18.4141	55.1699	57.7944	63.653	66.4776
Chr2:36485110-36521221	2	36485110	36521221		Olfr341	ENSMUSG00000075387	olfactory receptor 341 [Source:MGI Symbol;Acc:MGI:3030175]	-	gene	downstream	2642	0.000136891	0.010179	27.6819	44.1584	58.4413	28.3067	57.1141
Chr2:36865766-36890315	2	36865766	36890315		Olfr352	ENSMUSG00000053146	olfactory receptor 352 [Source:MGI Symbol;Acc:MGI:3030186]	+	gene	overlapping	0	0.00115984	0.034553	-17.5736	51.5715	41.9662	51.6304	32.1462
Chr2:37177231-37193422	2	37177231	37193422		Olfr365	ENSMUSG00000059429	olfactory receptor 365 [Source:MGI Symbol;Acc:MGI:3030199]	+	gene	overlapping	0	0.00042765	0.0196526	-16.2766	44.9575	42.2625	67.6834	40.0157
Chr2:41701470-41736818	2	41701470	41736818		Lrp1b	ENSMUSG00000049252	low density lipoprotein-related protein 1B [Source:MGI Symbol;Acc:MGI:2151136]	-	gene	overlapping	0	0.000385143	0.0185897	-27.4313	59.4166	28.4752	48.927	40.7591
Chr2:42300047-42331798	2	42300047	42331798		Lrp1b	ENSMUSG00000049252	low density lipoprotein-related protein 1B [Source:MGI Symbol;Acc:MGI:2151136]	-	gene	overlapping	0	7.68752e-05	0.00720389	31.7555	48.5312	55.8698	32.3971	62.5911
Chr2:44596578-44625638	2	44596578	44625638		Gtdc1	ENSMUSG00000036890	glycosyltransferase-like domain containing 1 [Source:MGI Symbol;Acc:MGI:2444269]	-	gene	overlapping	0	0.000658067	0.0250497	30.3587	45.973	53.2044	17.4342	65.5405
Chr2:44860202-44893586	2	44860202	44893586		Gtdc1	ENSMUSG00000036890	glycosyltransferase-like domain containing 1 [Source:MGI Symbol;Acc:MGI:2444269]	-	gene	overlapping	0	0.000510092	0.0215865	25.5976	21.6776	60.1537	42.7796	39.2814
Chr2:45337660-45362607	2	45337660	45362607		Gm13479	ENSMUSG00000085591	predicted gene 13479 [Source:MGI Symbol;Acc:MGI:3651869]	+	gene	overlapping	0	0.000766302	0.0272148	24.9304	33.28	63.8281	47.1704	59.8639
Chr2:45788154-45811985	2	45788154	45811985		Gm13466	ENSMUSG00000083807	predicted gene 13466 [Source:MGI Symbol;Acc:MGI:3649597]	+	gene	overlapping	0	0.000604956	0.0238849	-21.0134	59.1224	34.173	60.9444	32.0154
Chr2:52145080-52160190	2	52145080	52160190		Neb	ENSMUSG00000026950	nebulin [Source:MGI Symbol;Acc:MGI:97292]	-	gene	overlapping	0	0.00123067	0.0356773	16.6161	49.5427	56.2318	49.4624	60.7605
Chr2:54060262-54085325	2	54060262	54085325		Rprm	ENSMUSG00000075334	reprimo, TP53 dependent G2 arrest mediator candidate [Source:MGI Symbol;Acc:MGI:1915124]	-	gene	overlapping	0	0.000875454	0.0293617	-8.25131	55.2396	44.7291	54.3196	32.7899
Chr2:55437678-55465744	2	55437678	55465744		Kcnj3	ENSMUSG00000026824	potassium inwardly-rectifying channel, subfamily J, member 3 [Source:MGI Symbol;Acc:MGI:104742]	+	gene	overlapping	0	0.000167014	0.0113417	-10.5908	59.3926	35.3418	42.0863	62.1697
Chr2:58496431-58509750	2	58496431	58509750		Acvr1	ENSMUSG00000026836	activin A receptor, type 1 [Source:MGI Symbol;Acc:MGI:87911]	-	gene	overlapping	0	0.000336038	0.0171486	-15.5987	54.1161	33.3125	61.4583	36.0073
Chr2:59342270-59350695	2	59342270	59350695		Pkp4	ENSMUSG00000026991	plakophilin 4 [Source:MGI Symbol;Acc:MGI:109281]	+	gene	overlapping	0	0.000230496	0.0137384	6.18212	56.7932	63.2838	50.2312	63.4128
Chr2:59767204-59778409	2	59767204	59778409		Tanc1	ENSMUSG00000035168	tetratricopeptide repeat, ankyrin repeat and coiled-coil containing 1 [Source:MGI Symbol;Acc:MGI:1914110]	+	gene	overlapping	0	0.000864795	0.0291955	-10.2487	59.0614	44.7443	47.9479	49.6924
Chr2:60039979-60059314	2	60039979	60059314		Baz2b	ENSMUSG00000026987	bromodomain adjacent to zinc finger domain, 2B [Source:MGI Symbol;Acc:MGI:2442782]	-	gene	overlapping	0	0.0002978	0.0159438	22.3867	32.3765	36.9641	43.9283	45.0288
Chr2:60334986-60348482	2	60334986	60348482		Ly75	ENSMUSG00000026980	lymphocyte antigen 75 [Source:MGI Symbol;Acc:MGI:106662]	-	gene	overlapping	0	0.000778826	0.0274827	-18.8929	45.7444	43.8711	57.0446	34.8835
Chr2:60547990-60555965	2	60547990	60555965		Pla2r1	ENSMUSG00000054580	phospholipase A2 receptor 1 [Source:MGI Symbol;Acc:MGI:102468]	-	gene	overlapping	0	0.000755044	0.0269887	7.70753	41.9667	47.8764	55.1205	48.1983
Chr2:61746466-61782802	2	61746466	61782802		Psmd14	ENSMUSG00000026914	proteasome (prosome, macropain) 26S subunit, non-ATPase, 14 [Source:MGI Symbol;Acc:MGI:1913284]	+	gene	overlapping	0	5.89792e-05	0.00603483	-32.555	90.8163	65.9722	84.751	51.53
Chr2:62585006-62604610	2	62585006	62604610		Ifih1	ENSMUSG00000026896	interferon induced with helicase C domain 1 [Source:MGI Symbol;Acc:MGI:1918836]	-	gene	overlapping	0	0.000350227	0.0175407	11.3684	36.2805	53.6197	36.5098	45.1499
Chr2:62691644-62716285	2	62691644	62716285		Gca	ENSMUSG00000026893	grancalcin [Source:MGI Symbol;Acc:MGI:1918521]	+	gene	overlapping	0	0.00196699	0.0468039	-16.3317	62.8788	39.367	52.334	58.9293
Chr2:64088345-64120945	2	64088345	64120945		Fign	ENSMUSG00000075324	fidgetin [Source:MGI Symbol;Acc:MGI:1890647]	-	gene	overlapping	0	0.000291119	0.0157785	-23.0513	52.5701	30.0508	52.1976	33.8525
Chr2:65435156-65451704	2	65435156	65451704		Scn3a	ENSMUSG00000057182	sodium channel, voltage-gated, type III, alpha [Source:MGI Symbol;Acc:MGI:98249]	-	gene	upstream	5414	0.00118957	0.0349874	-22.1428	62.2129	49.4048	78.232	67.0505
Chr2:65622065-65638866	2	65622065	65638866		Scn2a	ENSMUSG00000075318	sodium channel, voltage-gated, type II, alpha [Source:MGI Symbol;Acc:MGI:98248]	+	gene	overlapping	0	0.0007989	0.0278228	14.4636	51.1668	49.603	32.399	52.2638
Chr2:66112581-66126447	2	66112581	66126447		Galnt3	ENSMUSG00000026994	polypeptide N- acetylgalactosaminyltransferase 3 [Source:MGI Symbol;Acc:MGI:894695]	-	gene	overlapping	0	8.16148e-05	0.00748051	-10.8827	46.0728	48.5501	56.4004	52.6564
Chr2:66240102-66253919	2	66240102	66253919		Ttc21b	ENSMUSG00000034848	tetratricopeptide repeat domain 21B [Source:MGI Symbol;Acc:MGI:1920918]	-	gene	overlapping	0	0.000122197	0.00955475	23.0238	36.4023	38.9041	32.7589	45.7198
Chr2:68248091-68259633	2	68248091	68259633		Stk39	ENSMUSG00000027030	serine/threonine kinase 39 [Source:MGI Symbol;Acc:MGI:1858416]	-	gene	overlapping	0	0.000224231	0.0134976	11.9841	39.214	51.0707	49.4412	49.2181
Chr2:69015000-69033884	2	69015000	69033884		Cers6	ENSMUSG00000027035	ceramide synthase 6 [Source:MGI Symbol;Acc:MGI:2442564]	+	gene	overlapping	0	0.00139284	0.0385293	22.4308	50.5664	64.0791	38.4154	51.9786
Chr2:69415435-69427247	2	69415435	69427247		Lrp2	ENSMUSG00000027070	low density lipoprotein receptor-related protein 2 [Source:MGI Symbol;Acc:MGI:95794]	-	gene	overlapping	0	8.97907e-05	0.00797685	-12.7492	37.5828	36.7431	42.0344	48.5941
Chr2:69674043-69691945	2	69674043	69691945		Klhl41	ENSMUSG00000075307	kelch-like 41 [Source:MGI Symbol;Acc:MGI:2683854]	+	gene	overlapping	0	2.23003e-05	0.00325852	29.0665	21.329	48.8953	27.1679	51.9782
Chr2:69928928-69952931	2	69928928	69952931		Ubr3	ENSMUSG00000044308	ubiquitin protein ligase E3 component n- recognin 3 [Source:MGI Symbol;Acc:MGI:1861100]	+	gene	overlapping	0	0.000186279	0.012032	-27.8005	75.641	56.3415	80.1211	61.6998
Chr2:70090531-70101617	2	70090531	70101617		Myo3b	ENSMUSG00000042064	myosin IIIB [Source:MGI Symbol;Acc:MGI:2448580]	+	gene	overlapping	0	0.000102584	0.00861517	22.2495	55.9241	64.8696	62.94	70.2969
Chr2:70114943-70126799	2	70114943	70126799		Myo3b	ENSMUSG00000042064	myosin IIIB [Source:MGI Symbol;Acc:MGI:2448580]	+	gene	overlapping	0	0.00104544	0.0325384	-11.7851	55.4101	34.1184	48.9587	48.2409
Chr2:71283968-71296984	2	71283968	71296984		Slc25a12	ENSMUSG00000027010	solute carrier family 25 (mitochondrial carrier, Aralar), member 12 [Source:MGI Symbol;Acc:MGI:1926080]	-	gene	overlapping	0	0.00164119	0.0422403	10.6882	21.0364	28.9016	32.1457	34.7842
Chr2:71840832-71849395	2	71840832	71849395		Itga6	ENSMUSG00000027111	integrin alpha 6 [Source:MGI Symbol;Acc:MGI:96605]	+	gene	overlapping	0	8.2654e-05	0.00751358	-12.736	52.8385	50.1759	51.1158	54.4655
Chr2:72246813-72256444	2	72246813	72256444		Rapgef4	ENSMUSG00000049044	Rap guanine nucleotide exchange factor (GEF) 4 [Source:MGI Symbol;Acc:MGI:1917723]	+	gene	overlapping	0	5.43094e-05	0.0057111	10.0374	54.5403	46.8865	50.4656	65.4768
Chr2:72485726-72499384	2	72485726	72499384		Cdca7	ENSMUSG00000055612	cell division cycle associated 7 [Source:MGI Symbol;Acc:MGI:1914203]	+	gene	overlapping	0	0.00176596	0.0439321	-6.68701	48.908	43.6979	51.918	51.3091
Chr2:73274979-73281597	2	73274979	73281597		Sp9	ENSMUSG00000068859	trans-acting transcription factor 9 [Source:MGI Symbol;Acc:MGI:3574660]	+	gene	overlapping	0	0.000785583	0.0275833	4.90584	56.6705	60.8464	54.3721	47.3877
Chr2:73614826-73631587	2	73614826	73631587		Chn1os3	ENSMUSG00000086544	chimerin 1, opposite strand 3 [Source:MGI Symbol;Acc:MGI:3705094]	+	gene	overlapping	0	0.000122549	0.00956746	14.7836	45.8581	44.3584	47.4548	60.7048
Chr2:75251099-75270162	2	75251099	75270162		2600014E21Rik	ENSMUSG00000100303	RIKEN cDNA 2600014E21 gene [Source:MGI Symbol;Acc:MGI:1919384]	+	gene	overlapping	0	0.000576785	0.023177	-14.177	50.271	46.6536	58.5209	54.8385
Chr2:75698262-75710510	2	75698262	75710510		Nfe2l2	ENSMUSG00000015839	nuclear factor, erythroid derived 2, like 2 [Source:MGI Symbol;Acc:MGI:108420]	-	gene	overlapping	0	0.00179117	0.0442968	-5.24337	54.3757	53.4215	35.4761	41.4856
Chr2:75909956-75932780	2	75909956	75932780		Agps	ENSMUSG00000042410	alkylglycerone phosphate synthase [Source:MGI Symbol;Acc:MGI:2443065]	+	gene	overlapping	0	0.000972329	0.0311826	-26.7432	69.6111	54.3095	59.6039	34.8899
Chr2:76753338-76763502	2	76753338	76763502		Ttn	ENSMUSG00000051747	titin [Source:MGI Symbol;Acc:MGI:98864]	-	gene	overlapping	0	0.00190629	0.0459188	-6.12721	47.5974	48.9532	24.5068	48.0575
Chr2:77245522-77264239	2	77245522	77264239		Sestd1	ENSMUSG00000042272	SEC14 and spectrin domains 1 [Source:MGI Symbol;Acc:MGI:1916262]	-	gene	overlapping	0	0.0021472	0.0491919	-18.4033	49.1694	34.9506	39.0771	34.2844
Chr2:77325399-77340781	2	77325399	77340781		Gm13649	ENSMUSG00000082006	predicted gene 13649 [Source:MGI Symbol;Acc:MGI:3649521]	+	gene	overlapping	0	1.35632e-06	0.000468176	-10.4161	47.387	40.1752	33.8316	37.2597
Chr2:79253672-79271519	2	79253672	79271519		Itga4	ENSMUSG00000027009	integrin alpha 4 [Source:MGI Symbol;Acc:MGI:96603]	+	gene	overlapping	0	0.00147904	0.039915	-12.4453	52.333	47.2284	47.3526	62.8023
Chr2:79926067-79958228	2	79926067	79958228		Pde1a	ENSMUSG00000059173	phosphodiesterase 1A, calmodulin-dependent [Source:MGI Symbol;Acc:MGI:1201792]	-	gene	overlapping	0	0.00101694	0.0320739	-17.4132	42.2638	35.9294	39.2481	39.4072
Chr2:80820681-80852077	2	80820681	80852077		Gm4735	ENSMUSG00000064193	predicted gene 4735 [Source:MGI Symbol;Acc:MGI:3645521]	+	gene	overlapping	0	0.00129653	0.0368559	14.1514	57.9696	70.8852	55.2448	61.1759
Chr2:83517144-83552287	2	83517144	83552287		Gm13685	ENSMUSG00000082460	predicted gene 13685 [Source:MGI Symbol;Acc:MGI:3649339]	-	gene	overlapping	0	2.08659e-05	0.00312522	-7.02373	40.7574	48.3258	55.4277	58.7392
Chr2:87149835-87192970	2	87149835	87192970		Olfr1111	ENSMUSG00000075158	olfactory receptor 1111 [Source:MGI Symbol;Acc:MGI:3030945]	-	gene	overlapping	0	0.00116032	0.0345541	-26.3554	47.5228	35.2342	49.3976	33.1926
Chr2:89880450-89917489	2	89880450	89917489		Olfr1257	ENSMUSG00000049057	olfactory receptor 1257 [Source:MGI Symbol;Acc:MGI:3031091]	+	gene	overlapping	0	0.000211824	0.0130286	-13.9965	51.4827	49.9572	40.7295	56.8496
Chr2:91258745-91265569	2	91258745	91265569		Pacsin3	ENSMUSG00000027257	protein kinase C and casein kinase substrate in neurons 3 [Source:MGI Symbol;Acc:MGI:1891410]	+	gene	overlapping	0	4.50838e-05	0.00504244	-7.9413	71.055	51.8814	47.386	61.4841
Chr2:91965757-91976754	2	91965757	91976754		Dgkz	ENSMUSG00000040479	diacylglycerol kinase zeta [Source:MGI Symbol;Acc:MGI:1278339]	-	gene	overlapping	0	3.60921e-05	0.00438426	12.5594	47.3039	38.1319	41.5867	32.4911
Chr2:92266226-92283224	2	92266226	92283224		Phf21a	ENSMUSG00000058318	PHD finger protein 21A [Source:MGI Symbol;Acc:MGI:2384756]	+	gene	overlapping	0	0.000197571	0.0124227	-23.5471	66.8337	70.2429	86.4583	62.6588
Chr2:92298893-92314666	2	92298893	92314666		Phf21a	ENSMUSG00000058318	PHD finger protein 21A [Source:MGI Symbol;Acc:MGI:2384756]	+	gene	overlapping	0	0.0011354	0.0340871	-12.657	65.3379	57.607	51.3666	71.6844
Chr2:92944359-92953633	2	92944359	92953633		Syt13	ENSMUSG00000027220	synaptotagmin XIII [Source:MGI Symbol;Acc:MGI:1933945]	+	gene	overlapping	0	0.000546225	0.0224622	8.51986	48.1698	50.8629	51.664	50.6722
Chr2:93399364-93408194	2	93399364	93408194		Gm13807	ENSMUSG00000085852	predicted gene 13807 [Source:MGI Symbol;Acc:MGI:3650023]	+	gene	overlapping	0	4.39717e-05	0.00495459	-6.20644	39.7205	43.9368	59.04	62.6085
Chr2:93456913-93465824	2	93456913	93465824		Cd82	ENSMUSG00000027215	CD82 antigen [Source:MGI Symbol;Acc:MGI:104651]	-	gene	overlapping	0	3.9256e-05	0.00462508	-3.7078	38.7325	25.5323	38.8419	34.4251
Chr2:93643655-93651786	2	93643655	93651786		Alx4	ENSMUSG00000040310	aristaless-like homeobox 4 [Source:MGI Symbol;Acc:MGI:108359]	+	gene	overlapping	0	3.60263e-07	0.000173488	11.306	51.6672	58.6877	48.9897	39.7019
Chr2:93987478-93997305	2	93987478	93997305		Gm27027	ENSMUSG00000098004	predicted gene, 27027 [Source:MGI Symbol;Acc:MGI:5504142]	-	gene	overlapping	0	0.00107018	0.0329285	-21.9976	40.3797	27.3282	39.5749	26.8212
Chr2:94784751-94812242	2	94784751	94812242		Gm26396	ENSMUSG00000077281	predicted gene, 26396 [Source:MGI Symbol;Acc:MGI:5456173]	-	gene	overlapping	0	0.00146268	0.0396916	-23.5831	61.6381	43.8976	55.7441	34.9408
Chr2:97054918-97096685	2	97054918	97096685		Lrrc4c	ENSMUSG00000050587	leucine rich repeat containing 4C [Source:MGI Symbol;Acc:MGI:2442636]	+	gene	overlapping	0	0.00195888	0.0466933	13.5925	29.6458	52.2478	31.4647	36.1835
Chr2:98662321-98662494	2	98662321	98662494		Gm10801	ENSMUSG00000075015	predicted gene 10801 [Source:MGI Symbol;Acc:MGI:3641656]	+	gene	overlapping	0	0.00167853	0.0427301	-0.888852	13.1021	12.4403	14.4368	12.7897
Chr2:98666284-98666526	2	98666284	98666526		Gm10800	ENSMUSG00000075014	predicted gene 10800 [Source:MGI Symbol;Acc:MGI:3641657]	-	gene	upstream	21	2.95401e-13	8.96196e-10	-0.893091	40.0192	30.8255	42.6061	31.9557
Chr2:98666479-98666780	2	98666479	98666780		Gm10800	ENSMUSG00000075014	predicted gene 10800 [Source:MGI Symbol;Acc:MGI:3641657]	-	gene	overlapping	0	6.45834e-39	8.70821e-35	-2.53605	82.7098	83.0952	82.2998	85.541
Chr2:98666733-98666889	2	98666733	98666889		Gm10800	ENSMUSG00000075014	predicted gene 10800 [Source:MGI Symbol;Acc:MGI:3641657]	-	gene	overlapping	0	8.2586e-05	0.00751358	3.29559	82.5902	89.2474	84.4012	91.369
Chr2:98666841-98667026	2	98666841	98667026		Gm10800	ENSMUSG00000075014	predicted gene 10800 [Source:MGI Symbol;Acc:MGI:3641657]	-	gene	overlapping	0	1.90537e-05	0.0029455	1.3433	92.0158	92.8461	90.9155	93.8509
Chr2:98666979-98667150	2	98666979	98667150		Gm10800	ENSMUSG00000075014	predicted gene 10800 [Source:MGI Symbol;Acc:MGI:3641657]	-	gene	overlapping	0	4.1878e-08	3.38801e-05	0.885696	78.8857	79.6587	74.6994	79.0691
Chr2:98667102-98667262	2	98667102	98667262		Gm10800	ENSMUSG00000075014	predicted gene 10800 [Source:MGI Symbol;Acc:MGI:3641657]	-	gene	overlapping	0	2.43227e-07	0.000129458	0.937736	92.1522	92.5707	90.228	92.6054
Chr2:101925103-101944871	2	101925103	101944871		Ldlrad3	ENSMUSG00000048058	low density lipoprotein receptor class A domain containing 3 [Source:MGI Symbol;Acc:MGI:2138856]	-	gene	upstream	5332	0.000157762	0.0110409	27.9086	40.7367	52.5912	34.7222	56.0561
Chr2:101962145-101978882	2	101962145	101978882		Ldlrad3	ENSMUSG00000048058	low density lipoprotein receptor class A domain containing 3 [Source:MGI Symbol;Acc:MGI:2138856]	-	gene	overlapping	0	1.59419e-12	4.39683e-09	-18.7256	49.2527	42.9673	42.0588	45.6251
Chr2:103347519-103364712	2	103347519	103364712		A930006I01Rik	ENSMUSG00000087278	RIKEN cDNA A930006I01 gene [Source:MGI Symbol;Acc:MGI:2442861]	-	gene	overlapping	0	0.000182088	0.0119546	23.2449	34.8176	45.4533	42.0362	56.0758
Chr2:103984847-104006660	2	103984847	104006660		4931422A03Rik	ENSMUSG00000046085	RIKEN cDNA 4931422A03 gene [Source:MGI Symbol;Acc:MGI:1918236]	-	gene	overlapping	0	0.00145666	0.0396065	13.1222	38.2298	59.3743	44.9406	52.0807
Chr2:104370395-104388098	2	104370395	104388098		D430041D05Rik	ENSMUSG00000068373	RIKEN cDNA D430041D05 gene [Source:MGI Symbol;Acc:MGI:2181743]	-	gene	overlapping	0	0.000641598	0.0247261	25.7361	31.4442	50.9828	50.2752	61.1273
Chr2:104406740-104425881	2	104406740	104425881		D430041D05Rik	ENSMUSG00000068373	RIKEN cDNA D430041D05 gene [Source:MGI Symbol;Acc:MGI:2181743]	-	gene	overlapping	0	0.000238244	0.0139934	-23.1949	64.8519	36.956	43.5497	25.1128
Chr2:105830316-105867900	2	105830316	105867900		Elp4	ENSMUSG00000027167	elongator acetyltransferase complex subunit 4 [Source:MGI Symbol;Acc:MGI:1925016]	-	gene	overlapping	0	0.000127069	0.00972271	16.2994	34.8169	44.4551	46.8322	45.857
Chr2:106653717-106665277	2	106653717	106665277		BB218582	ENSMUSG00000085218	expressed sequence BB218582 [Source:MGI Symbol;Acc:MGI:2139448]	-	gene	downstream	3353	1.16782e-05	0.00211837	15.8004	44.7514	54.4993	38.0304	48.56
Chr2:109268932-109290988	2	109268932	109290988		Mettl15	ENSMUSG00000057234	methyltransferase like 15 [Source:MGI Symbol;Acc:MGI:1924144]	-	gene	overlapping	0	0.00104367	0.0325084	7.36677	47.7164	52.2289	38.0144	52.4107
Chr2:112095100-112136506	2	112095100	112136506		Olfr1314	ENSMUSG00000074945	olfactory receptor 1314 [Source:MGI Symbol;Acc:MGI:3031148]	-	gene	overlapping	0	0.00135358	0.0379093	-22.8258	71.7031	52.0076	57.1182	41.784
Chr2:112492796-112508888	2	112492796	112508888		Aven	ENSMUSG00000003604	apoptosis, caspase activation inhibitor [Source:MGI Symbol;Acc:MGI:1921518]	+	gene	overlapping	0	0.000911321	0.0300924	10.0628	47.3136	66.1436	47.3551	51.8033
Chr2:113015936-113029015	2	113015936	113029015		Ryr3	ENSMUSG00000057378	ryanodine receptor 3 [Source:MGI Symbol;Acc:MGI:99684]	-	gene	overlapping	0	4.73319e-07	0.000215808	-11.7275	50.8286	45.8444	55.0053	46.3823
Chr2:113748605-113766982	2	113748605	113766982		Grem1	ENSMUSG00000074934	gremlin 1, DAN family BMP antagonist [Source:MGI Symbol;Acc:MGI:1344337]	-	gene	overlapping	0	0.00049004	0.0211028	8.6234	41.0502	48.1356	31.7455	41.6358
Chr2:114633463-114657879	2	114633463	114657879		Dph6	ENSMUSG00000057147	diphthamine biosynthesis 6 [Source:MGI Symbol;Acc:MGI:1913882]	-	gene	overlapping	0	0.000104234	0.00872956	11.8326	49.237	54.1586	43.824	53.1553
Chr2:115545035-115571891	2	115545035	115571891		Gm13977	ENSMUSG00000086735	predicted gene 13977 [Source:MGI Symbol;Acc:MGI:3652169]	-	gene	overlapping	0	0.000932522	0.030472	-19.3763	69.454	56.9388	51.9918	52.24
Chr2:116964705-116976235	2	116964705	116976235		Gm25514	ENSMUSG00000065794	predicted gene, 25514 [Source:MGI Symbol;Acc:MGI:5455291]	-	gene	overlapping	0	0.00108869	0.0332455	12.9451	50.3672	52.2758	46.951	42.9646
Chr2:118547574-118571988	2	118547574	118571988		Bmf	ENSMUSG00000040093	BCL2 modifying factor [Source:MGI Symbol;Acc:MGI:2176433]	-	gene	overlapping	0	0.000231787	0.013768	-8.59283	56.0702	58.7943	44.6992	50.4167
Chr2:118865796-118881361	2	118865796	118881361		Ivd	ENSMUSG00000027332	isovaleryl coenzyme A dehydrogenase [Source:MGI Symbol;Acc:MGI:1929242]	+	gene	overlapping	0	0.000806013	0.0279783	6.3518	57.1673	61.2972	54.0932	61.3713
Chr2:119113144-119135263	2	119113144	119135263		Rad51	ENSMUSG00000027323	RAD51 recombinase [Source:MGI Symbol;Acc:MGI:97890]	+	gene	overlapping	0	1.87352e-05	0.00291484	-9.93029	53.4292	47.9341	76.0999	58.5315
Chr2:119367208-119386000	2	119367208	119386000		Ino80	ENSMUSG00000034154	INO80 complex subunit [Source:MGI Symbol;Acc:MGI:1915392]	-	gene	overlapping	0	0.00125663	0.0360596	-18.9499	29.617	17.9	56.4794	29.2742
Chr2:119769064-119778237	2	119769064	119778237		Rpap1	ENSMUSG00000034032	RNA polymerase II associated protein 1 [Source:MGI Symbol;Acc:MGI:1916175]	-	gene	overlapping	0	0.000793142	0.02771	-10.4939	72.9684	64.2174	65.7912	69.5455
Chr2:120619091-120640890	2	120619091	120640890		Haus2	ENSMUSG00000027285	HAUS augmin-like complex, subunit 2 [Source:MGI Symbol;Acc:MGI:1913546]	+	gene	overlapping	0	0.000697928	0.0258771	-26.939	70.4294	42.1405	63.5452	56.8288
Chr2:120958087-120978358	2	120958087	120978358		Ubr1	ENSMUSG00000027272	ubiquitin protein ligase E3 component n- recognin 1 [Source:MGI Symbol;Acc:MGI:1277977]	-	gene	overlapping	0	1.86212e-05	0.00290829	10.9264	53.3971	51.3764	61.566	47.5626
Chr2:121003634-121020857	2	121003634	121020857		Tmem62	ENSMUSG00000054484	transmembrane protein 62 [Source:MGI Symbol;Acc:MGI:2139461]	+	gene	overlapping	0	0.00054781	0.0224969	-4.20118	63.3784	62.2094	75.8613	69.0863
Chr2:121057043-121077945	2	121057043	121077945		Tgm5	ENSMUSG00000053675	transglutaminase 5 [Source:MGI Symbol;Acc:MGI:1921426]	-	gene	overlapping	0	0.00103557	0.0323892	22.5933	38.1723	47.1131	28.253	51.252
Chr2:121511485-121545681	2	121511485	121545681		Wdr76	ENSMUSG00000027242	WD repeat domain 76 [Source:MGI Symbol;Acc:MGI:1926186]	+	gene	overlapping	0	0.000507262	0.0214936	-22.7393	77.7312	69.8052	90.9589	65.977
Chr2:121575648-121591382	2	121575648	121591382		Frmd5	ENSMUSG00000027238	FERM domain containing 5 [Source:MGI Symbol;Acc:MGI:2442557]	-	gene	overlapping	0	9.11543e-05	0.00803914	-29.8891	52.4934	35.5527	71.7783	51.2677
Chr2:121591501-121611260	2	121591501	121611260		Frmd5	ENSMUSG00000027238	FERM domain containing 5 [Source:MGI Symbol;Acc:MGI:2442557]	-	gene	overlapping	0	0.000600661	0.0238252	-13.0695	63.6388	63.271	59.9166	30.9239
Chr2:122105745-122120104	2	122105745	122120104		Spg11	ENSMUSG00000033396	SPG11, spatacsin vesicle trafficking associated [Source:MGI Symbol;Acc:MGI:2444989]	-	gene	overlapping	0	0.000182176	0.0119546	14.5597	40.409	45.7371	34.165	45.0577
Chr2:122346149-122357394	2	122346149	122357394		Duox1	ENSMUSG00000033268	dual oxidase 1 [Source:MGI Symbol;Acc:MGI:2139422]	+	gene	overlapping	0	0.000116787	0.00934241	-9.19568	35.4787	46.1248	37.9053	37.8322
Chr2:122379731-122398485	2	122379731	122398485		Gm24409	ENSMUSG00000088506	predicted gene, 24409 [Source:MGI Symbol;Acc:MGI:5454186]	-	gene	overlapping	0	3.82884e-05	0.00455236	14.5201	49.555	52.254	38.7994	59.6972
Chr2:125299326-125312274	2	125299326	125312274		Fbn1	ENSMUSG00000027204	fibrillin 1 [Source:MGI Symbol;Acc:MGI:95489]	-	gene	overlapping	0	0.00157762	0.0413766	11.3652	43.876	37.6175	33.9786	46.5017
Chr2:125430518-125446100	2	125430518	125446100		Fbn1	ENSMUSG00000027204	fibrillin 1 [Source:MGI Symbol;Acc:MGI:95489]	-	gene	overlapping	0	0.00142321	0.0390395	-20.5253	48.9244	35.2923	55.5574	35.447
Chr2:125503121-125514707	2	125503121	125514707		Fbn1	ENSMUSG00000027204	fibrillin 1 [Source:MGI Symbol;Acc:MGI:95489]	-	gene	overlapping	0	1.74776e-05	0.00280938	-8.49568	42.031	48.9738	41.7083	42.0823
Chr2:126318107-126330921	2	126318107	126330921		Atp8b4	ENSMUSG00000060131	ATPase, class I, type 8B, member 4 [Source:MGI Symbol;Acc:MGI:1859664]	-	gene	overlapping	0	0.000906273	0.0299848	-20.802	44.3448	28.2112	39.044	27.6352
Chr2:126349809-126363046	2	126349809	126363046		Atp8b4	ENSMUSG00000060131	ATPase, class I, type 8B, member 4 [Source:MGI Symbol;Acc:MGI:1859664]	-	gene	overlapping	0	0.000816023	0.0282259	12.9063	40.5605	52.8766	61.2776	53.4219
Chr2:126720140-126734837	2	126720140	126734837		Usp8	ENSMUSG00000027363	ubiquitin specific peptidase 8 [Source:MGI Symbol;Acc:MGI:1934029]	+	gene	overlapping	0	0.000774177	0.0273985	20.2286	49.5379	79.1782	61.8864	53.5823
Chr2:127478363-127485426	2	127478363	127485426		Kcnip3	ENSMUSG00000079056	Kv channel interacting protein 3, calsenilin [Source:MGI Symbol;Acc:MGI:1929258]	-	gene	overlapping	0	0.000218791	0.01328	7.09672	44.9282	48.9867	45.0684	43.2986
Chr2:128095858-128108175	2	128095858	128108175		Acoxl	ENSMUSG00000027380	acyl-Coenzyme A oxidase-like [Source:MGI Symbol;Acc:MGI:1921371]	+	gene	overlapping	0	6.51639e-06	0.0014726	-10.412	54.634	51.5789	50.1918	62.2442
Chr2:129208912-129221052	2	129208912	129221052		Slc20a1	ENSMUSG00000027397	solute carrier family 20, member 1 [Source:MGI Symbol;Acc:MGI:108392]	+	gene	overlapping	0	0.00186105	0.0452502	-19.7634	64.7402	50.1174	66.3825	59.5827
Chr2:129596150-129615591	2	129596150	129615591		Sirpa	ENSMUSG00000037902	signal-regulatory protein alpha [Source:MGI Symbol;Acc:MGI:108563]	+	gene	overlapping	0	0.0001828	0.0119571	-29.5454	63.1987	35.637	67.9956	35.7167
Chr2:130163714-130179844	2	130163714	130179844		Snrpb	ENSMUSG00000027404	small nuclear ribonucleoprotein B [Source:MGI Symbol;Acc:MGI:98342]	-	gene	overlapping	0	0.00118421	0.0349104	-11.1943	37.2293	23.5247	39.3618	30.763
Chr2:130224585-130247028	2	130224585	130247028		Tmc2	ENSMUSG00000060332	transmembrane channel-like gene family 2 [Source:MGI Symbol;Acc:MGI:2151017]	+	gene	overlapping	0	0.00157128	0.0412636	19.8062	39.8268	58.7228	27.7348	35.4629
Chr2:130424476-130441524	2	130424476	130441524		Pced1a	ENSMUSG00000037773	PC-esterase domain containing 1A [Source:MGI Symbol;Acc:MGI:2442177]	-	gene	overlapping	0	0.000398548	0.0189024	7.06553	50.735	52.6116	65.6274	55.7244
Chr2:130644648-130661178	2	130644648	130661178		Ddrgk1	ENSMUSG00000068290	DDRGK domain containing 1 [Source:MGI Symbol;Acc:MGI:1924256]	-	gene	overlapping	0	1.96928e-05	0.00301413	-9.42655	41.2769	35.0964	44.9006	46.2196
Chr2:131156187-131171895	2	131156187	131171895		1700037H04Rik	ENSMUSG00000027327	RIKEN cDNA 1700037H04 gene [Source:MGI Symbol;Acc:MGI:1914576]	-	gene	overlapping	0	3.27211e-05	0.00410631	8.29698	28.1897	36.5024	38.7526	28.8091
Chr2:131235095-131247734	2	131235095	131247734		Mavs	ENSMUSG00000037523	mitochondrial antiviral signaling protein [Source:MGI Symbol;Acc:MGI:2444773]	+	gene	overlapping	0	5.37755e-05	0.00567462	-14.3856	43.3792	38.7287	54.9585	51.5206
Chr2:132034008-132046791	2	132034008	132046791		Rassf2	ENSMUSG00000027339	Ras association (RalGDS/AF-6) domain family member 2 [Source:MGI Symbol;Acc:MGI:2442060]	-	gene	downstream	3750	0.000604125	0.0238849	9.28161	49.3045	56.9957	41.2763	55.9944
Chr2:132257425-132265368	2	132257425	132265368		AV099323	ENSMUSG00000087377	expressed sequence AV099323 [Source:MGI Symbol;Acc:MGI:2139252]	+	gene	overlapping	0	0.00139284	0.0385293	5.66726	74.2732	72.196	67.7846	72.0901
Chr2:132606177-132627400	2	132606177	132627400		AU019990	ENSMUSG00000074783	expressed sequence AU019990 [Source:MGI Symbol;Acc:MGI:3034641]	+	gene	overlapping	0	0.000209832	0.0129455	-26.5018	63.3813	38.8936	44.5917	45.2005
Chr2:132751071-132763906	2	132751071	132763906		Shld1	ENSMUSG00000044991	shieldin complex subunit 1 [Source:MGI Symbol;Acc:MGI:1920997]	+	gene	upstream	16	0.00108763	0.0332455	-22.5587	55.515	32.9676	58.0316	41.2281
Chr2:132787894-132803272	2	132787894	132803272		Chgb	ENSMUSG00000027350	chromogranin B [Source:MGI Symbol;Acc:MGI:88395]	+	gene	overlapping	0	0.00119434	0.0350609	18.5034	43.0658	70.9136	45.639	59.314
Chr2:132905512-132921868	2	132905512	132921868		Fermt1	ENSMUSG00000027356	fermitin family member 1 [Source:MGI Symbol;Acc:MGI:2443583]	-	gene	overlapping	0	0.00218038	0.049652	22.2371	47.9339	66.8552	50.1829	72.5534
Chr2:134772631-134787770	2	134772631	134787770		Plcb1	ENSMUSG00000051177	phospholipase C, beta 1 [Source:MGI Symbol;Acc:MGI:97613]	+	gene	overlapping	0	0.000748918	0.0268568	9.80342	57.7833	49.154	56.6358	51.732
Chr2:136258680-136295091	2	136258680	136295091		Pak7	ENSMUSG00000039913	p21 (RAC1) activated kinase 7 [Source:MGI Symbol;Acc:MGI:1920334]	-	gene	overlapping	0	0.000488704	0.0210752	-18.4413	47.772	29.9123	37.6054	43.5449
Chr2:136397764-136420819	2	136397764	136420819		Gm14056	ENSMUSG00000082647	predicted gene 14056 [Source:MGI Symbol;Acc:MGI:3649509]	+	gene	overlapping	0	0.00195608	0.0466468	23.9979	46.1577	71.548	47.4761	57.5655
Chr2:136518149-136537156	2	136518149	136537156		Ankef1	ENSMUSG00000074771	ankyrin repeat and EF-hand domain containing 1 [Source:MGI Symbol;Acc:MGI:2441685]	+	gene	overlapping	0	0.000206126	0.012808	26.699	45.724	67.4017	38.9257	59.6206
Chr2:137166493-137189845	2	137166493	137189845		Gm28214	ENSMUSG00000099683	predicted gene 28214 [Source:MGI Symbol;Acc:MGI:5578920]	+	gene	downstream	9138	0.00102	0.0321205	20.3226	49.3505	77.89	60.7514	67.146
Chr2:138572599-138591368	2	138572599	138591368		Btbd3	ENSMUSG00000062098	BTB (POZ) domain containing 3 [Source:MGI Symbol;Acc:MGI:2385155]	+	gene	overlapping	0	0.000703075	0.0259727	18.8237	52.7224	62.9547	41.4237	70.6823
Chr2:140474230-140501047	2	140474230	140501047		Macrod2	ENSMUSG00000068205	mono-ADP ribosylhydrolase 2 [Source:MGI Symbol;Acc:MGI:1920149]	+	gene	overlapping	0	0.000188898	0.0121223	-35.2953	59.2738	42.8708	61.3298	20.0272
Chr2:140919723-140944303	2	140919723	140944303		Macrod2	ENSMUSG00000068205	mono-ADP ribosylhydrolase 2 [Source:MGI Symbol;Acc:MGI:1920149]	+	gene	overlapping	0	0.00178658	0.0442283	-16.04	44.096	49.63	47.3092	28.7577
Chr2:141940261-141964408	2	141940261	141964408		Macrod2	ENSMUSG00000068205	mono-ADP ribosylhydrolase 2 [Source:MGI Symbol;Acc:MGI:1920149]	+	gene	overlapping	0	0.000186985	0.0120515	32.1533	68.3479	94.0688	60.6145	68.4771
Chr2:142654189-142670521	2	142654189	142670521		Kif16b	ENSMUSG00000038844	kinesin family member 16B [Source:MGI Symbol;Acc:MGI:1098240]	-	gene	overlapping	0	0.00218427	0.0496721	-17.6552	53.3456	32.8632	55.9787	42.8203
Chr2:144127743-144143953	2	144127743	144143953		Gm5535	ENSMUSG00000074758	predicted gene 5535 [Source:MGI Symbol;Acc:MGI:3645019]	-	gene	overlapping	0	0.000235628	0.0139212	-10.9837	53.788	23.8187	31.7335	39.0695
Chr2:144398626-144411641	2	144398626	144411641		Kat14	ENSMUSG00000027425	lysine acetyltransferase 14 [Source:MGI Symbol;Acc:MGI:1917264]	+	gene	overlapping	0	0.000147868	0.0106494	-16.4729	56.3014	68.1526	61.1578	32.3018
Chr2:144695680-144707999	2	144695680	144707999		Dtd1	ENSMUSG00000027430	D-tyrosyl-tRNA deacylase 1 [Source:MGI Symbol;Acc:MGI:1913294]	+	gene	overlapping	0	0.000962435	0.0309635	-11.5674	64.6677	58.806	65.7609	45.5497
Chr2:144774621-144786028	2	144774621	144786028		Dtd1	ENSMUSG00000027430	D-tyrosyl-tRNA deacylase 1 [Source:MGI Symbol;Acc:MGI:1913294]	+	gene	upstream	5863	0.00159035	0.0414951	8.74167	57.5668	58.5628	44.0731	54.6003
Chr2:145214407-145234264	2	145214407	145234264		Slc24a3	ENSMUSG00000063873	solute carrier family 24 (sodium/potassium/calcium exchanger), member 3 [Source:MGI Symbol;Acc:MGI:2137513]	+	gene	overlapping	0	0.00102553	0.032229	-20.9993	64.6158	46.0886	57.0144	51.3265
Chr2:147935951-147949267	2	147935951	147949267		9030622O22Rik	ENSMUSG00000086141	RIKEN cDNA 9030622O22 gene [Source:MGI Symbol;Acc:MGI:1918820]	-	gene	overlapping	0	0.000292608	0.0158216	17.3718	31.634	54.5738	48.4774	54.5549
Chr2:148044012-148049341	2	148044012	148049341		Foxa2	ENSMUSG00000037025	forkhead box A2 [Source:MGI Symbol;Acc:MGI:1347476]	-	gene	overlapping	0	0.00121213	0.035351	-6.21328	55.278	50.0201	39.6642	46.0069
Chr2:148404694-148416617	2	148404694	148416617		Thbd	ENSMUSG00000074743	thrombomodulin [Source:MGI Symbol;Acc:MGI:98736]	-	gene	overlapping	0	0.000158756	0.0110897	6.63381	33.6757	29.8795	42.8503	39.7185
Chr2:148488248-148505423	2	148488248	148505423		Gm14120	ENSMUSG00000087678	predicted gene 14120 [Source:MGI Symbol;Acc:MGI:3651530]	+	gene	upstream	9468	0.00118451	0.0349104	-24.1318	70.299	37.8414	52.9691	37.7787
Chr2:148673024-148681199	2	148673024	148681199		Nxt1	ENSMUSG00000036992	NTF2-related export protein 1 [Source:MGI Symbol;Acc:MGI:1929619]	+	gene	overlapping	0	0.00137646	0.0382762	6.39978	63.4527	65.073	48.8823	56.2171
Chr2:148853077-148869800	2	148853077	148869800		Cstdc2	ENSMUSG00000027446	cystatin domain containing 2 [Source:MGI Symbol;Acc:MGI:1924955]	-	gene	overlapping	0	0.00192693	0.0462041	21.7643	52.7289	61.6908	55.2526	69.3455
Chr2:148998896-149038329	2	148998896	149038329		Gm1330	ENSMUSG00000063507	predicted gene 1330 [Source:MGI Symbol;Acc:MGI:2686176]	-	gene	overlapping	0	0.000238349	0.0139934	28.2961	56.7555	76.0711	58.5288	79.2316
Chr2:149755268-149776793	2	149755268	149776793		Gm14133	ENSMUSG00000087029	predicted gene 14133 [Source:MGI Symbol;Acc:MGI:3651594]	-	gene	overlapping	0	0.00159451	0.0415332	26.4089	38.7097	55.5556	38.1507	71.5972
Chr2:149875900-149897430	2	149875900	149897430		Syndig1	ENSMUSG00000074736	synapse differentiation inducing 1 [Source:MGI Symbol;Acc:MGI:3702158]	+	gene	overlapping	0	0.000174884	0.0116725	-27.013	60.462	38.3562	64.2429	48.1773
Chr2:150313384-150346786	2	150313384	150346786		3300002I08Rik	ENSMUSG00000063364	RIKEN cDNA 3300002I08 gene [Source:MGI Symbol;Acc:MGI:1916527]	-	gene	overlapping	0	0.00181999	0.0447209	20.1431	53.5035	75.8653	63.6519	85.1215
Chr2:150402518-150438330	2	150402518	150438330		Zfp442	ENSMUSG00000068130	zinc finger protein 442 [Source:MGI Symbol;Acc:MGI:3651999]	-	gene	overlapping	0	0.000850504	0.0288783	15.8232	35.2654	49.7713	26.6907	42.2203
Chr2:151575708-151588165	2	151575708	151588165		Sdcbp2	ENSMUSG00000027456	syndecan binding protein (syntenin) 2 [Source:MGI Symbol;Acc:MGI:2385156]	+	gene	overlapping	0	1.53602e-05	0.00258223	9.16516	70.02	75.119	75.6708	71.2583
Chr2:151970868-151979389	2	151970868	151979389		Fam110a	ENSMUSG00000027459	family with sequence similarity 110, member A [Source:MGI Symbol;Acc:MGI:1921097]	-	gene	overlapping	0	0.000700746	0.0259261	6.58603	31.9647	46.4436	33.8649	42.8973
Chr2:152172892-152183760	2	152172892	152183760		Rps15a-ps7	ENSMUSG00000081087	ribosomal protein S15A, pseudogene 7 [Source:MGI Symbol;Acc:MGI:3650538]	-	gene	upstream	1531	5.71122e-07	0.000250207	8.78937	34.09	55.9357	42.1882	32.5464
Chr2:152612236-152621754	2	152612236	152621754		Defb36	ENSMUSG00000044863	defensin beta 36 [Source:MGI Symbol;Acc:MGI:2385956]	+	gene	overlapping	0	0.000943523	0.0306305	-7.43033	39.6491	45.0818	45.8472	35.3741
Chr2:152900287-152905660	2	152900287	152905660		Tpx2	ENSMUSG00000027469	TPX2, microtubule-associated [Source:MGI Symbol;Acc:MGI:1919369]	+	gene	upstream	4966	7.82682e-06	0.00166926	-9.82505	49.1562	38.5069	38.6136	45.6973
Chr2:153197223-153206850	2	153197223	153206850		Tm9sf4	ENSMUSG00000068040	transmembrane 9 superfamily protein member 4 [Source:MGI Symbol;Acc:MGI:2139220]	+	gene	overlapping	0	0.00124635	0.0358903	-22.9791	56.0347	52.8958	73.4629	47.0457
Chr2:153340109-153350389	2	153340109	153350389		2500004C02Rik	ENSMUSG00000073236	RIKEN cDNA 2500004C02 gene [Source:MGI Symbol;Acc:MGI:1919576]	-	gene	overlapping	0	2.2361e-05	0.00325852	-7.19943	47.222	58.3897	68.4202	45.3033
Chr2:153838550-153844986	2	153838550	153844986		Efcab8	ENSMUSG00000044083	EF-hand calcium binding domain 8 [Source:MGI Symbol;Acc:MGI:3644206]	+	gene	overlapping	0	3.88509e-05	0.00458626	-6.02032	59.9461	55.2602	56.8666	68.8197
Chr2:153844951-153855673	2	153844951	153855673		Efcab8	ENSMUSG00000044083	EF-hand calcium binding domain 8 [Source:MGI Symbol;Acc:MGI:3644206]	+	gene	upstream	200	0.000219749	0.0133137	-13.9348	66.777	49.1852	78.2525	55.3546
Chr2:154228933-154240523	2	154228933	154240523		Bpifb5	ENSMUSG00000038572	BPI fold containing family B, member 5 [Source:MGI Symbol;Acc:MGI:2385160]	+	gene	overlapping	0	0.00218407	0.0496721	20.5374	47.9176	49.7739	27.3502	48.1946
Chr2:154328236-154344866	2	154328236	154344866		Cdk5rap1	ENSMUSG00000027487	CDK5 regulatory subunit associated protein 1 [Source:MGI Symbol;Acc:MGI:1914221]	-	gene	overlapping	0	0.000289936	0.0157566	-28.1782	60.9754	56.3849	59.0354	38.5965
Chr2:154746901-154763254	2	154746901	154763254		Gm14214	ENSMUSG00000098640	predicted gene 14214 [Source:MGI Symbol;Acc:MGI:3649357]	-	gene	upstream	6001	0.000576314	0.023168	22.2959	44.342	69.3066	58.3796	69.662
Chr2:154790689-154806021	2	154790689	154806021		Raly	ENSMUSG00000027593	hnRNP-associated with lethal yellow [Source:MGI Symbol;Acc:MGI:97850]	+	gene	overlapping	0	0.0021568	0.0493186	-8.58901	63.7194	52.1515	58.1609	57.1441
Chr2:155025110-155043237	2	155025110	155043237		a	ENSMUSG00000027596	nonagouti [Source:MGI Symbol;Acc:MGI:87853]	+	gene	overlapping	0	0.000829763	0.0285172	21.3847	53.1693	61.3976	62.7717	58.5268
Chr2:155497955-155511325	2	155497955	155511325		Ggt7	ENSMUSG00000027603	gamma-glutamyltransferase 7 [Source:MGI Symbol;Acc:MGI:1913385]	-	gene	overlapping	0	0.00017626	0.011721	-7.10035	39.2849	29.6237	39.4444	64.0656
Chr2:155562743-155576991	2	155562743	155576991		Acss2	ENSMUSG00000027605	acyl-CoA synthetase short-chain family member 2 [Source:MGI Symbol;Acc:MGI:1890410]	+	gene	overlapping	0	0.00161535	0.0418504	-16.3196	43.0646	25.663	35.1778	34.2497
Chr2:155621810-155628632	2	155621810	155628632		Myh7b	ENSMUSG00000074652	myosin, heavy chain 7B, cardiac muscle, beta [Source:MGI Symbol;Acc:MGI:3710243]	+	gene	overlapping	0	0.000707825	0.0260846	8.76187	49.0501	47.6096	54.5358	43.7408
Chr2:155628600-155636650	2	155628600	155636650		Myh7b	ENSMUSG00000074652	myosin, heavy chain 7B, cardiac muscle, beta [Source:MGI Symbol;Acc:MGI:3710243]	+	gene	overlapping	0	0.000184351	0.01198	11.3155	60.6661	71.3456	59.8039	46.0859
Chr2:155765556-155775806	2	155765556	155775806		Mmp24	ENSMUSG00000027612	matrix metallopeptidase 24 [Source:MGI Symbol;Acc:MGI:1341867]	+	gene	overlapping	0	2.04796e-07	0.000114003	9.68767	34.669	34.3796	47.6078	35.4261
Chr2:155970613-155979854	2	155970613	155979854		Cep250	ENSMUSG00000038241	centrosomal protein 250 [Source:MGI Symbol;Acc:MGI:108084]	+	gene	overlapping	0	0.00156952	0.0412359	-8.55999	40.1748	52.6923	64.6885	56.2268
Chr2:156644590-156651045	2	156644590	156651045		Dlgap4	ENSMUSG00000061689	DLG associated protein 4 [Source:MGI Symbol;Acc:MGI:2138865]	+	gene	overlapping	0	4.96435e-05	0.00534551	8.30142	67.9127	70.7273	61.631	68.7117
Chr2:156838019-156842264	2	156838019	156842264		Gm14230	ENSMUSG00000087179	predicted gene 14230 [Source:MGI Symbol;Acc:MGI:3652157]	-	gene	overlapping	0	0.00112218	0.0338418	-5.28617	57.216	58.5004	58.0907	60.1732
Chr2:157335374-157341067	2	157335374	157341067		Ghrh	ENSMUSG00000027643	growth hormone releasing hormone [Source:MGI Symbol;Acc:MGI:95709]	-	gene	overlapping	0	0.00165512	0.0423832	16.7714	32.177	37.9313	44.1448	55.7488
Chr2:157547314-157556597	2	157547314	157556597		Blcap	ENSMUSG00000067787	bladder cancer associated protein [Source:MGI Symbol;Acc:MGI:1858907]	-	gene	overlapping	0	7.29412e-05	0.00693801	-9.20625	33.7335	48.445	47.9624	22.4373
Chr2:157695907-157706266	2	157695907	157706266		Gm25407	ENSMUSG00000077290	predicted gene, 25407 [Source:MGI Symbol;Acc:MGI:5455184]	-	gene	upstream	7402	0.000132014	0.00994719	10.4559	45.3796	60.3586	48.2991	52.0595
Chr2:157878526-157885018	2	157878526	157885018		Ctnnbl1	ENSMUSG00000027649	catenin, beta like 1 [Source:MGI Symbol;Acc:MGI:1913892]	+	gene	overlapping	0	4.71669e-05	0.00519498	5.64485	53.9582	50.7363	41.9352	63.9666
Chr2:158021070-158029482	2	158021070	158029482		Tti1	ENSMUSG00000027650	TELO2 interacting protein 1 [Source:MGI Symbol;Acc:MGI:1922675]	-	gene	overlapping	0	0.000958938	0.0309248	-4.79084	40.8131	40.1155	46.3447	40.5398
Chr2:158111644-158120173	2	158111644	158120173		Rprd1b	ENSMUSG00000027651	regulation of nuclear pre-mRNA domain containing 1B [Source:MGI Symbol;Acc:MGI:1917720]	+	gene	overlapping	0	0.00132624	0.0374287	-17.8632	51.9489	53.3137	61.8171	50.1432
Chr2:158234868-158242288	2	158234868	158242288		Mir7685	ENSMUSG00000098765	microRNA 7685 [Source:MGI Symbol;Acc:MGI:5531139]	-	gene	upstream	1216	5.07854e-05	0.00543951	-25.6103	64.5891	46.0896	55.776	42.3652
Chr2:158259905-158265938	2	158259905	158265938		Bpi	ENSMUSG00000052922	bactericidal permeablility increasing protein [Source:MGI Symbol;Acc:MGI:3045315]	+	gene	overlapping	0	0.000172931	0.0115751	8.38977	48.1077	66.2593	47.0946	48.9524
Chr2:158284324-158297188	2	158284324	158297188		Bpi	ENSMUSG00000052922	bactericidal permeablility increasing protein [Source:MGI Symbol;Acc:MGI:3045315]	+	gene	overlapping	0	0.000844992	0.0287755	5.24537	65.3312	74.4028	61.4768	79.0139
Chr2:160021864-160035617	2	160021864	160035617		9130015L21Rik	ENSMUSG00000086653	RIKEN cDNA 9130015L21 gene [Source:MGI Symbol;Acc:MGI:1918863]	+	gene	overlapping	0	0.000648903	0.024882	-18.1616	58.7783	51.9647	45.6122	49.5797
Chr2:160549568-160561605	2	160549568	160561605		Gm14221	ENSMUSG00000078956	predicted gene 14221 [Source:MGI Symbol;Acc:MGI:3650696]	-	gene	upstream	6774	0.00203552	0.047613	8.68698	38.7091	48.7664	41.9584	44.7201
Chr2:160587800-160597263	2	160587800	160597263		Gm14221	ENSMUSG00000078956	predicted gene 14221 [Source:MGI Symbol;Acc:MGI:3650696]	-	gene	overlapping	0	0.00119433	0.0350609	5.06168	44.537	40.7873	55.405	41.3795
Chr2:160877538-160887904	2	160877538	160887904		Gm16751	ENSMUSG00000085303	predicted gene, 16751 [Source:MGI Symbol;Acc:MGI:4439675]	-	gene	overlapping	0	0.000668365	0.0252309	6.59488	50.946	41.1781	49.5272	49.9989
Chr2:161016620-161032783	2	161016620	161032783		Chd6	ENSMUSG00000057133	chromodomain helicase DNA binding protein 6 [Source:MGI Symbol;Acc:MGI:1918639]	-	gene	overlapping	0	0.0010093	0.0319211	23.1066	33.5795	36.6585	23.3831	53.2509
Chr2:161812417-161839091	2	161812417	161839091		Ptprt	ENSMUSG00000053141	protein tyrosine phosphatase, receptor type, T [Source:MGI Symbol;Acc:MGI:1321152]	-	gene	overlapping	0	0.000871478	0.0293117	23.5774	44.1142	46.946	28.6873	58.2616
Chr2:161886012-161905888	2	161886012	161905888		Ptprt	ENSMUSG00000053141	protein tyrosine phosphatase, receptor type, T [Source:MGI Symbol;Acc:MGI:1321152]	-	gene	overlapping	0	0.00172454	0.0433828	23.0833	44.1988	56.6082	41.7425	48.8655
Chr2:162058004-162079835	2	162058004	162079835		Ptprt	ENSMUSG00000053141	protein tyrosine phosphatase, receptor type, T [Source:MGI Symbol;Acc:MGI:1321152]	-	gene	overlapping	0	0.0012474	0.0358966	20.2642	34.905	56.589	38.4323	47.7964
Chr2:162756048-162768243	2	162756048	162768243		Gm22936	ENSMUSG00000077143	predicted gene, 22936 [Source:MGI Symbol;Acc:MGI:5452713]	+	gene	overlapping	0	0.00214404	0.0491782	-17.8927	36.4519	19.9946	37.9856	24.2851
Chr2:162794994-162809807	2	162794994	162809807		Gm11450	ENSMUSG00000082296	predicted gene 11450 [Source:MGI Symbol;Acc:MGI:3651345]	+	gene	overlapping	0	0.000393123	0.0187748	29.4493	33.0949	78.6172	44.9756	60.2799
Chr2:162910508-162922958	2	162910508	162922958		Gm11452	ENSMUSG00000082514	predicted gene 11452 [Source:MGI Symbol;Acc:MGI:3651351]	+	gene	upstream	1895	0.000311293	0.0163463	-7.88333	44.0316	42.1171	57.1107	45.498
Chr2:163204656-163214140	2	163204656	163214140		Tox2	ENSMUSG00000074607	TOX high mobility group box family member 2 [Source:MGI Symbol;Acc:MGI:3611233]	+	gene	overlapping	0	0.000937831	0.0305444	-9.19885	59.9634	61.4286	64.7838	53.7565
Chr2:163732345-163738171	2	163732345	163738171		Ada	ENSMUSG00000017697	adenosine deaminase [Source:MGI Symbol;Acc:MGI:87916]	-	gene	overlapping	0	0.00148656	0.0400263	16.4949	58.5458	52.4183	38.6467	61.6787
Chr2:163819198-163825928	2	163819198	163825928		Ccn5	ENSMUSG00000027656	cellular communication network factor 5 [Source:MGI Symbol;Acc:MGI:1328326]	+	gene	overlapping	0	0.00170185	0.043053	-12.7687	56.1538	50.1975	55.8665	58.6494
Chr2:163853321-163860045	2	163853321	163860045		Kcnk15	ENSMUSG00000035238	potassium channel, subfamily K, member 15 [Source:MGI Symbol;Acc:MGI:2675209]	+	gene	overlapping	0	0.000355737	0.0177288	7.33886	46.5257	47.6125	50.7986	58.731
Chr2:164057441-164067636	2	164057441	164067636		Tomm34	ENSMUSG00000018322	translocase of outer mitochondrial membrane 34 [Source:MGI Symbol;Acc:MGI:1914395]	-	gene	overlapping	0	0.000962356	0.0309635	-13.1876	46.3308	40.7938	52.129	29.2112
Chr2:164291614-164312166	2	164291614	164312166		Svs3a	ENSMUSG00000017003	seminal vesicle secretory protein 3A [Source:MGI Symbol;Acc:MGI:1927635]	+	gene	upstream	114	0.00194525	0.0464506	14.4909	55.8619	66.4983	42.9061	51.712
Chr2:164333235-164344790	2	164333235	164344790		Svs5	ENSMUSG00000017004	seminal vesicle secretory protein 5 [Source:MGI Symbol;Acc:MGI:98453]	+	gene	overlapping	0	1.98509e-05	0.0030249	-8.3988	38.9532	27.9979	46.5837	36.1325
Chr2:164482356-164492310	2	164482356	164492310		Gm20458	ENSMUSG00000090996	predicted gene 20458 [Source:MGI Symbol;Acc:MGI:5141923]	+	gene	overlapping	0	0.000468791	0.020627	-13.4823	55.2481	48.2535	70.6602	60.8407
Chr2:164549831-164556578	2	164549831	164556578		Gm14317	ENSMUSG00000086179	predicted gene 14317 [Source:MGI Symbol;Acc:MGI:3651690]	+	gene	overlapping	0	0.00221387	0.049974	17.9667	66.2829	49.7543	49.9027	60.7915
Chr2:164719397-164729331	2	164719397	164729331		Spint5	ENSMUSG00000074593	serine protease inhibitor, Kunitz type 5 [Source:MGI Symbol;Acc:MGI:3651687]	+	gene	upstream	1329	0.000435847	0.0198353	16.415	38.4734	60.5438	49.8084	62.1702
Chr2:164755416-164768346	2	164755416	164768346		Dnttip1	ENSMUSG00000017299	deoxynucleotidyltransferase, terminal, interacting protein 1 [Source:MGI Symbol;Acc:MGI:1923483]	+	gene	overlapping	0	0.00145558	0.0395873	-12.1234	39.4308	48.1982	49.1577	45.8982
Chr2:164777864-164784068	2	164777864	164784068		Ube2c	ENSMUSG00000001403	ubiquitin-conjugating enzyme E2C [Source:MGI Symbol;Acc:MGI:1915862]	+	gene	overlapping	0	0.00157916	0.041381	-8.03382	49.4557	41.6997	45.9448	41.9007
Chr2:164791279-164801029	2	164791279	164801029		Snx21	ENSMUSG00000050373	sorting nexin family member 21 [Source:MGI Symbol;Acc:MGI:1917729]	+	gene	overlapping	0	3.3508e-05	0.00417914	-8.25642	49.0733	40.7991	48.925	38.7
Chr2:165066375-165077270	2	165066375	165077270		Cd40	ENSMUSG00000017652	CD40 antigen [Source:MGI Symbol;Acc:MGI:88336]	+	gene	overlapping	0	0.000924886	0.0303591	-11.8281	60.8039	49.072	55.5772	45.3079
Chr2:165176966-165183110	2	165176966	165183110		Cdh22	ENSMUSG00000053166	cadherin 22 [Source:MGI Symbol;Acc:MGI:1341843]	-	gene	overlapping	0	0.00071094	0.0261518	-7.67272	55.9731	50.515	61.5731	51.1738
Chr2:165420520-165431952	2	165420520	165431952		Slc13a3	ENSMUSG00000018459	solute carrier family 13 (sodium-dependent dicarboxylate transporter), member 3 [Source:MGI Symbol;Acc:MGI:2149635]	-	gene	overlapping	0	3.82601e-05	0.00455236	7.82193	60.8129	40.6812	56.072	68.6836
Chr2:165595086-165600977	2	165595086	165600977		Eya2	ENSMUSG00000017897	EYA transcriptional coactivator and phosphatase 2 [Source:MGI Symbol;Acc:MGI:109341]	+	gene	overlapping	0	0.000494676	0.0211748	14.0473	49.2911	67.9126	61.5778	50.0939
Chr2:165845593-165853443	2	165845593	165853443		Zmynd8	ENSMUSG00000039671	zinc finger, MYND-type containing 8 [Source:MGI Symbol;Acc:MGI:1918025]	-	gene	overlapping	0	0.000421977	0.019572	-9.16834	35.4545	24.4379	27.5802	23.7822
Chr2:165853409-165860527	2	165853409	165860527		Zmynd8	ENSMUSG00000039671	zinc finger, MYND-type containing 8 [Source:MGI Symbol;Acc:MGI:1918025]	-	gene	overlapping	0	1.67064e-05	0.00273231	5.28748	41.6612	40.1963	41.8796	34.2586
Chr2:165887198-165893440	2	165887198	165893440		Zmynd8	ENSMUSG00000039671	zinc finger, MYND-type containing 8 [Source:MGI Symbol;Acc:MGI:1918025]	-	gene	overlapping	0	0.000754759	0.0269865	-9.69196	48.6163	37.7301	39.1019	30.9159
Chr2:165945273-165960004	2	165945273	165960004		Gm11462	ENSMUSG00000082924	predicted gene 11462 [Source:MGI Symbol;Acc:MGI:3650020]	+	gene	overlapping	0	0.000582719	0.0233501	7.3287	44.9891	42.6496	48.2638	43.645
Chr2:166145854-166150447	2	166145854	166150447		Sulf2	ENSMUSG00000006800	sulfatase 2 [Source:MGI Symbol;Acc:MGI:1919293]	-	gene	overlapping	0	7.92477e-05	0.00730771	-7.39388	42.9008	35.1606	30.829	31.1119
Chr2:166150401-166154971	2	166150401	166154971		Sulf2	ENSMUSG00000006800	sulfatase 2 [Source:MGI Symbol;Acc:MGI:1919293]	-	gene	overlapping	0	0.00140442	0.0387402	-16.6082	40.9636	39.9045	50.9841	33.8984
Chr2:166453324-166460888	2	166453324	166460888		5031425F14Rik	ENSMUSG00000085129	RIKEN cDNA 5031425F14 gene [Source:MGI Symbol;Acc:MGI:2442533]	+	gene	overlapping	0	0.00040692	0.0191029	26.144	39.7513	50.6421	35.8084	50.414
Chr2:166528316-166540099	2	166528316	166540099		Gm14267	ENSMUSG00000085682	predicted gene 14267 [Source:MGI Symbol;Acc:MGI:3649851]	-	gene	downstream	5943	1.43951e-05	0.0024604	-10.6316	40.7753	41.6193	37.5635	29.0167
Chr2:166763858-166772744	2	166763858	166772744		Gm24477	ENSMUSG00000088063	predicted gene, 24477 [Source:MGI Symbol;Acc:MGI:5454254]	+	gene	overlapping	0	0.000264149	0.0148817	21.2253	37.3493	46.6592	37.6192	38.9561
Chr2:166844087-166854898	2	166844087	166854898		Arfgef2	ENSMUSG00000074582	ADP-ribosylation factor guanine nucleotide- exchange factor 2 (brefeldin A-inhibited) [Source:MGI Symbol;Acc:MGI:2139354]	+	gene	overlapping	0	0.000126969	0.00972121	23.9805	57.319	69.4524	55.0841	67.3949
Chr2:166861513-166870530	2	166861513	166870530		Arfgef2	ENSMUSG00000074582	ADP-ribosylation factor guanine nucleotide- exchange factor 2 (brefeldin A-inhibited) [Source:MGI Symbol;Acc:MGI:2139354]	+	gene	overlapping	0	0.00141966	0.0390214	-7.56052	59.8833	44.3796	46.7476	59.6354
Chr2:167036885-167042215	2	167036885	167042215		Znfx1	ENSMUSG00000039501	zinc finger, NFX1-type containing 1 [Source:MGI Symbol;Acc:MGI:2138982]	-	gene	overlapping	0	0.000897697	0.029789	7.91275	54.7099	51.6083	44.304	50.4758
Chr2:167055523-167061837	2	167055523	167061837		Znfx1	ENSMUSG00000039501	zinc finger, NFX1-type containing 1 [Source:MGI Symbol;Acc:MGI:2138982]	-	gene	overlapping	0	0.00216946	0.0495054	5.99561	50.1833	69.5575	57.364	51.4095
Chr2:167097585-167104547	2	167097585	167104547		Kcnb1	ENSMUSG00000050556	potassium voltage gated channel, Shab- related subfamily, member 1 [Source:MGI Symbol;Acc:MGI:96666]	-	gene	overlapping	0	0.000582824	0.0233501	-5.23029	58.5419	44.6826	53.8845	59.4718
Chr2:167159334-167163657	2	167159334	167163657		Kcnb1	ENSMUSG00000050556	potassium voltage gated channel, Shab- related subfamily, member 1 [Source:MGI Symbol;Acc:MGI:96666]	-	gene	overlapping	0	0.0014251	0.0390543	10.8585	60.679	53.9484	48.9961	63.4607
Chr2:167213018-167219332	2	167213018	167219332		Ptgis	ENSMUSG00000017969	prostaglandin I2 (prostacyclin) synthase [Source:MGI Symbol;Acc:MGI:1097156]	-	gene	overlapping	0	0.00185351	0.0451792	11.084	47.336	51.9958	49.7962	49.6292
Chr2:167357381-167363571	2	167357381	167363571		B4galt5	ENSMUSG00000017929	UDP-Gal:betaGlcNAc beta 1,4- galactosyltransferase, polypeptide 5 [Source:MGI Symbol;Acc:MGI:1927169]	-	gene	downstream	8198	7.66273e-05	0.00718621	-30.6129	44.0868	23.4781	46.0507	27.8481
Chr2:167421446-167431423	2	167421446	167431423		Slc9a8	ENSMUSG00000039463	solute carrier family 9 (sodium/hydrogen exchanger), member 8 [Source:MGI Symbol;Acc:MGI:1924281]	+	gene	overlapping	0	0.00142269	0.0390395	-16.609	51.2918	38.8	36.9917	47.285
Chr2:167658131-167662111	2	167658131	167662111		Gm20431	ENSMUSG00000089739	predicted gene 20431 [Source:MGI Symbol;Acc:MGI:5141896]	-	gene	overlapping	0	0.000261082	0.0147799	6.39756	53.1469	57.6994	58.2094	72.729
Chr2:167847511-167854106	2	167847511	167854106		Gm14319	ENSMUSG00000085411	predicted gene 14319 [Source:MGI Symbol;Acc:MGI:3649450]	+	gene	downstream	4479	9.34799e-06	0.00186887	-12.59	57.7186	53.4001	52.477	39.231
Chr2:168328753-168337500	2	168328753	168337500		Gm22704	ENSMUSG00000064961	predicted gene, 22704 [Source:MGI Symbol;Acc:MGI:5452481]	+	gene	overlapping	0	0.00205663	0.047913	-10.1667	48.6075	41.93	49.3652	51.2302
Chr2:168565998-168573440	2	168565998	168573440		Nfatc2	ENSMUSG00000027544	nuclear factor of activated T cells, cytoplasmic, calcineurin dependent 2 [Source:MGI Symbol;Acc:MGI:102463]	-	gene	overlapping	0	0.000160648	0.0111401	-6.61902	40.7073	35.1623	36.9644	33.9365
Chr2:168876464-168893769	2	168876464	168893769		Gm25214	ENSMUSG00000077761	predicted gene, 25214 [Source:MGI Symbol;Acc:MGI:5454991]	-	gene	overlapping	0	0.000147009	0.010617	6.71408	56.4291	53.7862	50.8001	54.9095
Chr2:169240182-169254694	2	169240182	169254694		9430093N23Rik	ENSMUSG00000085369	RIKEN cDNA 9430093N23 gene [Source:MGI Symbol;Acc:MGI:1924612]	+	gene	upstream	2412	0.000213173	0.0130696	15.0016	45.905	46.2629	43.8784	44.3024
Chr2:169592736-169604615	2	169592736	169604615		Gm11011	ENSMUSG00000078912	predicted gene 11011 [Source:MGI Symbol;Acc:MGI:3779229]	-	gene	downstream	4991	3.20075e-05	0.00407266	15.683	56.5035	61.255	33.7447	59.7822
Chr2:170023191-170031598	2	170023191	170031598		Tshz2	ENSMUSG00000047907	teashirt zinc finger family member 2 [Source:MGI Symbol;Acc:MGI:2153084]	+	gene	overlapping	0	0.000688278	0.0256762	-9.55468	44.8455	46.9763	40.9701	33.2302
Chr2:170282500-170289306	2	170282500	170289306		Gm14270	ENSMUSG00000084013	predicted gene 14270 [Source:MGI Symbol;Acc:MGI:3649849]	+	gene	overlapping	0	0.000567042	0.0229488	-9.3092	59.7453	58.0085	41.2211	55.4804
Chr2:172345385-172355427	2	172345385	172355427		Fam210b	ENSMUSG00000027495	family with sequence similarity 210, member B [Source:MGI Symbol;Acc:MGI:1914267]	+	gene	overlapping	0	0.000200113	0.0125435	12.7254	22.2222	39.748	44.6697	38.2608
Chr2:172416376-172424918	2	172416376	172424918		Cass4	ENSMUSG00000074570	Cas scaffolding protein family member 4 [Source:MGI Symbol;Acc:MGI:2444482]	+	gene	overlapping	0	0.000263323	0.0148421	-5.70535	45.5019	35.2797	50.659	37.5866
Chr2:172858039-172865674	2	172858039	172865674		Gm22773	ENSMUSG00000093160	predicted gene, 22773 [Source:MGI Symbol;Acc:MGI:5452550]	-	gene	overlapping	0	0.000365972	0.0179951	14.018	37.9443	59.3299	53.3672	49.1529
Chr2:172949130-172959608	2	172949130	172959608		Bmp7	ENSMUSG00000008999	bone morphogenetic protein 7 [Source:MGI Symbol;Acc:MGI:103302]	-	gene	downstream	8809	0.00150841	0.0403275	8.14462	67.912	66.6175	61.7747	52.9761
Chr2:172974654-172987704	2	172974654	172987704		Spo11	ENSMUSG00000005883	SPO11 meiotic protein covalently bound to DSB [Source:MGI Symbol;Acc:MGI:1349669]	+	gene	overlapping	0	0.000126578	0.0097125	8.08227	57.9771	56.0506	42.7551	58.7284
Chr2:173249760-173258039	2	173249760	173258039		Pmepa1	ENSMUSG00000038400	prostate transmembrane protein, androgen induced 1 [Source:MGI Symbol;Acc:MGI:1929600]	-	gene	overlapping	0	0.00203097	0.047591	-7.50619	54.5007	69.3689	53.5335	49.8612
Chr2:173374441-173385170	2	173374441	173385170		Gm14642	ENSMUSG00000086114	predicted gene 14642 [Source:MGI Symbol;Acc:MGI:3705301]	+	gene	downstream	9396	0.000454845	0.0202631	-19.3151	43.976	33.6131	62.6718	43.9863
Chr2:173846324-173854789	2	173846324	173854789		Gm14371	ENSMUSG00000085938	predicted gene 14371 [Source:MGI Symbol;Acc:MGI:3651566]	-	gene	overlapping	0	0.000845175	0.0287755	14.9429	65.3215	76.7008	50.3167	57.3609
Chr2:173854817-173885198	2	173854817	173885198		Gm14371	ENSMUSG00000085938	predicted gene 14371 [Source:MGI Symbol;Acc:MGI:3651566]	-	gene	downstream	7147	1.53689e-06	0.00051521	31.547	66.3748	80.9065	47.2906	85.0687
Chr2:174104731-174115238	2	174104731	174115238		Npepl1	ENSMUSG00000039263	aminopeptidase-like 1 [Source:MGI Symbol;Acc:MGI:2448523]	+	gene	overlapping	0	2.35605e-05	0.00337959	-8.65696	53.6249	59.7445	61.237	54.8083
Chr2:175069181-175162424	2	175069181	175162424		Gm14387	ENSMUSG00000080888	predicted gene 14387 [Source:MGI Symbol;Acc:MGI:3650318]	+	gene	overlapping	0	1.10985e-05	0.00204998	-11.0489	45.0187	41.4496	45.3773	35.9269
Chr2:179406453-179419322	2	179406453	179419322		4930591A17Rik	ENSMUSG00000039138	RIKEN cDNA 4930591A17 gene [Source:MGI Symbol;Acc:MGI:1915425]	+	gene	overlapping	0	0.00127355	0.0363902	-20.5291	52.9449	28.8802	36.6898	28.8845
Chr2:179486799-179498940	2	179486799	179498940		Cdh4	ENSMUSG00000000305	cadherin 4 [Source:MGI Symbol;Acc:MGI:99218]	+	gene	overlapping	0	0.000187626	0.012079	-7.7697	51.5645	41.6548	50.6492	44.6297
Chr2:179510407-179520220	2	179510407	179520220		Cdh4	ENSMUSG00000000305	cadherin 4 [Source:MGI Symbol;Acc:MGI:99218]	+	gene	overlapping	0	0.000322862	0.016708	-7.29797	54.6503	43.4496	42.955	47.8585
Chr2:179638604-179652478	2	179638604	179652478		Cdh4	ENSMUSG00000000305	cadherin 4 [Source:MGI Symbol;Acc:MGI:99218]	+	gene	overlapping	0	1.04544e-05	0.0019854	-34.1685	52.7104	40.8225	51.8788	31.1723
Chr2:179886165-179897016	2	179886165	179897016		Cdh4	ENSMUSG00000000305	cadherin 4 [Source:MGI Symbol;Acc:MGI:99218]	+	gene	overlapping	0	0.00130213	0.0369804	8.23862	39.2975	54.7924	47.6055	42.9192
Chr2:180393616-180408910	2	180393616	180408910		Mir133a-2	ENSMUSG00000065460	microRNA 133a-2 [Source:MGI Symbol;Acc:MGI:3618718]	+	gene	overlapping	0	5.23954e-05	0.00555314	14.3378	49.4893	45.1002	60.3607	52.8076
Chr2:180647736-180660027	2	180647736	180660027		Dido1	ENSMUSG00000038914	death inducer-obliterator 1 [Source:MGI Symbol;Acc:MGI:1344352]	-	gene	overlapping	0	0.000172777	0.0115712	-19.807	33.0604	37.9934	50.3712	29.7506
Chr2:180775445-180787036	2	180775445	180787036		Bhlhe23	ENSMUSG00000045493	basic helix-loop-helix family, member e23 [Source:MGI Symbol;Acc:MGI:2153710]	-	gene	overlapping	0	8.99179e-05	0.0079823	12.4113	51.5047	61.6439	45.3751	51.1679
Chr2:180814361-180825629	2	180814361	180825629		Gm14340	ENSMUSG00000074507	predicted gene 14340 [Source:MGI Symbol;Acc:MGI:3650817]	-	gene	overlapping	0	0.000450305	0.0201348	14.8474	55.5806	64.3678	63.643	43.2529
Chr2:180976305-180990060	2	180976305	180990060		Arfgap1	ENSMUSG00000027575	ADP-ribosylation factor GTPase activating protein 1 [Source:MGI Symbol;Acc:MGI:2183559]	+	gene	overlapping	0	0.000121123	0.00953219	-15.5258	61.3587	48.7912	71.4155	46.1418
Chr2:181154080-181165833	2	181154080	181165833		Eef1a2	ENSMUSG00000016349	eukaryotic translation elongation factor 1 alpha 2 [Source:MGI Symbol;Acc:MGI:1096317]	-	gene	overlapping	0	0.000484052	0.0209715	11.0847	41.7289	55.1777	40.7163	46.0914
Chr2:181399022-181412326	2	181399022	181412326		Zbtb46	ENSMUSG00000027583	zinc finger and BTB domain containing 46 [Source:MGI Symbol;Acc:MGI:1919397]	-	gene	overlapping	0	0.000833665	0.0285895	8.00656	32.9456	44.9746	40.5761	38.1802
Chr3:3027218-3049117	3	3027218	3049117		Gm27460	ENSMUSG00000098307	predicted gene, 27460 [Source:MGI Symbol;Acc:MGI:5530842]	-	gene	overlapping	0	0.000112203	0.00911245	-21.9389	59.8101	41.9483	59.2597	46.1744
Chr3:4274184-4299709	3	4274184	4299709		Gm23976	ENSMUSG00000096480	predicted gene, 23976 [Source:MGI Symbol;Acc:MGI:5453753]	-	gene	upstream	5484	0.00079501	0.0277423	8.15189	53.091	73.3535	64.1485	66.0887
Chr3:4361070-4395492	3	4361070	4395492		Gm34023	ENSMUSG00000104233	predicted gene, 34023 [Source:MGI Symbol;Acc:MGI:5593182]	+	gene	overlapping	0	3.36384e-05	0.00418629	-8.50376	50.5173	54.8485	59.5876	33.1454
Chr3:4603395-4640319	3	4603395	4640319		Gm37763	ENSMUSG00000102998	predicted gene, 37763 [Source:MGI Symbol;Acc:MGI:5610991]	+	gene	downstream	8356	0.000545667	0.0224469	13.4119	27.2376	46.5008	39.3864	43.4146
Chr3:5860645-5896618	3	5860645	5896618		Gm37350	ENSMUSG00000102979	predicted gene, 37350 [Source:MGI Symbol;Acc:MGI:5610578]	-	gene	overlapping	0	8.80151e-05	0.00787096	12.2075	66.0448	64.2479	48.2814	72.2062
Chr3:7943864-7961941	3	7943864	7961941		1700010I02Rik	ENSMUSG00000100010	RIKEN cDNA 1700010I02 gene [Source:MGI Symbol;Acc:MGI:1922726]	-	gene	overlapping	0	1.14937e-05	0.00209115	-31.273	70.348	33.2268	59.3519	40.5918
Chr3:8615209-8631640	3	8615209	8631640		Gm18822	ENSMUSG00000098047	predicted gene, 18822 [Source:MGI Symbol;Acc:MGI:5011007]	-	gene	overlapping	0	0.000153172	0.010865	-27.2734	42.0267	32.3285	59.4177	25.2041
Chr3:8955749-8964659	3	8955749	8964659		Tpd52	ENSMUSG00000027506	tumor protein D52 [Source:MGI Symbol;Acc:MGI:107749]	-	gene	overlapping	0	0.00161809	0.0418832	15.8994	45.6979	58.2951	33.3516	43.6712
Chr3:9818364-9828763	3	9818364	9828763		Pag1	ENSMUSG00000027508	phosphoprotein associated with glycosphingolipid microdomains 1 [Source:MGI Symbol;Acc:MGI:2443160]	-	gene	overlapping	0	0.0012959	0.0368552	5.22913	51.638	49.0408	54.9591	39.2164
Chr3:9984094-10011227	3	9984094	10011227		Fabp5	ENSMUSG00000027533	fatty acid binding protein 5, epidermal [Source:MGI Symbol;Acc:MGI:101790]	+	gene	downstream	1321	0.0011735	0.0347591	18.2794	38.6766	65.1588	34	50.5556
Chr3:13959729-13988867	3	13959729	13988867		Ralyl	ENSMUSG00000039717	RALY RNA binding protein-like [Source:MGI Symbol;Acc:MGI:1924147]	+	gene	overlapping	0	0.00138527	0.0384473	17.8183	31.1445	52.0325	52.237	56.1695
Chr3:16111315-16124885	3	16111315	16124885		Gm25863	ENSMUSG00000088874	predicted gene, 25863 [Source:MGI Symbol;Acc:MGI:5455640]	-	gene	overlapping	0	0.00187376	0.0454592	-21.1846	59.2496	32.9808	29.0888	31.3823
Chr3:17668904-17689071	3	17668904	17689071		Gm38154	ENSMUSG00000104242	predicted gene, 38154 [Source:MGI Symbol;Acc:MGI:5611382]	+	gene	overlapping	0	0.00170349	0.0430773	22.2802	46.2537	58.7139	24.2798	40.2789
Chr3:18375192-18397005	3	18375192	18397005		Gm30667	ENSMUSG00000102886	predicted gene, 30667 [Source:MGI Symbol;Acc:MGI:5589826]	-	gene	overlapping	0	0.000219391	0.0132986	6.85859	49.1992	43.154	55.4313	48.1346
Chr3:19124076-19145556	3	19124076	19145556		Armc1	ENSMUSG00000027599	armadillo repeat containing 1 [Source:MGI Symbol;Acc:MGI:1921502]	-	gene	overlapping	0	0.00148698	0.0400287	15.7507	38.2543	40.5822	54.157	63.3552
Chr3:19645129-19665266	3	19645129	19665266		Trim55	ENSMUSG00000060913	tripartite motif-containing 55 [Source:MGI Symbol;Acc:MGI:3036269]	+	gene	overlapping	0	0.00186072	0.0452502	-25.237	53.8803	50.3518	58.2022	35.3943
Chr3:20241226-20270584	3	20241226	20270584		Cpa3	ENSMUSG00000001865	carboxypeptidase A3, mast cell [Source:MGI Symbol;Acc:MGI:88479]	-	gene	overlapping	0	0.000241527	0.0140778	26.5861	40.2729	73.7267	40.1894	64.6645
Chr3:20325593-20351607	3	20325593	20351607		Agtr1b	ENSMUSG00000054988	angiotensin II receptor, type 1b [Source:MGI Symbol;Acc:MGI:87965]	-	gene	overlapping	0	0.000608315	0.0239367	-23.1008	54.5345	58.8983	39.7516	27.9839
Chr3:22505742-22530275	3	22505742	22530275		Spin3-ps	ENSMUSG00000103801	spindlin family, member 3, pseudogene [Source:MGI Symbol;Acc:MGI:3780056]	+	gene	overlapping	0	0.000492986	0.0211696	25.6397	61.5269	68.4961	50.2711	87.2423
Chr3:24003990-24046499	3	24003990	24046499		Naaladl2	ENSMUSG00000102758	N-acetylated alpha-linked acidic dipeptidase- like 2 [Source:MGI Symbol;Acc:MGI:2685867]	-	gene	overlapping	0	0.000605292	0.0238849	-10.6728	46.2525	54.8571	40.564	54.7259
Chr3:24131452-24158871	3	24131452	24158871		Naaladl2	ENSMUSG00000102758	N-acetylated alpha-linked acidic dipeptidase- like 2 [Source:MGI Symbol;Acc:MGI:2685867]	-	gene	overlapping	0	0.00123734	0.0357598	-26.075	58.9831	38.8361	65.0969	49.1089
Chr3:26194714-26222143	3	26194714	26222143		Nlgn1	ENSMUSG00000063887	neuroligin 1 [Source:MGI Symbol;Acc:MGI:2179435]	-	gene	overlapping	0	0.000129776	0.00984909	-29.9774	62.0395	19.7225	50.9034	42.9956
Chr3:27374640-27386040	3	27374640	27386040		Ghsr	ENSMUSG00000051136	growth hormone secretagogue receptor [Source:MGI Symbol;Acc:MGI:2441906]	+	gene	overlapping	0	9.62221e-05	0.00828145	-9.37813	56.345	53.4433	59.3172	52.9476
Chr3:28901798-28954911	3	28901798	28954911		Gm1527	ENSMUSG00000074655	predicted gene 1527 [Source:MGI Symbol;Acc:MGI:2686373]	+	gene	overlapping	0	2.79457e-07	0.000143563	20.8842	38.8815	55.1365	47.3214	48.2649
Chr3:30831524-30844493	3	30831524	30844493		Gm38080	ENSMUSG00000104361	predicted gene, 38080 [Source:MGI Symbol;Acc:MGI:5611308]	-	gene	downstream	2692	6.57886e-05	0.00654934	10.5479	38.438	64.8432	46.3965	62.1519
Chr3:31119940-31136216	3	31119940	31136216		Skil	ENSMUSG00000027660	SKI-like [Source:MGI Symbol;Acc:MGI:106203]	+	gene	overlapping	0	0.00190745	0.0459188	21.7562	37.0336	52.2141	52.2256	69.0795
Chr3:32253013-32264209	3	32253013	32264209		Gm37770	ENSMUSG00000103643	predicted gene, 37770 [Source:MGI Symbol;Acc:MGI:5610998]	+	gene	overlapping	0	0.00096614	0.031058	18.8586	37.6511	51.5752	48.6472	66.2322
Chr3:32524366-32541544	3	32524366	32541544		Mfn1	ENSMUSG00000027668	mitofusin 1 [Source:MGI Symbol;Acc:MGI:1914664]	+	gene	overlapping	0	0.000631426	0.0244687	-14.4007	46.8603	42.9608	53.0232	42.653
Chr3:32703091-32716451	3	32703091	32716451		Actl6a	ENSMUSG00000027671	actin-like 6A [Source:MGI Symbol;Acc:MGI:1861453]	+	gene	overlapping	0	0.000266056	0.014954	-9.10334	44.1616	39.7063	48.5147	51.989
Chr3:32731272-32739419	3	32731272	32739419		Mrpl47	ENSMUSG00000037531	mitochondrial ribosomal protein L47 [Source:MGI Symbol;Acc:MGI:1921850]	-	gene	overlapping	0	0.000182516	0.0119571	15.8712	35.5535	52.7784	40.2145	32.9797
Chr3:33230368-33260741	3	33230368	33260741		Gm27974	ENSMUSG00000098622	predicted gene, 27974 [Source:MGI Symbol;Acc:MGI:5531356]	-	gene	overlapping	0	6.76209e-06	0.00150605	-19.7229	55.8314	59.7212	56.7588	45.3771
Chr3:34784717-34799651	3	34784717	34799651		Gm38509	ENSMUSG00000106519	predicted gene, 38509 [Source:MGI Symbol;Acc:MGI:5621394]	+	gene	upstream	2371	0.000228565	0.0136703	-13.3212	60.8442	47.0976	53.8781	47.1265
Chr3:35739581-35755535	3	35739581	35755535		Atp11b	ENSMUSG00000037400	ATPase, class VI, type 11B [Source:MGI Symbol;Acc:MGI:1923545]	+	gene	overlapping	0	3.24133e-06	0.000889921	12.2376	33.2225	37.0562	51.1373	45.3038
Chr3:35799560-35827205	3	35799560	35827205		Atp11b	ENSMUSG00000037400	ATPase, class VI, type 11B [Source:MGI Symbol;Acc:MGI:1923545]	+	gene	overlapping	0	0.00202973	0.047591	21.0294	42.5426	47.9269	41.6553	77.1777
Chr3:36688676-36706835	3	36688676	36706835		Trpc3	ENSMUSG00000027716	transient receptor potential cation channel, subfamily C, member 3 [Source:MGI Symbol;Acc:MGI:109526]	-	gene	overlapping	0	0.00136886	0.0381505	-12.2931	66.2787	33.1424	56.7283	38.4879
Chr3:37001730-37016243	3	37001730	37016243		4932438A13Rik	ENSMUSG00000037270	RIKEN cDNA 4932438A13 gene [Source:MGI Symbol;Acc:MGI:2444631]	+	gene	overlapping	0	0.000161282	0.0111587	33.0137	63.7105	63.4075	36.4223	81.5558
Chr3:37475200-37502646	3	37475200	37502646		Spata5	ENSMUSG00000027722	spermatogenesis associated 5 [Source:MGI Symbol;Acc:MGI:1927170]	+	gene	overlapping	0	0.00139695	0.038616	-8.24992	85.5789	51.5077	75.9666	64.4737
Chr3:37979373-37989264	3	37979373	37989264		Gm20755	ENSMUSG00000106461	predicted gene, 20755 [Source:MGI Symbol;Acc:MGI:5434111]	+	gene	overlapping	0	0.000536331	0.0221907	-4.59636	69.7599	65.3813	61.102	42.5719
Chr3:38080492-38103912	3	38080492	38103912		Gm43821	ENSMUSG00000105219	predicted gene 43821 [Source:MGI Symbol;Acc:MGI:5663958]	-	gene	overlapping	0	9.32335e-07	0.000356914	28.3467	40.2283	47.7522	49.7251	64.8874
Chr3:41058162-41069705	3	41058162	41069705		Pgrmc2	ENSMUSG00000049940	progesterone receptor membrane component 2 [Source:MGI Symbol;Acc:MGI:1918054]	-	gene	overlapping	0	0.00141013	0.038821	-17.4733	55.0475	39.3354	64.4725	51.4987
Chr3:43354702-43384276	3	43354702	43384276		Gm18865	ENSMUSG00000102334	predicted gene, 18865 [Source:MGI Symbol;Acc:MGI:5011050]	-	gene	upstream	6491	8.56494e-09	9.44892e-06	18.3144	47.98	45.0081	29.3099	51.8194
Chr3:46433156-46457614	3	46433156	46457614		Pabpc4l	ENSMUSG00000090919	poly(A) binding protein, cytoplasmic 4-like [Source:MGI Symbol;Acc:MGI:3643087]	-	gene	overlapping	0	1.4959e-06	0.000504257	-14.4087	50.9596	38.628	53.7191	55.8705
Chr3:49342965-49387413	3	49342965	49387413		Gm20557	ENSMUSG00000102679	predicted gene, 20557 [Source:MGI Symbol;Acc:MGI:5295664]	+	gene	overlapping	0	0.00111149	0.033653	15.0207	43.0588	73.8346	61.0827	53.0892
Chr3:50088060-50114357	3	50088060	50114357		Slc7a11	ENSMUSG00000027737	solute carrier family 7 (cationic amino acid transporter, y+ system), member 11 [Source:MGI Symbol;Acc:MGI:1347355]	-	gene	overlapping	0	0.00161652	0.0418718	7.14317	36.1604	54.652	46.0701	80.7182
Chr3:50114313-50156986	3	50114313	50156986		Slc7a11	ENSMUSG00000027737	solute carrier family 7 (cationic amino acid transporter, y+ system), member 11 [Source:MGI Symbol;Acc:MGI:1347355]	-	gene	overlapping	0	0.00140508	0.0387402	-22.9875	58.8843	44.8008	66.3184	39.7785
Chr3:51247829-51258581	3	51247829	51258581		Noct	ENSMUSG00000023087	nocturnin [Source:MGI Symbol;Acc:MGI:109382]	+	gene	overlapping	0	0.00123712	0.0357598	-7.03234	48.4488	46.413	53.1974	42.6815
Chr3:51387438-51398073	3	51387438	51398073		Mgarp	ENSMUSG00000037161	mitochondria localized glutamic acid rich protein [Source:MGI Symbol;Acc:MGI:1914999]	-	gene	overlapping	0	0.00120792	0.0352848	-5.59921	53.2566	56.2706	46.8487	33.7568
Chr3:51573324-51583800	3	51573324	51583800		5430433H01Rik	ENSMUSG00000104075	RIKEN cDNA 5430433H01 gene [Source:MGI Symbol;Acc:MGI:1918620]	+	gene	overlapping	0	3.15314e-07	0.000156821	-21.9018	49.9118	56.6187	58.6532	47.2328
Chr3:51953440-51962751	3	51953440	51962751		Maml3	ENSMUSG00000061143	mastermind like transcriptional coactivator 3 [Source:MGI Symbol;Acc:MGI:2389461]	-	gene	overlapping	0	0.00021858	0.01328	-9.17153	39.5505	35.0577	50.1338	42.5445
Chr3:52987993-53003538	3	52987993	53003538		Cog6	ENSMUSG00000027742	component of oligomeric golgi complex 6 [Source:MGI Symbol;Acc:MGI:1914792]	-	gene	overlapping	0	0.00191126	0.045919	13.5401	43.773	54.8725	50.6501	57.7007
Chr3:53421401-53444764	3	53421401	53444764		Nhlrc3	ENSMUSG00000042997	NHL repeat containing 3 [Source:MGI Symbol;Acc:MGI:2444520]	-	gene	upstream	3819	0.000155706	0.0109475	-7.10602	34.9985	31.2783	30.9605	44.7956
Chr3:54801944-54821109	3	54801944	54821109		Rfxap	ENSMUSG00000036615	regulatory factor X-associated protein [Source:MGI Symbol;Acc:MGI:2180854]	-	gene	overlapping	0	0.000286807	0.0156567	7.29242	48.6602	45.9043	54.1226	50.4018
Chr3:55734009-55750776	3	55734009	55750776		Nbea	ENSMUSG00000027799	neurobeachin [Source:MGI Symbol;Acc:MGI:1347075]	-	gene	overlapping	0	0.000590766	0.0235439	-25.8547	46.6809	29.6614	58.84	30.8444
Chr3:55766214-55781440	3	55766214	55781440		Nbea	ENSMUSG00000027799	neurobeachin [Source:MGI Symbol;Acc:MGI:1347075]	-	gene	overlapping	0	0.000911552	0.0300924	11.0868	34.4385	59.7565	38.1475	51.6557
Chr3:56093920-56118291	3	56093920	56118291		Nbea	ENSMUSG00000027799	neurobeachin [Source:MGI Symbol;Acc:MGI:1347075]	-	gene	overlapping	0	2.32562e-05	0.00335416	32.5795	42.8103	52.8084	39.4205	72.5254
Chr3:57575476-57587472	3	57575476	57587472		Wwtr1	ENSMUSG00000027803	WW domain containing transcription regulator 1 [Source:MGI Symbol;Acc:MGI:1917649]	-	gene	overlapping	0	0.000873282	0.0293482	14.8345	51.4114	50.0921	42.1097	60.9091
Chr3:57763900-57781780	3	57763900	57781780		Rnf13	ENSMUSG00000036503	ring finger protein 13 [Source:MGI Symbol;Acc:MGI:1346341]	+	gene	overlapping	0	0.000252083	0.0144707	-5.19413	81.9922	55.8988	70.6749	58.8422
Chr3:57907355-57923858	3	57907355	57923858		Gm24531	ENSMUSG00000088570	predicted gene, 24531 [Source:MGI Symbol;Acc:MGI:5454308]	-	gene	overlapping	0	0.00182987	0.0448306	-22.9004	73.4663	61.311	74.3061	50.3584
Chr3:58122961-58133473	3	58122961	58133473		4921539H07Rik	ENSMUSG00000104586	RIKEN cDNA 4921539H07 gene [Source:MGI Symbol;Acc:MGI:1925506]	+	gene	overlapping	0	0.000398599	0.0189024	16.8056	44.4568	65.9471	58.3791	53.1694
Chr3:58537613-58561670	3	58537613	58561670		Eif2a	ENSMUSG00000027810	eukaryotic translation initiation factor 2A [Source:MGI Symbol;Acc:MGI:1098684]	+	gene	overlapping	0	0.000197007	0.0124194	26.61	55.8299	65.8934	45.9062	71.5111
Chr3:58690818-58706513	3	58690818	58706513		Siah2	ENSMUSG00000036432	siah E3 ubiquitin protein ligase 2 [Source:MGI Symbol;Acc:MGI:108062]	-	gene	overlapping	0	0.00135628	0.0379292	3.83863	56.0687	52.6957	50.1572	47.3959
Chr3:63161918-63184949	3	63161918	63184949		Gm8388	ENSMUSG00000102270	predicted gene 8388 [Source:MGI Symbol;Acc:MGI:3645001]	-	gene	overlapping	0	2.5709e-05	0.00352953	-32.1041	52.0595	44.5087	59.9121	10.6681
Chr3:63931107-63956657	3	63931107	63956657		Slc33a1	ENSMUSG00000027822	solute carrier family 33 (acetyl-CoA transporter), member 1 [Source:MGI Symbol;Acc:MGI:1332247]	-	gene	overlapping	0	0.00121829	0.0354624	21.9976	33.277	58.5622	37.0882	38.466
Chr3:64052966-64073388	3	64052966	64073388		Vmn2r-ps3	ENSMUSG00000090303	vomeronasal 2, receptor, pseudogene 3 [Source:MGI Symbol;Acc:MGI:3757653]	-	gene	overlapping	0	1.75617e-05	0.00281528	-32.6323	56.3422	34.1508	58.3049	30.1406
Chr3:64073399-64099914	3	64073399	64099914		Vmn2r1	ENSMUSG00000027824	vomeronasal 2, receptor 1 [Source:MGI Symbol;Acc:MGI:3645892]	+	gene	overlapping	0	0.000494539	0.0211748	-25.1015	64.2634	57.0903	86.6903	53.9035
Chr3:64543922-64585482	3	64543922	64585482		Vmn2r6	ENSMUSG00000090581	vomeronasal 2, receptor 6 [Source:MGI Symbol;Acc:MGI:3649068]	-	gene	overlapping	0	0.000628971	0.0244248	-18.0583	47.4624	38.687	51.015	42.668
Chr3:64803936-64833663	3	64803936	64833663		Gm26939	ENSMUSG00000097538	predicted gene, 26939 [Source:MGI Symbol;Acc:MGI:5504054]	-	gene	overlapping	0	0.000545196	0.0224351	-14.6058	46.886	40.0585	50	67.907
Chr3:64895396-64919004	3	64895396	64919004		Vmn2r-ps13	ENSMUSG00000093767	vomeronasal 2, receptor, pseudogene 13 [Source:MGI Symbol;Acc:MGI:3757946]	+	gene	overlapping	0	0.00108312	0.0331814	-10.0646	69.4993	46.7135	63.2442	50.0529
Chr3:66058821-66082308	3	66058821	66082308		Veph1	ENSMUSG00000027831	ventricular zone expressed PH domain- containing 1 [Source:MGI Symbol;Acc:MGI:1920039]	-	gene	overlapping	0	3.44614e-07	0.000168629	-27.6105	37.8642	44.0753	50.9905	42.8771
Chr3:66885740-66920589	3	66885740	66920589		Gm38356	ENSMUSG00000103318	predicted gene, 38356 [Source:MGI Symbol;Acc:MGI:5611584]	-	gene	overlapping	0	8.30625e-06	0.00173153	25.1827	32.3916	53.6918	38.1364	61.1272
Chr3:67396126-67434197	3	67396126	67434197		Mlf1	ENSMUSG00000048416	myeloid leukemia factor 1 [Source:MGI Symbol;Acc:MGI:1341819]	+	gene	overlapping	0	0.000399412	0.0189269	-8.19637	47.5934	48.9291	43.2482	34.9261
Chr3:67434156-67443322	3	67434156	67443322		Gfm1	ENSMUSG00000027774	G elongation factor, mitochondrial 1 [Source:MGI Symbol;Acc:MGI:107339]	+	gene	overlapping	0	0.00142242	0.0390395	-14.5711	59.9219	59.9545	67.6662	65.5866
Chr3:68509816-68526626	3	68509816	68526626		Iqschfp	ENSMUSG00000102422	Iqcj and Schip1 fusion protein [Source:MGI Symbol;Acc:MGI:5439400]	+	gene	overlapping	0	0.000208076	0.0128966	-11.8602	67.0363	60.8904	55.878	41.584
Chr3:68562821-68577957	3	68562821	68577957		Iqschfp	ENSMUSG00000102422	Iqcj and Schip1 fusion protein [Source:MGI Symbol;Acc:MGI:5439400]	+	gene	overlapping	0	0.000322281	0.0166922	-18.3591	50.9018	45.5673	45.2281	26.9245
Chr3:69532008-69552794	3	69532008	69552794		Ppm1l	ENSMUSG00000027784	protein phosphatase 1 (formerly 2C)-like [Source:MGI Symbol;Acc:MGI:2139740]	+	gene	overlapping	0	0.00159489	0.0415332	11.2073	45.4621	40.903	47.8602	42.4058
Chr3:69848055-69862866	3	69848055	69862866		Sptssb	ENSMUSG00000043461	serine palmitoyltransferase, small subunit B [Source:MGI Symbol;Acc:MGI:1913433]	-	gene	overlapping	0	1.77388e-05	0.0028382	7.54484	44.953	46.7749	50.7462	53.2834
Chr3:69862950-69879512	3	69862950	69879512		Sptssb	ENSMUSG00000043461	serine palmitoyltransferase, small subunit B [Source:MGI Symbol;Acc:MGI:1913433]	-	gene	downstream	3010	0.00158043	0.0413869	24.343	55.0189	64.3451	33.9218	55.9359
Chr3:69980000-70006692	3	69980000	70006692		Otol1	ENSMUSG00000027788	otolin 1 [Source:MGI Symbol;Acc:MGI:2685260]	+	gene	downstream	921	0.000414327	0.019331	-26.0722	58.3956	38.7377	63.2306	34.6734
Chr3:70095562-70107015	3	70095562	70107015		Gm37585	ENSMUSG00000103113	predicted gene, 37585 [Source:MGI Symbol;Acc:MGI:5610813]	-	gene	upstream	9238	0.00161127	0.0417871	14.3122	57.1612	61.2488	77.229	74.4647
Chr3:71660601-71702317	3	71660601	71702317		Gm19194	ENSMUSG00000103815	predicted gene, 19194 [Source:MGI Symbol;Acc:MGI:5011379]	+	gene	overlapping	0	2.46001e-06	0.00072635	-16.8718	49.5462	43.3984	60.8135	42.0455
Chr3:74177105-74238948	3	74177105	74238948		Gm6098	ENSMUSG00000096400	predicted gene 6098 [Source:MGI Symbol;Acc:MGI:3779552]	-	gene	upstream	3319	9.80859e-07	0.00037081	18.7904	57.3373	55.8158	44.0354	48.4955
Chr3:74323508-74348735	3	74323508	74348735		Gm37050	ENSMUSG00000104227	predicted gene, 37050 [Source:MGI Symbol;Acc:MGI:5610278]	-	gene	overlapping	0	0.000130071	0.00986507	-22.4898	52.3506	39.8113	43.2123	41.6042
Chr3:75556295-75578527	3	75556295	75578527		Pdcd10	ENSMUSG00000027835	programmed cell death 10 [Source:MGI Symbol;Acc:MGI:1928396]	-	gene	overlapping	0	0.000405609	0.0190782	5.88203	59.1574	61.2644	59.0057	60.3145
Chr3:75940099-75959433	3	75940099	75959433		Golim4	ENSMUSG00000034109	golgi integral membrane protein 4 [Source:MGI Symbol;Acc:MGI:1920374]	-	gene	overlapping	0	1.79456e-05	0.00285399	13.338	41.3466	64.6876	61.528	45.009
Chr3:76025390-76053215	3	76025390	76053215		Gm18428	ENSMUSG00000104223	predicted gene, 18428 [Source:MGI Symbol;Acc:MGI:5010613]	-	gene	overlapping	0	2.55242e-05	0.00352553	35.0365	41.0615	48.1287	22.2011	63.6533
Chr3:76885624-76924966	3	76885624	76924966		Gm19231	ENSMUSG00000102216	predicted gene, 19231 [Source:MGI Symbol;Acc:MGI:5011416]	+	gene	upstream	299	2.995e-05	0.00389971	-24.2994	50.5938	26.518	38.0354	19.3673
Chr3:77562439-77608013	3	77562439	77608013		Dnmt3a-ps1	ENSMUSG00000102489	DNA methyltransferase 3A, pseudogene 1 [Source:MGI Symbol;Acc:MGI:2674154]	-	gene	overlapping	0	0.00183516	0.0449179	19.7322	40.6468	44.3452	15.9256	51.3723
Chr3:78920827-78942398	3	78920827	78942398		Gm10291	ENSMUSG00000070443	predicted pseudogene 10291 [Source:MGI Symbol;Acc:MGI:3641638]	+	gene	upstream	2571	0.00157463	0.0413159	14.0592	34.4321	65.5101	51.674	49.2824
Chr3:79564787-79576587	3	79564787	79576587		Fnip2	ENSMUSG00000061175	folliculin interacting protein 2 [Source:MGI Symbol;Acc:MGI:2683054]	-	gene	overlapping	0	0.000139758	0.0103101	6.43869	63.4005	69.1854	69.3682	71.6874
Chr3:79723692-79738806	3	79723692	79738806		Rxfp1	ENSMUSG00000034009	relaxin/insulin-like family peptide receptor 1 [Source:MGI Symbol;Acc:MGI:2682211]	-	gene	overlapping	0	0.00136911	0.0381505	-15.8114	59.3582	44.6114	68.7017	49.7714
Chr3:79854111-79862548	3	79854111	79862548		Gm36569	ENSMUSG00000102191	predicted gene, 36569 [Source:MGI Symbol;Acc:MGI:5595728]	-	gene	overlapping	0	0.000145914	0.0105904	12.8912	34.3731	56.7952	51.2413	50.5017
Chr3:80188969-80205837	3	80188969	80205837		A330069K06Rik	ENSMUSG00000103181	RIKEN cDNA A330069K06 gene [Source:MGI Symbol;Acc:MGI:2685464]	+	gene	overlapping	0	0.000574138	0.0231396	-28.2474	70.9658	58.8766	71.8121	37.2506
Chr3:81541689-81569868	3	81541689	81569868		Gm4857	ENSMUSG00000102710	predicted gene 4857 [Source:MGI Symbol;Acc:MGI:3645075]	-	gene	overlapping	0	0.000992762	0.0315958	24.4817	54.7762	61.7188	19.1997	55.8317
Chr3:82144877-82163722	3	82144877	82163722		Gucy1a1	ENSMUSG00000033910	guanylate cyclase 1, soluble, alpha 1 [Source:MGI Symbol;Acc:MGI:1926562]	-	gene	overlapping	0	0.000483188	0.020964	-14.819	57.0212	40.3255	34.404	41.6152
Chr3:82344771-82360886	3	82344771	82360886		Map9	ENSMUSG00000033900	microtubule-associated protein 9 [Source:MGI Symbol;Acc:MGI:2442208]	+	gene	overlapping	0	4.53365e-12	1.17058e-08	34.1987	51.984	54.2016	38.5863	40.8637
Chr3:82577548-82599991	3	82577548	82599991		Gm35323	ENSMUSG00000102514	predicted gene, 35323 [Source:MGI Symbol;Acc:MGI:5594482]	+	gene	overlapping	0	0.000402771	0.0190073	-21.4503	63.1645	44.979	68.0259	53.561
Chr3:82851056-82865777	3	82851056	82865777		Rbm46	ENSMUSG00000033882	RNA binding motif protein 46 [Source:MGI Symbol;Acc:MGI:3645057]	-	gene	overlapping	0	0.00117714	0.0348158	-19.9099	40.8245	12.605	27.991	18.8543
Chr3:82985976-83007361	3	82985976	83007361		Gm30097	ENSMUSG00000102595	predicted gene, 30097 [Source:MGI Symbol;Acc:MGI:5589256]	-	gene	overlapping	0	0.00110731	0.0335939	22.5873	24.8808	45.0262	33.5271	50.7565
Chr3:83896365-83902733	3	83896365	83902733		Tmem131l	ENSMUSG00000033767	transmembrane 131 like [Source:MGI Symbol;Acc:MGI:2443399]	-	gene	overlapping	0	0.000106944	0.00887222	-7.88709	44.9201	40.1461	44.0599	39.868
Chr3:84059542-84070777	3	84059542	84070777		Gm36981	ENSMUSG00000103261	predicted gene, 36981 [Source:MGI Symbol;Acc:MGI:5610209]	-	gene	overlapping	0	3.1218e-05	0.00400042	5.47554	25.2604	31.7069	36.3785	37.1365
Chr3:85063062-85074706	3	85063062	85074706		Gm37240	ENSMUSG00000102805	predicted gene, 37240 [Source:MGI Symbol;Acc:MGI:5610468]	-	gene	overlapping	0	1.23122e-07	7.66214e-05	-12.9418	65.8886	60.4875	50.4246	27.4246
Chr3:85293537-85308261	3	85293537	85308261		Gm37240	ENSMUSG00000102805	predicted gene, 37240 [Source:MGI Symbol;Acc:MGI:5610468]	-	gene	overlapping	0	0.000407928	0.019128	12.7061	51.5198	71.6381	62.8887	67.2498
Chr3:86640269-86664169	3	86640269	86664169		Lrba	ENSMUSG00000028080	LPS-responsive beige-like anchor [Source:MGI Symbol;Acc:MGI:1933162]	+	gene	overlapping	0	0.00146495	0.039706	-24.0379	56.7714	44.6594	55.8427	41.9584
Chr3:87152080-87167260	3	87152080	87167260		Kirrel	ENSMUSG00000041734	kirre like nephrin family adhesion molecule 1 [Source:MGI Symbol;Acc:MGI:1891396]	-	gene	overlapping	0	5.63507e-05	0.00583973	-27.0491	44.3946	23.1521	57.5298	36.2929
Chr3:87236905-87261566	3	87236905	87261566		Fcrls	ENSMUSG00000015852	Fc receptor-like S, scavenger receptor [Source:MGI Symbol;Acc:MGI:1933397]	-	gene	overlapping	0	0.000632935	0.0245003	10.8677	65.0702	56.8844	47.5371	71.1606
Chr3:87445430-87463162	3	87445430	87463162		Fcrl5	ENSMUSG00000048031	Fc receptor-like 5 [Source:MGI Symbol;Acc:MGI:3053558]	+	gene	overlapping	0	6.63929e-06	0.00149203	27.2482	37.4368	74.5201	55.599	63.9518
Chr3:87772619-87778620	3	87772619	87778620		Pear1	ENSMUSG00000028073	platelet endothelial aggregation receptor 1 [Source:MGI Symbol;Acc:MGI:1920432]	-	gene	overlapping	0	0.000319166	0.0165946	-7.9784	51.7746	51.0872	53.1545	46.9165
Chr3:88007226-88013200	3	88007226	88013200		Bcan	ENSMUSG00000004892	brevican [Source:MGI Symbol;Acc:MGI:1096385]	-	gene	downstream	6996	0.000114382	0.00922913	4.8017	48.4227	60.6427	56.43	61.039
Chr3:88013152-88023559	3	88013152	88023559		Hapln2	ENSMUSG00000004894	hyaluronan and proteoglycan link protein 2 [Source:MGI Symbol;Acc:MGI:2137300]	-	gene	overlapping	0	2.65678e-06	0.00077131	10.4946	53.276	55.2418	59.6794	61.1851
Chr3:88045260-88055211	3	88045260	88055211		Gpatch4	ENSMUSG00000028069	G patch domain containing 4 [Source:MGI Symbol;Acc:MGI:1913864]	+	gene	overlapping	0	0.00219269	0.049731	-12.7741	52.7358	45.3605	49.6577	35.0634
Chr3:89165367-89177773	3	89165367	89177773		Clk2	ENSMUSG00000068917	CDC-like kinase 2 [Source:MGI Symbol;Acc:MGI:1098669]	+	gene	overlapping	0	9.08151e-05	0.00801505	21.4254	61.6065	73.3552	59.7163	54.1561
Chr3:89185003-89192399	3	89185003	89192399		Fam189b	ENSMUSG00000032657	family with sequence similarity 189, member B [Source:MGI Symbol;Acc:MGI:1915771]	+	gene	overlapping	0	7.27186e-05	0.0069267	-9.89553	42.6976	44.1886	43.0022	51.873
Chr3:89409653-89419065	3	89409653	89419065		Flad1	ENSMUSG00000042642	flavin adenine dinucleotide synthetase 1 [Source:MGI Symbol;Acc:MGI:2443030]	-	gene	overlapping	0	1.53308e-07	9.19387e-05	-8.64405	39.5371	40.5595	44.6963	37.3479
Chr3:90231571-90242897	3	90231571	90242897		Jtb	ENSMUSG00000027937	jumping translocation breakpoint [Source:MGI Symbol;Acc:MGI:1346082]	+	gene	overlapping	0	0.000841972	0.0287203	-12.5541	57.6315	46.9713	45.1992	61.497
Chr3:90587038-90599544	3	90587038	90599544		S100a2	ENSMUSG00000094018	S100 calcium binding protein A2 [Source:MGI Symbol;Acc:MGI:3510999]	+	gene	overlapping	0	0.000260565	0.0147799	9.60825	46.2668	68.1682	63.7618	76.4112
Chr3:92060707-92080404	3	92060707	92080404		Gm25145	ENSMUSG00000096133	predicted gene, 25145 [Source:MGI Symbol;Acc:MGI:5454922]	-	gene	overlapping	0	0.00131665	0.0372794	24.9651	49.981	87.5994	44.494	73.6674
Chr3:92127031-92147647	3	92127031	92147647		4930511M18Rik	ENSMUSG00000104791	RIKEN cDNA 4930511M18 gene [Source:MGI Symbol;Acc:MGI:1922313]	-	gene	overlapping	0	0.00110994	0.0336399	23.5364	58.4273	64.5169	39.2416	61.6575
Chr3:92768735-92792670	3	92768735	92792670		Lce1i	ENSMUSG00000068888	late cornified envelope 1I [Source:MGI Symbol;Acc:MGI:1923835]	-	gene	overlapping	0	3.96132e-06	0.0010228	16.0192	46.0195	59.4189	33.3494	47.6514
Chr3:93378745-93394629	3	93378745	93394629		Gm37245	ENSMUSG00000102476	predicted gene, 37245 [Source:MGI Symbol;Acc:MGI:5610473]	-	gene	overlapping	0	0.00147861	0.039915	18.7124	29.7713	45.9391	34.2005	61.6574
Chr3:93443155-93451415	3	93443155	93451415		Gm37245	ENSMUSG00000102476	predicted gene, 37245 [Source:MGI Symbol;Acc:MGI:5610473]	-	gene	overlapping	0	2.84741e-05	0.00376818	5.86898	71.6197	53.8265	57.0584	55.7932
Chr3:93969761-94080603	3	93969761	94080603		Gm37481	ENSMUSG00000102804	predicted gene, 37481 [Source:MGI Symbol;Acc:MGI:5610709]	-	gene	overlapping	0	0.00133252	0.0375449	-15.4722	57.8527	49.8252	63.1815	43.4974
Chr3:94133854-94172264	3	94133854	94172264		Gm5543	ENSMUSG00000102311	predicted gene 5543 [Source:MGI Symbol;Acc:MGI:3645007]	-	gene	overlapping	0	0.00130108	0.0369592	-7.11577	56.7248	49.0643	60.616	44.6379
Chr3:94468202-94481559	3	94468202	94481559		Riiad1	ENSMUSG00000028139	regulatory subunit of type II PKA R-subunit (RIIa) domain containing 1 [Source:MGI Symbol;Acc:MGI:1913603]	-	gene	overlapping	0	0.000142781	0.0104255	7.7104	62.3474	57.1416	69.4614	75.841
Chr3:94683487-94698894	3	94683487	94698894		Selenbp2	ENSMUSG00000068877	selenium binding protein 2 [Source:MGI Symbol;Acc:MGI:104859]	+	gene	overlapping	0	0.000232006	0.013771	-7.17118	57.5709	43.8757	63.3869	54.3998
Chr3:95171568-95177614	3	95171568	95177614		Sema6c	ENSMUSG00000038777	sema domain, transmembrane domain (TM), and cytoplasmic domain, (semaphorin) 6C [Source:MGI Symbol;Acc:MGI:1338032]	+	gene	overlapping	0	1.27451e-05	0.00227449	-8.99426	51.579	48.0781	47.7614	55.7699
Chr3:96040985-96058217	3	96040985	96058217		Vps45	ENSMUSG00000015747	vacuolar protein sorting 45 [Source:MGI Symbol;Acc:MGI:891965]	-	gene	overlapping	0	0.000376816	0.0183204	7.75323	46.8038	47.391	43.6163	50.1802
Chr3:96144111-96158904	3	96144111	96158904		Otud7b	ENSMUSG00000038495	OTU domain containing 7B [Source:MGI Symbol;Acc:MGI:2654703]	+	gene	overlapping	0	0.001515	0.0404155	8.09766	54.9998	55.091	56.0513	74.9439
Chr3:96405100-96416036	3	96405100	96416036		Pafah1b1-ps1	ENSMUSG00000097041	platelet-activating factor acetylhydrolase, isoform 1b, beta1 subunit, pseudogene 1 [Source:MGI Symbol;Acc:MGI:103115]	-	gene	overlapping	0	0.00194068	0.046378	7.32097	44.0684	42.2633	44.8844	58.8392
Chr3:97138415-97155373	3	97138415	97155373		Gm24435	ENSMUSG00000088511	predicted gene, 24435 [Source:MGI Symbol;Acc:MGI:5454212]	-	gene	overlapping	0	0.000481014	0.0209221	-10.8431	42.3906	37.4046	34.5999	29.3988
Chr3:97206428-97214888	3	97206428	97214888		Bcl9	ENSMUSG00000038256	B cell CLL/lymphoma 9 [Source:MGI Symbol;Acc:MGI:1924828]	-	gene	overlapping	0	0.00026861	0.015029	-5.33297	50.4668	53.0138	47.2777	57.6572
Chr3:97412628-97434261	3	97412628	97434261		Olfr1402	ENSMUSG00000051392	olfactory receptor 1402 [Source:MGI Symbol;Acc:MGI:3031236]	-	gene	overlapping	0	0.000131209	0.00992031	-32.9464	55.7164	39.2374	62.5653	21.3018
Chr3:97867672-97880084	3	97867672	97880084		Pde4dip	ENSMUSG00000038170	phosphodiesterase 4D interacting protein (myomegalin) [Source:MGI Symbol;Acc:MGI:1891434]	-	gene	overlapping	0	0.000189735	0.0121504	8.14867	50.1547	51.4943	50.9507	52.0926
Chr3:98653606-98679121	3	98653606	98679121		Zfp697	ENSMUSG00000050064	zinc finger protein 697 [Source:MGI Symbol;Acc:MGI:2139736]	+	gene	overlapping	0	0.00215081	0.049256	-13.9191	67.0139	47.4421	60.2215	62.7256
Chr3:101573554-101580949	3	101573554	101580949		Atp1a1	ENSMUSG00000033161	ATPase, Na+/K+ transporting, alpha 1 polypeptide [Source:MGI Symbol;Acc:MGI:88105]	-	gene	overlapping	0	0.000389746	0.0186796	19.5082	50.1307	66.3399	31.5686	65.9648
Chr3:101704217-101715388	3	101704217	101715388		Gm43135	ENSMUSG00000106070	predicted gene 43135 [Source:MGI Symbol;Acc:MGI:5663272]	+	gene	upstream	4585	3.11045e-05	0.00399407	11.4218	36.8704	61.0619	36.1439	74.2144
Chr3:103403457-103417859	3	103403457	103417859		Gm25869	ENSMUSG00000065789	predicted gene, 25869 [Source:MGI Symbol;Acc:MGI:5455646]	+	gene	downstream	9578	0.000723861	0.026403	9.72871	45.193	53.2335	63.9461	61.9725
Chr3:103756536-103773113	3	103756536	103773113		Hipk1	ENSMUSG00000008730	homeodomain interacting protein kinase 1 [Source:MGI Symbol;Acc:MGI:1314873]	-	gene	overlapping	0	0.00137628	0.0382762	-13.5258	46.073	32.2302	37.4233	41.5114
Chr3:103902613-103916577	3	103902613	103916577		Ptpn22	ENSMUSG00000027843	protein tyrosine phosphatase, non-receptor type 22 (lymphoid) [Source:MGI Symbol;Acc:MGI:107170]	+	gene	overlapping	0	8.70476e-05	0.00781901	-5.01287	56.0738	51.8098	53.2065	56.3874
Chr3:104505091-104521599	3	104505091	104521599		Lrig2	ENSMUSG00000032913	leucine-rich repeats and immunoglobulin-like domains 2 [Source:MGI Symbol;Acc:MGI:2443718]	-	gene	overlapping	0	0.000201585	0.0126228	7.22081	46.4896	54.2522	48.4406	57.7769
Chr3:104582041-104597465	3	104582041	104597465		Gm26091	ENSMUSG00000084653	predicted gene, 26091 [Source:MGI Symbol;Acc:MGI:5455868]	-	gene	upstream	3693	0.00174891	0.0437656	16.7708	33.494	67.9312	48.4161	44.7023
Chr3:104729808-104745510	3	104729808	104745510		Gm6485	ENSMUSG00000089999	predicted gene 6485 [Source:MGI Symbol;Acc:MGI:3644007]	-	gene	upstream	7217	2.49123e-05	0.00347892	30.2922	46.8133	66.2242	38.3686	67.6277
Chr3:105544148-105550725	3	105544148	105550725		Kcnd3	ENSMUSG00000040896	potassium voltage-gated channel, Shal- related family, member 3 [Source:MGI Symbol;Acc:MGI:1928743]	+	gene	overlapping	0	1.76517e-07	0.000102799	-6.52002	40.2743	38.5138	38.5213	30.8813
Chr3:105645898-105660482	3	105645898	105660482		Kcnd3	ENSMUSG00000040896	potassium voltage-gated channel, Shal- related family, member 3 [Source:MGI Symbol;Acc:MGI:1928743]	+	gene	overlapping	0	0.000134113	0.0100525	-23.7426	46.3944	35.0845	60.67	31.3676
Chr3:105704940-105715545	3	105704940	105715545		Inka2	ENSMUSG00000048458	inka box actin regulator 2 [Source:MGI Symbol;Acc:MGI:1923497]	+	gene	overlapping	0	0.000604563	0.0238849	8.85232	65.5117	66.6577	58.4942	73.8609
Chr3:105865139-105878219	3	105865139	105878219		Adora3	ENSMUSG00000000562	adenosine A3 receptor [Source:MGI Symbol;Acc:MGI:104847]	+	gene	overlapping	0	0.000956385	0.0308753	20.5586	58.1788	69.9374	49.6938	54.6253
Chr3:106088270-106110438	3	106088270	106110438		Gm4248	ENSMUSG00000105051	predicted pseudogene 4248 [Source:MGI Symbol;Acc:MGI:3782425]	+	gene	overlapping	0	0.000335522	0.0171394	16.4093	42.1492	49.0402	41.7589	63.7874
Chr3:107179008-107194701	3	107179008	107194701		Kcna10	ENSMUSG00000042861	potassium voltage-gated channel, shaker- related subfamily, member 10 [Source:MGI Symbol;Acc:MGI:3037820]	+	gene	overlapping	0	4.69097e-05	0.00517983	-12.4047	41.5878	34.6977	38.7289	43.7068
Chr3:107609748-107615575	3	107609748	107615575		Strip1	ENSMUSG00000014601	striatin interacting protein 1 [Source:MGI Symbol;Acc:MGI:2443884]	-	gene	overlapping	0	0.000462863	0.0204986	-9.80259	60.0727	45.8896	52.3454	40.5898
Chr3:108019986-108037646	3	108019986	108037646		Gm12498	ENSMUSG00000087357	predicted gene 12498 [Source:MGI Symbol;Acc:MGI:3650533]	-	gene	overlapping	0	0.00111143	0.033653	-20.9009	38.1494	51.5998	47.0142	18.7685
Chr3:108150051-108158805	3	108150051	108158805		Gpr61	ENSMUSG00000046793	G protein-coupled receptor 61 [Source:MGI Symbol;Acc:MGI:2441719]	-	gene	overlapping	0	5.9581e-07	0.000255489	13.5057	33.0162	49.1974	32.8745	42.2958
Chr3:108571048-108590001	3	108571048	108590001		Taf13	ENSMUSG00000048100	TATA-box binding protein associated factor 13 [Source:MGI Symbol;Acc:MGI:1913500]	+	gene	overlapping	0	0.000733433	0.0265447	-10.9245	66.7162	47.7405	60.944	48.5816
Chr3:108606733-108628476	3	108606733	108628476		Wdr47	ENSMUSG00000040389	WD repeat domain 47 [Source:MGI Symbol;Acc:MGI:2139593]	+	gene	overlapping	0	0.000811362	0.0280997	-24.1184	61.6799	42.9543	63.2282	45.7983
Chr3:108834298-108847680	3	108834298	108847680		Stxbp3	ENSMUSG00000027882	syntaxin binding protein 3 [Source:MGI Symbol;Acc:MGI:107362]	-	gene	overlapping	0	0.000313035	0.0163811	-6.59288	55.2245	45.1859	50.5633	43.4888
Chr3:109340240-109348538	3	109340240	109348538		Vav3	ENSMUSG00000033721	vav 3 oncogene [Source:MGI Symbol;Acc:MGI:1888518]	+	gene	overlapping	0	0.000100009	0.00845742	-9.07758	73.5587	54.9797	74.594	55.0033
Chr3:110402146-110434253	3	110402146	110434253		Gm19185	ENSMUSG00000105859	predicted gene, 19185 [Source:MGI Symbol;Acc:MGI:5011370]	+	gene	upstream	2373	0.000425787	0.0196233	-18.0912	51.874	41.4868	53.5971	56.1146
Chr3:113553249-113583172	3	113553249	113583172		Amy1	ENSMUSG00000074264	amylase 1, salivary [Source:MGI Symbol;Acc:MGI:88019]	-	gene	overlapping	0	0.00149218	0.0401057	-24.2694	61.0535	48.6	76.5977	43.0035
Chr3:116354946-116366629	3	116354946	116366629		Cdc14a	ENSMUSG00000033502	CDC14 cell division cycle 14A [Source:MGI Symbol;Acc:MGI:2442676]	-	gene	overlapping	0	0.00129409	0.036818	14.4502	41.1732	44.1861	31.4333	49.6925
Chr3:116480028-116497445	3	116480028	116497445		Rtca	ENSMUSG00000000339	RNA 3'-terminal phosphate cyclase [Source:MGI Symbol;Acc:MGI:1913618]	-	gene	overlapping	0	0.00158846	0.0414682	27.6084	42.4472	53.528	26.9565	61.9644
Chr3:117802288-117821168	3	117802288	117821168		Snx7	ENSMUSG00000028007	sorting nexin 7 [Source:MGI Symbol;Acc:MGI:1923811]	-	gene	overlapping	0	2.46893e-06	0.000727215	-21.676	52.1541	54.8701	58.6123	45.3145
Chr3:118441148-118470369	3	118441148	118470369		Gm26871	ENSMUSG00000097311	predicted gene, 26871 [Source:MGI Symbol;Acc:MGI:5477365]	+	gene	overlapping	0	0.00210804	0.0487272	-19.8014	62.4215	32.2408	78.2609	71.4697
Chr3:118816460-118844562	3	118816460	118844562		Dpyd	ENSMUSG00000033308	dihydropyrimidine dehydrogenase [Source:MGI Symbol;Acc:MGI:2139667]	+	gene	overlapping	0	0.00196192	0.0467474	-4.83823	69.8113	46.1182	64.7406	39.7573
Chr3:119383408-119401372	3	119383408	119401372		Dpyd	ENSMUSG00000033308	dihydropyrimidine dehydrogenase [Source:MGI Symbol;Acc:MGI:2139667]	+	gene	overlapping	0	0.000851402	0.0288851	-23.4293	48.8841	32.6194	38.5995	37.2542
Chr3:121466419-121474250	3	121466419	121474250		Slc44a3	ENSMUSG00000039865	solute carrier family 44, member 3 [Source:MGI Symbol;Acc:MGI:2384860]	-	gene	overlapping	0	6.00636e-07	0.000256148	13.1025	40.8823	49.1835	42.2345	54.7791
Chr3:121938752-121953479	3	121938752	121953479		Arhgap29	ENSMUSG00000039831	Rho GTPase activating protein 29 [Source:MGI Symbol;Acc:MGI:2443818]	+	gene	overlapping	0	0.000215387	0.0131677	11.168	59.3955	58.5979	60.4728	59.6079
Chr3:122060172-122073588	3	122060172	122073588		Abca4	ENSMUSG00000028125	ATP-binding cassette, sub-family A (ABC1), member 4 [Source:MGI Symbol;Acc:MGI:109424]	+	gene	overlapping	0	0.00047278	0.0207348	19.8349	42.0869	56.3509	34.8348	66.1554
Chr3:122255872-122272251	3	122255872	122272251		Gclm	ENSMUSG00000028124	glutamate-cysteine ligase, modifier subunit [Source:MGI Symbol;Acc:MGI:104995]	+	gene	overlapping	0	0.00195616	0.0466468	24.6924	50.8604	74.6687	56.7361	67.636
Chr3:122569140-122590784	3	122569140	122590784		Fnbp1l	ENSMUSG00000039735	formin binding protein 1-like [Source:MGI Symbol;Acc:MGI:1925642]	-	gene	overlapping	0	2.33652e-07	0.00012602	39.466	24.6534	64.4452	35.1005	53.7112
Chr3:123300810-123318987	3	123300810	123318987		Sec24d	ENSMUSG00000039234	Sec24 related gene family, member D (S. cerevisiae) [Source:MGI Symbol;Acc:MGI:1916858]	+	gene	overlapping	0	0.000485137	0.020996	-19.0649	41.5923	25.8815	40.8459	32.0045
Chr3:125013718-125052925	3	125013718	125052925		Gm9381	ENSMUSG00000098033	predicted gene 9381 [Source:MGI Symbol;Acc:MGI:3644106]	-	gene	overlapping	0	0.00191904	0.0460513	-12.066	54.0966	45.7168	54.9185	36.3532
Chr3:127347992-127370974	3	127347992	127370974		Ank2	ENSMUSG00000032826	ankyrin 2, brain [Source:MGI Symbol;Acc:MGI:88025]	-	gene	overlapping	0	0.00028768	0.0156832	25.9632	45.9394	46.9397	42.2064	65.0882
Chr3:127446906-127468638	3	127446906	127468638		Ank2	ENSMUSG00000032826	ankyrin 2, brain [Source:MGI Symbol;Acc:MGI:88025]	-	gene	overlapping	0	8.68788e-08	5.88995e-05	17.112	29.8026	51.735	41.4937	33.861
Chr3:127634213-127644131	3	127634213	127644131		Neurog2	ENSMUSG00000027967	neurogenin 2 [Source:MGI Symbol;Acc:MGI:109619]	+	gene	overlapping	0	0.000315425	0.0164707	9.54598	57.0122	51.0978	54.9014	56.0221
Chr3:127662861-127683748	3	127662861	127683748		Alpk1	ENSMUSG00000028028	alpha-kinase 1 [Source:MGI Symbol;Acc:MGI:1918731]	-	gene	overlapping	0	0.00120642	0.0352692	-12.6117	54.038	34.3242	58.2804	58.8707
Chr3:130283370-130292187	3	130283370	130292187		Col25a1	ENSMUSG00000058897	collagen, type XXV, alpha 1 [Source:MGI Symbol;Acc:MGI:1924268]	+	gene	overlapping	0	0.00119827	0.0351325	-11.8781	62.4465	42.3549	75.9726	45.3413
Chr3:130442274-130459627	3	130442274	130459627		Col25a1	ENSMUSG00000058897	collagen, type XXV, alpha 1 [Source:MGI Symbol;Acc:MGI:1924268]	+	gene	overlapping	0	0.000776774	0.0274342	-7.06613	33.4641	62.4609	46.2693	30.2453
Chr3:130756744-130764277	3	130756744	130764277		Gm42997	ENSMUSG00000105789	predicted gene 42997 [Source:MGI Symbol;Acc:MGI:5663134]	+	gene	overlapping	0	3.26028e-05	0.00409994	-10.9793	67.5128	62.5069	57.3156	66.6562
Chr3:130899840-130910616	3	130899840	130910616		2010110G14Rik	ENSMUSG00000106095	RIKEN cDNA 2010110G14 gene [Source:MGI Symbol;Acc:MGI:1917148]	-	gene	overlapping	0	0.000387435	0.0186277	-10.2949	51.0497	53.564	47.8971	40.9199
Chr3:130910627-130922607	3	130910627	130922607		2010110G14Rik	ENSMUSG00000106095	RIKEN cDNA 2010110G14 gene [Source:MGI Symbol;Acc:MGI:1917148]	-	gene	overlapping	0	0.000822451	0.0283569	16.5292	51.5913	53.5977	49.5203	48.3069
Chr3:130928717-130937090	3	130928717	130937090		2010110G14Rik	ENSMUSG00000106095	RIKEN cDNA 2010110G14 gene [Source:MGI Symbol;Acc:MGI:1917148]	-	gene	overlapping	0	0.000138097	0.0102248	-7.08219	46.5456	33.023	44.3344	50.516
Chr3:131092244-131102434	3	131092244	131102434		Lef1os1	ENSMUSG00000106086	LEF1 opposite strand RNA 1 [Source:MGI Symbol;Acc:MGI:5663489]	-	gene	upstream	6592	1.29097e-05	0.00229587	-9.18508	59.1132	29.7006	35.2644	43.9851
Chr3:131171359-131178110	3	131171359	131178110		Lef1	ENSMUSG00000027985	lymphoid enhancer binding factor 1 [Source:MGI Symbol;Acc:MGI:96770]	+	gene	overlapping	0	0.00104741	0.0325664	6.02222	48.764	59.5216	47.9794	61.689
Chr3:131317320-131327639	3	131317320	131327639		Sgms2	ENSMUSG00000050931	sphingomyelin synthase 2 [Source:MGI Symbol;Acc:MGI:1921692]	-	gene	overlapping	0	0.000938817	0.0305684	17.6433	32.0178	38.8639	28.8851	42.7031
Chr3:132432341-132448761	3	132432341	132448761		Gm42880	ENSMUSG00000106280	predicted gene 42880 [Source:MGI Symbol;Acc:MGI:5663017]	-	gene	overlapping	0	0.000376039	0.0182973	24.3761	33.1288	51.7255	21.2354	48.3713
Chr3:132787274-132808556	3	132787274	132808556		Tbck	ENSMUSG00000028030	TBC1 domain containing kinase [Source:MGI Symbol;Acc:MGI:2445052]	+	gene	overlapping	0	0.00203454	0.047613	17.4647	49.4948	61.6802	59.4937	66.6995
Chr3:135375524-135390250	3	135375524	135390250		Slc9b1	ENSMUSG00000050150	solute carrier family 9, subfamily B (NHA1, cation proton antiporter 1), member 1 [Source:MGI Symbol;Acc:MGI:1921696]	+	gene	overlapping	0	0.000602657	0.0238767	18.8453	67.4025	65.9655	65.2495	58.4412
Chr3:135507833-135520809	3	135507833	135520809		Manba	ENSMUSG00000028164	mannosidase, beta A, lysosomal [Source:MGI Symbol;Acc:MGI:88175]	+	gene	overlapping	0	4.46098e-08	3.50423e-05	-15.3329	62.813	38.1023	48.0009	40.8567
Chr3:135636705-135651144	3	135636705	135651144		Nfkb1	ENSMUSG00000028163	nuclear factor of kappa light polypeptide gene enhancer in B cells 1, p105 [Source:MGI Symbol;Acc:MGI:97312]	-	gene	overlapping	0	2.25522e-05	0.00327366	-24.6923	67.9035	32.8801	42.8286	51.4417
Chr3:135998540-136012466	3	135998540	136012466		Gm31243	ENSMUSG00000104710	predicted gene, 31243 [Source:MGI Symbol;Acc:MGI:5590402]	+	gene	overlapping	0	0.00209149	0.0484922	6.98177	55.9455	43.6678	57.7863	66.5678
Chr3:136725346-136741818	3	136725346	136741818		Ppp3ca	ENSMUSG00000028161	protein phosphatase 3, catalytic subunit, alpha isoform [Source:MGI Symbol;Acc:MGI:107164]	+	gene	overlapping	0	0.00198379	0.0470469	-10.2112	72.677	62.526	83.6103	70.4779
Chr3:136936265-136953492	3	136936265	136953492		Ppp3ca	ENSMUSG00000028161	protein phosphatase 3, catalytic subunit, alpha isoform [Source:MGI Symbol;Acc:MGI:107164]	+	gene	overlapping	0	0.00197901	0.0470151	-21.0893	85.7282	57.3468	71.201	59.4123
Chr3:137913337-137930003	3	137913337	137930003		Dnajb14	ENSMUSG00000074212	DnaJ heat shock protein family (Hsp40) member B14 [Source:MGI Symbol;Acc:MGI:1917854]	+	gene	overlapping	0	0.000435924	0.0198353	-11.1526	62.7036	52.7218	63.0602	48.4786
Chr3:137956231-137971441	3	137956231	137971441		Dapp1	ENSMUSG00000028159	dual adaptor for phosphotyrosine and 3- phosphoinositides 1 [Source:MGI Symbol;Acc:MGI:1347063]	-	gene	overlapping	0	0.000943401	0.0306305	-5.58314	67.9573	58.9744	71.8305	63.5456
Chr3:138508391-138519479	3	138508391	138519479		Gm43725	ENSMUSG00000106462	predicted gene 43725 [Source:MGI Symbol;Acc:MGI:5663862]	-	gene	downstream	4179	1.02599e-05	0.00196074	-12.8355	50.8433	38.1114	41.7894	36.491
Chr3:139293285-139316111	3	139293285	139316111		Stpg2	ENSMUSG00000047940	sperm tail PG rich repeat containing 2 [Source:MGI Symbol;Acc:MGI:2685863]	+	gene	overlapping	0	0.000607359	0.0239301	-14.8552	70.8852	62.236	62.9467	33.3894
Chr3:139418639-139438754	3	139418639	139438754		Stpg2	ENSMUSG00000047940	sperm tail PG rich repeat containing 2 [Source:MGI Symbol;Acc:MGI:2685863]	+	gene	overlapping	0	0.000640553	0.0247085	21.3177	65.4148	78.4002	61.3408	63.2594
Chr3:141417809-141448971	3	141417809	141448971		Gm15688	ENSMUSG00000089737	predicted gene 15688 [Source:MGI Symbol;Acc:MGI:3647549]	-	gene	upstream	9005	0.00185687	0.0452031	17.8699	23.4699	39.3449	52.2866	49.7512
Chr3:142668473-142691772	3	142668473	142691772		Gbp2-ps	ENSMUSG00000105317	guanylate binding protein 2, pseudogene [Source:MGI Symbol;Acc:MGI:3647028]	+	gene	overlapping	0	0.000931636	0.030472	23.401	40.076	55.7226	26.941	53.0287
Chr3:143924778-143945661	3	143924778	143945661		Gm42707	ENSMUSG00000105811	predicted gene 42707 [Source:MGI Symbol;Acc:MGI:5662844]	-	gene	overlapping	0	0.00142928	0.0391264	20.1707	15.9972	43.5614	56.1041	67.2629
Chr3:144416632-144428062	3	144416632	144428062		Gm5857	ENSMUSG00000106416	predicted gene 5857 [Source:MGI Symbol;Acc:MGI:3644956]	-	gene	overlapping	0	0.000548028	0.0224983	-9.16216	47.2725	32.4318	37.8132	42.235
Chr3:144632243-144645375	3	144632243	144645375		Rpl9-ps8	ENSMUSG00000105045	ribosomal protein L9, pseudogene 8 [Source:MGI Symbol;Acc:MGI:3646987]	-	gene	downstream	6279	0.000433806	0.0198281	13.5112	55.4883	62.9686	61.3749	54.6687
Chr3:146001568-146009528	3	146001568	146009528		Syde2	ENSMUSG00000036863	synapse defective 1, Rho GTPase, homolog 2 (C. elegans) [Source:MGI Symbol;Acc:MGI:3036264]	+	gene	overlapping	0	0.00143589	0.0392486	7.41453	58.5798	67.9009	66.3883	53.8909
Chr3:146275109-146285349	3	146275109	146285349		Lpar3	ENSMUSG00000036832	lysophosphatidic acid receptor 3 [Source:MGI Symbol;Acc:MGI:1929469]	+	gene	overlapping	0	2.16e-06	0.000656947	12.6018	42.2022	50.7219	45.5199	55.6975
Chr3:146334747-146349150	3	146334747	146349150		Gm43334	ENSMUSG00000105209	predicted gene 43334 [Source:MGI Symbol;Acc:MGI:5663471]	+	gene	upstream	9010	9.33248e-05	0.00814632	17.9427	56.8527	79.4626	44.268	64.6829
Chr3:146699845-146712499	3	146699845	146712499		Gm9480	ENSMUSG00000105529	predicted gene 9480 [Source:MGI Symbol;Acc:MGI:3779890]	+	gene	upstream	3011	0.00182047	0.0447209	-11.0729	66.1765	39.7854	64.1644	54.3792
Chr3:148531941-148559406	3	148531941	148559406		Gm38068	ENSMUSG00000103566	predicted gene, 38068 [Source:MGI Symbol;Acc:MGI:5611296]	+	gene	downstream	9658	0.000294736	0.0158753	-24.8261	57.1976	30.9737	44.1993	20.9335
Chr3:148936705-148954538	3	148936705	148954538		Adgrl2	ENSMUSG00000028184	adhesion G protein-coupled receptor L2 [Source:MGI Symbol;Acc:MGI:2139714]	-	gene	overlapping	0	0.000387231	0.0186253	23.8151	14.6647	18.9361	19.7925	49.46
Chr3:149398321-149416725	3	149398321	149416725		Gm30382	ENSMUSG00000106515	predicted gene, 30382 [Source:MGI Symbol;Acc:MGI:5589541]	-	gene	overlapping	0	0.00027597	0.0152991	13.7375	52.6919	63.5335	48.7727	54.0862
Chr3:152142373-152155767	3	152142373	152155767		Gipc2	ENSMUSG00000039131	GIPC PDZ domain containing family, member 2 [Source:MGI Symbol;Acc:MGI:1889209]	-	gene	overlapping	0	0.00033352	0.0170866	10.1092	43.3321	40.9469	35.9174	55.814
Chr3:152350802-152366759	3	152350802	152366759		Usp33	ENSMUSG00000025437	ubiquitin specific peptidase 33 [Source:MGI Symbol;Acc:MGI:2159711]	+	gene	overlapping	0	0.000118654	0.00942863	18.7102	74.367	72.9553	57.9491	92.0737
Chr3:152393005-152403975	3	152393005	152403975		Usp33	ENSMUSG00000025437	ubiquitin specific peptidase 33 [Source:MGI Symbol;Acc:MGI:2159711]	+	gene	overlapping	0	0.00118465	0.0349104	6.06319	59.4416	53.4432	62.2818	62.7953
Chr3:152464097-152474798	3	152464097	152474798		Ak5	ENSMUSG00000039058	adenylate kinase 5 [Source:MGI Symbol;Acc:MGI:2677491]	-	gene	overlapping	0	7.16004e-05	0.0068905	-13.7051	62.6663	54.1106	50.3534	49.9279
Chr3:152711980-152723072	3	152711980	152723072		Pigk	ENSMUSG00000039047	phosphatidylinositol glycan anchor biosynthesis, class K [Source:MGI Symbol;Acc:MGI:1913863]	+	gene	overlapping	0	1.00407e-07	6.41302e-05	-10.1012	64.0687	70.3028	66.8556	56.0403
Chr3:152924775-152935351	3	152924775	152935351		Pigk	ENSMUSG00000039047	phosphatidylinositol glycan anchor biosynthesis, class K [Source:MGI Symbol;Acc:MGI:1913863]	+	gene	overlapping	0	0.00114137	0.034208	10.0779	50.0457	54.4851	41.2881	61.6919
Chr3:153365965-153380250	3	153365965	153380250		St6galnac3	ENSMUSG00000052544	ST6 (alpha-N-acetyl-neuraminyl-2,3-beta- galactosyl-1,3)-N-acetylgalactosaminide alpha-2,6- sialyltransferase 3 [Source:MGI Symbol;Acc:MGI:1341828]	-	gene	overlapping	0	0.000137378	0.0101902	-24.6459	64.6443	40.525	38.3495	24.9205
Chr3:153425139-153441453	3	153425139	153441453		St6galnac3	ENSMUSG00000052544	ST6 (alpha-N-acetyl-neuraminyl-2,3-beta- galactosyl-1,3)-N-acetylgalactosaminide alpha-2,6- sialyltransferase 3 [Source:MGI Symbol;Acc:MGI:1341828]	-	gene	overlapping	0	0.000880143	0.0294156	-14.0844	39.1106	35.2772	50.8369	56.0275
Chr3:153628521-153633825	3	153628521	153633825		St6galnac3	ENSMUSG00000052544	ST6 (alpha-N-acetyl-neuraminyl-2,3-beta- galactosyl-1,3)-N-acetylgalactosaminide alpha-2,6- sialyltransferase 3 [Source:MGI Symbol;Acc:MGI:1341828]	-	gene	overlapping	0	0.00100784	0.0318834	-8.17473	53.3732	37.2965	42.5338	50.62
Chr3:153837035-153850672	3	153837035	153850672		Asb17os	ENSMUSG00000086438	ankyrin repeat and SOCS box-containing 17, opposite strand [Source:MGI Symbol;Acc:MGI:1919567]	-	gene	overlapping	0	0.000318491	0.0165781	-9.57178	60.254	46.6927	51.4538	56.7521
Chr3:154332910-154343681	3	154332910	154343681		AI606473	ENSMUSG00000093738	expressed sequence AI606473 [Source:MGI Symbol;Acc:MGI:2139767]	+	gene	overlapping	0	3.97485e-05	0.00465598	-7.23838	50.2694	51.7647	56.8167	60.8987
Chr3:154647785-154653233	3	154647785	154653233		Gm38139	ENSMUSG00000103204	predicted gene, 38139 [Source:MGI Symbol;Acc:MGI:5611367]	+	gene	downstream	3468	0.000936422	0.0305313	7.61045	54.1211	41.8445	58.194	46.6115
Chr3:154682786-154696861	3	154682786	154696861		Erich3	ENSMUSG00000078161	glutamate rich 3 [Source:MGI Symbol;Acc:MGI:1919095]	+	gene	overlapping	0	0.00149753	0.0401923	-24.2234	69.3303	37.6492	61.3281	41.3764
Chr3:155058564-155068660	3	155058564	155068660		Tnni3k	ENSMUSG00000040086	TNNI3 interacting kinase [Source:MGI Symbol;Acc:MGI:2443276]	-	gene	downstream	3157	0.000756813	0.0270202	-26.4321	51.9806	45.0935	75.4183	52.0697
Chr3:157182790-157205474	3	157182790	157205474		Negr1	ENSMUSG00000040037	neuronal growth regulator 1 [Source:MGI Symbol;Acc:MGI:2444846]	+	gene	overlapping	0	1.3915e-05	0.00240545	-14.4234	62.4445	41.6681	54.7603	42.1393
Chr4:3857088-3873497	4	3857088	3873497		Gm24125	ENSMUSG00000077293	predicted gene, 24125 [Source:MGI Symbol;Acc:MGI:5453902]	-	gene	overlapping	0	0.0002808	0.0154469	-12.2052	44.9625	56.9901	58.1968	42.136
Chr4:5734715-5769057	4	5734715	5769057		Fam110b	ENSMUSG00000049119	family with sequence similarity 110, member B [Source:MGI Symbol;Acc:MGI:1916593]	+	gene	overlapping	0	0.000849782	0.0288664	-9.89617	53.4002	34.1217	65.1915	49.6714
Chr4:10400689-10437422	4	10400689	10437422		Gm11814	ENSMUSG00000084215	predicted gene 11814 [Source:MGI Symbol;Acc:MGI:3650512]	-	gene	upstream	1393	0.00169349	0.0429134	-19.1692	65.6533	55.0035	44.8485	44.4483
Chr4:10792238-10824354	4	10792238	10824354		1700123O12Rik	ENSMUSG00000086080	RIKEN cDNA 1700123O12 gene [Source:MGI Symbol;Acc:MGI:1920874]	-	gene	overlapping	0	0.00208046	0.0483011	10.2618	33.4885	43.2365	36.0129	44.5011
Chr4:11385492-11398319	4	11385492	11398319		Esrp1	ENSMUSG00000040728	epithelial splicing regulatory protein 1 [Source:MGI Symbol;Acc:MGI:1917326]	-	gene	overlapping	0	0.000232609	0.0137831	9.27091	48.268	51.3909	48.785	63.194
Chr4:11398404-11419756	4	11398404	11419756		Gm11821	ENSMUSG00000081884	predicted gene 11821 [Source:MGI Symbol;Acc:MGI:3649777]	+	gene	overlapping	0	0.000786452	0.0275833	-7.37996	42.8394	42.2223	50.4665	52.8624
Chr4:12114772-12134509	4	12114772	12134509		Gm11839	ENSMUSG00000083246	predicted gene 11839 [Source:MGI Symbol;Acc:MGI:3651162]	+	gene	overlapping	0	0.000307522	0.0162248	6.88166	60.7623	40.2241	47.8305	56.5463
Chr4:12907396-12946632	4	12907396	12946632		Triqk	ENSMUSG00000055963	triple QxxK/R motif containing [Source:MGI Symbol;Acc:MGI:3650048]	+	gene	overlapping	0	0.00119957	0.0351451	26.2545	43.3527	67.4484	38.5068	60.303
Chr4:14574549-14618414	4	14574549	14618414		Slc26a7	ENSMUSG00000040569	solute carrier family 26, member 7 [Source:MGI Symbol;Acc:MGI:2384791]	-	gene	overlapping	0	0.000572516	0.0230973	18.3702	42.385	76.1956	54.3979	67.6598
Chr4:14618498-14666007	4	14618498	14666007		Slc26a7	ENSMUSG00000040569	solute carrier family 26, member 7 [Source:MGI Symbol;Acc:MGI:2384791]	-	gene	overlapping	0	0.000306441	0.0161942	17.8274	37.4233	51.6395	36.7804	62.2538
Chr4:14666821-14704218	4	14666821	14704218		Lrrc69	ENSMUSG00000023151	leucine rich repeat containing 69 [Source:MGI Symbol;Acc:MGI:1920564]	-	gene	overlapping	0	0.000165582	0.011301	29.5707	44.7689	57.2563	42.2629	54.8077
Chr4:16159647-16196821	4	16159647	16196821		Ripk2	ENSMUSG00000041135	receptor (TNFRSF)-interacting serine- threonine kinase 2 [Source:MGI Symbol;Acc:MGI:1891456]	-	gene	overlapping	0	1.11605e-05	0.00205733	26.9802	45.4511	57.6297	48.8105	54.243
Chr4:18924965-18963313	4	18924965	18963313		Cnbd1	ENSMUSG00000073991	cyclic nucleotide binding domain containing 1 [Source:MGI Symbol;Acc:MGI:3650508]	-	gene	overlapping	0	0.00139001	0.0384826	-16.5198	56.1726	48.4154	44.9412	43.7187
Chr4:19793210-19823775	4	19793210	19823775		Slc7a13	ENSMUSG00000041052	solute carrier family 7, (cationic amino acid transporter, y+ system) member 13 [Source:MGI Symbol;Acc:MGI:1921337]	+	gene	overlapping	0	0.00191783	0.0460313	22.6578	52.3848	67.0966	52.9768	65.3968
Chr4:20493350-20538150	4	20493350	20538150		Nkain3	ENSMUSG00000055761	Na+/K+ transporting ATPase interacting 3 [Source:MGI Symbol;Acc:MGI:2444830]	-	gene	overlapping	0	7.17485e-05	0.00689265	29.7967	35.4399	64.6952	39.1304	54.2154
Chr4:20619859-20658667	4	20619859	20658667		Nkain3	ENSMUSG00000055761	Na+/K+ transporting ATPase interacting 3 [Source:MGI Symbol;Acc:MGI:2444830]	-	gene	overlapping	0	0.00158399	0.0414094	-20.074	64.4781	33.5935	52.2436	39.6491
Chr4:24932362-24962904	4	24932362	24962904		C230012O17Rik	ENSMUSG00000046219	RIKEN cDNA C230012O17 gene [Source:MGI Symbol;Acc:MGI:2442283]	-	gene	overlapping	0	6.95839e-05	0.0067911	-26.324	52.0204	39.973	48.6346	38.8633
Chr4:25207405-25231091	4	25207405	25231091		Gm11906	ENSMUSG00000085885	predicted gene 11906 [Source:MGI Symbol;Acc:MGI:3705114]	+	gene	overlapping	0	0.00104933	0.0326121	-22.1176	64.8586	47.6505	51.2343	52.7829
Chr4:29186909-29222042	4	29186909	29222042		Gm11919	ENSMUSG00000082486	predicted gene 11919 [Source:MGI Symbol;Acc:MGI:3650122]	+	gene	overlapping	0	0.00180058	0.0444751	21.888	46.8254	62.4147	57.9212	52.6122
Chr4:30490360-30541604	4	30490360	30541604		Gm11924	ENSMUSG00000087180	predicted gene 11924 [Source:MGI Symbol;Acc:MGI:3649863]	+	gene	overlapping	0	0.000680476	0.0255287	-24.3323	61.44	42.7844	54.0562	41.4414
Chr4:32237974-32247757	4	32237974	32247757		Bach2	ENSMUSG00000040270	BTB and CNC homology, basic leucine zipper transcription factor 2 [Source:MGI Symbol;Acc:MGI:894679]	+	gene	overlapping	0	4.2256e-07	0.000195551	-12.0503	55.6471	39.7881	55.346	53.2605
Chr4:32407753-32424466	4	32407753	32424466		Bach2	ENSMUSG00000040270	BTB and CNC homology, basic leucine zipper transcription factor 2 [Source:MGI Symbol;Acc:MGI:894679]	+	gene	overlapping	0	0.00166725	0.0425719	-10.4799	66.375	63.3348	67.6372	51.167
Chr4:32751398-32773640	4	32751398	32773640		Mdn1	ENSMUSG00000058006	midasin AAA ATPase 1 [Source:MGI Symbol;Acc:MGI:1926159]	+	gene	overlapping	0	0.0015583	0.0411635	19.7019	58.0825	78.9548	50.86	58.4559
Chr4:32839830-32857851	4	32839830	32857851		Ankrd6	ENSMUSG00000040183	ankyrin repeat domain 6 [Source:MGI Symbol;Acc:MGI:2154278]	-	gene	overlapping	0	0.000725436	0.0264286	11.9327	51.6739	51.8287	59.2476	36.7379
Chr4:32893348-32911799	4	32893348	32911799		Ankrd6	ENSMUSG00000040183	ankyrin repeat domain 6 [Source:MGI Symbol;Acc:MGI:2154278]	-	gene	overlapping	0	0.000168144	0.0113993	-18.1216	48.4906	26.6397	36.8812	28.2911
Chr4:33149624-33161743	4	33149624	33161743		Gabrr1	ENSMUSG00000028280	gamma-aminobutyric acid (GABA) C receptor, subunit rho 1 [Source:MGI Symbol;Acc:MGI:95625]	+	gene	overlapping	0	0.000656009	0.024987	11.5732	40.0293	42.9745	41.3046	57.3759
Chr4:34612622-34630366	4	34612622	34630366		Orc3	ENSMUSG00000040044	origin recognition complex, subunit 3 [Source:MGI Symbol;Acc:MGI:1354944]	-	gene	overlapping	0	0.00148846	0.0400418	-8.39157	63.1202	56.2766	44.3434	47.2081
Chr4:40447866-40471088	4	40447866	40471088		Gm23338	ENSMUSG00000089585	predicted gene, 23338 [Source:MGI Symbol;Acc:MGI:5453115]	-	gene	overlapping	0	0.000343743	0.0173592	-25.9324	56.4551	30.5085	40.6519	37.3499
Chr4:40781138-40795386	4	40781138	40795386		Psenen-ps	ENSMUSG00000056412	presenilin enhancer gamma secretase subunit, pseudogene [Source:MGI Symbol;Acc:MGI:3649201]	-	gene	downstream	5574	0.000748795	0.0268568	13.8821	50.2515	63.7586	55.121	57.939
Chr4:40846890-40858461	4	40846890	40858461		B4galt1	ENSMUSG00000028413	UDP-Gal:betaGlcNAc beta 1,4- galactosyltransferase, polypeptide 1 [Source:MGI Symbol;Acc:MGI:95705]	-	gene	overlapping	0	0.000547583	0.0224952	8.61402	42.9988	52.3842	47.356	42.0668
Chr4:41102027-41119117	4	41102027	41119117		Nol6	ENSMUSG00000028430	nucleolar protein family 6 (RNA-associated) [Source:MGI Symbol;Acc:MGI:2140151]	-	gene	overlapping	0	0.000457916	0.0203278	13.9151	42.6966	50.9092	26.875	60.3372
Chr4:43383236-43405675	4	43383236	43405675		Rusc2	ENSMUSG00000035969	RUN and SH3 domain containing 2 [Source:MGI Symbol;Acc:MGI:2140371]	+	gene	overlapping	0	1.32721e-05	0.00233084	-13.1728	63.8434	52.0819	61.8776	48.1036
Chr4:43648395-43658620	4	43648395	43658620		Npr2	ENSMUSG00000028469	natriuretic peptide receptor 2 [Source:MGI Symbol;Acc:MGI:97372]	+	gene	overlapping	0	0.00125306	0.0359913	5.99306	42.9194	61.4807	50.6499	43.2491
Chr4:43682188-43696653	4	43682188	43696653		Tmem8b	ENSMUSG00000078716	transmembrane protein 8B [Source:MGI Symbol;Acc:MGI:2441680]	+	gene	overlapping	0	0.000947905	0.0306997	11.2112	65.6051	64.8641	61.2721	63.9721
Chr4:43709543-43728109	4	43709543	43728109		Olfr71	ENSMUSG00000046450	olfactory receptor 71 [Source:MGI Symbol;Acc:MGI:1860080]	-	gene	overlapping	0	9.54406e-05	0.00824855	17.8065	54.803	61.3987	53.4182	39.1106
Chr4:43996470-44013816	4	43996470	44013816		Clta	ENSMUSG00000028478	clathrin, light polypeptide (Lca) [Source:MGI Symbol;Acc:MGI:894297]	+	gene	overlapping	0	0.00109572	0.0333338	8.35824	49.1764	52.0624	48.3888	49.226
Chr4:44968250-44981288	4	44968250	44981288		Gm12493	ENSMUSG00000086000	predicted gene 12493 [Source:MGI Symbol;Acc:MGI:3651194]	+	gene	overlapping	0	3.67328e-07	0.000176191	-12.7443	58.6021	42.506	53.6254	51.3355
Chr4:45785061-45797062	4	45785061	45797062		Aldh1b1	ENSMUSG00000035561	aldehyde dehydrogenase 1 family, member B1 [Source:MGI Symbol;Acc:MGI:1919785]	+	gene	downstream	1960	0.00113446	0.0340769	-11.7837	38.9742	37.066	42.4907	46.6287
Chr4:45994639-46009714	4	45994639	46009714		Tdrd7	ENSMUSG00000035517	tudor domain containing 7 [Source:MGI Symbol;Acc:MGI:2140279]	+	gene	overlapping	0	0.000502686	0.0213819	23.3311	50.0921	75.1945	60.2926	69.1307
Chr4:46028623-46040345	4	46028623	46040345		Tdrd7	ENSMUSG00000035517	tudor domain containing 7 [Source:MGI Symbol;Acc:MGI:2140279]	+	gene	overlapping	0	4.41464e-06	0.0011046	-13.3613	74.6723	47.731	54.9802	54.0224
Chr4:46066881-46088349	4	46066881	46088349		Tmod1	ENSMUSG00000028328	tropomodulin 1 [Source:MGI Symbol;Acc:MGI:98775]	+	gene	overlapping	0	0.00176972	0.0439543	11.2149	42.381	46.0745	57.313	43.3862
Chr4:46088362-46100253	4	46088362	46100253		Tmod1	ENSMUSG00000028328	tropomodulin 1 [Source:MGI Symbol;Acc:MGI:98775]	+	gene	overlapping	0	0.000432276	0.0197967	-15.0383	51.0131	45.4237	49.0012	46.3212
Chr4:46496158-46507264	4	46496158	46507264		Nans	ENSMUSG00000028334	N-acetylneuraminic acid synthase (sialic acid synthase) [Source:MGI Symbol;Acc:MGI:2149820]	+	gene	overlapping	0	0.000431371	0.019769	-11.3523	53.2459	35.4366	67.9993	44.5317
Chr4:46588951-46601655	4	46588951	46601655		Coro2a	ENSMUSG00000028337	coronin, actin binding protein 2A [Source:MGI Symbol;Acc:MGI:1345966]	-	gene	overlapping	0	0.0013347	0.0375887	5.99191	39.1289	34.0535	43.0798	41.5453
Chr4:46797248-46810443	4	46797248	46810443		Gabbr2	ENSMUSG00000039809	gamma-aminobutyric acid (GABA) B receptor, 2 [Source:MGI Symbol;Acc:MGI:2386030]	-	gene	overlapping	0	0.00014503	0.0105451	-15.9735	49.0392	45.057	46.96	46.9703
Chr4:47068844-47091928	4	47068844	47091928		Gm12422	ENSMUSG00000084199	predicted gene 12422 [Source:MGI Symbol;Acc:MGI:3651148]	-	gene	overlapping	0	2.097e-05	0.00312626	10.9571	45.0503	30.9058	57.748	52.2374
Chr4:48089675-48109022	4	48089675	48109022		Nr4a3	ENSMUSG00000028341	nuclear receptor subfamily 4, group A, member 3 [Source:MGI Symbol;Acc:MGI:1352457]	+	gene	upstream	3228	0.000447048	0.0200705	-27.5199	60.6826	40.9675	61.5863	51.9514
Chr4:48653804-48666284	4	48653804	48666284		Tmeff1	ENSMUSG00000028347	transmembrane protein with EGF-like and two follistatin-like domains 1 [Source:MGI Symbol;Acc:MGI:1926810]	+	gene	overlapping	0	0.00169423	0.0429228	6.22672	56.5376	58.6675	54.4437	54.6332
Chr4:48764757-48778403	4	48764757	48778403		Gm24573	ENSMUSG00000093240	predicted gene, 24573 [Source:MGI Symbol;Acc:MGI:5454350]	-	gene	downstream	1795	0.000828891	0.0285034	17.592	38.4892	50.506	37.9846	42.6038
Chr4:51893853-51944778	4	51893853	51944778		Gm12461	ENSMUSG00000081050	predicted gene 12461 [Source:MGI Symbol;Acc:MGI:3650438]	+	gene	overlapping	0	1.91327e-05	0.00295395	31.3582	37.3116	71.3455	30.0176	50.4832
Chr4:57455614-57472815	4	57455614	57472815		Pakap	ENSMUSG00000090053	paralemmin A kinase anchor protein [Source:MGI Symbol;Acc:MGI:5141924]	+	gene	overlapping	0	0.00030833	0.0162329	11.6496	42.5768	42.1527	41.7947	51.9377
Chr4:57713703-57728738	4	57713703	57728738		Pakap	ENSMUSG00000089945	paralemmin A kinase anchor protein [Source:MGI Symbol;Acc:MGI:5141924]	+	gene	overlapping	0	0.000869597	0.0292971	19.1902	41.093	64.8583	54.3916	56.8694
Chr4:57882122-57899809	4	57882122	57899809		Pakap	ENSMUSG00000089945	paralemmin A kinase anchor protein [Source:MGI Symbol;Acc:MGI:5141924]	+	gene	overlapping	0	3.32801e-06	0.000905524	18.8876	52.3171	57.8265	47.3009	49.0446
Chr4:58505512-58526908	4	58505512	58526908		Lpar1	ENSMUSG00000038668	lysophosphatidic acid receptor 1 [Source:MGI Symbol;Acc:MGI:108429]	-	gene	overlapping	0	0.000159624	0.0111008	26.0269	47.0344	51.3015	41.2469	58.3752
Chr4:59431559-59449511	4	59431559	59449511		Susd1	ENSMUSG00000038578	sushi domain containing 1 [Source:MGI Symbol;Acc:MGI:3651543]	-	gene	overlapping	0	7.20982e-09	8.41282e-06	10.5347	36.9075	33.4404	33.2584	47.8536
Chr4:59513499-59548609	4	59513499	59548609		Ptbp3	ENSMUSG00000028382	polypyrimidine tract binding protein 3 [Source:MGI Symbol;Acc:MGI:1923334]	-	gene	overlapping	0	0.000501643	0.02136	15.9359	42.4612	35.2901	37.0604	53.6313
Chr4:62505657-62511144	4	62505657	62511144		Alad	ENSMUSG00000028393	aminolevulinate, delta-, dehydratase [Source:MGI Symbol;Acc:MGI:96853]	-	gene	overlapping	0	0.000832625	0.0285813	-5.05207	51.7737	50.5559	56.694	40.5478
Chr4:62707076-62731346	4	62707076	62731346		Gm11210	ENSMUSG00000085223	predicted gene 11210 [Source:MGI Symbol;Acc:MGI:3650633]	+	gene	overlapping	0	9.27137e-11	1.90696e-07	14.0213	48.508	51.9711	61.5955	61.4093
Chr4:63006274-63032313	4	63006274	63032313		Zfp618	ENSMUSG00000028358	zinc finger protein 618 [Source:MGI Symbol;Acc:MGI:1919950]	+	gene	overlapping	0	0.000629193	0.0244256	-15.2713	53.7301	45.0802	63.6167	50.8793
Chr4:63562675-63580065	4	63562675	63580065		Tmem268	ENSMUSG00000045917	transmembrane protein 268 [Source:MGI Symbol;Acc:MGI:1913920]	+	gene	overlapping	0	0.000530754	0.0220753	10.7566	51.6441	57.4977	58.0181	43.3976
Chr4:63738039-63751185	4	63738039	63751185		Tnfsf15	ENSMUSG00000050395	tumor necrosis factor (ligand) superfamily, member 15 [Source:MGI Symbol;Acc:MGI:2180140]	-	gene	overlapping	0	0.000426091	0.0196233	-8.3991	38.8028	43.1346	40.6849	31.5648
Chr4:65118436-65138890	4	65118436	65138890		Pappa	ENSMUSG00000028370	pregnancy-associated plasma protein A [Source:MGI Symbol;Acc:MGI:97479]	+	gene	overlapping	0	0.00115713	0.0345015	-16.3553	56.0177	43.186	47.2303	45.0762
Chr4:66687515-66727199	4	66687515	66727199		Gm11220	ENSMUSG00000082053	predicted gene 11220 [Source:MGI Symbol;Acc:MGI:3651695]	-	gene	overlapping	0	0.000697486	0.0258686	-15.949	75.9777	59.6535	66.1223	65.0863
Chr4:67525605-67553638	4	67525605	67553638		Hmgb1-rs18	ENSMUSG00000080815	high mobility group box 1, related sequence 18 [Source:MGI Symbol;Acc:MGI:104763]	-	gene	downstream	6673	0.00109017	0.0332611	23.4524	53.615	74.0611	61.2594	71.5779
Chr4:71935524-71983237	4	71935524	71983237		Gm11234	ENSMUSG00000086696	predicted gene 11234 [Source:MGI Symbol;Acc:MGI:3651441]	+	gene	overlapping	0	0.00178581	0.0442281	-22.3936	65.6636	45.5379	60.9515	54.7532
Chr4:72207896-72245541	4	72207896	72245541		C630043F03Rik	ENSMUSG00000084910	RIKEN cDNA C630043F03 gene [Source:MGI Symbol;Acc:MGI:1915535]	+	gene	overlapping	0	0.000665972	0.0251847	-25.8196	71.9032	43.7281	88.348	59.839
Chr4:72541598-72575160	4	72541598	72575160		Gm11235	ENSMUSG00000083372	predicted gene 11235 [Source:MGI Symbol;Acc:MGI:3651442]	+	gene	overlapping	0	0.000190661	0.0121677	14.7513	42.1565	62.7522	60.1342	43.7065
Chr4:73421288-73450368	4	73421288	73450368		Gm11485	ENSMUSG00000082566	predicted gene 11485 [Source:MGI Symbol;Acc:MGI:3705569]	-	gene	overlapping	0	0.00147458	0.0398451	18.5495	43.4986	49.3739	59.0014	59.4216
Chr4:73886810-73960437	4	73886810	73960437		Gm11757	ENSMUSG00000096750	predicted gene 11757 [Source:MGI Symbol;Acc:MGI:3702097]	-	gene	overlapping	0	0.00111735	0.0337369	17.2311	33.3884	48.9645	34.7233	50.5571
Chr4:74674152-74708177	4	74674152	74708177		Gm11258	ENSMUSG00000083659	predicted gene 11258 [Source:MGI Symbol;Acc:MGI:3649983]	-	gene	overlapping	0	0.00133949	0.03768	13.4064	44.8872	70.2043	59.8534	66.6413
Chr4:76434865-76462340	4	76434865	76462340		Ptprd	ENSMUSG00000028399	protein tyrosine phosphatase, receptor type, D [Source:MGI Symbol;Acc:MGI:97812]	-	gene	overlapping	0	0.00219065	0.049715	-11.4434	34.9111	41.7357	40.3946	46.7617
Chr4:81469842-81496942	4	81469842	81496942		Gm11765	ENSMUSG00000081391	predicted gene 11765 [Source:MGI Symbol;Acc:MGI:3651002]	-	gene	downstream	8110	0.000157474	0.0110328	32.1562	40.35	55.3535	39.3428	74.8713
Chr4:82599092-82619799	4	82599092	82619799		Nfib	ENSMUSG00000008575	nuclear factor I/B [Source:MGI Symbol;Acc:MGI:103188]	-	gene	overlapping	0	0.00142536	0.0390543	12.0779	31.5108	48.1732	52.7725	60.5179
Chr4:83085765-83108730	4	83085765	83108730		Gm24884	ENSMUSG00000089409	predicted gene, 24884 [Source:MGI Symbol;Acc:MGI:5454661]	+	gene	upstream	7136	0.00125017	0.0359506	14.8341	40.8513	59.0166	50.1478	68.5818
Chr4:83680756-83718127	4	83680756	83718127		Ccdc171	ENSMUSG00000052407	coiled-coil domain containing 171 [Source:MGI Symbol;Acc:MGI:1922152]	+	gene	overlapping	0	4.54068e-06	0.00112915	16.9887	69.5772	74.5496	65.5393	72.4175
Chr4:84445802-84473323	4	84445802	84473323		Bnc2	ENSMUSG00000028487	basonuclin 2 [Source:MGI Symbol;Acc:MGI:2443805]	-	gene	overlapping	0	0.000735049	0.0265772	21.8719	32.4671	46.7049	28.0488	34.1372
Chr4:86216430-86247130	4	86216430	86247130		Adamtsl1	ENSMUSG00000066113	ADAMTS-like 1 [Source:MGI Symbol;Acc:MGI:1924989]	+	gene	overlapping	0	0.00160393	0.0417059	23.2463	53.0356	60.8602	35.7862	48.3147
Chr4:86876712-86903059	4	86876712	86903059		Acer2	ENSMUSG00000038007	alkaline ceramidase 2 [Source:MGI Symbol;Acc:MGI:1920932]	+	gene	overlapping	0	0.000523026	0.0218865	-23.4219	64.8294	32.0357	52.7672	54.8134
Chr4:86920646-86944433	4	86920646	86944433		Acer2	ENSMUSG00000038007	alkaline ceramidase 2 [Source:MGI Symbol;Acc:MGI:1920932]	+	gene	overlapping	0	0.000655925	0.024987	-8.46642	48.2586	36.2116	41.2967	48.2676
Chr4:88023654-88040860	4	88023654	88040860		Mllt3	ENSMUSG00000028496	myeloid/lymphoid or mixed-lineage leukemia; translocated to, 3 [Source:MGI Symbol;Acc:MGI:1917372]	-	gene	overlapping	0	0.00157318	0.0412956	-7.32633	41.6692	34.9878	50.02	37.5056
Chr4:88348603-88385524	4	88348603	88385524		Focad	ENSMUSG00000038368	focadhesin [Source:MGI Symbol;Acc:MGI:2676921]	+	gene	overlapping	0	7.60162e-07	0.000310599	15.6893	47.2569	55.5765	47.3141	51.8116
Chr4:88849183-88876594	4	88849183	88876594		Ifna1	ENSMUSG00000095498	interferon alpha 1 [Source:MGI Symbol;Acc:MGI:107668]	+	gene	overlapping	0	0.000147568	0.0106341	-23.8073	53.7873	41.426	51.2841	20.6203
Chr4:95053862-95076450	4	95053862	95076450		Junos	ENSMUSG00000087366	jun proto-oncogene, opposite strand [Source:MGI Symbol;Acc:MGI:2652837]	+	gene	overlapping	0	1.67553e-06	0.00055253	20.2025	56.5739	75.8549	42.8882	58.1966
Chr4:95953369-95984815	4	95953369	95984815		9530080O11Rik	ENSMUSG00000044125	RIKEN cDNA 9530080O11 gene [Source:MGI Symbol;Acc:MGI:2441751]	-	gene	overlapping	0	4.22013e-05	0.0048405	-15.0688	54.1389	48.0392	39.4493	60.3013
Chr4:97841628-97865202	4	97841628	97865202		Nfia	ENSMUSG00000028565	nuclear factor I/A [Source:MGI Symbol;Acc:MGI:108056]	+	gene	overlapping	0	0.000481419	0.0209321	-21.3877	84.1483	50.9187	64.9137	43.3962
Chr4:98121216-98146495	4	98121216	98146495		Gm12691	ENSMUSG00000081096	predicted gene 12691 [Source:MGI Symbol;Acc:MGI:3650220]	-	gene	overlapping	0	0.00117761	0.0348212	-12.0313	52.1508	44.4197	58.786	47.2431
Chr4:99250305-99266453	4	99250305	99266453		Atg4c	ENSMUSG00000028550	autophagy related 4C, cysteine peptidase [Source:MGI Symbol;Acc:MGI:2651854]	+	gene	overlapping	0	0.000837413	0.0286341	13.3781	53.7389	64.9585	67.5654	67.8788
Chr4:99612676-99631525	4	99612676	99631525		Gm12687	ENSMUSG00000083698	predicted gene 12687 [Source:MGI Symbol;Acc:MGI:3650435]	-	gene	overlapping	0	1.78821e-06	0.000577139	15.729	54.8021	53.5641	45.123	41.3853
Chr4:100298779-100319563	4	100298779	100319563		Ror1	ENSMUSG00000035305	receptor tyrosine kinase-like orphan receptor 1 [Source:MGI Symbol;Acc:MGI:1347520]	+	gene	overlapping	0	0.00126008	0.03614	15.824	72.9894	62.4037	59.7575	86.9881
Chr4:100456885-100492195	4	100456885	100492195		Ube2u	ENSMUSG00000069733	ubiquitin-conjugating enzyme E2U (putative) [Source:MGI Symbol;Acc:MGI:3588216]	+	gene	overlapping	0	7.34872e-05	0.00695569	17.7267	43.9291	41.0654	35.0467	41.3207
Chr4:101272838-101292640	4	101272838	101292640		Gm12801	ENSMUSG00000085863	predicted gene 12801 [Source:MGI Symbol;Acc:MGI:3652119]	+	gene	overlapping	0	0.000405868	0.019079	-12.0466	41.1438	38.9384	44.9421	39.3428
Chr4:101446972-101461446	4	101446972	101461446		Ak4	ENSMUSG00000028527	adenylate kinase 4 [Source:MGI Symbol;Acc:MGI:87979]	+	gene	overlapping	0	0.00179059	0.0442968	-10.9006	47.8317	48.3502	45.1416	52.8512
Chr4:102085923-102107300	4	102085923	102107300		Pde4b	ENSMUSG00000028525	phosphodiesterase 4B, cAMP specific [Source:MGI Symbol;Acc:MGI:99557]	+	gene	overlapping	0	0.000693917	0.0257914	13.4625	60.8813	52.28	51.7776	53.0171
Chr4:102443349-102459345	4	102443349	102459345		Pde4b	ENSMUSG00000028525	phosphodiesterase 4B, cAMP specific [Source:MGI Symbol;Acc:MGI:99557]	+	gene	overlapping	0	6.10685e-05	0.00621715	-25.4896	45.3537	27.1504	41.5971	35.1434
Chr4:102760411-102783389	4	102760411	102783389		Sgip1	ENSMUSG00000028524	SH3-domain GRB2-like (endophilin) interacting protein 1 [Source:MGI Symbol;Acc:MGI:1920344]	+	gene	overlapping	0	0.000611639	0.0240441	-11.7627	46.9674	57.7181	55.1549	58.3232
Chr4:103111695-103141911	4	103111695	103141911		Wdr78	ENSMUSG00000035126	WD repeat domain 78 [Source:MGI Symbol;Acc:MGI:2385328]	-	gene	overlapping	0	0.00119433	0.0350609	8.00619	48.8171	57.035	56.6492	63.2568
Chr4:103170154-103200846	4	103170154	103200846		Slc35d1	ENSMUSG00000028521	solute carrier family 35 (UDP-glucuronic acid/UDP-N-acetylgalactosamine dual transporter), member D1 [Source:MGI Symbol;Acc:MGI:2140361]	-	gene	overlapping	0	0.00105172	0.0326228	11.9852	31.2642	45.2673	26.2689	33.1505
Chr4:103908897-103931684	4	103908897	103931684		Dab1	ENSMUSG00000028519	disabled 1 [Source:MGI Symbol;Acc:MGI:108554]	+	gene	overlapping	0	0.000313583	0.0164027	28.6913	57.3831	72.9927	46.2422	79.0747
Chr4:104047792-104066974	4	104047792	104066974		Dab1	ENSMUSG00000028519	disabled 1 [Source:MGI Symbol;Acc:MGI:108554]	+	gene	overlapping	0	0.00171101	0.0431998	-16.2533	49.5444	48.3768	40.4111	31.3799
Chr4:106470766-106482306	4	106470766	106482306		Bsnd	ENSMUSG00000025418	barttin CLCNK type accessory beta subunit [Source:MGI Symbol;Acc:MGI:2153465]	-	gene	upstream	1150	0.000839172	0.0286744	21.6865	51.7597	63.6932	45.1339	62.9129
Chr4:106621431-106629757	4	106621431	106629757		Ttc22	ENSMUSG00000034919	tetratricopeptide repeat domain 22 [Source:MGI Symbol;Acc:MGI:3045307]	+	gene	overlapping	0	2.34305e-06	0.000700335	-11.4745	44.2545	37.2449	49.0998	48.631
Chr4:106763797-106774144	4	106763797	106774144		Acot11	ENSMUSG00000034853	acyl-CoA thioesterase 11 [Source:MGI Symbol;Acc:MGI:1913736]	-	gene	overlapping	0	0.000360502	0.0178462	-12.9215	54.2787	43.2957	48.6622	53.8745
Chr4:106902674-106914872	4	106902674	106914872		Ssbp3	ENSMUSG00000061887	single-stranded DNA binding protein 3 [Source:MGI Symbol;Acc:MGI:1919725]	+	gene	overlapping	0	2.80228e-06	0.000798276	-10.6415	46.1975	32.5101	48.3609	49.3751
Chr4:106914923-106929710	4	106914923	106929710		Ssbp3	ENSMUSG00000061887	single-stranded DNA binding protein 3 [Source:MGI Symbol;Acc:MGI:1919725]	+	gene	overlapping	0	0.000745731	0.0268042	13.372	58.9627	72.8358	68.9035	78.6395
Chr4:107016725-107035798	4	107016725	107035798		Ssbp3	ENSMUSG00000061887	single-stranded DNA binding protein 3 [Source:MGI Symbol;Acc:MGI:1919725]	+	gene	overlapping	0	0.000733368	0.0265447	-13.9785	65.1102	42.517	39.5103	46.2312
Chr4:107415092-107430322	4	107415092	107430322		Ndc1	ENSMUSG00000028614	NDC1 transmembrane nucleoporin [Source:MGI Symbol;Acc:MGI:1920037]	+	gene	overlapping	0	9.13979e-06	0.00184243	13.8742	55.0233	53.9027	58.8889	75.9024
Chr4:107812509-107829104	4	107812509	107829104		Lrp8	ENSMUSG00000028613	low density lipoprotein receptor-related protein 8, apolipoprotein e receptor [Source:MGI Symbol;Acc:MGI:1340044]	+	gene	overlapping	0	0.000686023	0.0256315	15.6528	39.3453	54.2097	51.7191	56.0157
Chr4:107863783-107878716	4	107863783	107878716		Lrp8	ENSMUSG00000028613	low density lipoprotein receptor-related protein 8, apolipoprotein e receptor [Source:MGI Symbol;Acc:MGI:1340044]	+	gene	overlapping	0	0.000977727	0.0313061	23.1683	49.0769	70.5614	53.4381	71.5385
Chr4:108021707-108033653	4	108021707	108033653		Podn	ENSMUSG00000028600	podocan [Source:MGI Symbol;Acc:MGI:2674939]	-	gene	overlapping	0	2.08307e-07	0.000114903	11.9398	38.8782	42.1487	38.8858	54.3764
Chr4:108255558-108272336	4	108255558	108272336		Zyg11b	ENSMUSG00000034636	zyg-ll family member B, cell cycle regulator [Source:MGI Symbol;Acc:MGI:2685277]	-	gene	overlapping	0	0.000281734	0.0154703	14.3685	47.9301	62.5845	50.4879	53.264
Chr4:108691364-108729686	4	108691364	108729686		Zfyve9	ENSMUSG00000034557	zinc finger, FYVE domain containing 9 [Source:MGI Symbol;Acc:MGI:2652838]	-	gene	overlapping	0	4.34645e-06	0.00110116	-21.6838	57.9748	49.4555	48.5391	55.4348
Chr4:108920573-108939607	4	108920573	108939607		Rab3b	ENSMUSG00000003411	RAB3B, member RAS oncogene family [Source:MGI Symbol;Acc:MGI:1917158]	+	gene	overlapping	0	0.000171069	0.0115049	25.8729	36.9762	63.4281	52.0534	72.3765
Chr4:108987520-109002754	4	108987520	109002754		Gm23589	ENSMUSG00000088285	predicted gene, 23589 [Source:MGI Symbol;Acc:MGI:5453366]	-	gene	overlapping	0	6.74816e-05	0.00666321	9.66254	48.5308	64.6488	56.8695	55.53
Chr4:109980870-109987423	4	109980870	109987423		Dmrta2	ENSMUSG00000047143	doublesex and mab-3 related transcription factor like family A2 [Source:MGI Symbol;Acc:MGI:2653629]	+	gene	overlapping	0	0.000257463	0.0146754	-6.30466	51.4621	57.3784	53.9317	55.9288
Chr4:109987394-110015627	4	109987394	110015627		Dmrta2	ENSMUSG00000047143	doublesex and mab-3 related transcription factor like family A2 [Source:MGI Symbol;Acc:MGI:2653629]	+	gene	upstream	3707	0.000181475	0.0119364	11.4286	39.2103	65.5479	53.2545	45.927
Chr4:111658429-111678330	4	111658429	111678330		Agbl4	ENSMUSG00000061298	ATP/GTP binding protein-like 4 [Source:MGI Symbol;Acc:MGI:1918244]	+	gene	overlapping	0	0.000188549	0.0121063	20.6913	40.536	57.2451	43.6034	71.1247
Chr4:111855220-111885771	4	111855220	111885771		Slc5a9	ENSMUSG00000028544	solute carrier family 5 (sodium/glucose cotransporter), member 9 [Source:MGI Symbol;Acc:MGI:2140201]	-	gene	overlapping	0	0.000408581	0.0191438	14.6467	53.3837	57.8119	60.6072	61.0935
Chr4:114913347-114927561	4	114913347	114927561		Foxd2os	ENSMUSG00000085399	forkhead box D2, opposite strand [Source:MGI Symbol;Acc:MGI:2444065]	+	gene	overlapping	0	0.000283454	0.0155258	11.2543	56.6385	65.0197	59.4895	62.9282
Chr4:115045812-115057973	4	115045812	115057973		Tal1	ENSMUSG00000028717	T cell acute lymphocytic leukemia 1 [Source:MGI Symbol;Acc:MGI:98480]	+	gene	overlapping	0	0.000190956	0.0121677	-6.98303	60.4792	51.478	58.7518	54.094
Chr4:115354479-115407837	4	115354479	115407837		Cyp4a30-ps	ENSMUSG00000083190	cytochrome P450, family 4, subfamily a, member 30, pseudogene [Source:MGI Symbol;Acc:MGI:3649426]	+	gene	overlapping	0	0.000229257	0.0136982	16.7645	48.841	56.878	41.751	66.4204
Chr4:116172222-116184053	4	116172222	116184053		1700042G07Rik	ENSMUSG00000078593	RIKEN cDNA 1700042G07 gene [Source:MGI Symbol;Acc:MGI:1914573]	+	gene	overlapping	0	1.41722e-06	0.000481748	-25.3696	41.7666	60.0041	61.0069	55.4105
Chr4:117488761-117497971	4	117488761	117497971		Rnf220	ENSMUSG00000028677	ring finger protein 220 [Source:MGI Symbol;Acc:MGI:1913993]	-	gene	overlapping	0	0.00174246	0.0436614	7.54925	40.3772	41.8619	49.4418	44.5682
Chr4:117519419-117539126	4	117519419	117539126		Gm12826	ENSMUSG00000083446	predicted gene 12826 [Source:MGI Symbol;Acc:MGI:3650150]	-	gene	downstream	5218	0.00162383	0.0419729	23.0788	37.2259	51.8963	36.7313	51.5409
Chr4:117733336-117765499	4	117733336	117765499		Klf17	ENSMUSG00000048626	Kruppel-like factor 17 [Source:MGI Symbol;Acc:MGI:2181068]	-	gene	overlapping	0	0.00132592	0.0374284	12.8063	51.1162	42.455	59.3361	52.7132
Chr4:117825442-117840792	4	117825442	117840792		Gm12842	ENSMUSG00000083507	predicted gene 12842 [Source:MGI Symbol;Acc:MGI:3651050]	-	gene	overlapping	0	0.000764074	0.0271755	9.70593	38.8465	55.9771	50.0459	48.4015
Chr4:117937744-117950213	4	117937744	117950213		St3gal3	ENSMUSG00000028538	ST3 beta-galactoside alpha-2,3- sialyltransferase 3 [Source:MGI Symbol;Acc:MGI:1316659]	-	gene	overlapping	0	0.000452069	0.0201914	8.46369	38.0962	54.4893	39.7679	52.6701
Chr4:118139205-118148040	4	118139205	118148040		Kdm4a	ENSMUSG00000033326	lysine (K)-specific demethylase 4A [Source:MGI Symbol;Acc:MGI:2446210]	-	gene	overlapping	0	0.00067368	0.0253646	7.61535	42.476	54.3367	43.6274	41.2742
Chr4:118215063-118226068	4	118215063	118226068		Ptprf	ENSMUSG00000033295	protein tyrosine phosphatase, receptor type, F [Source:MGI Symbol;Acc:MGI:102695]	-	gene	overlapping	0	4.74743e-06	0.00117096	9.2396	54.0962	45.5419	61.1389	56.7862
Chr4:118272900-118285900	4	118272900	118285900		Ptprf	ENSMUSG00000033295	protein tyrosine phosphatase, receptor type, F [Source:MGI Symbol;Acc:MGI:102695]	-	gene	overlapping	0	0.00191206	0.0459292	6.95671	34.2025	43.4921	39.5931	36.09
Chr4:120279231-120287331	4	120279231	120287331		Foxo6	ENSMUSG00000052135	forkhead box O6 [Source:MGI Symbol;Acc:MGI:2676586]	-	gene	overlapping	0	3.46201e-05	0.00426957	-12.4	44.3839	42.9765	51.1198	49.5046
Chr4:120747465-120772469	4	120747465	120772469		Kcnq4	ENSMUSG00000028631	potassium voltage-gated channel, subfamily Q, member 4 [Source:MGI Symbol;Acc:MGI:1926803]	-	gene	overlapping	0	0.000533697	0.022125	8.74986	46.5812	68.7303	52.6667	59.4149
Chr4:122724636-122760560	4	122724636	122760560		Gm12872	ENSMUSG00000084082	predicted gene 12872 [Source:MGI Symbol;Acc:MGI:3649389]	-	gene	overlapping	0	0.000134269	0.010058	17.3951	39.9776	48.3161	37.6136	52.7174
Chr4:122830870-122846024	4	122830870	122846024		Ppt1	ENSMUSG00000028657	palmitoyl-protein thioesterase 1 [Source:MGI Symbol;Acc:MGI:1298204]	+	gene	overlapping	0	0.0018931	0.0457416	10.2143	47.5465	59.0423	50.0958	69.0043
Chr4:123149831-123166282	4	123149831	123166282		Ppie	ENSMUSG00000028651	peptidylprolyl isomerase E (cyclophilin E) [Source:MGI Symbol;Acc:MGI:1917118]	-	gene	downstream	9880	0.000517661	0.0217385	-8.90032	56.5715	45.6216	49.9219	62.381
Chr4:123916953-123936597	4	123916953	123936597		Gm12905	ENSMUSG00000085875	predicted gene 12905 [Source:MGI Symbol;Acc:MGI:3702581]	-	gene	overlapping	0	0.002165	0.0494504	-8.1724	60.1852	54.482	52.304	53.6199
Chr4:124258108-124278956	4	124258108	124278956		Gm37667	ENSMUSG00000103541	predicted gene, 37667 [Source:MGI Symbol;Acc:MGI:5610895]	-	gene	overlapping	0	0.00134886	0.0378121	7.01203	50.1849	51.8959	47.9646	37.6362
Chr4:124319547-124339341	4	124319547	124339341		4933435F18Rik	ENSMUSG00000086978	RIKEN cDNA 4933435F18 gene [Source:MGI Symbol;Acc:MGI:1918570]	-	gene	overlapping	0	0.000779239	0.0274868	-18.1683	43.6921	31.0092	46.0977	18.3999
Chr4:124548857-124562825	4	124548857	124562825		Gm2164	ENSMUSG00000098760	predicted gene 2164 [Source:MGI Symbol;Acc:MGI:3780334]	-	gene	overlapping	0	0.00134737	0.0377965	9.92548	40.4754	32.999	37.8056	49.87
Chr4:124626162-124638735	4	124626162	124638735		Gm2164	ENSMUSG00000098760	predicted gene 2164 [Source:MGI Symbol;Acc:MGI:3780334]	-	gene	overlapping	0	0.00124888	0.0359221	7.61565	38.2255	54.1949	58.8007	40.0576
Chr4:124949669-124957508	4	124949669	124957508		Gm12930	ENSMUSG00000087011	predicted gene 12930 [Source:MGI Symbol;Acc:MGI:3650529]	-	gene	upstream	139	0.000122044	0.00955475	9.59515	47.7931	58.645	46.4264	59.0418
Chr4:125210946-125222865	4	125210946	125222865		1700041M05Rik	ENSMUSG00000087010	RIKEN cDNA 1700041M05 gene [Source:MGI Symbol;Acc:MGI:1920510]	+	gene	downstream	5732	0.00165438	0.0423731	-4.19979	66.0143	63.7851	69.472	61.6909
Chr4:126093328-126105424	4	126093328	126105424		Lsm10	ENSMUSG00000050188	U7 snRNP-specific Sm-like protein LSM10 [Source:MGI Symbol;Acc:MGI:2151045]	+	gene	overlapping	0	0.000212663	0.013059	-9.72441	55.6398	50.9712	48.579	56.4714
Chr4:126173578-126198770	4	126173578	126198770		Thrap3	ENSMUSG00000043962	thyroid hormone receptor associated protein 3 [Source:MGI Symbol;Acc:MGI:2442637]	-	gene	overlapping	0	0.00067471	0.0253728	16.0716	36.9718	36.5954	41.3232	42.0189
Chr4:126311184-126317755	4	126311184	126317755		Col8a2	ENSMUSG00000056174	collagen, type VIII, alpha 2 [Source:MGI Symbol;Acc:MGI:88464]	+	gene	overlapping	0	0.000659721	0.025089	-8.71422	58.1792	45.081	60.0713	49.8594
Chr4:126741807-126751264	4	126741807	126751264		Ncdn	ENSMUSG00000028833	neurochondrin [Source:MGI Symbol;Acc:MGI:1347351]	-	gene	overlapping	0	0.000253094	0.0145081	14.7041	45.6284	55.0163	55.3868	52.797
Chr4:127198235-127214095	4	127198235	127214095		Dlgap3	ENSMUSG00000042388	DLG associated protein 3 [Source:MGI Symbol;Acc:MGI:3039563]	+	gene	overlapping	0	4.78892e-08	3.72532e-05	-5.94272	50.4197	46.7309	45.8422	43.1699
Chr4:127980565-127990915	4	127980565	127990915		Csmd2	ENSMUSG00000028804	CUB and Sushi multiple domains 2 [Source:MGI Symbol;Acc:MGI:2386401]	+	gene	overlapping	0	5.31097e-06	0.00126621	-7.35028	41.6044	44.4606	48.4383	48.2495
Chr4:128286700-128300033	4	128286700	128300033		Csmd2	ENSMUSG00000028804	CUB and Sushi multiple domains 2 [Source:MGI Symbol;Acc:MGI:2386401]	+	gene	overlapping	0	0.000967302	0.0310628	9.29284	48.9148	64.1464	48.2924	63.5334
Chr4:128421516-128443667	4	128421516	128443667		Csmd2	ENSMUSG00000028804	CUB and Sushi multiple domains 2 [Source:MGI Symbol;Acc:MGI:2386401]	+	gene	overlapping	0	2.58278e-05	0.00353603	-18.5651	48.0606	50.0939	50.2601	32.6686
Chr4:128581259-128592846	4	128581259	128592846		Zscan20	ENSMUSG00000061894	zinc finger and SCAN domains 20 [Source:MGI Symbol;Acc:MGI:2679268]	-	gene	overlapping	0	0.00121585	0.0354176	-4.94969	32.3683	38.5855	21.7884	35.3378
Chr4:128726050-128739645	4	128726050	128739645		Phc2	ENSMUSG00000028796	polyhomeotic 2 [Source:MGI Symbol;Acc:MGI:1860454]	+	gene	overlapping	0	0.00184442	0.0450553	-5.9014	42.8889	39.8169	45.8081	51.7484
Chr4:128814306-128827255	4	128814306	128827255		Zfp362	ENSMUSG00000028799	zinc finger protein 362 [Source:MGI Symbol;Acc:MGI:2652839]	-	gene	downstream	8261	5.83035e-05	0.00598587	7.51774	40.4696	60.7588	33.1763	51.3374
Chr4:129278154-129291626	4	129278154	129291626		Gm22994	ENSMUSG00000093163	predicted gene, 22994 [Source:MGI Symbol;Acc:MGI:5452771]	-	gene	overlapping	0	0.000876796	0.0293617	5.26199	37.8028	47.7777	32.7645	48.4019
Chr4:129525452-129552904	4	129525452	129552904		Hdac1	ENSMUSG00000028800	histone deacetylase 1 [Source:MGI Symbol;Acc:MGI:108086]	-	gene	overlapping	0	0.00126033	0.03614	-11.071	55.5973	41.788	40.43	53.3728
Chr4:130082216-130094047	4	130082216	130094047		Col16a1	ENSMUSG00000040690	collagen, type XVI, alpha 1 [Source:MGI Symbol;Acc:MGI:1095396]	+	gene	overlapping	0	0.00156812	0.0412359	6.26725	62.4471	67.4049	65.1218	46.886
Chr4:130362701-130379518	4	130362701	130379518		Snrnp40	ENSMUSG00000074088	small nuclear ribonucleoprotein 40 (U5) [Source:MGI Symbol;Acc:MGI:1913835]	+	gene	overlapping	0	0.000215968	0.0131833	-25.1588	67.2414	59.2287	70.6177	43.6077
Chr4:130379939-130519907	4	130379939	130519907		Snrnp40	ENSMUSG00000074088	small nuclear ribonucleoprotein 40 (U5) [Source:MGI Symbol;Acc:MGI:1913835]	+	gene	overlapping	0	0.000372179	0.0182338	-6.51281	57.252	48.2563	49.0869	55.1991
Chr4:130558145-130573114	4	130558145	130573114		Nkain1	ENSMUSG00000078532	Na+/K+ transporting ATPase interacting 1 [Source:MGI Symbol;Acc:MGI:1914399]	-	gene	overlapping	0	0.00217949	0.049652	8.68589	49.4425	57.1206	52.6931	50.5192
Chr4:131630599-131643209	4	131630599	131643209		Gm12962	ENSMUSG00000087171	predicted gene 12962 [Source:MGI Symbol;Acc:MGI:3650901]	-	gene	upstream	3839	0.000539102	0.022275	7.76208	38.1098	32.6006	50.2887	45.8873
Chr4:132048273-132066144	4	132048273	132066144		Epb41	ENSMUSG00000028906	erythrocyte membrane protein band 4.1 [Source:MGI Symbol;Acc:MGI:95401]	-	gene	overlapping	0	6.30193e-05	0.00634128	-10.6108	52.8641	45.5267	40.8352	41.4207
Chr4:132377089-132397676	4	132377089	132397676		Phactr4	ENSMUSG00000066043	phosphatase and actin regulator 4 [Source:MGI Symbol;Acc:MGI:2140327]	-	gene	overlapping	0	0.000632645	0.0245003	14.5726	26.8296	40.8637	54.3867	32.7277
Chr4:133035001-133043844	4	133035001	133043844		Ahdc1	ENSMUSG00000037692	AT hook, DNA binding motif, containing 1 [Source:MGI Symbol;Acc:MGI:2444218]	+	gene	overlapping	0	0.000668442	0.0252309	-8.4203	51.6719	53.8328	59.219	44.575
Chr4:133043932-133053625	4	133043932	133053625		Ahdc1	ENSMUSG00000037692	AT hook, DNA binding motif, containing 1 [Source:MGI Symbol;Acc:MGI:2444218]	+	gene	overlapping	0	0.000725885	0.026429	-9.19119	47.1072	58.5806	41.3725	32.2002
Chr4:133121190-133134294	4	133121190	133134294		Wasf2	ENSMUSG00000028868	WAS protein family, member 2 [Source:MGI Symbol;Acc:MGI:1098641]	+	gene	overlapping	0	0.000681902	0.0255602	23.2724	53.8554	49.2884	41.3484	68.4858
Chr4:133359434-133378312	4	133359434	133378312		Slc9a1	ENSMUSG00000028854	solute carrier family 9 (sodium/hydrogen exchanger), member 1 [Source:MGI Symbol;Acc:MGI:102462]	+	gene	overlapping	0	0.00218916	0.0497129	-6.59473	50.3882	44.343	46.8736	46.8763
Chr4:133476639-133488576	4	133476639	133488576		Gm13257	ENSMUSG00000086850	predicted gene 13257 [Source:MGI Symbol;Acc:MGI:3651057]	-	gene	overlapping	0	1.10126e-05	0.00203721	-12.1998	49.3631	44.7473	56.7632	43.3372
Chr4:133581177-133598696	4	133581177	133598696		Gpatch3	ENSMUSG00000028850	G patch domain containing 3 [Source:MGI Symbol;Acc:MGI:2442492]	+	gene	overlapping	0	0.000995587	0.0316359	-11.2481	58.7533	49.4602	55.5092	60.5627
Chr4:134251138-134263529	4	134251138	134263529		Grrp1	ENSMUSG00000050105	glycine/arginine rich protein 1 [Source:MGI Symbol;Acc:MGI:1919940]	-	gene	overlapping	0	0.00187754	0.0455143	-9.44002	43.6023	47.0249	46.578	44.5436
Chr4:134744095-134752168	4	134744095	134752168		Ldlrap1	ENSMUSG00000037295	low density lipoprotein receptor adaptor protein 1 [Source:MGI Symbol;Acc:MGI:2140175]	-	gene	overlapping	0	0.00131624	0.0372764	6.68509	55.9666	56.058	54.8408	58.2515
Chr4:134935406-134949476	4	134935406	134949476		Syf2	ENSMUSG00000028821	SYF2 homolog, RNA splicing factor (S. cerevisiae) [Source:MGI Symbol;Acc:MGI:1915842]	+	gene	overlapping	0	0.000231522	0.013759	20.4294	58.0074	68.0242	44.8283	68.2328
Chr4:135113849-135116786	4	135113849	135116786		Gm16225	ENSMUSG00000086884	predicted gene 16225 [Source:MGI Symbol;Acc:MGI:3801903]	-	gene	upstream	1435	0.00113534	0.0340871	7.71707	63.9114	63.9495	57.2441	59.8712
Chr4:135138634-135144936	4	135138634	135144936		Runx3	ENSMUSG00000070691	runt related transcription factor 3 [Source:MGI Symbol;Acc:MGI:102672]	+	gene	overlapping	0	9.49144e-05	0.00824492	6.19115	42.6464	48.2625	42.0478	53.3333
Chr4:135144999-135149304	4	135144999	135149304		Runx3	ENSMUSG00000070691	runt related transcription factor 3 [Source:MGI Symbol;Acc:MGI:102672]	+	gene	overlapping	0	0.00040254	0.0190073	11.1831	58.0152	57.0256	47.8033	47.8256
Chr4:135320257-135331465	4	135320257	135331465		Srrm1	ENSMUSG00000028809	serine/arginine repetitive matrix 1 [Source:MGI Symbol;Acc:MGI:1858303]	-	gene	overlapping	0	0.00025825	0.0147134	10.8734	35.0233	51.8533	37.0136	38.7138
Chr4:135381131-135388661	4	135381131	135388661		Ncmap	ENSMUSG00000043924	noncompact myelin associated protein [Source:MGI Symbol;Acc:MGI:2444888]	-	gene	overlapping	0	0.000916118	0.0301734	-9.63052	55.0043	60.167	41.1676	43.8378
Chr4:135556029-135562342	4	135556029	135562342		Grhl3	ENSMUSG00000037188	grainyhead like transcription factor 3 [Source:MGI Symbol;Acc:MGI:2655333]	-	gene	overlapping	0	0.000465066	0.020545	19.0115	64.404	71.659	49.2721	75.6845
Chr4:135811736-135821959	4	135811736	135821959		Myom3	ENSMUSG00000037139	myomesin family, member 3 [Source:MGI Symbol;Acc:MGI:2685280]	+	gene	overlapping	0	0.000446988	0.0200705	18.1661	46.1684	48.5586	43.3755	49.6684
Chr4:135896504-135908331	4	135896504	135908331		Cnr2	ENSMUSG00000062585	cannabinoid receptor 2 (macrophage) [Source:MGI Symbol;Acc:MGI:104650]	+	gene	overlapping	0	0.00124027	0.0357975	6.90338	53.0752	43.6862	47.9722	61.5251
Chr4:135970227-135978691	4	135970227	135978691		Lypla2	ENSMUSG00000028670	lysophospholipase 2 [Source:MGI Symbol;Acc:MGI:1347000]	-	gene	overlapping	0	0.00147371	0.0398306	3.27713	43.4012	43.0702	39.7291	46.6406
Chr4:136132576-136137527	4	136132576	136137527		Gm26001	ENSMUSG00000088614	predicted gene, 26001 [Source:MGI Symbol;Acc:MGI:5455778]	+	gene	overlapping	0	1.17898e-05	0.00213222	7.99595	42.8169	47.1508	45.9646	43.5555
Chr4:136245851-136249169	4	136245851	136249169		Tcea3	ENSMUSG00000001604	transcription elongation factor A (SII), 3 [Source:MGI Symbol;Acc:MGI:1196908]	+	gene	overlapping	0	4.98348e-05	0.00536135	5.86892	48.6738	50.0023	56.9303	47.4417
Chr4:136608247-136622746	4	136608247	136622746		Gm12986	ENSMUSG00000083054	predicted gene 12986 [Source:MGI Symbol;Acc:MGI:3651584]	-	gene	overlapping	0	0.00103308	0.0323612	7.78786	40.151	58.1954	54.5425	66.5701
Chr4:136635979-136651202	4	136635979	136651202		Lactbl1	ENSMUSG00000070683	lactamase, beta-like 1 [Source:MGI Symbol;Acc:MGI:2448566]	+	gene	overlapping	0	1.80613e-08	1.68414e-05	-13.5656	52.5268	47.0495	53.5352	50.2445
Chr4:136658041-136675037	4	136658041	136675037		Ephb2	ENSMUSG00000028664	Eph receptor B2 [Source:MGI Symbol;Acc:MGI:99611]	-	gene	overlapping	0	0.000133614	0.0100275	10.0935	25.4436	40.1436	41.5386	42.8566
Chr4:136828951-136835989	4	136828951	136835989		Ephb2	ENSMUSG00000028664	Eph receptor B2 [Source:MGI Symbol;Acc:MGI:99611]	-	gene	overlapping	0	0.000240283	0.0140594	7.22435	46.5267	44.0656	41.6037	44.64
Chr4:136950067-136960204	4	136950067	136960204		Epha8	ENSMUSG00000028661	Eph receptor A8 [Source:MGI Symbol;Acc:MGI:109378]	-	gene	overlapping	0	0.00093001	0.030443	-4.88643	53.1588	57.2718	57.3323	64.9524
Chr4:137213404-137226709	4	137213404	137226709		Gm13005	ENSMUSG00000080806	predicted gene 13005 [Source:MGI Symbol;Acc:MGI:3650102]	-	gene	overlapping	0	0.00153398	0.0407516	8.01109	47.1819	45.8009	47.808	55
Chr4:137462050-137470243	4	137462050	137470243		Hspg2	ENSMUSG00000028763	perlecan (heparan sulfate proteoglycan 2) [Source:MGI Symbol;Acc:MGI:96257]	+	gene	overlapping	0	1.81269e-06	0.000581944	12.2157	49.0811	62.3969	51.7134	52.4339
Chr4:137470263-137480291	4	137470263	137480291		Hspg2	ENSMUSG00000028763	perlecan (heparan sulfate proteoglycan 2) [Source:MGI Symbol;Acc:MGI:96257]	+	gene	overlapping	0	5.22983e-05	0.00554769	-11.668	57.4544	56.1432	62.7957	56.6094
Chr4:137646524-137656248	4	137646524	137656248		Usp48	ENSMUSG00000043411	ubiquitin specific peptidase 48 [Source:MGI Symbol;Acc:MGI:2158502]	+	gene	overlapping	0	6.17492e-06	0.0014112	-11.3833	63.0548	61.4069	71.8513	56.3923
Chr4:137720609-137725178	4	137720609	137725178		Rap1gap	ENSMUSG00000041351	Rap1 GTPase-activating protein [Source:MGI Symbol;Acc:MGI:109338]	+	gene	overlapping	0	3.47796e-07	0.000169502	-9.32028	34.5864	40.8015	39.8988	49.5376
Chr4:137945073-137959832	4	137945073	137959832		Ece1	ENSMUSG00000057530	endothelin converting enzyme 1 [Source:MGI Symbol;Acc:MGI:1101357]	+	gene	overlapping	0	0.00188683	0.0456651	12.0811	40.7932	57.8073	63.1639	61.4054
Chr4:138340624-138352320	4	138340624	138352320		Cda	ENSMUSG00000028755	cytidine deaminase [Source:MGI Symbol;Acc:MGI:1919519]	-	gene	overlapping	0	0.000771133	0.027337	-12.7472	47.9927	33.7149	55.1346	41.9048
Chr4:138396102-138420124	4	138396102	138420124		Fam43b	ENSMUSG00000078235	family with sequence similarity 43, member B [Source:MGI Symbol;Acc:MGI:3651622]	-	gene	overlapping	0	0.00100147	0.0317433	-7.41369	55.6557	50.8516	66.8906	53.9714
Chr4:138807304-138818068	4	138807304	138818068		Pla2g5	ENSMUSG00000041193	phospholipase A2, group V [Source:MGI Symbol;Acc:MGI:101899]	-	gene	overlapping	0	3.03521e-06	0.000844796	-9.37675	32.0755	40.7638	22.6061	24.2024
Chr4:138910416-138919241	4	138910416	138919241		Otud3	ENSMUSG00000041161	OTU domain containing 3 [Source:MGI Symbol;Acc:MGI:1920412]	-	gene	overlapping	0	0.00128919	0.0367332	-5.08075	48.416	34.6034	51.8345	48.4175
Chr4:138959438-138969892	4	138959438	138969892		Rnf186	ENSMUSG00000070661	ring finger protein 186 [Source:MGI Symbol;Acc:MGI:1914075]	+	gene	overlapping	0	8.57688e-06	0.00176412	12.8529	47.462	61.7881	45.5668	64.3441
Chr4:139179638-139194794	4	139179638	139194794		Gm16287	ENSMUSG00000073739	predicted gene 16287 [Source:MGI Symbol;Acc:MGI:3650322]	-	gene	overlapping	0	0.000745227	0.0268036	-6.52502	48.1444	51.0763	49.9945	56.7502
Chr4:139289689-139302457	4	139289689	139302457		Capzb	ENSMUSG00000028745	capping protein (actin filament) muscle Z- line, beta [Source:MGI Symbol;Acc:MGI:104652]	+	gene	overlapping	0	0.0010205	0.0321205	14.3129	50.8114	62.6193	38.3197	35.8345
Chr4:139322761-139346583	4	139322761	139346583		AL807811.1	ENSMUSG00000118507	aldo-keto reductase family 7 member A2 (AKR7A2) pseudogene	-	gene	overlapping	0	0.000252492	0.0144873	-21.5089	55.1717	42.0339	50.9385	50.139
Chr4:139543627-139553380	4	139543627	139553380		Iffo2	ENSMUSG00000041025	intermediate filament family orphan 2 [Source:MGI Symbol;Acc:MGI:2140675]	+	gene	overlapping	0	0.000464003	0.020528	-15.7568	56.4118	60.6961	52.8854	66.4183
Chr4:139809956-139820359	4	139809956	139820359		Pax7	ENSMUSG00000028736	paired box 7 [Source:MGI Symbol;Acc:MGI:97491]	-	gene	overlapping	0	0.00119608	0.0351023	-5.31814	31.9351	34.2813	33.4727	36.5507
Chr4:139827895-139834942	4	139827895	139834942		Pax7	ENSMUSG00000028736	paired box 7 [Source:MGI Symbol;Acc:MGI:97491]	-	gene	overlapping	0	0.000165149	0.011301	8.29692	49.0515	54.6898	45.0139	47.5731
Chr4:139908542-139919133	4	139908542	139919133		Gm1667	ENSMUSG00000087646	predicted gene 1667 [Source:MGI Symbol;Acc:MGI:2686513]	+	gene	overlapping	0	0.0013465	0.0377807	13.22	50	44.1972	52.4308	56.4183
Chr4:139919117-139933334	4	139919117	139933334		Gm13028	ENSMUSG00000087628	predicted gene 13028 [Source:MGI Symbol;Acc:MGI:3651504]	+	gene	overlapping	0	0.000212749	0.013059	-17.8146	43.9783	43.659	35.2758	10.3321
Chr4:140070119-140081901	4	140070119	140081901		Igsf21	ENSMUSG00000040972	immunoglobulin superfamily, member 21 [Source:MGI Symbol;Acc:MGI:2681842]	-	gene	overlapping	0	0.00149517	0.0401513	16.8205	41.0755	45.0329	52.9626	40.3896
Chr4:140092183-140105187	4	140092183	140105187		Igsf21	ENSMUSG00000040972	immunoglobulin superfamily, member 21 [Source:MGI Symbol;Acc:MGI:2681842]	-	gene	overlapping	0	0.000408383	0.0191419	9.91067	44.7424	43.2798	39.8219	61.1669
Chr4:140208292-140219522	4	140208292	140219522		Igsf21	ENSMUSG00000040972	immunoglobulin superfamily, member 21 [Source:MGI Symbol;Acc:MGI:2681842]	-	gene	overlapping	0	0.000820862	0.0283316	5.69086	49.964	48.1359	50	44.6249
Chr4:140230241-140243870	4	140230241	140243870		Igsf21	ENSMUSG00000040972	immunoglobulin superfamily, member 21 [Source:MGI Symbol;Acc:MGI:2681842]	-	gene	overlapping	0	0.000807258	0.0279975	-15.253	55.9376	44.8413	52.9105	52.3577
Chr4:140303301-140312870	4	140303301	140312870		Gm9867	ENSMUSG00000103107	predicted gene 9867 [Source:MGI Symbol;Acc:MGI:3642724]	-	gene	upstream	7786	0.000117171	0.00936083	-7.32136	58.1848	56.8837	50.0335	48.3576
Chr4:140515113-140527875	4	140515113	140527875		Arhgef10l	ENSMUSG00000040964	Rho guanine nucleotide exchange factor (GEF) 10-like [Source:MGI Symbol;Acc:MGI:1920004]	-	gene	overlapping	0	5.75371e-05	0.00593733	11.9271	43.8144	56.9415	44.5206	56.7747
Chr4:140540494-140553892	4	140540494	140553892		Arhgef10l	ENSMUSG00000040964	Rho guanine nucleotide exchange factor (GEF) 10-like [Source:MGI Symbol;Acc:MGI:1920004]	-	gene	overlapping	0	0.000283514	0.0155258	-11.1378	30.9744	35.6626	29.3923	30.512
Chr4:140892363-140906522	4	140892363	140906522		Padi2	ENSMUSG00000028927	peptidyl arginine deiminase, type II [Source:MGI Symbol;Acc:MGI:1338892]	+	gene	overlapping	0	0.0014071	0.0387818	-8.71097	32.822	28.5066	39.6334	45.5825
Chr4:140917514-140930691	4	140917514	140930691		Padi2	ENSMUSG00000028927	peptidyl arginine deiminase, type II [Source:MGI Symbol;Acc:MGI:1338892]	+	gene	overlapping	0	0.00185502	0.0451882	-7.52053	51.4047	42.1921	52.2625	52.5551
Chr4:141003169-141010791	4	141003169	141010791		Atp13a2	ENSMUSG00000036622	ATPase type 13A2 [Source:MGI Symbol;Acc:MGI:1922022]	+	gene	overlapping	0	3.4224e-07	0.000168145	11.3422	47.2544	50.4904	57.0862	57.2318
Chr4:141203915-141213615	4	141203915	141213615		Fbxo42	ENSMUSG00000028920	F-box protein 42 [Source:MGI Symbol;Acc:MGI:1924992]	+	gene	overlapping	0	0.000482193	0.0209508	-6.39455	52.9649	46.2803	59.4668	56.1371
Chr4:141236314-141243161	4	141236314	141243161		C630004L07Rik	ENSMUSG00000103366	RIKEN cDNA C630004L07 gene [Source:MGI Symbol;Acc:MGI:3641643]	-	gene	overlapping	0	0.000726535	0.026429	10.698	57.8428	48.462	62.6642	51.5741
Chr4:141254728-141261298	4	141254728	141261298		Arhgef19	ENSMUSG00000028919	Rho guanine nucleotide exchange factor (GEF) 19 [Source:MGI Symbol;Acc:MGI:1925912]	+	gene	overlapping	0	3.26591e-05	0.00410277	-13.4463	38.7268	51.9433	40.4359	55.2285
Chr4:142160806-142172918	4	142160806	142172918		Kazn	ENSMUSG00000040606	kazrin, periplakin interacting protein [Source:MGI Symbol;Acc:MGI:1918779]	-	gene	overlapping	0	1.07727e-05	0.00200572	-13.8109	53.9307	47.5803	46.8512	49.7454
Chr4:142220556-142229037	4	142220556	142229037		Kazn	ENSMUSG00000040606	kazrin, periplakin interacting protein [Source:MGI Symbol;Acc:MGI:1918779]	-	gene	overlapping	0	0.000215725	0.0131808	-12.7835	51.6004	45.1612	55.6784	49.2683
Chr4:142593546-142609772	4	142593546	142609772		6330411D24Rik	ENSMUSG00000110067	RIKEN cDNA 6330411D24 gene [Source:MGI Symbol;Acc:MGI:1917975]	-	gene	overlapping	0	0.00135524	0.0379207	-21.9689	52.9948	37.3182	39.0079	44.2632
Chr4:142732327-142747297	4	142732327	142747297		6330411D24Rik	ENSMUSG00000110067	RIKEN cDNA 6330411D24 gene [Source:MGI Symbol;Acc:MGI:1917975]	-	gene	overlapping	0	0.00144527	0.0394041	19.7546	30.4435	44.1944	46.5563	58.4637
Chr4:142834535-142849189	4	142834535	142849189		6330411D24Rik	ENSMUSG00000110067	RIKEN cDNA 6330411D24 gene [Source:MGI Symbol;Acc:MGI:1917975]	-	gene	overlapping	0	0.000162063	0.0111934	-29.2285	74.722	50.4257	62.7641	44.9795
Chr4:142860871-142872746	4	142860871	142872746		6330411D24Rik	ENSMUSG00000110067	RIKEN cDNA 6330411D24 gene [Source:MGI Symbol;Acc:MGI:1917975]	-	gene	overlapping	0	0.0018879	0.0456651	12.7632	46.1189	40.5446	43.7362	58.2936
Chr4:142899776-142912531	4	142899776	142912531		6330411D24Rik	ENSMUSG00000110067	RIKEN cDNA 6330411D24 gene [Source:MGI Symbol;Acc:MGI:1917975]	-	gene	overlapping	0	0.000184697	0.0119812	10.946	51.636	64.3801	49.1815	46.1774
Chr4:143212712-143227611	4	143212712	143227611		Prdm2	ENSMUSG00000057637	PR domain containing 2, with ZNF domain [Source:MGI Symbol;Acc:MGI:107628]	-	gene	overlapping	0	0.000171416	0.0115182	-25.3163	50.7233	33.9625	49.6386	40.0498
Chr4:143387321-143401088	4	143387321	143401088		Anp32b-ps1	ENSMUSG00000081792	Bacidic (leucine-rich) nuclear phosphoprotein 32 family, member B, pseudogene 1 [Source:MGI Symbol;Acc:MGI:3651262]	+	gene	overlapping	0	0.000935594	0.0305175	7.3159	74.1779	51.2684	63.5182	63.8111
Chr4:143745814-143757533	4	143745814	143757533		Gm13081	ENSMUSG00000082030	predicted gene 13081 [Source:MGI Symbol;Acc:MGI:3650234]	+	gene	overlapping	0	2.39183e-05	0.0034188	9.18071	38.1022	24.9684	47.1215	22.2511
Chr4:144586076-144621118	4	144586076	144621118		Gm13127	ENSMUSG00000070610	predicted gene 13127 [Source:MGI Symbol;Acc:MGI:3651260]	+	gene	overlapping	0	0.00176123	0.0438691	-5.38422	53.6482	48.4114	58.9286	47.1569
Chr4:145056869-145068284	4	145056869	145068284		Vps13d	ENSMUSG00000020220	vacuolar protein sorting 13D [Source:MGI Symbol;Acc:MGI:2448530]	-	gene	overlapping	0	0.00158521	0.0414234	-11.8536	29.4207	27.753	24.9576	23.2338
Chr4:146063706-146168417	4	146063706	146168417		Gm13034	ENSMUSG00000082195	predicted gene 13034 [Source:MGI Symbol;Acc:MGI:3650252]	+	gene	overlapping	0	0.00202123	0.0474653	-11.4258	57.495	47.4924	63.5504	61.1436
Chr4:147165304-147220574	4	147165304	147220574		Zfp991	ENSMUSG00000067916	zinc finger protein 991 [Source:MGI Symbol;Acc:MGI:3701604]	+	gene	overlapping	0	3.00434e-06	0.000840058	16.8131	56.8706	46.7198	51.7778	62.709
Chr4:147729218-147771799	4	147729218	147771799		Gm13137	ENSMUSG00000096521	predicted gene 13137 [Source:MGI Symbol;Acc:MGI:3649289]	+	gene	overlapping	0	0.000445663	0.0200603	4.52001	37.6852	66.5871	53.58	52.4228
Chr4:148151582-148159607	4	148151582	148159607		Fbxo6	ENSMUSG00000055401	F-box protein 6 [Source:MGI Symbol;Acc:MGI:1354743]	-	gene	overlapping	0	9.74499e-06	0.00190728	-13.9603	46.0093	48.4691	44.7831	52.8433
Chr4:148252455-148259731	4	148252455	148259731		Disp3	ENSMUSG00000041544	dispatched RND transporter family member 3 [Source:MGI Symbol;Acc:MGI:2444403]	-	gene	overlapping	0	0.000749688	0.0268689	7.38615	56.8685	64.0078	61.7516	64.6442
Chr4:148259721-148271659	4	148259721	148271659		Disp3	ENSMUSG00000041544	dispatched RND transporter family member 3 [Source:MGI Symbol;Acc:MGI:2444403]	-	gene	overlapping	0	1.324e-06	0.000463888	8.24078	45.929	43.5742	42.4853	39.8258
Chr4:148284204-148289305	4	148284204	148289305		Disp3	ENSMUSG00000041544	dispatched RND transporter family member 3 [Source:MGI Symbol;Acc:MGI:2444403]	-	gene	overlapping	0	1.04593e-06	0.000390543	-10.2329	62.328	44.1168	58.1281	45.7559
Chr4:148321583-148332128	4	148321583	148332128		Gm13206	ENSMUSG00000087027	predicted gene 13206 [Source:MGI Symbol;Acc:MGI:3651440]	+	gene	upstream	5014	1.19248e-05	0.00215344	14.9804	46.6412	56.955	64.3904	49.493
Chr4:148538473-148556398	4	148538473	148556398		Mtor	ENSMUSG00000028991	mechanistic target of rapamycin kinase [Source:MGI Symbol;Acc:MGI:1928394]	+	gene	overlapping	0	3.91039e-12	1.0316e-08	37.7414	37.3037	44.7145	41.7706	55.7657
Chr4:148883627-148892995	4	148883627	148892995		Casz1	ENSMUSG00000028977	castor zinc finger 1 [Source:MGI Symbol;Acc:MGI:1196251]	+	gene	overlapping	0	0.000192573	0.0122224	-7.99223	52.9091	54.2267	49.5818	49.2837
Chr4:148892949-148899397	4	148892949	148899397		Casz1	ENSMUSG00000028977	castor zinc finger 1 [Source:MGI Symbol;Acc:MGI:1196251]	+	gene	overlapping	0	0.0012713	0.0363603	-8.82659	55.2108	57.9346	71.3818	53.3367
Chr4:149106444-149121393	4	149106444	149121393		Dffa	ENSMUSG00000028974	DNA fragmentation factor, alpha subunit [Source:MGI Symbol;Acc:MGI:1196227]	+	gene	overlapping	0	0.000906795	0.0299848	8.20524	43.9364	48.4666	48.8961	58.3204
Chr4:149282777-149296799	4	149282777	149296799		Kif1b	ENSMUSG00000063077	kinesin family member 1B [Source:MGI Symbol;Acc:MGI:108426]	-	gene	overlapping	0	0.000529396	0.0220466	19.9091	31.5233	43.0974	26.4085	41.938
Chr4:149296775-149311661	4	149296775	149311661		Kif1b	ENSMUSG00000063077	kinesin family member 1B [Source:MGI Symbol;Acc:MGI:108426]	-	gene	overlapping	0	0.00193568	0.0463084	-7.53493	47.5014	43.8301	33.6254	32.8702
Chr4:149756860-149775980	4	149756860	149775980		Slc25a33	ENSMUSG00000028982	solute carrier family 25, member 33 [Source:MGI Symbol;Acc:MGI:1917806]	-	gene	overlapping	0	1.63809e-06	0.000543135	-22.7689	47.8481	42.7546	39.1732	31.9367
Chr4:149810705-149816789	4	149810705	149816789		Gm13064	ENSMUSG00000083173	predicted gene 13064 [Source:MGI Symbol;Acc:MGI:3651735]	-	gene	overlapping	0	4.34789e-14	1.70203e-10	-8.79206	61.2778	71.5735	62.9427	49.2441
Chr4:149998994-150006608	4	149998994	150006608		H6pd	ENSMUSG00000028980	hexose-6-phosphate dehydrogenase (glucose 1- dehydrogenase) [Source:MGI Symbol;Acc:MGI:2140356]	-	gene	overlapping	0	1.25665e-06	0.000447209	-8.44393	29.6822	30.7348	30.1902	31.1793
Chr4:150117425-150127732	4	150117425	150127732		Gm13093	ENSMUSG00000087094	predicted gene 13093 [Source:MGI Symbol;Acc:MGI:3650866]	-	gene	overlapping	0	1.30375e-05	0.00230969	-13.9889	51.8373	41.5407	50.4433	58.1608
Chr4:150206816-150219241	4	150206816	150219241		Car6	ENSMUSG00000028972	carbonic anhydrase 6 [Source:MGI Symbol;Acc:MGI:1333786]	-	gene	downstream	5484	0.000178615	0.0117994	7.38931	38.8445	43.3291	31.0359	46.1018
Chr4:150219208-150232208	4	150219208	150232208		Gm13094	ENSMUSG00000082140	predicted gene 13094 [Source:MGI Symbol;Acc:MGI:3650867]	+	gene	overlapping	0	1.43627e-12	4.05338e-09	-23.7914	65.8271	56.7309	45.4036	38.2056
Chr4:150871741-150880213	4	150871741	150880213		Errfi1	ENSMUSG00000028967	ERBB receptor feedback inhibitor 1 [Source:MGI Symbol;Acc:MGI:1921405]	+	gene	upstream	2849	0.000448363	0.0201025	-16.2717	36.3175	35.6838	34.7872	29.8261
Chr4:150892743-150899727	4	150892743	150899727		Park7	ENSMUSG00000028964	Parkinson disease (autosomal recessive, early onset) 7 [Source:MGI Symbol;Acc:MGI:2135637]	-	gene	overlapping	0	0.000875599	0.0293617	-5.448	44.2983	41.5934	45.6289	40.0115
Chr4:150913217-150921105	4	150913217	150921105		Park7	ENSMUSG00000028964	Parkinson disease (autosomal recessive, early onset) 7 [Source:MGI Symbol;Acc:MGI:2135637]	-	gene	overlapping	0	0.000194766	0.0123165	-11.5911	63.5555	59.3913	58.2819	57.917
Chr4:151007216-151013257	4	151007216	151013257		Camta1	ENSMUSG00000014592	calmodulin binding transcription activator 1 [Source:MGI Symbol;Acc:MGI:2140230]	-	gene	overlapping	0	9.40023e-06	0.00187315	15.8672	52.5273	37.8464	32.4831	48.4176
Chr4:151044288-151057429	4	151044288	151057429		Camta1	ENSMUSG00000014592	calmodulin binding transcription activator 1 [Source:MGI Symbol;Acc:MGI:2140230]	-	gene	overlapping	0	0.00123451	0.0357121	-6.45987	34.9007	49.2027	48.1947	42.8526
Chr4:151688932-151698577	4	151688932	151698577		Camta1	ENSMUSG00000014592	calmodulin binding transcription activator 1 [Source:MGI Symbol;Acc:MGI:2140230]	-	gene	overlapping	0	5.01904e-05	0.00539483	-9.16382	47.9122	40.7674	47.049	45.8463
Chr4:151729549-151737604	4	151729549	151737604		Camta1	ENSMUSG00000014592	calmodulin binding transcription activator 1 [Source:MGI Symbol;Acc:MGI:2140230]	-	gene	overlapping	0	0.00071262	0.0261818	-11.1137	43.8947	31.1855	47.9797	52.5084
Chr4:152069292-152077927	4	152069292	152077927		Plekhg5	ENSMUSG00000039713	pleckstrin homology domain containing, family G (with RhoGef domain) member 5 [Source:MGI Symbol;Acc:MGI:2652860]	+	gene	overlapping	0	1.7028e-05	0.00277393	-10.1227	64.1302	59.3762	62.4877	50.1807
Chr4:152077909-152087959	4	152077909	152087959		Plekhg5	ENSMUSG00000039713	pleckstrin homology domain containing, family G (with RhoGef domain) member 5 [Source:MGI Symbol;Acc:MGI:2652860]	+	gene	overlapping	0	0.00220942	0.04992	5.77894	61.9241	50.6336	63.439	57.0986
Chr4:152211791-152221458	4	152211791	152221458		Acot7	ENSMUSG00000028937	acyl-CoA thioesterase 7 [Source:MGI Symbol;Acc:MGI:1917275]	+	gene	overlapping	0	2.25752e-07	0.000122302	25.58	58.0921	58.3936	52.4691	71.6156
Chr4:152266075-152274638	4	152266075	152274638		Acot7	ENSMUSG00000028937	acyl-CoA thioesterase 7 [Source:MGI Symbol;Acc:MGI:1917275]	+	gene	overlapping	0	0.00087708	0.0293617	11.3381	58.6825	63.8201	49.9243	59.0896
Chr4:152469090-152476676	4	152469090	152476676		Kcnab2	ENSMUSG00000028931	potassium voltage-gated channel, shaker- related subfamily, beta member 2 [Source:MGI Symbol;Acc:MGI:109239]	-	gene	overlapping	0	5.50489e-06	0.00129715	-16.8274	67.3778	46.1815	50.7932	48.8354
Chr4:152476631-152483110	4	152476631	152483110		Kcnab2	ENSMUSG00000028931	potassium voltage-gated channel, shaker- related subfamily, beta member 2 [Source:MGI Symbol;Acc:MGI:109239]	-	gene	overlapping	0	1.40982e-08	1.42572e-05	7.91094	64.1664	61.6306	58.0894	67.3176
Chr4:152489598-152495423	4	152489598	152495423		Nphp4	ENSMUSG00000039577	nephronophthisis 4 (juvenile) homolog (human) [Source:MGI Symbol;Acc:MGI:2384210]	+	gene	overlapping	0	0.000154449	0.0108907	5.96727	65.7221	79.0726	60.7676	63.7487
Chr4:152508686-152514213	4	152508686	152514213		Nphp4	ENSMUSG00000039577	nephronophthisis 4 (juvenile) homolog (human) [Source:MGI Symbol;Acc:MGI:2384210]	+	gene	overlapping	0	0.000806895	0.0279929	-5.49052	58.3606	54.1965	55.2685	40.7125
Chr4:154073746-154081347	4	154073746	154081347		Trp73	ENSMUSG00000029026	transformation related protein 73 [Source:MGI Symbol;Acc:MGI:1336991]	-	gene	overlapping	0	0.00152655	0.0406164	8.19652	55.0774	51.9779	46.3265	55.3836
Chr4:154171024-154179289	4	154171024	154179289		Megf6	ENSMUSG00000057751	multiple EGF-like-domains 6 [Source:MGI Symbol;Acc:MGI:1919351]	+	gene	overlapping	0	2.78837e-05	0.00370074	-13.0964	62.3645	61.8987	57.052	57.2461
Chr4:154630383-154637157	4	154630383	154637157		Prdm16	ENSMUSG00000039410	PR domain containing 16 [Source:MGI Symbol;Acc:MGI:1917923]	-	gene	overlapping	0	2.71361e-07	0.000141333	11.2638	48.2333	51.2782	46.4938	52.2654
Chr4:155161916-155173010	4	155161916	155173010		Ski	ENSMUSG00000029050	ski sarcoma viral oncogene homolog (avian) [Source:MGI Symbol;Acc:MGI:98310]	-	gene	overlapping	0	3.39008e-05	0.00420651	-14.1632	55.6908	45.2828	55.6756	26.2401
Chr4:155172998-155184756	4	155172998	155184756		Ski	ENSMUSG00000029050	ski sarcoma viral oncogene homolog (avian) [Source:MGI Symbol;Acc:MGI:98310]	-	gene	overlapping	0	0.000197374	0.0124227	-9.24119	38.4632	34.4554	41.019	32.4728
Chr4:155695723-155706551	4	155695723	155706551		Fndc10	ENSMUSG00000074738	fibronectin type III domain containing 10 [Source:MGI Symbol;Acc:MGI:2444790]	+	gene	overlapping	0	0.00012406	0.00962271	-9.48389	47.8446	35.5055	39.8698	47.4872
Chr4:155707254-155721082	4	155707254	155721082		Ssu72	ENSMUSG00000029038	Ssu72 RNA polymerase II CTD phosphatase homolog (yeast) [Source:MGI Symbol;Acc:MGI:1916241]	+	gene	overlapping	0	0.000674093	0.0253653	-10.6736	64.762	61.314	64.0672	52.7449
Chr4:155733282-155739957	4	155733282	155739957		Ssu72	ENSMUSG00000029038	Ssu72 RNA polymerase II CTD phosphatase homolog (yeast) [Source:MGI Symbol;Acc:MGI:1916241]	+	gene	overlapping	0	0.000198884	0.0124924	-7.25784	45.4594	45.0908	50.8658	55.0334
Chr4:155779934-155792510	4	155779934	155792510		Tmem88b	ENSMUSG00000073680	transmembrane protein 88B [Source:MGI Symbol;Acc:MGI:2444329]	-	gene	overlapping	0	1.97282e-05	0.0030152	10.1876	48.3247	58.4714	46.4493	50.1852
Chr4:156230747-156237292	4	156230747	156237292		Plekhn1	ENSMUSG00000078485	pleckstrin homology domain containing, family N member 1 [Source:MGI Symbol;Acc:MGI:2387630]	-	gene	overlapping	0	0.000549225	0.0225245	-6.09119	58.4564	67.9606	50.0602	60.838
Chr4:156245916-156254731	4	156245916	156254731		Noc2l	ENSMUSG00000095567	NOC2 like nucleolar associated transcriptional repressor [Source:MGI Symbol;Acc:MGI:1931051]	+	gene	overlapping	0	0.00178492	0.0442233	-9.21865	63.5303	64.4708	56.7273	60.6312
Chr5:4917734-4935027	5	4917734	4935027		Cdk14	ENSMUSG00000028926	cyclin-dependent kinase 14 [Source:MGI Symbol;Acc:MGI:894318]	-	gene	overlapping	0	0.00197215	0.0468809	21.1108	35.3497	57.9508	45.3712	59.0111
Chr5:5489396-5514298	5	5489396	5514298		Cldn12	ENSMUSG00000046798	claudin 12 [Source:MGI Symbol;Acc:MGI:1929288]	-	gene	overlapping	0	0.000541217	0.0223307	11.5742	55.3769	57.6359	61.4373	62.3941
Chr5:5607176-5637115	5	5607176	5637115		Cfap69	ENSMUSG00000040473	cilia and flagella associated protein 69 [Source:MGI Symbol;Acc:MGI:2443778]	-	gene	overlapping	0	5.49888e-06	0.00129715	18.5667	24.0169	47.3125	20.2703	44.8355
Chr5:6416207-6452081	5	6416207	6452081		Gm40263	ENSMUSG00000106064	predicted gene, 40263 [Source:MGI Symbol;Acc:MGI:5623148]	+	gene	overlapping	0	0.000427666	0.0196526	-16.2476	57.6416	35.7458	52.0082	45.6101
Chr5:7645806-7692155	5	7645806	7692155		Gm30835	ENSMUSG00000105068	predicted gene, 30835 [Source:MGI Symbol;Acc:MGI:5589994]	-	gene	overlapping	0	0.00147085	0.0397888	6.40954	54.4391	55.7409	55.8863	67.2848
Chr5:8029252-8051492	5	8029252	8051492		Gm15731	ENSMUSG00000086528	predicted gene 15731 [Source:MGI Symbol;Acc:MGI:3783174]	-	gene	overlapping	0	0.00179257	0.0443156	18.0341	44.0263	56.3997	46.391	39.0198
Chr5:8331966-8360389	5	8331966	8360389		Adam22	ENSMUSG00000040537	a disintegrin and metallopeptidase domain 22 [Source:MGI Symbol;Acc:MGI:1340046]	-	gene	overlapping	0	1.60718e-10	3.00056e-07	44.0769	28.2854	45.7486	39.1149	56.1912
Chr5:8617139-8648595	5	8617139	8648595		Rundc3b	ENSMUSG00000040570	RUN domain containing 3B [Source:MGI Symbol;Acc:MGI:2685286]	-	gene	overlapping	0	0.000360291	0.0178462	-8.895	49.9898	40.777	51.4904	38.6223
Chr5:9484734-9513459	5	9484734	9513459		Grm3	ENSMUSG00000003974	glutamate receptor, metabotropic 3 [Source:MGI Symbol;Acc:MGI:1351340]	-	gene	overlapping	0	0.000106347	0.00885762	-18.6922	39.0764	36.7632	60.4684	35.8842
Chr5:12120891-12152655	5	12120891	12152655		Gm42910	ENSMUSG00000105155	predicted gene 42910 [Source:MGI Symbol;Acc:MGI:5663047]	-	gene	overlapping	0	0.00190049	0.0458418	-22.9449	61.6279	50.9608	62.5472	50
Chr5:13577016-13616737	5	13577016	13616737		Sema3a	ENSMUSG00000028883	sema domain, immunoglobulin domain (Ig), short basic domain, secreted, (semaphorin) 3A [Source:MGI Symbol;Acc:MGI:107558]	+	gene	overlapping	0	0.000314414	0.016439	19.8892	49.8681	55.4698	38.5896	66.8473
Chr5:20922476-20939231	5	20922476	20939231		Rsbn1l	ENSMUSG00000039968	round spermatid basic protein 1-like [Source:MGI Symbol;Acc:MGI:3036237]	-	gene	overlapping	0	0.000114128	0.00921653	17.9168	37.8989	46.3698	37.3858	44.1939
Chr5:21476305-21490065	5	21476305	21490065		Fam185a	ENSMUSG00000047221	family with sequence similarity 185, member A [Source:MGI Symbol;Acc:MGI:2140983]	+	gene	overlapping	0	0.000957365	0.0308823	10.5817	59.4813	68.1781	60.5694	63.3564
Chr5:21508500-21524629	5	21508500	21524629		Fbxl13	ENSMUSG00000048520	F-box and leucine-rich repeat protein 13 [Source:MGI Symbol;Acc:MGI:2443416]	-	gene	overlapping	0	0.000190991	0.0121677	27.5481	21.8559	35.3184	26.4052	63.2768
Chr5:21802936-21815047	5	21802936	21815047		Psmc2	ENSMUSG00000028932	proteasome (prosome, macropain) 26S subunit, ATPase 2 [Source:MGI Symbol;Acc:MGI:109555]	+	gene	overlapping	0	0.00038063	0.0184394	16.6665	48.6472	52.0466	25.4745	48.4393
Chr5:21830776-21845651	5	21830776	21845651		Slc26a5	ENSMUSG00000029015	solute carrier family 26, member 5 [Source:MGI Symbol;Acc:MGI:1933154]	-	gene	overlapping	0	5.54339e-05	0.0057849	-10.5953	47.5122	52.1371	65.8985	54.29
Chr5:22047672-22064971	5	22047672	22064971		Reln	ENSMUSG00000042453	reelin [Source:MGI Symbol;Acc:MGI:103022]	-	gene	overlapping	0	0.000709707	0.0261143	-25.7459	50.0718	35.4528	57.5053	44.8551
Chr5:22236366-22252277	5	22236366	22252277		Reln	ENSMUSG00000042453	reelin [Source:MGI Symbol;Acc:MGI:103022]	-	gene	overlapping	0	6.30656e-06	0.00143587	19.6882	28.4593	41.0343	35.9482	46.1978
Chr5:24026230-24048960	5	24026230	24048960		Fam126a	ENSMUSG00000028995	family with sequence similarity 126, member A [Source:MGI Symbol;Acc:MGI:2149839]	-	gene	overlapping	0	0.00151311	0.0403828	18.8763	36.1905	59.3666	66.721	78.6991
Chr5:24048933-24090974	5	24048933	24090974		Gm18038	ENSMUSG00000106118	predicted gene, 18038 [Source:MGI Symbol;Acc:MGI:5010223]	+	gene	overlapping	0	0.000747137	0.0268247	-27.139	58.1928	46.4088	56.5982	35.5795
Chr5:24350579-24362540	5	24350579	24362540		Kcnh2	ENSMUSG00000038319	potassium voltage-gated channel, subfamily H (eag-related), member 2 [Source:MGI Symbol;Acc:MGI:1341722]	-	gene	overlapping	0	0.000203686	0.0127083	13.9545	23.3109	39.301	40.4632	45.4421
Chr5:24594600-24606815	5	24594600	24606815		Smarcd3	ENSMUSG00000028949	SWI/SNF related, matrix associated, actin dependent regulator of chromatin, subfamily d, member 3 [Source:MGI Symbol;Acc:MGI:1914243]	-	gene	overlapping	0	4.29989e-05	0.00489642	-9.78309	50.631	50.2896	53.9584	53.8081
Chr5:27344083-27374501	5	27344083	27374501		Dpp6	ENSMUSG00000061576	dipeptidylpeptidase 6 [Source:MGI Symbol;Acc:MGI:94921]	+	gene	overlapping	0	2.05822e-06	0.00064044	29.4636	49.4403	78.7581	51.7079	40.6443
Chr5:27398202-27427089	5	27398202	27427089		Dpp6	ENSMUSG00000061576	dipeptidylpeptidase 6 [Source:MGI Symbol;Acc:MGI:94921]	+	gene	overlapping	0	0.00200396	0.0472208	7.23364	46.4892	47.6323	31.5373	35.93
Chr5:27465510-27504478	5	27465510	27504478		Dpp6	ENSMUSG00000061576	dipeptidylpeptidase 6 [Source:MGI Symbol;Acc:MGI:94921]	+	gene	overlapping	0	0.000326101	0.0168182	-28.8889	54.7748	29.3205	50.6361	26.9196
Chr5:27691857-27708554	5	27691857	27708554		Dpp6	ENSMUSG00000061576	dipeptidylpeptidase 6 [Source:MGI Symbol;Acc:MGI:94921]	+	gene	overlapping	0	0.00116765	0.0346447	12.239	45.865	53.6666	31.1209	55.712
Chr5:28634337-28661610	5	28634337	28661610		9530036O11Rik	ENSMUSG00000097726	RIKEN cDNA 9530036O11Rik [Source:MGI Symbol;Acc:MGI:2444607]	+	gene	overlapping	0	0.00162915	0.0420761	23.1267	59.2604	72.7482	53.6195	75.7846
Chr5:28662422-28689553	5	28662422	28689553		9530036O11Rik	ENSMUSG00000097726	RIKEN cDNA 9530036O11Rik [Source:MGI Symbol;Acc:MGI:2444607]	+	gene	overlapping	0	0.00142375	0.0390456	20.5727	56.2241	54.2755	56.2683	50.5051
Chr5:30103118-30111105	5	30103118	30111105		3110082J24Rik	ENSMUSG00000086815	RIKEN cDNA 3110082J24 gene [Source:MGI Symbol;Acc:MGI:3641994]	-	gene	overlapping	0	0.00113167	0.0340266	-6.48881	57.0281	65.5141	60.1444	56.3449
Chr5:30242630-30260775	5	30242630	30260775		Selenoi	ENSMUSG00000075703	selenoprotein I [Source:MGI Symbol;Acc:MGI:107898]	+	gene	overlapping	0	1.72701e-05	0.00279364	21.9132	45.7039	68.9645	50.5066	50.7059
Chr5:30370095-30377692	5	30370095	30377692		Otof	ENSMUSG00000062372	otoferlin [Source:MGI Symbol;Acc:MGI:1891247]	-	gene	overlapping	0	0.00185439	0.0451879	8.73375	76.805	81.9826	76.3375	74.7475
Chr5:31073521-31086344	5	31073521	31086344		Cad	ENSMUSG00000013629	carbamoyl-phosphate synthetase 2, aspartate transcarbamylase, and dihydroorotase [Source:MGI Symbol;Acc:MGI:1916969]	+	gene	overlapping	0	0.000413502	0.0192999	6.00326	59.3494	43.2729	51.226	38.9904
Chr5:31444372-31466499	5	31444372	31466499		Gm43659	ENSMUSG00000106866	predicted gene 43659 [Source:MGI Symbol;Acc:MGI:5663796]	+	gene	overlapping	0	0.00203234	0.047591	-6.5276	66.2741	44.8996	45.5113	37.4988
Chr5:31937470-31961235	5	31937470	31961235		Babam2	ENSMUSG00000052139	BRISC and BRCA1 A complex member 2 [Source:MGI Symbol;Acc:MGI:1333875]	+	gene	overlapping	0	2.93744e-05	0.00384125	-15.2571	72.1503	66.5179	53.882	41.1138
Chr5:32220009-32238265	5	32220009	32238265		Plb1	ENSMUSG00000029134	phospholipase B1 [Source:MGI Symbol;Acc:MGI:1922406]	+	gene	overlapping	0	0.000628168	0.0244092	24.0017	59.4129	62.6468	44.3167	60.4411
Chr5:32589713-32620564	5	32589713	32620564		Gm15614	ENSMUSG00000085234	predicted gene 15614 [Source:MGI Symbol;Acc:MGI:3783059]	-	gene	overlapping	0	3.85174e-05	0.00456286	21.5762	26.7024	53.4362	48.4907	57.0015
Chr5:33226777-33238924	5	33226777	33238924		Spon2	ENSMUSG00000037379	spondin 2, extracellular matrix protein [Source:MGI Symbol;Acc:MGI:1923724]	-	gene	downstream	8322	0.000455391	0.02028	-5.5938	48.0713	45.7169	56.1452	57.0671
Chr5:34558600-34576225	5	34558600	34576225		Sh3bp2	ENSMUSG00000054520	SH3-domain binding protein 2 [Source:MGI Symbol;Acc:MGI:1346349]	+	gene	overlapping	0	7.14177e-09	8.41282e-06	-12.1973	61.7531	62.3745	68.4215	41.6325
Chr5:34762896-34799254	5	34762896	34799254		Htt	ENSMUSG00000029104	huntingtin [Source:MGI Symbol;Acc:MGI:96067]	+	gene	overlapping	0	6.97285e-05	0.0067966	-29.3259	68.2101	55.0988	61.9527	50.1124
Chr5:34925679-34940580	5	34925679	34940580		Msantd1	ENSMUSG00000051246	Myb/SANT-like DNA-binding domain containing 1 [Source:MGI Symbol;Acc:MGI:2684990]	+	gene	upstream	1840	0.000233286	0.0138097	-16.2381	54.5507	46.8657	54.2042	55.6148
Chr5:35600490-35611398	5	35600490	35611398		Acox3	ENSMUSG00000029098	acyl-Coenzyme A oxidase 3, pristanoyl [Source:MGI Symbol;Acc:MGI:1933156]	+	gene	overlapping	0	0.00180396	0.0445314	-9.46604	53.3277	29.9361	46.1461	47.9941
Chr5:35631962-35647198	5	35631962	35647198		Htra3	ENSMUSG00000029096	HtrA serine peptidase 3 [Source:MGI Symbol;Acc:MGI:1925808]	-	gene	upstream	4825	0.00102083	0.0321205	-10.3599	69.1873	58.4285	53.2625	60.8727
Chr5:35974513-35990989	5	35974513	35990989		Afap1	ENSMUSG00000029094	actin filament associated protein 1 [Source:MGI Symbol;Acc:MGI:1917542]	+	gene	overlapping	0	0.000323308	0.0167239	-8.19568	43.195	51.4104	50.0252	47.427
Chr5:36452866-36477906	5	36452866	36477906		2210406O10Rik	ENSMUSG00000039563	RIKEN cDNA 2210406O10 gene [Source:MGI Symbol;Acc:MGI:1923960]	-	gene	overlapping	0	0.000404065	0.0190351	-10.4801	49.8477	48.7979	54.0361	48.1279
Chr5:36553301-36571884	5	36553301	36571884		Tbc1d14	ENSMUSG00000029192	TBC1 domain family, member 14 [Source:MGI Symbol;Acc:MGI:1098708]	-	gene	overlapping	0	0.00174407	0.0436837	12.4783	8.05856	40.6003	42.482	22.4072
Chr5:36571841-36586120	5	36571841	36586120		Tbc1d14	ENSMUSG00000029192	TBC1 domain family, member 14 [Source:MGI Symbol;Acc:MGI:1098708]	-	gene	overlapping	0	2.07416e-05	0.00311132	-10.3523	37.5983	62.3982	49.8742	50.7073
Chr5:36695684-36709840	5	36695684	36709840		D5Ertd579e	ENSMUSG00000029190	DNA segment, Chr 5, ERATO Doi 579, expressed [Source:MGI Symbol;Acc:MGI:1261849]	-	gene	overlapping	0	5.64121e-05	0.0058411	8.81055	28.399	26.778	27.1066	35.8669
Chr5:36917395-36931585	5	36917395	36931585		Ppp2r2c	ENSMUSG00000029120	protein phosphatase 2, regulatory subunit B, gamma [Source:MGI Symbol;Acc:MGI:2442660]	+	gene	overlapping	0	0.000478192	0.0208619	9.24118	55.1822	53.6716	59.7556	58.8167
Chr5:37017210-37028201	5	37017210	37028201		Jakmip1	ENSMUSG00000063646	janus kinase and microtubule interacting protein 1 [Source:MGI Symbol;Acc:MGI:1923321]	+	gene	downstream	134	0.000118514	0.00942468	-8.52301	57.9969	49.6733	45.9468	38.87
Chr5:38344028-38356226	5	38344028	38356226		4930487D11Rik	ENSMUSG00000106932	RIKEN cDNA 4930487D11 gene [Source:MGI Symbol;Acc:MGI:1925422]	+	gene	overlapping	0	0.00011983	0.00947959	9.90926	50.372	54.4475	50.4286	65.5692
Chr5:38433997-38453712	5	38433997	38453712		Slc2a9	ENSMUSG00000005107	solute carrier family 2 (facilitated glucose transporter), member 9 [Source:MGI Symbol;Acc:MGI:2152844]	-	gene	overlapping	0	2.42985e-05	0.00344473	20.8601	42.0868	46.3916	42.4416	34.5384
Chr5:40363649-40414480	5	40363649	40414480		Gm23022	ENSMUSG00000089393	predicted gene, 23022 [Source:MGI Symbol;Acc:MGI:5452799]	-	gene	overlapping	0	0.000718039	0.0262854	-27.1242	70.0424	65.4049	75.234	44.5212
Chr5:41805104-41828118	5	41805104	41828118		Bod1l	ENSMUSG00000061755	biorientation of chromosomes in cell division 1-like [Source:MGI Symbol;Acc:MGI:2444804]	-	gene	overlapping	0	0.00218128	0.0496539	-23.14	49.5232	26.3137	37.2415	13.13
Chr5:43233081-43257822	5	43233081	43257822		Gm7854	ENSMUSG00000085720	predicted gene 7854 [Source:MGI Symbol;Acc:MGI:3648234]	-	gene	overlapping	0	0.000361795	0.0178693	8.94522	59.9289	53.9844	46.2702	39.8402
Chr5:43934389-43965611	5	43934389	43965611		Gm5292	ENSMUSG00000059565	predicted gene 5292 [Source:MGI Symbol;Acc:MGI:3645663]	-	gene	overlapping	0	0.000510344	0.0215865	-18.6795	58.1803	54.2854	65.417	41.963
Chr5:44851884-44877732	5	44851884	44877732		Gm42750	ENSMUSG00000106656	predicted gene 42750 [Source:MGI Symbol;Acc:MGI:5662887]	+	gene	overlapping	0	0.00066483	0.0251688	-24.1028	60.8959	22.6486	54.3754	39.476
Chr5:49029156-49080961	5	49029156	49080961		Kcnip4	ENSMUSG00000029088	Kv channel interacting protein 4 [Source:MGI Symbol;Acc:MGI:1933131]	-	gene	overlapping	0	0.00173547	0.0435492	19.2479	36.7324	61.6082	41.1783	56.2466
Chr5:52116127-52133349	5	52116127	52133349		Gm43177	ENSMUSG00000104847	predicted gene 43177 [Source:MGI Symbol;Acc:MGI:5663314]	+	gene	overlapping	0	0.000172481	0.011564	20.4671	44.3704	52.2368	32.5758	50.8504
Chr5:52925203-52939606	5	52925203	52939606		Gm43664	ENSMUSG00000105054	predicted gene 43664 [Source:MGI Symbol;Acc:MGI:5663801]	-	gene	downstream	5994	0.00063749	0.0246023	14.5575	50.4641	50.0844	43.3297	49.974
Chr5:53568469-53589394	5	53568469	53589394		Rbpj	ENSMUSG00000039191	recombination signal binding protein for immunoglobulin kappa J region [Source:MGI Symbol;Acc:MGI:96522]	+	gene	overlapping	0	1.94221e-05	0.00298723	14.3651	38.9326	50.2986	56.0981	47.3786
Chr5:54328905-54356156	5	54328905	54356156		Gm10440	ENSMUSG00000105912	predicted gene 10440 [Source:MGI Symbol;Acc:MGI:3641803]	+	gene	overlapping	0	0.00154855	0.0410041	-19.2803	67.3458	46.4259	56.1184	44.9766
Chr5:54797185-54830513	5	54797185	54830513		Gm43781	ENSMUSG00000106126	predicted gene 43781 [Source:MGI Symbol;Acc:MGI:5663918]	+	gene	overlapping	0	0.00129816	0.036885	-17.5173	51.9965	50.1931	53.3961	53.3059
Chr5:55706025-55756481	5	55706025	55756481		Gm20223	ENSMUSG00000106335	predicted gene, 20223 [Source:MGI Symbol;Acc:MGI:5012408]	-	gene	overlapping	0	0.000226639	0.0135886	-10.9375	65.6137	55.7773	57.8858	47.0627
Chr5:60904512-60952613	5	60904512	60952613		1700014F14Rik	ENSMUSG00000105903	RIKEN cDNA 1700014F14 gene [Source:MGI Symbol;Acc:MGI:1924172]	-	gene	overlapping	0	0.000108546	0.00897915	-27.4917	69.6538	32.9607	48.5246	47.8261
Chr5:63878484-63891561	5	63878484	63891561		0610040J01Rik	ENSMUSG00000060512	RIKEN cDNA 0610040J01 gene [Source:MGI Symbol;Acc:MGI:1923511]	+	gene	overlapping	0	0.000756239	0.0270156	4.04781	49.5891	55.421	44.0964	53.9315
Chr5:64093825-64103905	5	64093825	64103905		Pgm2	ENSMUSG00000029171	phosphoglucomutase 2 [Source:MGI Symbol;Acc:MGI:97564]	+	gene	overlapping	0	0.00155279	0.0410624	-11.2065	50.4329	62.6687	46.6848	41.338
Chr5:64167608-64184804	5	64167608	64184804		Tbc1d1	ENSMUSG00000029174	TBC1 domain family, member 1 [Source:MGI Symbol;Acc:MGI:1889508]	+	gene	overlapping	0	0.000614676	0.0241018	-20.1346	66.1843	52.702	63.5484	59.8017
Chr5:64385559-64400508	5	64385559	64400508		Gm43837	ENSMUSG00000105443	predicted gene 43837 [Source:MGI Symbol;Acc:MGI:5663974]	+	gene	overlapping	0	0.00221149	0.0499381	12.6786	48.7164	67.3505	48.993	62.5216
Chr5:64669862-64689825	5	64669862	64689825		Gm26761	ENSMUSG00000097668	predicted gene, 26761 [Source:MGI Symbol;Acc:MGI:5477255]	-	gene	upstream	5636	3.33488e-09	4.39889e-06	-18.0217	45.1025	32.6078	42.5606	41.7394
Chr5:64753994-64781580	5	64753994	64781580		Gm20033	ENSMUSG00000097640	predicted gene, 20033 [Source:MGI Symbol;Acc:MGI:5012218]	-	gene	overlapping	0	0.000816357	0.0282259	24.8948	42.0403	67.7302	26.2517	40.9919
Chr5:65132491-65151708	5	65132491	65151708		Klhl5	ENSMUSG00000054920	kelch-like 5 [Source:MGI Symbol;Acc:MGI:1919028]	+	gene	overlapping	0	6.626e-05	0.00658007	11.4001	56.0539	55.0294	42.949	50.6985
Chr5:65235104-65249257	5	65235104	65249257		Wdr19	ENSMUSG00000037890	WD repeat domain 19 [Source:MGI Symbol;Acc:MGI:2443231]	+	gene	overlapping	0	0.000174009	0.011628	-26.9586	50.5024	39.2468	41.1076	25.8258
Chr5:65498910-65527569	5	65498910	65527569		Smim14	ENSMUSG00000037822	small integral membrane protein 14 [Source:MGI Symbol;Acc:MGI:1915802]	-	gene	overlapping	0	0.000435488	0.0198353	-5.40937	45.1841	27.8652	55.7471	22.5076
Chr5:65784944-65806546	5	65784944	65806546		N4bp2	ENSMUSG00000037795	NEDD4 binding protein 2 [Source:MGI Symbol;Acc:MGI:2684414]	+	gene	overlapping	0	1.01982e-09	1.60725e-06	-14.9433	65	47.7053	69.7838	67.9109
Chr5:65875288-65889051	5	65875288	65889051		Rhoh	ENSMUSG00000029204	ras homolog family member H [Source:MGI Symbol;Acc:MGI:1921984]	+	gene	overlapping	0	0.000687226	0.0256606	-19.929	63.1165	61.0135	67.431	60.8119
Chr5:66506209-66525437	5	66506209	66525437		Apbb2	ENSMUSG00000029207	amyloid beta (A4) precursor protein-binding, family B, member 2 [Source:MGI Symbol;Acc:MGI:108405]	-	gene	overlapping	0	0.000176658	0.0117323	-26.2652	51.8883	25.8084	41.1009	26.0669
Chr5:66525435-66542798	5	66525435	66542798		Apbb2	ENSMUSG00000029207	amyloid beta (A4) precursor protein-binding, family B, member 2 [Source:MGI Symbol;Acc:MGI:108405]	-	gene	overlapping	0	0.00116428	0.0345894	4.95394	40.4505	41.2357	59.8242	51.2843
Chr5:67631504-67647768	5	67631504	67647768		Atp8a1	ENSMUSG00000037685	ATPase, aminophospholipid transporter (APLT), class I, type 8A, member 1 [Source:MGI Symbol;Acc:MGI:1330848]	-	gene	overlapping	0	0.00116298	0.0345657	10.1059	54.0851	66.8847	52.0924	58.1535
Chr5:67855259-67883036	5	67855259	67883036		Gm15477	ENSMUSG00000087261	predicted gene 15477 [Source:MGI Symbol;Acc:MGI:3705209]	+	gene	overlapping	0	0.00180546	0.0445503	22.0405	44.3233	58.8946	58.4317	75.4702
Chr5:69593212-69621744	5	69593212	69621744		Gnpda2	ENSMUSG00000029209	glucosamine-6-phosphate deaminase 2 [Source:MGI Symbol;Acc:MGI:1915230]	-	gene	downstream	872	9.48229e-05	0.00824287	12.8725	45.1974	62.2259	55.1271	65.2174
Chr5:71631042-71657242	5	71631042	71657242		Gabra4	ENSMUSG00000029211	gamma-aminobutyric acid (GABA) A receptor, subunit alpha 4 [Source:MGI Symbol;Acc:MGI:95616]	-	gene	overlapping	0	0.000759211	0.0270769	12.4966	36.3448	43.8359	45.2469	40.3714
Chr5:72079064-72109865	5	72079064	72109865		Gabrb1	ENSMUSG00000029212	gamma-aminobutyric acid (GABA) A receptor, subunit beta 1 [Source:MGI Symbol;Acc:MGI:95619]	+	gene	overlapping	0	0.00119757	0.0351325	-22.9579	48.5893	39.7536	38.8702	31.5779
Chr5:74213069-74233759	5	74213069	74233759		Scfd2	ENSMUSG00000062110	Sec1 family domain containing 2 [Source:MGI Symbol;Acc:MGI:2443446]	-	gene	overlapping	0	0.00221187	0.0499381	-9.59174	56.9353	59.7902	63.7476	44.7793
Chr5:74463277-74482166	5	74463277	74482166		Scfd2	ENSMUSG00000062110	Sec1 family domain containing 2 [Source:MGI Symbol;Acc:MGI:2443446]	-	gene	overlapping	0	0.000660408	0.0250994	-19.2661	51.6502	43.3011	55.5891	40.1145
Chr5:75112537-75135491	5	75112537	75135491		Gm19583	ENSMUSG00000107192	predicted gene, 19583 [Source:MGI Symbol;Acc:MGI:5011768]	+	gene	overlapping	0	0.000271321	0.0151243	-10.6052	49.1874	52.735	60.2386	48.6599
Chr5:75178158-75189321	5	75178158	75189321		Pdgfra	ENSMUSG00000029231	platelet derived growth factor receptor, alpha polypeptide [Source:MGI Symbol;Acc:MGI:97530]	+	gene	overlapping	0	0.00212084	0.0488459	-11.1628	64.8652	47.3554	73.1823	57.4193
Chr5:75231194-75255413	5	75231194	75255413		Gm42799	ENSMUSG00000106704	predicted gene 42799 [Source:MGI Symbol;Acc:MGI:5662936]	+	gene	overlapping	0	0.00130438	0.0370271	15.8515	44.1748	53.3452	37.5191	48.5894
Chr5:75531525-75555625	5	75531525	75555625		Gm24502	ENSMUSG00000089078	predicted gene, 24502 [Source:MGI Symbol;Acc:MGI:5454279]	-	gene	upstream	5421	0.000496016	0.021217	-21.4367	58.5572	27.1357	54.5656	48.7312
Chr5:75622960-75635543	5	75622960	75635543		Kit	ENSMUSG00000005672	KIT proto-oncogene receptor tyrosine kinase [Source:MGI Symbol;Acc:MGI:96677]	+	gene	overlapping	0	0.000164125	0.0112806	-16.3468	77.5403	44.3467	51.8437	54.7045
Chr5:76001838-76021179	5	76001838	76021179		Gm24738	ENSMUSG00000089481	predicted gene, 24738 [Source:MGI Symbol;Acc:MGI:5454515]	-	gene	overlapping	0	4.19431e-07	0.000195016	-22.6106	48.5987	43.4672	56.9143	28.1769
Chr5:76435093-76458670	5	76435093	76458670		Gm42665	ENSMUSG00000106982	predicted gene 42665 [Source:MGI Symbol;Acc:MGI:5662802]	-	gene	overlapping	0	0.000335219	0.017137	11.5174	44.7316	59.9054	40.4889	55.2865
Chr5:76458877-76478875	5	76458877	76478875		Gm7271	ENSMUSG00000091204	predicted gene 7271 [Source:MGI Symbol;Acc:MGI:3647743]	+	gene	downstream	5165	0.000560818	0.0227691	23.0316	48.9324	65.1598	37.8509	45.6379
Chr5:86283145-86325694	5	86283145	86325694		Tmprss11c	ENSMUSG00000061184	transmembrane protease, serine 11c [Source:MGI Symbol;Acc:MGI:3521861]	-	gene	overlapping	0	3.08459e-05	0.00397394	9.65711	53.4589	53.938	57.4504	41.2758
Chr5:88492068-88520318	5	88492068	88520318		Enam	ENSMUSG00000029286	enamelin [Source:MGI Symbol;Acc:MGI:1333772]	+	gene	overlapping	0	5.46664e-05	0.00574366	26.9823	13.349	39.0152	26.713	35.7316
Chr5:88556419-88577083	5	88556419	88577083		Rufy3	ENSMUSG00000029291	RUN and FYVE domain containing 3 [Source:MGI Symbol;Acc:MGI:106484]	+	gene	overlapping	0	0.000770824	0.027337	16.6273	40.2088	60.5485	52.8714	53.9683
Chr5:89649343-89681337	5	89649343	89681337		Adamts3	ENSMUSG00000043635	a disintegrin-like and metallopeptidase (reprolysin type) with thrombospondin type 1 motif, 3 [Source:MGI Symbol;Acc:MGI:3045353]	-	gene	overlapping	0	0.00175061	0.0437656	21.5251	52.2976	70.8669	42.6513	67.1784
Chr5:89681309-89717740	5	89681309	89717740		Adamts3	ENSMUSG00000043635	a disintegrin-like and metallopeptidase (reprolysin type) with thrombospondin type 1 motif, 3 [Source:MGI Symbol;Acc:MGI:3045353]	-	gene	overlapping	0	0.00107977	0.0331228	23.8064	48.7276	72.5507	39.1095	59.9126
Chr5:90106081-90132575	5	90106081	90132575		Eif5al3-ps	ENSMUSG00000043618	eukaryotic translation initiation factor 5A- like 3, pseudogene [Source:MGI Symbol;Acc:MGI:3643585]	+	gene	overlapping	0	0.00197624	0.0469595	21.0144	37.4914	60.4527	50.1464	57.0526
Chr5:90202610-90218514	5	90202610	90218514		Cox18	ENSMUSG00000035505	cytochrome c oxidase assembly protein 18 [Source:MGI Symbol;Acc:MGI:2448532]	-	gene	overlapping	0	0.00176774	0.0439321	10.3947	38.604	40.8062	36.1283	33.8286
Chr5:90806667-90839031	5	90806667	90839031		Gm43086	ENSMUSG00000107044	predicted gene 43086 [Source:MGI Symbol;Acc:MGI:5663223]	+	gene	overlapping	0	0.000993968	0.0316176	-22.2063	58.2772	44.2352	67.6991	67.0373
Chr5:90863685-90889351	5	90863685	90889351		Cxcl1	ENSMUSG00000029380	chemokine (C-X-C motif) ligand 1 [Source:MGI Symbol;Acc:MGI:108068]	+	gene	downstream	1890	7.51199e-07	0.000307974	-31.2144	55.1244	17.364	42.6723	28.4895
Chr5:91070413-91097258	5	91070413	91097258		Gm19610	ENSMUSG00000107350	predicted gene, 19610 [Source:MGI Symbol;Acc:MGI:5011795]	-	gene	overlapping	0	1.70848e-08	1.64547e-05	-28.3201	66.3123	57.6381	61.5898	53.1991
Chr5:93036055-93044593	5	93036055	93044593		Sowahb	ENSMUSG00000045314	sosondowah ankyrin repeat domain family member B [Source:MGI Symbol;Acc:MGI:1925338]	-	gene	overlapping	0	0.00186171	0.0452572	-11.8042	45.2338	43.0292	55.1726	33.3609
Chr5:93202753-93227269	5	93202753	93227269		Ccni	ENSMUSG00000063015	cyclin I [Source:MGI Symbol;Acc:MGI:1341077]	-	gene	overlapping	0	0.000537228	0.0222127	7.78826	38.2788	50.0749	47.4635	47.3121
Chr5:96483664-96508675	5	96483664	96508675		Fras1	ENSMUSG00000034687	Fraser extracellular matrix complex subunit 1 [Source:MGI Symbol;Acc:MGI:2385368]	+	gene	overlapping	0	0.0021716	0.049545	-15.0552	62.6853	46.5484	56.9285	48.2759
Chr5:97083906-97100892	5	97083906	97100892		Bmp2k	ENSMUSG00000034663	BMP2 inducible kinase [Source:MGI Symbol;Acc:MGI:2155456]	+	gene	overlapping	0	0.000754634	0.0269865	9.62959	54.4712	57.0055	53.6812	45.5166
Chr5:98246983-98266498	5	98246983	98266498		Fgf5	ENSMUSG00000029337	fibroblast growth factor 5 [Source:MGI Symbol;Acc:MGI:95519]	+	gene	overlapping	0	0.00068312	0.0255703	-11.4421	71.512	64.5328	56.0333	46.7378
Chr5:98412856-98430635	5	98412856	98430635		Cfap299	ENSMUSG00000057816	cilia and flagella associated protein 299 [Source:MGI Symbol;Acc:MGI:1916571]	+	gene	overlapping	0	0.000967199	0.0310628	-14.0958	53.5542	27.3869	35.576	22.4857
Chr5:99295540-99322556	5	99295540	99322556		Rasgef1b	ENSMUSG00000089809	RasGEF domain family, member 1B [Source:MGI Symbol;Acc:MGI:2443755]	-	gene	overlapping	0	0.000391189	0.0187266	-20.2905	66.573	58.2683	76.8195	59.1372
Chr5:100404153-100418195	5	100404153	100418195		Sec31a	ENSMUSG00000035325	Sec31 homolog A (S. cerevisiae) [Source:MGI Symbol;Acc:MGI:1916412]	-	gene	overlapping	0	0.00165825	0.0424239	7.82429	42.6835	48.4234	36.9787	42.2402
Chr5:100554406-100572804	5	100554406	100572804		Plac8	ENSMUSG00000029322	placenta-specific 8 [Source:MGI Symbol;Acc:MGI:2445289]	-	gene	overlapping	0	0.000183433	0.0119664	16.4368	48.9003	55.2005	42.7136	47.5422
Chr5:102892004-102911582	5	102892004	102911582		Arhgap24	ENSMUSG00000057315	Rho GTPase activating protein 24 [Source:MGI Symbol;Acc:MGI:1922647]	+	gene	overlapping	0	0.000322521	0.0166975	13.7524	57.7014	51.773	41.0256	64.2045
Chr5:104051796-104064551	5	104051796	104064551		Nudt9	ENSMUSG00000029310	nudix (nucleoside diphosphate linked moiety X)-type motif 9 [Source:MGI Symbol;Acc:MGI:1921417]	+	gene	overlapping	0	0.000432465	0.0197967	-17.9935	66.9397	49.5924	89.5425	68.8529
Chr5:104235754-104277557	5	104235754	104277557		Gm31048	ENSMUSG00000105615	predicted gene, 31048 [Source:MGI Symbol;Acc:MGI:5590207]	-	gene	overlapping	0	0.000726448	0.026429	-12.4503	57.8778	40.0359	40.6334	47.3981
Chr5:104958431-104987530	5	104958431	104987530		Abcg3	ENSMUSG00000029299	ATP binding cassette subfamily G member 3 [Source:MGI Symbol;Acc:MGI:1351624]	-	gene	overlapping	0	6.34399e-07	0.000268245	16.0938	46.898	41.8981	28.3351	49.9445
Chr5:105180715-105217404	5	105180715	105217404		Gm43302	ENSMUSG00000079362	predicted gene 43302 [Source:MGI Symbol;Acc:MGI:5663439]	-	gene	overlapping	0	7.8835e-05	0.0072869	-23.6006	63.3884	63.6407	89.436	65.4257
Chr5:105576133-105589864	5	105576133	105589864		Lrrc8c	ENSMUSG00000054720	leucine rich repeat containing 8 family, member C [Source:MGI Symbol;Acc:MGI:2140839]	+	gene	overlapping	0	0.000192206	0.0122055	22.2376	41.9891	53.8198	43.75	54.7523
Chr5:106204007-106218873	5	106204007	106218873		Gm5987	ENSMUSG00000105600	predicted gene 5987 [Source:MGI Symbol;Acc:MGI:3644525]	+	gene	overlapping	0	0.00064874	0.024882	16.065	28.0725	53.5383	33.3894	39.1966
Chr5:106263439-106280217	5	106263439	106280217		Gm38433	ENSMUSG00000106669	predicted gene, 38433 [Source:MGI Symbol;Acc:MGI:5621318]	+	gene	overlapping	0	0.00115016	0.0343952	-17.6707	66.3283	50.1005	42.6151	37.8171
Chr5:106458826-106468431	5	106458826	106468431		Gm26872	ENSMUSG00000097018	predicted gene, 26872 [Source:MGI Symbol;Acc:MGI:5477366]	-	gene	overlapping	0	0.00098128	0.031395	4.49098	53.7801	53.0561	54.2629	57.8158
Chr5:106574855-106595972	5	106574855	106595972		Gm28039	ENSMUSG00000098302	predicted gene, 28039 [Source:MGI Symbol;Acc:MGI:5547775]	-	gene	overlapping	0	0.000937203	0.0305404	-17.7634	58.3026	41.8951	39.2224	57.331
Chr5:106595981-106609798	5	106595981	106609798		Gm28039	ENSMUSG00000098302	predicted gene, 28039 [Source:MGI Symbol;Acc:MGI:5547775]	-	gene	overlapping	0	0.000692077	0.0257546	7.85053	44.6633	52.994	40.5204	46.0019
Chr5:106889112-106929122	5	106889112	106929122		Hfm1	ENSMUSG00000043410	HFM1, ATP-dependent DNA helicase homolog [Source:MGI Symbol;Acc:MGI:3036246]	-	gene	overlapping	0	0.000549573	0.0225312	-17.1624	25.5339	34.2857	60.4651	43.1201
Chr5:107094945-107113994	5	107094945	107113994		Tgfbr3	ENSMUSG00000029287	transforming growth factor, beta receptor III [Source:MGI Symbol;Acc:MGI:104637]	-	gene	overlapping	0	0.000691245	0.0257327	-25.3991	53.3871	36.2003	52.3977	34.6357
Chr5:107307884-107331900	5	107307884	107331900		Brdt	ENSMUSG00000029279	bromodomain, testis-specific [Source:MGI Symbol;Acc:MGI:1891374]	+	gene	overlapping	0	0.00157979	0.0413869	7.39042	38.8564	57.6114	47.9734	49.8847
Chr5:107691463-107710139	5	107691463	107710139		4930428O21Rik	ENSMUSG00000106333	RIKEN cDNA 4930428O21 gene [Source:MGI Symbol;Acc:MGI:1923034]	-	gene	overlapping	0	0.000880104	0.0294156	8.38985	41.5243	48.0651	30.6038	38.1258
Chr5:108354241-108367337	5	108354241	108367337		9330198I05Rik	ENSMUSG00000104904	RIKEN cDNA 9330198I05 gene [Source:MGI Symbol;Acc:MGI:1924810]	+	gene	overlapping	0	1.12859e-05	0.00207512	13.8172	35.4259	44.4149	42.8892	56.4837
Chr5:109254069-109311835	5	109254069	109311835		Vmn2r15	ENSMUSG00000091375	vomeronasal 2, receptor 15 [Source:MGI Symbol;Acc:MGI:3649165]	-	gene	overlapping	0	0.00120971	0.0353059	-9.85827	60.3418	47.9873	49.8275	37.1244
Chr5:110182636-110216960	5	110182636	110216960		Golga3	ENSMUSG00000029502	golgi autoantigen, golgin subfamily a, 3 [Source:MGI Symbol;Acc:MGI:96958]	+	gene	overlapping	0	0.000482925	0.0209601	25.9729	48.2164	80.4751	44.4072	63.8158
Chr5:110655731-110677112	5	110655731	110677112		Ddx51	ENSMUSG00000029504	DEAD (Asp-Glu-Ala-Asp) box polypeptide 51 [Source:MGI Symbol;Acc:MGI:1916913]	+	gene	overlapping	0	0.000846343	0.0287755	-17.559	57.5372	42.5069	54.9308	55.1859
Chr5:111417235-111424506	5	111417235	111424506		Mn1	ENSMUSG00000070576	meningioma 1 [Source:MGI Symbol;Acc:MGI:1261813]	+	gene	overlapping	0	8.89295e-05	0.00792936	7.63142	48.6898	48.1629	50.965	48.3162
Chr5:111753814-111768281	5	111753814	111768281		E130006D01Rik	ENSMUSG00000085271	RIKEN cDNA E130006D01 gene [Source:MGI Symbol;Acc:MGI:2685527]	-	gene	overlapping	0	0.00111264	0.0336546	13.4766	32.1515	52.3598	35.9014	48.6544
Chr5:111812454-111828737	5	111812454	111828737		Gm36535	ENSMUSG00000105376	predicted gene, 36535 [Source:MGI Symbol;Acc:MGI:5595694]	+	gene	upstream	6765	0.00189543	0.0457743	22.4594	38.7397	55.2467	39.1359	50.9243
Chr5:111935580-111950549	5	111935580	111950549		Gm42488	ENSMUSG00000106060	predicted gene 42488 [Source:MGI Symbol;Acc:MGI:5662625]	-	gene	overlapping	0	1.97326e-06	0.000618762	14.659	48.6524	53.6806	48.5137	58.1933
Chr5:112215435-112228238	5	112215435	112228238		Miat	ENSMUSG00000097767	myocardial infarction associated transcript (non-protein coding) [Source:MGI Symbol;Acc:MGI:2444886]	-	gene	overlapping	0	1.40201e-05	0.00242018	11.0861	39.1882	50.9201	33.2577	57.8755
Chr5:112315652-112330442	5	112315652	112330442		Tfip11	ENSMUSG00000029345	tuftelin interacting protein 11 [Source:MGI Symbol;Acc:MGI:1930075]	+	gene	overlapping	0	5.17439e-08	3.9492e-05	18.6983	52.0254	52.2963	61.2936	67.3827
Chr5:112666909-112682024	5	112666909	112682024		Gm42865	ENSMUSG00000104807	predicted gene 42865 [Source:MGI Symbol;Acc:MGI:5663002]	+	gene	overlapping	0	0.000355019	0.0177003	-15.1148	42.8322	33.1475	53.0972	54.3527
Chr5:113153582-113164099	5	113153582	113164099		2900026A02Rik	ENSMUSG00000051339	RIKEN cDNA 2900026A02 gene [Source:MGI Symbol;Acc:MGI:1920194]	-	gene	overlapping	0	5.91092e-07	0.000254364	19.3199	51.8166	34.0476	43.5395	43.3657
Chr5:113744511-113754270	5	113744511	113754270		Sart3	ENSMUSG00000018974	squamous cell carcinoma antigen recognized by T cells 3 [Source:MGI Symbol;Acc:MGI:1858230]	-	gene	overlapping	0	0.000551949	0.0225766	-7.28233	29.6245	25.9437	36.6581	28.5982
Chr5:113786194-113795374	5	113786194	113795374		Tmem119	ENSMUSG00000054675	transmembrane protein 119 [Source:MGI Symbol;Acc:MGI:2385228]	-	gene	overlapping	0	4.34311e-09	5.4901e-06	17.3225	33.4098	36.9458	35.6271	46.2919
Chr5:114020530-114035077	5	114020530	114035077		Dao	ENSMUSG00000042096	D-amino acid oxidase [Source:MGI Symbol;Acc:MGI:94859]	+	gene	overlapping	0	0.00150931	0.0403323	-10.5453	61.3562	43.7878	52.9105	51.0359
Chr5:114120881-114128540	5	114120881	114128540		Usp30	ENSMUSG00000029592	ubiquitin specific peptidase 30 [Source:MGI Symbol;Acc:MGI:2140991]	+	gene	overlapping	0	0.000203056	0.0126887	-6.40256	40.1146	40.6761	44.9017	39.3312
Chr5:114313220-114325108	5	114313220	114325108		Myo1h	ENSMUSG00000066952	myosin 1H [Source:MGI Symbol;Acc:MGI:1914674]	+	gene	overlapping	0	7.78992e-06	0.00166725	-14.732	60.7155	51.3212	49.5229	40.2495
Chr5:115145161-115158246	5	115145161	115158246		Mlec	ENSMUSG00000048578	malectin [Source:MGI Symbol;Acc:MGI:1924015]	-	gene	overlapping	0	0.000250808	0.0144279	12.2876	22.946	35.9846	29.2959	29.0779
Chr5:115355892-115368984	5	115355892	115368984		4930401G09Rik	ENSMUSG00000086352	RIKEN cDNA 4930401G09 gene [Source:MGI Symbol;Acc:MGI:1921042]	-	gene	overlapping	0	0.000206537	0.012827	-10.8262	54.8912	37.3474	64.0157	42.4373
Chr5:115954101-115972177	5	115954101	115972177		Cit	ENSMUSG00000029516	citron [Source:MGI Symbol;Acc:MGI:105313]	+	gene	overlapping	0	2.35538e-05	0.00337959	-17.3192	42.5839	35.8327	44.1502	47.0668
Chr5:116165009-116179509	5	116165009	116179509		Ccdc60	ENSMUSG00000043913	coiled-coil domain containing 60 [Source:MGI Symbol;Acc:MGI:2141043]	-	gene	overlapping	0	0.000110823	0.00907674	7.09954	42.4692	53.4987	66.1155	45.0752
Chr5:116199252-116212148	5	116199252	116212148		Ccdc60	ENSMUSG00000043913	coiled-coil domain containing 60 [Source:MGI Symbol;Acc:MGI:2141043]	-	gene	overlapping	0	0.000581324	0.0233054	-15.1309	43.7091	57.8417	53.835	44.4594
Chr5:116553787-116570279	5	116553787	116570279		Srrm4	ENSMUSG00000063919	serine/arginine repetitive matrix 4 [Source:MGI Symbol;Acc:MGI:1916205]	-	gene	overlapping	0	0.00185819	0.0452221	-13.7629	47.9708	41.4573	60.3251	62.8658
Chr5:116648743-116668286	5	116648743	116668286		Gm43122	ENSMUSG00000106909	predicted gene 43122 [Source:MGI Symbol;Acc:MGI:5663259]	-	gene	overlapping	0	0.00176746	0.0439321	11.4001	36.3786	55.398	36.4888	59.2176
Chr5:116688506-116705273	5	116688506	116705273		Gm43122	ENSMUSG00000106909	predicted gene 43122 [Source:MGI Symbol;Acc:MGI:5663259]	-	gene	overlapping	0	0.00212452	0.0488898	12.2551	49.5126	40.9663	48.2619	55.1621
Chr5:117440469-117453259	5	117440469	117453259		Ksr2	ENSMUSG00000061578	kinase suppressor of ras 2 [Source:MGI Symbol;Acc:MGI:3610315]	+	gene	overlapping	0	0.0014052	0.0387402	-8.25929	59.2042	54.3111	59.824	38.482
Chr5:118045595-118057035	5	118045595	118057035		Tesc	ENSMUSG00000029359	tescalcin [Source:MGI Symbol;Acc:MGI:1930803]	+	gene	overlapping	0	4.49217e-05	0.00503359	-10.4131	67.4767	47.2756	57.0872	59.8265
Chr5:118208456-118219886	5	118208456	118219886		Rnft2	ENSMUSG00000032850	ring finger protein, transmembrane 2 [Source:MGI Symbol;Acc:MGI:2442859]	-	gene	overlapping	0	1.01225e-06	0.000380309	19.6863	65.7202	71.9235	55.8784	63.2788
Chr5:118377644-118390089	5	118377644	118390089		Gm28563	ENSMUSG00000106812	predicted gene 28563 [Source:MGI Symbol;Acc:MGI:5579269]	-	gene	upstream	6717	3.26527e-07	0.000161735	14.7017	43.3926	53.7166	52.0827	54.6227
Chr5:119100420-119119627	5	119100420	119119627		1700081H04Rik	ENSMUSG00000100573	RIKEN cDNA 1700081H04 gene [Source:MGI Symbol;Acc:MGI:1920727]	+	gene	overlapping	0	0.00059527	0.0236623	-14.3697	49.0173	44.1614	52.8735	52.4938
Chr5:119119697-119133996	5	119119697	119133996		1700081H04Rik	ENSMUSG00000100573	RIKEN cDNA 1700081H04 gene [Source:MGI Symbol;Acc:MGI:1920727]	+	gene	upstream	5154	0.000165677	0.011301	-13.3467	65.5941	44.9241	44.7149	52.0955
Chr5:119178732-119193085	5	119178732	119193085		Gm7538	ENSMUSG00000107334	predicted gene 7538 [Source:MGI Symbol;Acc:MGI:3647618]	-	gene	upstream	1399	3.5456e-05	0.00434423	-28.5567	57.7651	38.1422	59.7957	41.4103
Chr5:119193216-119208005	5	119193216	119208005		Gm7538	ENSMUSG00000107334	predicted gene 7538 [Source:MGI Symbol;Acc:MGI:3647618]	-	gene	overlapping	0	0.000137368	0.0101902	-24.0497	67.06	48.6146	70.5666	68.5535
Chr5:119281446-119295482	5	119281446	119295482		n-R5s175	ENSMUSG00000084548	nuclear encoded rRNA 5S 175 [Source:MGI Symbol;Acc:MGI:4422040]	+	gene	downstream	1763	0.00116282	0.0345657	10.822	44.5737	53.7297	43.1587	58.2188
Chr5:119559203-119571507	5	119559203	119571507		Tbx3os1	ENSMUSG00000087516	T-box 3, opposite strand 1 [Source:MGI Symbol;Acc:MGI:3780472]	-	gene	overlapping	0	2.45626e-05	0.00345446	-10.1818	50.9666	49.0111	58.6464	47.9844
Chr5:119788069-119799158	5	119788069	119799158		1700021F13Rik	ENSMUSG00000107053	RIKEN cDNA 1700021F13 gene [Source:MGI Symbol;Acc:MGI:1924176]	-	gene	upstream	6171	0.000238473	0.0139939	-10.0437	51.3459	55.856	53.2537	33.1511
Chr5:120097425-120114951	5	120097425	120114951		Rbm19	ENSMUSG00000029594	RNA binding motif protein 19 [Source:MGI Symbol;Acc:MGI:1921361]	+	gene	downstream	1514	0.000758924	0.0270769	14.1156	37.1973	50.2399	41.8261	54.5117
Chr5:120345015-120362046	5	120345015	120362046		Gm42654	ENSMUSG00000107141	predicted gene 42654 [Source:MGI Symbol;Acc:MGI:5662791]	-	gene	overlapping	0	9.54138e-06	0.00188272	-21.1784	34.7657	33.447	39.8551	37.3515
Chr5:120527282-120538240	5	120527282	120538240		Slc8b1	ENSMUSG00000032754	solute carrier family 8 (sodium/lithium/calcium exchanger), member B1 [Source:MGI Symbol;Acc:MGI:2180781]	+	gene	overlapping	0	1.07928e-05	0.00200572	-12.2091	52.1648	38.686	49.7122	35.2122
Chr5:120557758-120567196	5	120557758	120567196		Tpcn1	ENSMUSG00000032741	two pore channel 1 [Source:MGI Symbol;Acc:MGI:2182472]	-	gene	overlapping	0	0.00017305	0.0115767	-6.58207	51.3643	40.8966	55.7553	54.6269
Chr5:120601279-120613012	5	120601279	120613012		Iqcd	ENSMUSG00000029601	IQ motif containing D [Source:MGI Symbol;Acc:MGI:1922982]	+	gene	overlapping	0	0.000556345	0.022671	-5.95002	48.1511	46.8552	53.4739	49.8037
Chr5:120743322-120754832	5	120743322	120754832		Oas2	ENSMUSG00000032690	2'-5' oligoadenylate synthetase 2 [Source:MGI Symbol;Acc:MGI:2180852]	-	gene	overlapping	0	0.000218866	0.01328	-18.0484	32.5131	33.5957	63.5849	42.1652
Chr5:120918718-120940252	5	120918718	120940252		Oas1d	ENSMUSG00000032623	2'-5' oligoadenylate synthetase 1D [Source:MGI Symbol;Acc:MGI:2140770]	+	gene	overlapping	0	0.000223319	0.0134828	-14.5062	65.6698	63.0286	53.7852	58.4795
Chr5:121110687-121121049	5	121110687	121121049		Ptpn11	ENSMUSG00000043733	protein tyrosine phosphatase, non-receptor type 11 [Source:MGI Symbol;Acc:MGI:99511]	-	gene	upstream	9484	0.000678205	0.0254806	4.80282	34.6397	41.4406	37.7645	46.431
Chr5:121864702-121873657	5	121864702	121873657		Cux2	ENSMUSG00000042589	cut-like homeobox 2 [Source:MGI Symbol;Acc:MGI:107321]	-	gene	overlapping	0	0.000431128	0.0197662	8.26555	49.7749	53.6023	64.8817	49.2891
Chr5:122209393-122222313	5	122209393	122222313		Hvcn1	ENSMUSG00000064267	hydrogen voltage-gated channel 1 [Source:MGI Symbol;Acc:MGI:1921346]	+	gene	overlapping	0	0.0021206	0.0488459	12.8708	60.2836	52.6381	55.1715	47.1384
Chr5:122239004-122250114	5	122239004	122250114		Hvcn1	ENSMUSG00000064267	hydrogen voltage-gated channel 1 [Source:MGI Symbol;Acc:MGI:1921346]	+	gene	overlapping	0	0.00018351	0.0119664	-15.5047	44.0227	38.59	32.0557	31.6447
Chr5:122551087-122577608	5	122551087	122577608		Ift81	ENSMUSG00000029469	intraflagellar transport 81 [Source:MGI Symbol;Acc:MGI:1098597]	-	gene	overlapping	0	0.000237004	0.0139549	-12.2089	47.3279	48.8469	49.3662	34.2524
Chr5:122677311-122694074	5	122677311	122694074		P2rx7	ENSMUSG00000029468	purinergic receptor P2X, ligand-gated ion channel, 7 [Source:MGI Symbol;Acc:MGI:1339957]	+	gene	overlapping	0	0.00180858	0.0445899	-9.59254	50.1812	44.5229	54.8535	55.7647
Chr5:122718474-122728055	5	122718474	122728055		P2rx4	ENSMUSG00000029470	purinergic receptor P2X, ligand-gated ion channel 4 [Source:MGI Symbol;Acc:MGI:1338859]	+	gene	overlapping	0	0.000195668	0.0123478	8.97954	53.2789	59.2197	51.3078	59.0983
Chr5:122986626-123006004	5	122986626	123006004		Kdm2b	ENSMUSG00000029475	lysine (K)-specific demethylase 2B [Source:MGI Symbol;Acc:MGI:1354737]	-	gene	overlapping	0	0.000230471	0.0137384	7.8204	35.999	47.0646	47.9748	46.0147
Chr5:123145982-123154746	5	123145982	123154746		Setd1b	ENSMUSG00000038384	SET domain containing 1B [Source:MGI Symbol;Acc:MGI:2652820]	+	gene	overlapping	0	9.1662e-05	0.00806632	-9.57525	46.2523	41.0076	43.5485	46.0079
Chr5:123369870-123376936	5	123369870	123376936		Bcl7a	ENSMUSG00000029438	B cell CLL/lymphoma 7A [Source:MGI Symbol;Acc:MGI:1924295]	+	gene	overlapping	0	0.00122171	0.0355364	5.05262	49.4084	48.3817	51.5227	42.5487
Chr5:123654249-123668079	5	123654249	123668079		Clip1	ENSMUSG00000049550	CAP-GLY domain containing linker protein 1 [Source:MGI Symbol;Acc:MGI:1928401]	-	gene	overlapping	0	0.00214457	0.0491782	10.0846	33.8991	35.8253	30.9072	46.4557
Chr5:123765485-123784652	5	123765485	123784652		Kntc1	ENSMUSG00000029414	kinetochore associated 1 [Source:MGI Symbol;Acc:MGI:2673709]	+	gene	overlapping	0	3.03842e-05	0.00394355	-6.27711	51.9262	64.2043	55.8515	63.0829
Chr5:124160988-124168756	5	124160988	124168756		Pitpnm2	ENSMUSG00000029406	phosphatidylinositol transfer protein, membrane-associated 2 [Source:MGI Symbol;Acc:MGI:1336192]	-	gene	overlapping	0	0.00159282	0.0415239	-4.96225	47.234	30.0338	41.818	45.999
Chr5:124211428-124221310	5	124211428	124221310		Pitpnm2	ENSMUSG00000029406	phosphatidylinositol transfer protein, membrane-associated 2 [Source:MGI Symbol;Acc:MGI:1336192]	-	gene	overlapping	0	0.000997989	0.0316907	5.56889	29.8507	38.005	30.0567	40.3754
Chr5:124242402-124251355	5	124242402	124251355		Pitpnm2	ENSMUSG00000029406	phosphatidylinositol transfer protein, membrane-associated 2 [Source:MGI Symbol;Acc:MGI:1336192]	-	gene	overlapping	0	0.00121329	0.0353765	6.68972	53.104	50.3368	56.8757	51.9484
Chr5:124483015-124494462	5	124483015	124494462		Snrnp35	ENSMUSG00000029402	small nuclear ribonucleoprotein 35 (U11/U12) [Source:MGI Symbol;Acc:MGI:1923417]	+	gene	overlapping	0	5.64071e-08	4.22541e-05	25.1506	48.4152	70.2789	38.2068	50.3478
Chr5:124748817-124758358	5	124748817	124758358		Dnah10	ENSMUSG00000038011	dynein, axonemal, heavy chain 10 [Source:MGI Symbol;Acc:MGI:1860299]	+	gene	overlapping	0	0.00121012	0.0353095	-12.2323	59.6593	39.8004	40.8925	55.4607
Chr5:125025014-125034554	5	125025014	125034554		Ncor2	ENSMUSG00000029478	nuclear receptor co-repressor 2 [Source:MGI Symbol;Acc:MGI:1337080]	-	gene	overlapping	0	3.90917e-07	0.000185308	-12.6528	40.4302	47.6094	41.5361	46.0135
Chr5:125414550-125425313	5	125414550	125425313		Dhx37	ENSMUSG00000029480	DEAH (Asp-Glu-Ala-His) box polypeptide 37 [Source:MGI Symbol;Acc:MGI:3028576]	-	gene	overlapping	0	7.28285e-09	8.4171e-06	20.975	43.6825	64.1546	50.1701	53.6952
Chr5:125483355-125494328	5	125483355	125494328		Aacs	ENSMUSG00000029482	acetoacetyl-CoA synthetase [Source:MGI Symbol;Acc:MGI:1926144]	+	gene	overlapping	0	0.00136808	0.0381505	10.3691	47.7211	53.9589	46.9069	48.8454
Chr5:125661086-125675371	5	125661086	125675371		Tmem132b	ENSMUSG00000070498	transmembrane protein 132B [Source:MGI Symbol;Acc:MGI:3609245]	+	gene	overlapping	0	0.000134797	0.0100913	9.11049	42.2484	52.1343	47.3252	55.244
Chr5:125737132-125747557	5	125737132	125747557		Tmem132b	ENSMUSG00000070498	transmembrane protein 132B [Source:MGI Symbol;Acc:MGI:3609245]	+	gene	overlapping	0	0.00182653	0.0447789	-14.9478	41.5716	39.1911	61.9075	34.7182
Chr5:127922182-127947012	5	127922182	127947012		Tmem132d	ENSMUSG00000034310	transmembrane protein 132D [Source:MGI Symbol;Acc:MGI:3044963]	-	gene	overlapping	0	0.00168578	0.042816	-23.3403	61.972	46.123	51.6613	28.5714
Chr5:128495166-128510530	5	128495166	128510530		4930573I07Rik	ENSMUSG00000104980	RIKEN cDNA 4930573I07 gene [Source:MGI Symbol;Acc:MGI:1925468]	-	gene	upstream	5585	9.60137e-05	0.00826938	10.2721	33.2089	42.7673	47.0638	38.451
Chr5:128873500-128894993	5	128873500	128894993		Rimbp2	ENSMUSG00000029420	RIMS binding protein 2 [Source:MGI Symbol;Acc:MGI:2443235]	-	gene	overlapping	0	0.000373765	0.0182764	16.4592	32.3417	47.7741	48.2377	43.9934
Chr5:130091730-130112110	5	130091730	130112110		Tpst1	ENSMUSG00000034118	protein-tyrosine sulfotransferase 1 [Source:MGI Symbol;Acc:MGI:1298231]	+	gene	overlapping	0	0.000422418	0.019573	-12.7463	55.0827	66.4271	55.0377	40.7603
Chr5:130792602-130808470	5	130792602	130808470		Caln1	ENSMUSG00000060371	calneuron 1 [Source:MGI Symbol;Acc:MGI:2155987]	+	gene	overlapping	0	0.000961909	0.030963	-14.8434	61.7016	44.3605	53.4588	46.1249
Chr5:131408728-131427621	5	131408728	131427621		Gm29681	ENSMUSG00000105387	predicted gene, 29681 [Source:MGI Symbol;Acc:MGI:5588840]	-	gene	overlapping	0	0.000333231	0.0170866	-16.821	45.7213	50.105	56.9241	49.3132
Chr5:131441509-131455480	5	131441509	131455480		Auts2	ENSMUSG00000029673	autism susceptibility candidate 2 [Source:MGI Symbol;Acc:MGI:1919847]	-	gene	overlapping	0	2.15326e-06	0.000656947	-9.63117	53.6852	50.9644	57.796	61.4495
Chr5:131747665-131764761	5	131747665	131764761		Auts2	ENSMUSG00000029673	autism susceptibility candidate 2 [Source:MGI Symbol;Acc:MGI:1919847]	-	gene	overlapping	0	0.000255286	0.0145811	-19.9675	67.8217	50.7876	61.2931	41.0405
Chr5:133920155-133935970	5	133920155	133935970		Gm2404	ENSMUSG00000104893	predicted gene 2404 [Source:MGI Symbol;Acc:MGI:3780572]	-	gene	downstream	153	0.000181923	0.0119546	23.5056	46.8771	49.0491	41.1866	59.5541
Chr5:134142302-134153845	5	134142302	134153845		Castor2	ENSMUSG00000015944	cytosolic arginine sensor for mTORC1 subunit 2 [Source:MGI Symbol;Acc:MGI:1933384]	+	gene	overlapping	0	5.59227e-05	0.00581026	13.0151	57.4523	64.2349	50.0033	62.617
Chr5:134456042-134473544	5	134456042	134473544		Gtf2ird1	ENSMUSG00000023079	general transcription factor II I repeat domain-containing 1 [Source:MGI Symbol;Acc:MGI:1861942]	-	gene	overlapping	0	0.00027077	0.0151214	-9.05519	37.5141	38.2741	51.3073	43.2757
Chr5:134984341-134989631	5	134984341	134989631		Cldn3	ENSMUSG00000070473	claudin 3 [Source:MGI Symbol;Acc:MGI:1329044]	+	gene	overlapping	0	0.000627639	0.0244	3.92085	58.0244	61.4004	60.0687	60.487
Chr5:135168431-135177819	5	135168431	135177819		Bcl7b	ENSMUSG00000029681	B cell CLL/lymphoma 7B [Source:MGI Symbol;Acc:MGI:1332238]	+	gene	overlapping	0	0.000645895	0.0248514	-9.75668	53.1302	49.721	45.4352	52.8421
Chr5:135177981-135186792	5	135177981	135186792		Bcl7b	ENSMUSG00000029681	B cell CLL/lymphoma 7B [Source:MGI Symbol;Acc:MGI:1332238]	+	gene	overlapping	0	0.00216363	0.0494282	-10.5329	57.2627	49.4825	60.3265	54.5676
Chr5:135186882-135195354	5	135186882	135195354		Baz1b	ENSMUSG00000002748	bromodomain adjacent to zinc finger domain, 1B [Source:MGI Symbol;Acc:MGI:1353499]	+	gene	overlapping	0	0.00125082	0.0359608	7.03279	67.6661	62.9967	56.8504	56.061
Chr5:135279033-135289615	5	135279033	135289615		Fkbp6	ENSMUSG00000040013	FK506 binding protein 6 [Source:MGI Symbol;Acc:MGI:2137612]	-	gene	upstream	2089	0.00135947	0.0379777	-11.0786	54.0121	45.7369	51.5871	43.6579
Chr5:135914375-135924939	5	135914375	135924939		Ywhag	ENSMUSG00000051391	tyrosine 3-monooxygenase/tryptophan 5- monooxygenase activation protein, gamma polypeptide [Source:MGI Symbol;Acc:MGI:108109]	-	gene	overlapping	0	0.000236727	0.0139489	13.9666	29.2489	32.3477	8.95118	30.9811
Chr5:136062047-136075313	5	136062047	136075313		Upk3bl	ENSMUSG00000006143	uroplakin 3B-like [Source:MGI Symbol;Acc:MGI:1916915]	+	gene	overlapping	0	0.000328092	0.0168636	-12.4494	50.1096	47.5928	49.8636	37.8589
Chr5:136968813-136982900	5	136968813	136982900		Cldn15	ENSMUSG00000001739	claudin 15 [Source:MGI Symbol;Acc:MGI:1913103]	+	gene	overlapping	0	0.000651638	0.0249427	13.5234	51.5632	52.0735	30.6707	54.3706
Chr5:137338787-137347796	5	137338787	137347796		Gm43012	ENSMUSG00000105802	predicted gene 43012 [Source:MGI Symbol;Acc:MGI:5663149]	+	gene	upstream	442	0.000708548	0.0261033	5.813	62.7254	63.4582	55.2387	49.9395
Chr5:137502449-137512329	5	137502449	137512329		Epo	ENSMUSG00000029711	erythropoietin [Source:MGI Symbol;Acc:MGI:95407]	-	gene	overlapping	0	0.00151607	0.040435	6.03523	34.9761	51.8022	51.3156	45.469
Chr5:137684844-137696984	5	137684844	137696984		Gm15498	ENSMUSG00000079163	predicted gene 15498 [Source:MGI Symbol;Acc:MGI:3782945]	-	gene	overlapping	0	0.000335717	0.0171394	-8.3573	60.9928	52.1525	55.4598	57.8728
Chr5:137723276-137734250	5	137723276	137734250		Nyap1	ENSMUSG00000045348	neuronal tyrosine-phosphorylated phosphoinositide 3-kinase adaptor 1 [Source:MGI Symbol;Acc:MGI:2443880]	-	gene	overlapping	0	0.00172752	0.0434307	-15.3732	31.3707	30.749	37.8176	42.0581
Chr5:137835140-137857167	5	137835140	137857167		Pilra	ENSMUSG00000046245	paired immunoglobin-like type 2 receptor alpha [Source:MGI Symbol;Acc:MGI:2450529]	-	gene	overlapping	0	0.00136987	0.038163	-14.0987	64.5519	33.1373	41.0537	66.7227
Chr5:138098310-138111244	5	138098310	138111244		Zkscan1	ENSMUSG00000029729	zinc finger with KRAB and SCAN domains 1 [Source:MGI Symbol;Acc:MGI:1921820]	+	gene	overlapping	0	0.00136855	0.0381505	-18.6178	41.3721	43.1207	35.0187	31.9635
Chr5:138171975-138185089	5	138171975	138185089		Mcm7	ENSMUSG00000029730	minichromosome maintenance complex component 7 [Source:MGI Symbol;Acc:MGI:1298398]	-	gene	overlapping	0	4.99067e-06	0.00121003	-11.034	53.4175	53.5919	52.4965	51.8986
Chr5:138257183-138265876	5	138257183	138265876		Lamtor4	ENSMUSG00000050552	late endosomal/lysosomal adaptor, MAPK and MTOR activator 4 [Source:MGI Symbol;Acc:MGI:1913346]	+	gene	overlapping	0	0.000170953	0.0115049	7.9517	40.9115	43.1864	40.5462	47.9308
Chr5:138276986-138281114	5	138276986	138281114		Gm43720	ENSMUSG00000106247	predicted gene 43720 [Source:MGI Symbol;Acc:MGI:5663857]	-	gene	overlapping	0	1.21055e-19	6.9954e-16	14.53	63.5181	77.607	65.5061	72.1975
Chr5:139537170-139544376	5	139537170	139544376		4930500L23Rik	ENSMUSG00000106056	RIKEN cDNA 4930500L23 gene [Source:MGI Symbol;Acc:MGI:1922223]	+	gene	overlapping	0	3.49963e-07	0.000169876	-8.93105	47.2803	48.4659	51.0311	59.0506
Chr5:139552720-139562066	5	139552720	139562066		Uncx	ENSMUSG00000029546	UNC homeobox [Source:MGI Symbol;Acc:MGI:108013]	+	gene	upstream	4541	2.0458e-05	0.00307638	12.4689	33.6578	64.8667	44.3257	49.4762
Chr5:139723401-139728654	5	139723401	139728654		Micall2	ENSMUSG00000036718	MICAL-like 2 [Source:MGI Symbol;Acc:MGI:2444818]	-	gene	overlapping	0	0.000190545	0.0121677	-5.03779	34.8256	35.7911	31.2169	21.6529
Chr5:140612753-140620789	5	140612753	140620789		Lfng	ENSMUSG00000029570	LFNG O-fucosylpeptide 3-beta-N- acetylglucosaminyltransferase [Source:MGI Symbol;Acc:MGI:1095413]	+	gene	overlapping	0	0.00119947	0.0351451	-16.4432	74.7206	52.0184	63.8284	48.5819
Chr5:140647544-140654623	5	140647544	140654623		Ttyh3	ENSMUSG00000036565	tweety family member 3 [Source:MGI Symbol;Acc:MGI:1925589]	-	gene	overlapping	0	0.000755747	0.027006	-5.31698	49.1952	45.532	60.4884	47.9957
Chr5:141239427-141249828	5	141239427	141249828		Sdk1	ENSMUSG00000039683	sidekick cell adhesion molecule 1 [Source:MGI Symbol;Acc:MGI:2444413]	+	gene	overlapping	0	0.000358564	0.017798	-13.8046	54.914	42.1514	47.2059	41.2631
Chr5:142074783-142082222	5	142074783	142082222		Sdk1	ENSMUSG00000039683	sidekick cell adhesion molecule 1 [Source:MGI Symbol;Acc:MGI:2444413]	+	gene	overlapping	0	0.000117746	0.00937588	-6.16844	49.6121	42.4494	55.6016	70.6178
Chr5:142468593-142475268	5	142468593	142475268		Ap5z1	ENSMUSG00000039623	adaptor-related protein complex 5, zeta 1 subunit [Source:MGI Symbol;Acc:MGI:1924908]	+	gene	overlapping	0	0.000857569	0.0290532	-8.93412	47.3418	40.1123	44.4317	43.2852
Chr5:142475245-142482820	5	142475245	142482820		Ap5z1	ENSMUSG00000039623	adaptor-related protein complex 5, zeta 1 subunit [Source:MGI Symbol;Acc:MGI:1924908]	+	gene	overlapping	0	0.000152516	0.0108389	10.5105	44.1475	59.4616	58.6442	53.1093
Chr5:142528025-142542090	5	142528025	142542090		Radil	ENSMUSG00000029576	Ras association and DIL domains [Source:MGI Symbol;Acc:MGI:2443088]	-	gene	overlapping	0	0.00134604	0.0377767	7.77943	21.5732	35.4304	25.8737	37.5596
Chr5:142731005-142739075	5	142731005	142739075		Tnrc18	ENSMUSG00000039477	trinucleotide repeat containing 18 [Source:MGI Symbol;Acc:MGI:3648294]	-	gene	overlapping	0	0.00020584	0.0127967	-13.9999	48.7786	48.1453	58.6405	48.7306
Chr5:142771703-142777703	5	142771703	142777703		Tnrc18	ENSMUSG00000039477	trinucleotide repeat containing 18 [Source:MGI Symbol;Acc:MGI:3648294]	-	gene	overlapping	0	0.00010674	0.00887211	-8.95718	33.6874	34.7867	33.7146	26.9219
Chr5:142792897-142801854	5	142792897	142801854		Tnrc18	ENSMUSG00000039477	trinucleotide repeat containing 18 [Source:MGI Symbol;Acc:MGI:3648294]	-	gene	overlapping	0	2.07579e-06	0.000643509	16.9934	30.1527	37.2382	32.6009	50.0592
Chr5:142812226-142817045	5	142812226	142817045		Tnrc18	ENSMUSG00000039477	trinucleotide repeat containing 18 [Source:MGI Symbol;Acc:MGI:3648294]	-	gene	overlapping	0	0.000595297	0.0236623	4.97914	46.0627	53.9297	48.7559	46.4424
Chr5:143212341-143227552	5	143212341	143227552		Spdye4a	ENSMUSG00000039296	speedy/RINGO cell cycle regulator family, member E4A [Source:MGI Symbol;Acc:MGI:1921923]	-	gene	overlapping	0	0.00175774	0.0438092	8.27047	24.7201	39.4868	46.3348	31.3169
Chr5:143254186-143262196	5	143254186	143262196		Zfp316	ENSMUSG00000046658	zinc finger protein 316 [Source:MGI Symbol;Acc:MGI:1860402]	-	gene	overlapping	0	1.84355e-06	0.00059029	-9.84542	56.1987	43.9091	53.8814	54.6548
Chr5:143334503-143348222	5	143334503	143348222		Gm43397	ENSMUSG00000104875	predicted gene 43397 [Source:MGI Symbol;Acc:MGI:5663534]	+	gene	overlapping	0	0.00154515	0.0409677	14.098	55.5384	65.6627	54.3197	51.9658
Chr5:143356804-143366531	5	143356804	143366531		Grid2ip	ENSMUSG00000010825	glutamate receptor, ionotropic, delta 2 (Grid2) interacting protein 1 [Source:MGI Symbol;Acc:MGI:2176213]	+	gene	overlapping	0	7.87502e-07	0.000318366	9.59039	60.8974	62.2854	61.3825	64.0751
Chr5:143713319-143716861	5	143713319	143716861		Usp42	ENSMUSG00000051306	ubiquitin specific peptidase 42 [Source:MGI Symbol;Acc:MGI:1924050]	-	gene	overlapping	0	0.000140997	0.0103637	-10.1424	46.0252	43.24	34.0506	33.1529
Chr5:143895681-143909640	5	143895681	143909640		Eif2ak1	ENSMUSG00000029613	eukaryotic translation initiation factor 2 alpha kinase 1 [Source:MGI Symbol;Acc:MGI:1353448]	+	gene	overlapping	0	7.59398e-13	2.24769e-09	-12.2515	44.3644	41.1974	39.3005	40.7757
Chr5:143962591-143972337	5	143962591	143972337		Gm17135	ENSMUSG00000091351	predicted gene 17135 [Source:MGI Symbol;Acc:MGI:4937962]	-	gene	overlapping	0	6.84681e-05	0.00671597	14.5578	35.6614	59.9866	44.4026	58.0678
Chr5:144282078-144295084	5	144282078	144295084		Bri3	ENSMUSG00000047843	brain protein I3 [Source:MGI Symbol;Acc:MGI:1933174]	+	gene	overlapping	0	0.000827728	0.0284715	11.1322	40.3645	42.8283	33.2051	60.1548
Chr5:144419038-144425907	5	144419038	144425907		Bri3	ENSMUSG00000047843	brain protein I3 [Source:MGI Symbol;Acc:MGI:1933174]	+	gene	overlapping	0	9.89326e-05	0.0084074	14.3554	55.1495	76.2227	66.6602	75.3605
Chr5:144768705-144782866	5	144768705	144782866		Trrap	ENSMUSG00000045482	transformation/transcription domain- associated protein [Source:MGI Symbol;Acc:MGI:2153272]	+	gene	overlapping	0	0.000146416	0.0106078	9.32643	73.7875	68.3145	58.2508	53.4528
Chr5:144831856-144841154	5	144831856	144841154		Trrap	ENSMUSG00000045482	transformation/transcription domain- associated protein [Source:MGI Symbol;Acc:MGI:2153272]	+	gene	overlapping	0	0.000123066	0.00958563	-20.4981	63.2736	57.1698	70.468	58.4619
Chr5:145184411-145198807	5	145184411	145198807		Atp5j2	ENSMUSG00000038690	ATP synthase, H+ transporting, mitochondrial F0 complex, subunit F2 [Source:MGI Symbol;Acc:MGI:1927558]	-	gene	overlapping	0	0.000984122	0.0314611	8.40896	48.5027	48.6809	46.6198	34.0604
Chr5:145635578-145654644	5	145635578	145654644		Cyp3a63-ps	ENSMUSG00000106040	cytochrome P450, family 3, subfamily a, member 63, pseudogene [Source:MGI Symbol;Acc:MGI:3717142]	-	gene	downstream	1585	0.000323627	0.0167333	25.9804	38.0952	56.0065	49.3884	73.9122
Chr5:145794049-145815669	5	145794049	145815669		Cyp3a44	ENSMUSG00000054417	cytochrome P450, family 3, subfamily a, polypeptide 44 [Source:MGI Symbol;Acc:MGI:2449818]	-	gene	overlapping	0	0.000668273	0.0252309	21.3498	35.5176	75.2485	54.7718	51.2429
Chr5:146221272-146233187	5	146221272	146233187		Rnf6	ENSMUSG00000029634	ring finger protein (C3H2C3 type) 6 [Source:MGI Symbol;Acc:MGI:1921382]	-	gene	overlapping	0	8.08082e-08	5.60361e-05	-12.0676	59.3752	53.403	54.5441	43.8686
Chr5:146391000-146405585	5	146391000	146405585		Wasf3	ENSMUSG00000029636	WAS protein family, member 3 [Source:MGI Symbol;Acc:MGI:2658986]	+	gene	overlapping	0	0.000535655	0.0221703	-19.7466	83.4173	66.547	78.4165	51.6299
Chr5:146851222-146859352	5	146851222	146859352		Rasl11a	ENSMUSG00000029641	RAS-like, family 11, member A [Source:MGI Symbol;Acc:MGI:1916145]	+	gene	upstream	3496	0.000431149	0.0197662	-11.6665	53.698	40.8779	46.3924	45.7803
Chr5:147036161-147042980	5	147036161	147042980		Lnx2	ENSMUSG00000016520	ligand of numb-protein X 2 [Source:MGI Symbol;Acc:MGI:2155959]	-	gene	overlapping	0	6.25506e-09	7.66738e-06	-17.7339	41.1357	55.7668	52.6028	43.4645
Chr5:147321886-147331240	5	147321886	147331240		Urad	ENSMUSG00000075543	ureidoimidazoline (2-oxo-4-hydroxy-4-carboxy- 5) decarboxylase [Source:MGI Symbol;Acc:MGI:3647519]	-	gene	overlapping	0	1.64815e-05	0.00270647	-12.8628	63.8777	39.5408	46.0317	41.7256
Chr5:147821836-147829357	5	147821836	147829357		Gm43155	ENSMUSG00000107065	predicted gene 43155 [Source:MGI Symbol;Acc:MGI:5663292]	+	gene	overlapping	0	2.28718e-06	0.00068702	12.4874	23.3056	41.8478	29.398	40.7057
Chr5:147829642-147836776	5	147829642	147836776		Gm43155	ENSMUSG00000107065	predicted gene 43155 [Source:MGI Symbol;Acc:MGI:5663292]	+	gene	upstream	6904	0.0016761	0.0426951	-4.35865	51.0319	64.1552	65.4592	49.8007
Chr5:148021702-148034512	5	148021702	148034512		Mtus2	ENSMUSG00000029651	microtubule associated tumor suppressor candidate 2 [Source:MGI Symbol;Acc:MGI:1915388]	+	gene	overlapping	0	0.00140771	0.0387897	21.6262	42.0084	61.2562	46.8993	51.9999
Chr5:148061613-148074298	5	148061613	148074298		Mtus2	ENSMUSG00000029651	microtubule associated tumor suppressor candidate 2 [Source:MGI Symbol;Acc:MGI:1915388]	+	gene	overlapping	0	6.91629e-05	0.00676319	-8.64756	62.0665	46.0438	53.8981	61.3169
Chr5:148277678-148289225	5	148277678	148289225		Mtus2	ENSMUSG00000029651	microtubule associated tumor suppressor candidate 2 [Source:MGI Symbol;Acc:MGI:1915388]	+	gene	overlapping	0	3.06654e-05	0.00396935	11.9161	47.9017	50.0521	58.636	45.8889
Chr5:148385878-148397629	5	148385878	148397629		Slc7a1	ENSMUSG00000041313	solute carrier family 7 (cationic amino acid transporter, y+ system), member 1 [Source:MGI Symbol;Acc:MGI:88117]	-	gene	overlapping	0	6.42221e-05	0.00642502	12.1063	53.4178	54.6944	61.4588	49.5575
Chr5:148621425-148633473	5	148621425	148633473		Gm29815	ENSMUSG00000107098	predicted gene, 29815 [Source:MGI Symbol;Acc:MGI:5588974]	-	gene	downstream	7781	7.34212e-08	5.15022e-05	-13.3839	51.0848	42.34	46.8893	36.1338
Chr5:149123250-149130762	5	149123250	149130762		Hmgb1	ENSMUSG00000066551	high mobility group box 1 [Source:MGI Symbol;Acc:MGI:96113]	-	gene	overlapping	0	0.00181153	0.0446456	-15.9755	58.1814	51.0057	42.0646	41.0247
Chr5:149168879-149182498	5	149168879	149182498		Hmgb1	ENSMUSG00000066551	high mobility group box 1 [Source:MGI Symbol;Acc:MGI:96113]	-	gene	overlapping	0	4.37447e-07	0.000200323	18.2671	41.9601	50.0909	53.2766	50.5668
Chr5:149257030-149268382	5	149257030	149268382		Alox5ap	ENSMUSG00000060063	arachidonate 5-lipoxygenase activating protein [Source:MGI Symbol;Acc:MGI:107505]	+	gene	overlapping	0	0.000569394	0.0230172	-10.6095	52.1859	43.6482	80.8464	52.3102
Chr5:149493728-149503953	5	149493728	149503953		Gm15997	ENSMUSG00000107132	predicted gene 15997 [Source:MGI Symbol;Acc:MGI:3805557]	-	gene	overlapping	0	0.000119237	0.00944756	-14.6723	67.3046	56.7832	68.0253	54.7965
Chr5:150189148-150212854	5	150189148	150212854		Fry	ENSMUSG00000056602	FRY microtubule binding protein [Source:MGI Symbol;Acc:MGI:2443895]	+	gene	overlapping	0	4.72993e-05	0.00520391	14.2	49.0923	64.7876	41.6642	48.001
Chr5:150466452-150487653	5	150466452	150487653		Fry	ENSMUSG00000056602	FRY microtubule binding protein [Source:MGI Symbol;Acc:MGI:2443895]	+	gene	overlapping	0	0.000223821	0.0134854	14.3706	46.7715	58.4883	49.7507	59.7514
Chr5:151669835-151697795	5	151669835	151697795		Gm43129	ENSMUSG00000107241	predicted gene 43129 [Source:MGI Symbol;Acc:MGI:5663266]	+	gene	overlapping	0	0.000780723	0.0275176	10.8135	44.6317	69.5997	48.2063	66.3035
Chr6:3463870-3486979	6	3463870	3486979		Hepacam2	ENSMUSG00000044156	HEPACAM family member 2 [Source:MGI Symbol;Acc:MGI:2141520]	-	gene	overlapping	0	0.000126798	0.00971421	-21.7724	43.9953	36.5871	59.8993	52.5315
Chr6:3669203-3700651	6	3669203	3700651		Calcr	ENSMUSG00000023964	calcitonin receptor [Source:MGI Symbol;Acc:MGI:101950]	-	gene	overlapping	0	4.60543e-09	5.76168e-06	19.7757	45.9758	60.6667	43.7956	52.8258
Chr6:4595013-4614372	6	4595013	4614372		Gm26696	ENSMUSG00000097513	predicted gene, 26696 [Source:MGI Symbol;Acc:MGI:5477190]	-	gene	overlapping	0	0.00115613	0.034498	10.0505	52.9136	74.2532	53.8695	70.5848
Chr6:4723786-4739950	6	4723786	4739950		Sgce	ENSMUSG00000004631	sarcoglycan, epsilon [Source:MGI Symbol;Acc:MGI:1329042]	-	gene	overlapping	0	0.000535579	0.0221703	-16.1334	56.8777	42.765	51.6794	37.598
Chr6:4886009-4906637	6	4886009	4906637		Gmfg-ps	ENSMUSG00000083041	glia maturation factor, gamma, pseudogene [Source:MGI Symbol;Acc:MGI:3704264]	-	gene	overlapping	0	0.00107528	0.0330266	13.3299	51.0326	52.5166	39.0814	60.0523
Chr6:5788832-5807480	6	5788832	5807480		Dync1i1	ENSMUSG00000029757	dynein cytoplasmic 1 intermediate chain 1 [Source:MGI Symbol;Acc:MGI:107743]	+	gene	overlapping	0	3.76194e-05	0.00450988	-11.1545	61.9552	52.0319	70.9524	60.7159
Chr6:5827839-5845095	6	5827839	5845095		Dync1i1	ENSMUSG00000029757	dynein cytoplasmic 1 intermediate chain 1 [Source:MGI Symbol;Acc:MGI:107743]	+	gene	overlapping	0	0.00178313	0.044206	-9.85442	60.994	43.4272	51.626	33.5384
Chr6:6925482-6956234	6	6925482	6956234		Gm26774	ENSMUSG00000097356	predicted gene, 26774 [Source:MGI Symbol;Acc:MGI:5477268]	-	gene	overlapping	0	6.7882e-05	0.00669186	-16.1343	56.4813	41.0051	57.0088	61.3761
Chr6:7775182-7799615	6	7775182	7799615		1700012J15Rik	ENSMUSG00000107394	RIKEN cDNA 1700012J15 gene [Source:MGI Symbol;Acc:MGI:1922737]	+	gene	overlapping	0	4.04398e-05	0.00470968	-29.0669	64.7059	46.6481	56.601	39.8903
Chr6:8509355-8527475	6	8509355	8527475		Gm45062	ENSMUSG00000107705	predicted gene 45062 [Source:MGI Symbol;Acc:MGI:5753638]	+	gene	overlapping	0	1.75017e-05	0.00280938	-11.7219	52.3462	65.8202	52.5258	55.0849
Chr6:8942366-8955223	6	8942366	8955223		Nxph1	ENSMUSG00000046178	neurexophilin 1 [Source:MGI Symbol;Acc:MGI:107492]	+	gene	overlapping	0	2.43655e-09	3.43817e-06	-10.5394	56.6989	56.9624	55.1463	64.0954
Chr6:9151118-9187483	6	9151118	9187483		Nxph1	ENSMUSG00000046178	neurexophilin 1 [Source:MGI Symbol;Acc:MGI:107492]	+	gene	overlapping	0	0.00176246	0.0438729	-20.3192	55.7547	54.5659	58.7973	46.6216
Chr6:9224669-9266143	6	9224669	9266143		Nxph1	ENSMUSG00000046178	neurexophilin 1 [Source:MGI Symbol;Acc:MGI:107492]	+	gene	overlapping	0	0.000464903	0.020545	-25.5409	61.84	42.1892	48.2225	44.7136
Chr6:12044170-12082858	6	12044170	12082858		Phf14	ENSMUSG00000029629	PHD finger protein 14 [Source:MGI Symbol;Acc:MGI:1923539]	+	gene	overlapping	0	1.88089e-06	0.00059742	-42.7088	77.2383	34.8762	83.8247	50.1517
Chr6:17491991-17506593	6	17491991	17506593		Met	ENSMUSG00000009376	met proto-oncogene [Source:MGI Symbol;Acc:MGI:96969]	+	gene	overlapping	0	0.000979463	0.0313534	-22.4378	52.0778	34.2305	73.7511	51.2531
Chr6:18695663-18729359	6	18695663	18729359		Gm23648	ENSMUSG00000095722	predicted gene, 23648 [Source:MGI Symbol;Acc:MGI:5453425]	+	gene	overlapping	0	0.00134823	0.037803	25.0269	43.6029	67.2256	42.7955	67.0404
Chr6:18853411-18880731	6	18853411	18880731		Lsm8	ENSMUSG00000044155	LSM8 homolog, U6 small nuclear RNA associated [Source:MGI Symbol;Acc:MGI:1923772]	+	gene	overlapping	0	0.000521907	0.0218584	-23.3464	69.5749	38.6721	73.7431	56.3491
Chr6:21360535-21390460	6	21360535	21390460		Kcnd2	ENSMUSG00000060882	potassium voltage-gated channel, Shal- related family, member 2 [Source:MGI Symbol;Acc:MGI:102663]	+	gene	overlapping	0	0.00164541	0.0422774	12.74	48.3155	65.4958	41.7283	64.3982
Chr6:21712297-21739792	6	21712297	21739792		Kcnd2	ENSMUSG00000060882	potassium voltage-gated channel, Shal- related family, member 2 [Source:MGI Symbol;Acc:MGI:102663]	+	gene	overlapping	0	0.00104173	0.0324803	-21.7502	63.4209	40.6907	60.6195	62.1581
Chr6:22603814-22631579	6	22603814	22631579		Gm43630	ENSMUSG00000107282	predicted gene 43630 [Source:MGI Symbol;Acc:MGI:5663767]	+	gene	overlapping	0	7.07039e-06	0.00154876	16.9405	32.8185	49.4851	37.571	38.436
Chr6:24484837-24518594	6	24484837	24518594		Iqub	ENSMUSG00000046192	IQ motif and ubiquitin domain containing [Source:MGI Symbol;Acc:MGI:3041159]	-	gene	overlapping	0	1.00808e-05	0.00193381	-31.2724	45.5863	36.7507	49.4483	30.3156
Chr6:24963963-24998393	6	24963963	24998393		Tmem229a	ENSMUSG00000048022	transmembrane protein 229A [Source:MGI Symbol;Acc:MGI:2442812]	-	gene	downstream	7666	0.000146333	0.0106078	21.6557	44.4644	57.6269	50.6789	64.8512
Chr6:27502037-27541375	6	27502037	27541375		Grm8	ENSMUSG00000024211	glutamate receptor, metabotropic 8 [Source:MGI Symbol;Acc:MGI:1351345]	-	gene	overlapping	0	0.00125158	0.0359742	15.2141	70.0921	74.3934	41.685	61.427
Chr6:27997471-28026178	6	27997471	28026178		Grm8	ENSMUSG00000024211	glutamate receptor, metabotropic 8 [Source:MGI Symbol;Acc:MGI:1351345]	-	gene	overlapping	0	4.81386e-05	0.00525338	28.3251	17.1659	39.1042	48.0632	60.5307
Chr6:28989567-29005065	6	28989567	29005065		Gm3294	ENSMUSG00000092090	predicted gene 3294 [Source:MGI Symbol;Acc:MGI:3781472]	+	gene	overlapping	0	1.83009e-08	1.68414e-05	23.4607	49.4524	81.0498	58.6842	63.7149
Chr6:29050042-29067011	6	29050042	29067011		Lep	ENSMUSG00000059201	leptin [Source:MGI Symbol;Acc:MGI:104663]	+	gene	overlapping	0	0.00105303	0.0326339	14.2161	42.4303	45.8105	44.2815	49.4617
Chr6:29484941-29493922	6	29484941	29493922		Kcp	ENSMUSG00000059022	kielin/chordin-like protein [Source:MGI Symbol;Acc:MGI:2141640]	-	gene	overlapping	0	0.000190921	0.0121677	7.45983	53.3313	45.2782	43.393	44.6357
Chr6:29599578-29624122	6	29599578	29624122		Tnpo3	ENSMUSG00000012535	transportin 3 [Source:MGI Symbol;Acc:MGI:1196412]	-	gene	overlapping	0	3.59136e-05	0.00437654	-8.82962	43.1739	42.3378	49.494	33.8146
Chr6:29916850-29935628	6	29916850	29935628		Strip2	ENSMUSG00000039629	striatin interacting protein 2 [Source:MGI Symbol;Acc:MGI:2444363]	+	gene	overlapping	0	4.47583e-08	3.50423e-05	16.1505	54.5562	64.8974	59.2228	68.8549
Chr6:30571092-30584974	6	30571092	30584974		Cpa4	ENSMUSG00000039070	carboxypeptidase A4 [Source:MGI Symbol;Acc:MGI:1919041]	+	gene	overlapping	0	0.000647883	0.0248727	-7.13045	51.0886	58.4583	47.1603	46.6408
Chr6:30735826-30744395	6	30735826	30744395		Mest	ENSMUSG00000051855	mesoderm specific transcript [Source:MGI Symbol;Acc:MGI:96968]	+	gene	overlapping	0	0.000871002	0.0293117	-11.809	60.7029	67.5581	62.6659	55.3639
Chr6:31541836-31557041	6	31541836	31557041		Podxl	ENSMUSG00000025608	podocalyxin-like [Source:MGI Symbol;Acc:MGI:1351317]	-	gene	overlapping	0	0.00082289	0.0283613	-21.572	34.3412	25.2855	42.0372	17.128
Chr6:31563236-31579076	6	31563236	31579076		Podxl	ENSMUSG00000025608	podocalyxin-like [Source:MGI Symbol;Acc:MGI:1351317]	-	gene	overlapping	0	0.000525044	0.0219482	5.84876	43.7388	65.3274	45.1821	49.4686
Chr6:32997611-33018996	6	32997611	33018996		Chchd3	ENSMUSG00000053768	coiled-coil-helix-coiled-coil-helix domain containing 3 [Source:MGI Symbol;Acc:MGI:1913325]	-	gene	overlapping	0	0.000546666	0.0224651	-8.99864	53.2352	45.1948	61.6827	43.345
Chr6:33286672-33324578	6	33286672	33324578		Exoc4	ENSMUSG00000029763	exocyst complex component 4 [Source:MGI Symbol;Acc:MGI:1096376]	+	gene	overlapping	0	0.000664928	0.0251688	-18.9199	55.7493	35.7172	68.8013	48.5489
Chr6:35270342-35282187	6	35270342	35282187		Slc13a4	ENSMUSG00000029843	solute carrier family 13 (sodium/sulfate symporters), member 4 [Source:MGI Symbol;Acc:MGI:2442367]	-	gene	overlapping	0	0.00080377	0.0279434	6.36206	46.0675	47.0301	40.1655	50.0756
Chr6:36673044-36711699	6	36673044	36711699		Gm25111	ENSMUSG00000080336	predicted gene, 25111 [Source:MGI Symbol;Acc:MGI:5454888]	+	gene	overlapping	0	0.000413407	0.0192999	-15.2207	60.6697	54.2906	63.8796	49.3176
Chr6:36899960-36929554	6	36899960	36929554		Dgki	ENSMUSG00000038665	diacylglycerol kinase, iota [Source:MGI Symbol;Acc:MGI:2443430]	-	gene	overlapping	0	1.00108e-05	0.00193184	26.3931	48.4166	60.5952	23.2842	43.474
Chr6:37036127-37047231	6	37036127	37047231		Dgki	ENSMUSG00000038665	diacylglycerol kinase, iota [Source:MGI Symbol;Acc:MGI:2443430]	-	gene	overlapping	0	0.000732771	0.0265399	-14.6802	48.7315	36.6919	34.4332	22.8002
Chr6:38622563-38636926	6	38622563	38636926		Klrg2	ENSMUSG00000071537	killer cell lectin-like receptor subfamily G, member 2 [Source:MGI Symbol;Acc:MGI:1921503]	-	gene	overlapping	0	0.000845733	0.0287755	15.5384	35.3423	41.5108	32.8188	46.745
Chr6:39456085-39470873	6	39456085	39470873		Dennd2a	ENSMUSG00000038456	DENN/MADD domain containing 2A [Source:MGI Symbol;Acc:MGI:2444961]	-	gene	overlapping	0	1.82609e-11	4.43202e-08	18.7597	45.9062	45.7891	54.419	42.32
Chr6:39732425-39751401	6	39732425	39751401		Braf	ENSMUSG00000002413	Braf transforming gene [Source:MGI Symbol;Acc:MGI:88190]	-	gene	downstream	6962	0.000651762	0.0249427	17.291	51.7268	57.7962	44.1589	73.635
Chr6:40166593-40197259	6	40166593	40197259		Tmem178b	ENSMUSG00000057716	transmembrane protein 178B [Source:MGI Symbol;Acc:MGI:3647581]	+	gene	overlapping	0	0.00151896	0.0405034	23.5281	38.931	53.2704	51.5822	74.7475
Chr6:40234081-40250854	6	40234081	40250854		Tmem178b	ENSMUSG00000057716	transmembrane protein 178B [Source:MGI Symbol;Acc:MGI:3647581]	+	gene	overlapping	0	0.000212011	0.0130335	22.7271	28.1639	64.4853	50.2825	59.0283
Chr6:40818333-40844629	6	40818333	40844629		Mgam2-ps	ENSMUSG00000102802	maltase-glucoamylase 2, pseudogene [Source:MGI Symbol;Acc:MGI:3645497]	+	gene	overlapping	0	0.00133948	0.03768	-29.304	54.1316	41.8246	57.1355	33.5008
Chr6:41272232-41311068	6	41272232	41311068		Trbv30	ENSMUSG00000076481	T cell receptor beta, variable 30 [Source:MGI Symbol;Acc:MGI:98592]	+	gene	overlapping	0	0.000550157	0.0225475	28.241	48.9753	58.7302	29.6173	61.3039
Chr6:41523937-41542523	6	41523937	41542523		Prss2	ENSMUSG00000057163	protease, serine 2 [Source:MGI Symbol;Acc:MGI:102759]	+	gene	overlapping	0	0.00126863	0.0363009	14.8186	28.5164	39.2194	29.0025	42.6471
Chr6:42323390-42335602	6	42323390	42335602		Fam131b	ENSMUSG00000029861	family with sequence similarity 131, member B [Source:MGI Symbol;Acc:MGI:1923406]	-	gene	overlapping	0	3.45224e-06	0.000930978	-13.3985	50.2507	51.5208	62.7649	53.9107
Chr6:42523820-42547329	6	42523820	42547329		Olfr455	ENSMUSG00000071494	olfactory receptor 455 [Source:MGI Symbol;Acc:MGI:3030289]	-	gene	overlapping	0	0.00030239	0.0160709	-20.3463	47.0346	24.2807	50.9259	39.0058
Chr6:42907072-42945553	6	42907072	42945553		Olfr447	ENSMUSG00000045708	olfactory receptor 447 [Source:MGI Symbol;Acc:MGI:3030281]	+	gene	overlapping	0	0.000470151	0.0206568	-18.7479	66.1856	47.3142	50.1008	43.9807
Chr6:43123387-43160363	6	43123387	43160363		Olfr439-ps1	ENSMUSG00000108149	olfactory receptor 439, pseudogene 1 [Source:MGI Symbol;Acc:MGI:3030273]	+	gene	overlapping	0	0.000140408	0.0103329	-16.2699	39.7682	39.9357	53.0816	39.6296
Chr6:43666215-43692825	6	43666215	43692825		Tpk1	ENSMUSG00000029735	thiamine pyrophosphokinase [Source:MGI Symbol;Acc:MGI:1352500]	-	gene	overlapping	0	0.000934081	0.030496	-15.7222	68.1643	51.0105	76.1103	29.3769
Chr6:45698433-45746044	6	45698433	45746044		Cntnap2	ENSMUSG00000039419	contactin associated protein-like 2 [Source:MGI Symbol;Acc:MGI:1914047]	+	gene	overlapping	0	0.000603317	0.0238849	30.1123	48.2203	71.1301	35.217	68.2875
Chr6:46405547-46449870	6	46405547	46449870		Cntnap2	ENSMUSG00000039419	contactin associated protein-like 2 [Source:MGI Symbol;Acc:MGI:1914047]	+	gene	overlapping	0	0.000430717	0.0197619	-25.0962	46.9937	34.6406	48.5328	37.1872
Chr6:47278101-47298623	6	47278101	47298623		Cntnap2	ENSMUSG00000039419	contactin associated protein-like 2 [Source:MGI Symbol;Acc:MGI:1914047]	+	gene	overlapping	0	0.00210888	0.0487373	9.30455	39.9752	55.2926	56.1282	71.6077
Chr6:47976010-47992493	6	47976010	47992493		Gm6443	ENSMUSG00000107824	predicted gene 6443 [Source:MGI Symbol;Acc:MGI:3646734]	-	gene	overlapping	0	0.00212964	0.0489652	-11.866	64.5917	59.1159	53.3288	47.2921
Chr6:48457437-48471343	6	48457437	48471343		Sspo	ENSMUSG00000029797	SCO-spondin [Source:MGI Symbol;Acc:MGI:2674311]	+	gene	overlapping	0	0.000395955	0.0188285	-11.4096	65.114	58.3034	54.9954	57.5398
Chr6:48537202-48557009	6	48537202	48557009		1700026J14Rik	ENSMUSG00000097716	RIKEN cDNA 1700026J14 gene [Source:MGI Symbol;Acc:MGI:1916682]	-	gene	overlapping	0	0.000377186	0.0183311	-9.59173	61.1053	45.4306	47.8479	44.0152
Chr6:48595894-48612030	6	48595894	48612030		Gm45021	ENSMUSG00000107588	predicted gene 45021 [Source:MGI Symbol;Acc:MGI:5753597]	+	gene	overlapping	0	0.00145854	0.0396414	-6.91989	58.9672	54.2914	56.1243	45.0308
Chr6:48831261-48842519	6	48831261	48842519		Tmem176b	ENSMUSG00000029810	transmembrane protein 176B [Source:MGI Symbol;Acc:MGI:1916348]	-	gene	overlapping	0	0.000548408	0.0225031	-13.7555	30.342	14.8977	36.0847	24.4646
Chr6:50088392-50107330	6	50088392	50107330		Gm3455	ENSMUSG00000108071	predicted gene 3455 [Source:MGI Symbol;Acc:MGI:3781631]	+	gene	overlapping	0	0.00115587	0.034498	-16.4431	59.4422	30.555	55.2545	50.1554
Chr6:50124207-50152351	6	50124207	50152351		Mpp6	ENSMUSG00000038388	membrane protein, palmitoylated 6 (MAGUK p55 subfamily member 6) [Source:MGI Symbol;Acc:MGI:1927340]	+	gene	overlapping	0	0.00175161	0.0437656	20.3284	76.4972	84.2672	56.2621	76.3158
Chr6:51268215-51282865	6	51268215	51282865		Mir148a	ENSMUSG00000065505	microRNA 148a [Source:MGI Symbol;Acc:MGI:2676833]	-	gene	overlapping	0	3.75414e-05	0.0045062	6.04719	46.9367	46.8176	39.4734	56.7524
Chr6:51414457-51430552	6	51414457	51430552		Nfe2l3	ENSMUSG00000029832	nuclear factor, erythroid derived 2, like 3 [Source:MGI Symbol;Acc:MGI:1339958]	+	gene	downstream	2118	0.0009302	0.030443	-20.2991	43.3891	19.3916	40.3916	24.9854
Chr6:51718789-51731284	6	51718789	51731284		Gm38811	ENSMUSG00000108145	predicted gene, 38811 [Source:MGI Symbol;Acc:MGI:5621696]	-	gene	downstream	7708	7.79494e-05	0.00725121	-15.2987	60.7978	50.2271	51.2319	47.4016
Chr6:52087627-52104454	6	52087627	52104454		Halr1	ENSMUSG00000085412	Hoxa adjacent long noncoding RNA 1 [Source:MGI Symbol;Acc:MGI:3705267]	+	gene	overlapping	0	0.000244518	0.014174	15.1036	38.1163	45.8542	49.0966	47.5795
Chr6:52184528-52195270	6	52184528	52195270		Gm28308	ENSMUSG00000101298	predicted gene 28308 [Source:MGI Symbol;Acc:MGI:5579014]	-	gene	overlapping	0	6.83059e-05	0.00670641	-10.6691	52.5845	46.1629	50.1472	47.1041
Chr6:52206391-52217074	6	52206391	52217074		Gm28308	ENSMUSG00000101298	predicted gene 28308 [Source:MGI Symbol;Acc:MGI:5579014]	-	gene	overlapping	0	0.00118247	0.0348884	-7.82579	54.8407	57.0796	49.2379	41.1716
Chr6:52229658-52239578	6	52229658	52239578		Hoxa9	ENSMUSG00000038227	homeobox A9 [Source:MGI Symbol;Acc:MGI:96180]	-	gene	overlapping	0	0.000884989	0.0295206	5.11005	47.463	57.0765	47.0445	55.9535
Chr6:52310546-52319297	6	52310546	52319297		Evx1os	ENSMUSG00000086126	even skipped homeotic gene 1, opposite strand [Source:MGI Symbol;Acc:MGI:1917843]	-	gene	overlapping	0	2.48416e-05	0.00347364	8.06085	50.0104	49.5993	54.1369	43.6637
Chr6:55319596-55330673	6	55319596	55330673		Mindy4	ENSMUSG00000038022	MINDY lysine 48 deubiquitinase 4 [Source:MGI Symbol;Acc:MGI:3583959]	+	gene	overlapping	0	0.00124082	0.0358006	23.5331	39.1427	60.2082	50.7474	46.4134
Chr6:56182419-56215521	6	56182419	56215521		Pde1c	ENSMUSG00000004347	phosphodiesterase 1C [Source:MGI Symbol;Acc:MGI:108413]	-	gene	overlapping	0	0.000375685	0.0182906	14.9903	45.394	49.4278	52.1112	55.7557
Chr6:56676121-56704349	6	56676121	56704349		Lsm5	ENSMUSG00000091625	LSM5 homolog, U6 small nuclear RNA and mRNA degradation associated [Source:MGI Symbol;Acc:MGI:1913623]	-	gene	overlapping	0	0.00156691	0.0412359	10.1496	29.784	55.6277	39.9462	52.2003
Chr6:56933189-56972971	6	56933189	56972971		Vmn1r4	ENSMUSG00000071893	vomeronasal 1 receptor 4 [Source:MGI Symbol;Acc:MGI:2159457]	+	gene	overlapping	0	0.000565883	0.0229134	15.9818	45.5017	56.3121	34.0893	52.1154
Chr6:57049391-57080504	6	57049391	57080504		Vmn1r9	ENSMUSG00000091541	vomeronasal 1 receptor 9 [Source:MGI Symbol;Acc:MGI:2159466]	+	gene	overlapping	0	0.00173879	0.0435785	-13.5405	49.8001	27.5327	34.7842	52.2995
Chr6:57295288-57333832	6	57295288	57333832		Vmn1r-ps10	ENSMUSG00000093621	vomeronasal 1 receptor, pseudogene 10 [Source:MGI Symbol;Acc:MGI:2148536]	+	gene	overlapping	0	0.00156927	0.0412359	-15.1385	42.9157	45.0203	36.5156	38.847
Chr6:58076238-58110818	6	58076238	58110818		Vmn1r-ps15	ENSMUSG00000093666	vomeronasal 1 receptor, pseudogene 15 [Source:MGI Symbol;Acc:MGI:3648676]	-	gene	overlapping	0	0.00123139	0.0356812	9.78412	43.3705	42.179	32.2202	39.0304
Chr6:60003721-60041134	6	60003721	60041134		Gm5570	ENSMUSG00000073045	predicted gene 5570 [Source:MGI Symbol;Acc:MGI:3644382]	+	gene	overlapping	0	2.5527e-05	0.00352553	27.7096	44.2266	69.8748	48.7736	74.7967
Chr6:60489947-60542723	6	60489947	60542723		Gm44410	ENSMUSG00000108192	predicted gene, 44410 [Source:MGI Symbol;Acc:MGI:5690802]	+	gene	overlapping	0	0.000700335	0.0259244	-9.42663	51.2404	55.2672	45.3948	58.3366
Chr6:64325497-64369469	6	64325497	64369469		Grid2	ENSMUSG00000071424	glutamate receptor, ionotropic, delta 2 [Source:MGI Symbol;Acc:MGI:95813]	+	gene	overlapping	0	0.000513765	0.0216901	27.0243	46.3467	55.6301	42.651	63.0458
Chr6:66272384-66298323	6	66272384	66298323		Gm31520	ENSMUSG00000107653	predicted gene, 31520 [Source:MGI Symbol;Acc:MGI:5590679]	+	gene	overlapping	0	0.00170152	0.043053	-19.2	36.6342	25.7824	41.9112	18.0693
Chr6:70012258-70053935	6	70012258	70053935		Gm23694	ENSMUSG00000094641	predicted gene, 23694 [Source:MGI Symbol;Acc:MGI:5453471]	-	gene	overlapping	0	0.00098516	0.0314617	14.3781	50.9414	55.0447	50.874	71.8593
Chr6:70476974-70532971	6	70476974	70532971		Gm42720	ENSMUSG00000106315	predicted gene 42720 [Source:MGI Symbol;Acc:MGI:5662857]	-	gene	overlapping	0	0.000488269	0.0210715	-24.6692	62.6703	32.5784	38.2843	44.1166
Chr6:70587663-70626055	6	70587663	70626055		Igkv3-9	ENSMUSG00000095338	immunoglobulin kappa variable 3-9 [Source:MGI Symbol;Acc:MGI:1330856]	+	gene	overlapping	0	0.000104186	0.00872956	10.4065	41.1548	52.1696	48.7805	45.9419
Chr6:70626067-70683581	6	70626067	70683581		Igkv3-6	ENSMUSG00000106667	immunoglobulin kappa variable 3-6 [Source:MGI Symbol;Acc:MGI:1330853]	+	gene	overlapping	0	8.61565e-07	0.000338361	16.1236	43.9432	55.5839	41.7369	42.7976
Chr6:70965890-70986476	6	70965890	70986476		Foxi3	ENSMUSG00000055874	forkhead box I3 [Source:MGI Symbol;Acc:MGI:3511278]	+	gene	upstream	4824	0.000591556	0.0235599	-20.3704	48.8657	35.451	72.2222	31.3312
Chr6:71279614-71299948	6	71279614	71299948		Smyd1	ENSMUSG00000055027	SET and MYND domain containing 1 [Source:MGI Symbol;Acc:MGI:104790]	-	gene	overlapping	0	4.28899e-06	0.00109116	-18.4173	56.0064	45.3963	58.5373	50.0562
Chr6:71337168-71357130	6	71337168	71357130		Cd8b1	ENSMUSG00000053044	CD8 antigen, beta chain 1 [Source:MGI Symbol;Acc:MGI:88347]	+	gene	overlapping	0	0.00104693	0.0325598	15.8126	34.2395	49.4065	41.3537	55.7425
Chr6:71792163-71808059	6	71792163	71808059		Reep1	ENSMUSG00000052852	receptor accessory protein 1 [Source:MGI Symbol;Acc:MGI:1098827]	+	gene	overlapping	0	0.000380167	0.0184316	-8.71279	60.3804	43.2647	50.7064	57.5065
Chr6:72099170-72115751	6	72099170	72115751		St3gal5	ENSMUSG00000056091	ST3 beta-galactoside alpha-2,3- sialyltransferase 5 [Source:MGI Symbol;Acc:MGI:1339963]	+	gene	overlapping	0	0.000491082	0.0211327	-21.2216	38.9826	35.5269	53.4791	34.9219
Chr6:72208000-72218469	6	72208000	72218469		Atoh8	ENSMUSG00000037621	atonal bHLH transcription factor 8 [Source:MGI Symbol;Acc:MGI:1918343]	-	gene	overlapping	0	0.00189283	0.0457416	-7.87034	53.3676	46.7733	41.92	38.0909
Chr6:73588253-73608150	6	73588253	73608150		Gm31747	ENSMUSG00000107441	predicted gene, 31747 [Source:MGI Symbol;Acc:MGI:5590906]	-	gene	overlapping	0	0.000204041	0.012711	-17.5697	66.8532	47.6221	74.6144	74.7716
Chr6:77276263-77304630	6	77276263	77304630		Ctnna2	ENSMUSG00000063063	catenin (cadherin associated protein), alpha 2 [Source:MGI Symbol;Acc:MGI:88275]	-	gene	overlapping	0	0.000784286	0.0275711	-31.0894	56.062	34.3405	51.4719	17.2454
Chr6:77942653-77972499	6	77942653	77972499		Ctnna2	ENSMUSG00000063063	catenin (cadherin associated protein), alpha 2 [Source:MGI Symbol;Acc:MGI:88275]	-	gene	overlapping	0	0.000356319	0.0177288	29.2932	41.3618	39.2593	44.5357	57.546
Chr6:78504799-78556759	6	78504799	78556759		Gm6072	ENSMUSG00000108073	predicted gene 6072 [Source:MGI Symbol;Acc:MGI:3648423]	-	gene	downstream	7358	2.62204e-05	0.0035592	33.1865	40.625	60.0962	36.5314	61.8142
Chr6:81681020-81714603	6	81681020	81714603		Gm38839	ENSMUSG00000107419	predicted gene, 38839 [Source:MGI Symbol;Acc:MGI:5621724]	-	gene	overlapping	0	0.00145233	0.0395346	16.7346	30.7739	48.146	28.6608	37.1784
Chr6:82685891-82698203	6	82685891	82698203		Pole4	ENSMUSG00000030042	polymerase (DNA-directed), epsilon 4 (p12 subunit) [Source:MGI Symbol;Acc:MGI:1914229]	-	gene	overlapping	0	0.001906	0.0459188	3.87363	57.1605	64.386	50.6599	66.3392
Chr6:83120950-83135388	6	83120950	83135388		Wbp1	ENSMUSG00000030035	WW domain binding protein 1 [Source:MGI Symbol;Acc:MGI:104710]	-	gene	overlapping	0	0.000835878	0.0286139	-7.94791	48.3953	41.1544	45.0539	42.659
Chr6:83714863-83725144	6	83714863	83725144		Vax2	ENSMUSG00000034777	ventral anterior homeobox 2 [Source:MGI Symbol;Acc:MGI:1346018]	+	gene	overlapping	0	4.85859e-05	0.00527374	-12.6794	45.6183	35.6305	54.5997	49.4417
Chr6:85089321-85106130	6	85089321	85106130		Gm43954	ENSMUSG00000107409	predicted gene, 43954 [Source:MGI Symbol;Acc:MGI:5690346]	+	gene	overlapping	0	0.00140316	0.0387171	12.1826	42.0281	53.213	55.0084	60.759
Chr6:85583755-85601977	6	85583755	85601977		Alms1	ENSMUSG00000063810	ALMS1, centrosome and basal body associated [Source:MGI Symbol;Acc:MGI:1934606]	+	gene	overlapping	0	0.000574452	0.0231409	8.05118	75.8485	62.2596	74.1261	74.9491
Chr6:86209193-86223658	6	86209193	86223658		Tgfa	ENSMUSG00000029999	transforming growth factor alpha [Source:MGI Symbol;Acc:MGI:98724]	+	gene	overlapping	0	2.30132e-08	2.05347e-05	17.4405	43.2123	65.4862	46.2421	48.5774
Chr6:86437590-86447556	6	86437590	86447556		Gm44790	ENSMUSG00000107539	predicted gene 44790 [Source:MGI Symbol;Acc:MGI:5753366]	+	gene	overlapping	0	1.7788e-05	0.0028403	11.2225	53.3598	62.6525	41.3507	56.2887
Chr6:86468543-86482014	6	86468543	86482014		C87436	ENSMUSG00000046679	expressed sequence C87436 [Source:MGI Symbol;Acc:MGI:2141787]	+	gene	overlapping	0	0.000110596	0.00906837	5.02389	55.1106	67.8397	53.8772	68.846
Chr6:86844031-86860754	6	86844031	86860754		2610306M01Rik	ENSMUSG00000100164	RIKEN cDNA 2610306M01 gene [Source:MGI Symbol;Acc:MGI:1914420]	-	gene	overlapping	0	0.00154342	0.0409306	-7.51834	61.6337	61.7393	66.0816	52.9973
Chr6:87534143-87549909	6	87534143	87549909		Gm44198	ENSMUSG00000108184	predicted gene, 44198 [Source:MGI Symbol;Acc:MGI:5690590]	+	gene	overlapping	0	1.03761e-05	0.00197983	16.2065	54.9208	56.2715	45.4582	51.6229
Chr6:88204731-88218613	6	88204731	88218613		Gata2	ENSMUSG00000015053	GATA binding protein 2 [Source:MGI Symbol;Acc:MGI:95662]	+	gene	overlapping	0	0.000249816	0.014395	11.5145	50.6455	62.4186	51.4308	55.1201
Chr6:88489222-88504104	6	88489222	88504104		Ruvbl1	ENSMUSG00000030079	RuvB-like protein 1 [Source:MGI Symbol;Acc:MGI:1928760]	+	gene	overlapping	0	0.000171062	0.0115049	-22.5955	62.1022	55.1354	62.4532	52.3465
Chr6:88629224-88648095	6	88629224	88648095		Kbtbd12	ENSMUSG00000033182	kelch repeat and BTB (POZ) domain containing 12 [Source:MGI Symbol;Acc:MGI:1918481]	-	gene	overlapping	0	0.000312949	0.0163811	-19.4124	57.3326	25.1931	47.2993	41.2509
Chr6:88768686-88775547	6	88768686	88775547		Mgll	ENSMUSG00000033174	monoglyceride lipase [Source:MGI Symbol;Acc:MGI:1346042]	+	gene	overlapping	0	7.02204e-08	5.04228e-05	6.31401	54.9243	53.661	48.9349	51.6302
Chr6:88775673-88788606	6	88775673	88788606		Mgll	ENSMUSG00000033174	monoglyceride lipase [Source:MGI Symbol;Acc:MGI:1346042]	+	gene	overlapping	0	0.00105786	0.0327208	9.21676	47.5012	52.2215	49.747	55.3241
Chr6:88829553-88839783	6	88829553	88839783		Abtb1	ENSMUSG00000030083	ankyrin repeat and BTB (POZ) domain containing 1 [Source:MGI Symbol;Acc:MGI:1933148]	-	gene	overlapping	0	0.00156692	0.0412359	9.26003	54.929	57.9617	47.8652	52.9978
Chr6:89154059-89171789	6	89154059	89171789		Gm1965	ENSMUSG00000090254	predicted gene 1965 [Source:MGI Symbol;Acc:MGI:3584270]	+	gene	upstream	6671	0.00152387	0.0405896	-18.5541	55.2897	48.8973	50.9368	26.1411
Chr6:89441551-89459689	6	89441551	89459689		Chchd6	ENSMUSG00000030086	coiled-coil-helix-coiled-coil-helix domain containing 6 [Source:MGI Symbol;Acc:MGI:1913348]	-	gene	overlapping	0	0.00101302	0.0319804	24.2125	29.1819	53.4171	38.9354	60.8867
Chr6:89762723-89796136	6	89762723	89796136		Vmn1r-ps26	ENSMUSG00000092311	vomeronasal 1 receptor, pseudogene 26 [Source:MGI Symbol;Acc:MGI:2148532]	+	gene	overlapping	0	0.000435854	0.0198353	-13.8741	58.049	51.806	55.4796	37.8452
Chr6:90283112-90303502	6	90283112	90303502		Gm43891	ENSMUSG00000108119	predicted gene, 43891 [Source:MGI Symbol;Acc:MGI:5690283]	+	gene	overlapping	0	0.0010717	0.0329668	6.88932	61.449	65.6727	71.8841	68.2401
Chr6:90486361-90505413	6	90486361	90505413		Gm45901	ENSMUSG00000108111	predicted gene 45901 [Source:MGI Symbol;Acc:MGI:5805016]	+	gene	overlapping	0	5.81726e-05	0.0059775	20.2293	46.449	56.0934	51.6227	75.2393
Chr6:90600849-90610029	6	90600849	90610029		Slc41a3	ENSMUSG00000030089	solute carrier family 41, member 3 [Source:MGI Symbol;Acc:MGI:1918949]	+	gene	overlapping	0	0.000356289	0.0177288	-9.74108	58.7008	40.5647	46.5549	51.2251
Chr6:90615552-90621636	6	90615552	90621636		Slc41a3	ENSMUSG00000030089	solute carrier family 41, member 3 [Source:MGI Symbol;Acc:MGI:1918949]	+	gene	overlapping	0	0.000244577	0.014174	7.24069	56.1422	60.4546	68.5692	70.3862
Chr6:91045797-91057771	6	91045797	91057771		Nup210	ENSMUSG00000030091	nucleoporin 210 [Source:MGI Symbol;Acc:MGI:1859555]	-	gene	overlapping	0	0.000579855	0.0232693	13.6993	57.9295	59.8915	44.9507	52.4487
Chr6:91212516-91225172	6	91212516	91225172		Fbln2	ENSMUSG00000064080	fibulin 2 [Source:MGI Symbol;Acc:MGI:95488]	+	gene	overlapping	0	0.000162314	0.0111965	-11.5494	62.8219	52.7358	60.1753	46.2641
Chr6:91513693-91525065	6	91513693	91525065		Xpc	ENSMUSG00000030094	xeroderma pigmentosum, complementation group C [Source:MGI Symbol;Acc:MGI:103557]	-	gene	overlapping	0	0.000592554	0.0235919	7.51256	60.3245	50.9582	54.3023	64.2127
Chr6:91708303-91721319	6	91708303	91721319		Slc6a6	ENSMUSG00000030096	solute carrier family 6 (neurotransmitter transporter, taurine), member 6 [Source:MGI Symbol;Acc:MGI:98488]	+	gene	overlapping	0	1.31959e-05	0.00232081	-12.2313	73.2382	50.5819	55.8864	55.2709
Chr6:91943706-91953040	6	91943706	91953040		4930590J08Rik	ENSMUSG00000034063	RIKEN cDNA 4930590J08 gene [Source:MGI Symbol;Acc:MGI:2685917]	+	gene	overlapping	0	0.000310213	0.0163037	24.8904	55.1883	69.8261	44.2213	65.2074
Chr6:91977107-91984838	6	91977107	91984838		Fgd5	ENSMUSG00000034037	FYVE, RhoGEF and PH domain containing 5 [Source:MGI Symbol;Acc:MGI:2443369]	+	gene	overlapping	0	0.000364027	0.0179306	4.26378	29.2098	39.6481	47.9061	39.8665
Chr6:92063389-92076649	6	92063389	92076649		Fgd5	ENSMUSG00000034037	FYVE, RhoGEF and PH domain containing 5 [Source:MGI Symbol;Acc:MGI:2443369]	+	gene	overlapping	0	0.00159074	0.0414965	12.0125	61.7712	76.0021	53.8214	62.262
Chr6:92090752-92110221	6	92090752	92110221		Nr2c2	ENSMUSG00000005893	nuclear receptor subfamily 2, group C, member 2 [Source:MGI Symbol;Acc:MGI:1352466]	+	gene	overlapping	0	0.00015918	0.0110994	-13.6541	63.2328	42.5976	53.2014	60.2721
Chr6:92389922-92405582	6	92389922	92405582		Prickle2	ENSMUSG00000030020	prickle planar cell polarity protein 2 [Source:MGI Symbol;Acc:MGI:1925144]	-	gene	overlapping	0	0.00191112	0.045919	-16.828	45.327	30.322	44.6803	39.1587
Chr6:92631310-92662128	6	92631310	92662128		Prickle2	ENSMUSG00000030020	prickle planar cell polarity protein 2 [Source:MGI Symbol;Acc:MGI:1925144]	-	gene	overlapping	0	0.0017624	0.0438729	28.7641	30.802	46.9263	29.3265	57.1635
Chr6:92787004-92809078	6	92787004	92809078		Adamts9	ENSMUSG00000030022	a disintegrin-like and metallopeptidase (reprolysin type) with thrombospondin type 1 motif, 9 [Source:MGI Symbol;Acc:MGI:1916320]	-	gene	overlapping	0	9.33594e-05	0.00814632	-22.4866	52.7572	44.802	61.7459	33.0308
Chr6:93927422-93950133	6	93927422	93950133		Magi1	ENSMUSG00000045095	membrane associated guanylate kinase, WW and PDZ domain containing 1 [Source:MGI Symbol;Acc:MGI:1203522]	-	gene	overlapping	0	0.0020145	0.0473588	24.0648	39.9953	54.8775	44.7937	62.1541
Chr6:94123803-94143158	6	94123803	94143158		Magi1	ENSMUSG00000045095	membrane associated guanylate kinase, WW and PDZ domain containing 1 [Source:MGI Symbol;Acc:MGI:1203522]	-	gene	overlapping	0	0.0018089	0.0445899	19.883	24.6133	37.9267	27.3464	61.1317
Chr6:94143123-94163023	6	94143123	94163023		Magi1	ENSMUSG00000045095	membrane associated guanylate kinase, WW and PDZ domain containing 1 [Source:MGI Symbol;Acc:MGI:1203522]	-	gene	overlapping	0	0.000404849	0.0190499	24.4408	29.874	43.3784	25.8775	39.8696
Chr6:94698328-94712560	6	94698328	94712560		Lrig1	ENSMUSG00000030029	leucine-rich repeats and immunoglobulin-like domains 1 [Source:MGI Symbol;Acc:MGI:107935]	-	gene	overlapping	0	0.000587255	0.0234348	7.68817	38.3788	54.8263	34.6341	44.0096
Chr6:96146819-96166059	6	96146819	96166059		Tafa1	ENSMUSG00000059187	TAFA chemokine like family member 1 [Source:MGI Symbol;Acc:MGI:2443695]	+	gene	overlapping	0	0.00174824	0.0437611	6.15551	62.3225	50.0241	55.0366	53.4756
Chr6:97394702-97412700	6	97394702	97412700		Frmd4b	ENSMUSG00000030064	FERM domain containing 4B [Source:MGI Symbol;Acc:MGI:2141794]	-	gene	overlapping	0	8.67996e-08	5.88995e-05	-8.28616	51.4673	57.5334	68.4564	48.9952
Chr6:98324693-98356348	6	98324693	98356348		Gm765	ENSMUSG00000090667	predicted gene 765 [Source:MGI Symbol;Acc:MGI:2685611]	-	gene	overlapping	0	0.000158601	0.0110868	26.3916	41.1243	54.7319	30.4709	42.1781
Chr6:99217708-99234113	6	99217708	99234113		Foxp1	ENSMUSG00000030067	forkhead box P1 [Source:MGI Symbol;Acc:MGI:1914004]	-	gene	overlapping	0	0.000312241	0.0163748	-26.783	49.7732	26.6667	62.0733	38.0218
Chr6:99428192-99445533	6	99428192	99445533		Foxp1	ENSMUSG00000030067	forkhead box P1 [Source:MGI Symbol;Acc:MGI:1914004]	-	gene	overlapping	0	0.000810105	0.0280722	12.4533	40.5367	44.8918	44.1509	43.7657
Chr6:99677358-99692906	6	99677358	99692906		Gpr27	ENSMUSG00000072875	G protein-coupled receptor 27 [Source:MGI Symbol;Acc:MGI:1202299]	+	gene	overlapping	0	0.00149372	0.040121	11.1624	61.4827	51.9909	40.2447	50.3627
Chr6:100500208-100507669	6	100500208	100507669		Gm44107	ENSMUSG00000107663	predicted gene, 44107 [Source:MGI Symbol;Acc:MGI:5690499]	+	gene	upstream	294	0.000816637	0.0282259	14.6068	40.3091	54.4278	40.3294	44.6816
Chr6:101340971-101358520	6	101340971	101358520		Pdzrn3	ENSMUSG00000035357	PDZ domain containing RING finger 3 [Source:MGI Symbol;Acc:MGI:1933157]	-	gene	overlapping	0	0.000343673	0.0173592	11.8937	33.382	37.5881	19.3974	43.386
Chr6:101376790-101392696	6	101376790	101392696		Pdzrn3	ENSMUSG00000035357	PDZ domain containing RING finger 3 [Source:MGI Symbol;Acc:MGI:1933157]	-	gene	overlapping	0	2.54433e-05	0.00352468	-15.0804	51.3836	64.533	47.5362	51.4841
Chr6:102367378-102404036	6	102367378	102404036		Cntn3	ENSMUSG00000030075	contactin 3 [Source:MGI Symbol;Acc:MGI:99534]	-	gene	overlapping	0	9.26671e-05	0.00812531	26.9991	46.8714	53.2303	30.1765	58.0906
Chr6:102651798-102684262	6	102651798	102684262		Gm44422	ENSMUSG00000107533	predicted gene, 44422 [Source:MGI Symbol;Acc:MGI:5690814]	-	gene	overlapping	0	0.000184724	0.0119812	22.7949	50.0562	69.7835	42.1764	54.4314
Chr6:103134692-103174046	6	103134692	103174046		Gm44449	ENSMUSG00000107445	predicted gene, 44449 [Source:MGI Symbol;Acc:MGI:5690841]	+	gene	overlapping	0	0.0011515	0.0344097	-24.0221	59.5199	30.0135	52.7943	46.051
Chr6:106186459-106240051	6	106186459	106240051		Cntn4	ENSMUSG00000064293	contactin 4 [Source:MGI Symbol;Acc:MGI:1095737]	+	gene	overlapping	0	0.000437149	0.0198687	23.7807	39.6552	66.6292	42.2956	55.3672
Chr6:106674728-106721018	6	106674728	106721018		Cntn4	ENSMUSG00000064293	contactin 4 [Source:MGI Symbol;Acc:MGI:1095737]	+	gene	overlapping	0	0.0019647	0.0467769	17.751	46.5442	48.9559	50.2523	50.2493
Chr6:108010619-108057480	6	108010619	108057480		Setmar	ENSMUSG00000034639	SET domain without mariner transposase fusion [Source:MGI Symbol;Acc:MGI:1921979]	+	gene	downstream	7565	2.06416e-05	0.00310015	-7.5289	40.7105	37.1429	54.8315	50.0795
Chr6:108088419-108116605	6	108088419	108116605		Sumf1	ENSMUSG00000030101	sulfatase modifying factor 1 [Source:MGI Symbol;Acc:MGI:1889844]	-	gene	overlapping	0	0.00171551	0.0432354	-8.31368	39.6434	41.871	34.1048	20.7822
Chr6:108335071-108361217	6	108335071	108361217		Itpr1	ENSMUSG00000030102	inositol 1,4,5-trisphosphate receptor 1 [Source:MGI Symbol;Acc:MGI:96623]	+	gene	overlapping	0	0.000243795	0.0141556	20.2288	68.8468	67.8571	56.2918	71.8497
Chr6:108415186-108430376	6	108415186	108430376		Itpr1	ENSMUSG00000030102	inositol 1,4,5-trisphosphate receptor 1 [Source:MGI Symbol;Acc:MGI:96623]	+	gene	overlapping	0	0.00156981	0.0412359	11.3191	39.6129	53.8497	40.6141	63.626
Chr6:108570761-108593084	6	108570761	108593084		0610040F04Rik	ENSMUSG00000087341	RIKEN cDNA 0610040F04 gene [Source:MGI Symbol;Acc:MGI:1922644]	-	gene	overlapping	0	0.000401918	0.018993	24.3978	49.3944	64.6724	64.6714	72.4301
Chr6:108672137-108696429	6	108672137	108696429		Bhlhe40	ENSMUSG00000030103	basic helix-loop-helix family, member e40 [Source:MGI Symbol;Acc:MGI:1097714]	+	gene	upstream	5212	0.000332348	0.0170535	9.30115	51.0238	58.1409	50.2195	56.2104
Chr6:111380673-111445454	6	111380673	111445454		Grm7	ENSMUSG00000056755	glutamate receptor, metabotropic 7 [Source:MGI Symbol;Acc:MGI:1351344]	+	gene	overlapping	0	0.000534542	0.0221469	27.0004	46.367	72.7542	40.4313	57.5401
Chr6:112278636-112304972	6	112278636	112304972		Lmcd1	ENSMUSG00000057604	LIM and cysteine-rich domains 1 [Source:MGI Symbol;Acc:MGI:1353635]	+	gene	overlapping	0	0.00160214	0.0416772	-15.8334	59.6058	46.1175	38.4709	39.6998
Chr6:112897571-112911694	6	112897571	112911694		Srgap3	ENSMUSG00000030257	SLIT-ROBO Rho GTPase activating protein 3 [Source:MGI Symbol;Acc:MGI:2152938]	-	gene	overlapping	0	1.00641e-05	0.00193381	31.975	36.6733	53.9474	29.7052	63.7318
Chr6:113281919-113290446	6	113281919	113290446		Cpne9	ENSMUSG00000030270	copine family member IX [Source:MGI Symbol;Acc:MGI:2443052]	+	gene	overlapping	0	0.00219456	0.0497323	-5.87791	53.5919	33.3167	48.1471	49.0017
Chr6:113569774-113587422	6	113569774	113587422		Fancd2	ENSMUSG00000034023	Fanconi anemia, complementation group D2 [Source:MGI Symbol;Acc:MGI:2448480]	+	gene	overlapping	0	0.00030438	0.0161299	-15.974	54.7943	37.1728	45.0039	42.0896
Chr6:113649791-113663275	6	113649791	113663275		Irak2	ENSMUSG00000060477	interleukin-1 receptor-associated kinase 2 [Source:MGI Symbol;Acc:MGI:2429603]	+	gene	overlapping	0	0.000774182	0.0273985	11.3429	41.8987	69.2399	51.3419	64.0306
Chr6:113822682-113830840	6	113822682	113830840		Atp2b2	ENSMUSG00000030302	ATPase, Ca++ transporting, plasma membrane 2 [Source:MGI Symbol;Acc:MGI:105368]	-	gene	overlapping	0	0.000151034	0.0108068	-10.9047	59.603	49.0124	50.0627	46.9523
Chr6:114896061-114915160	6	114896061	114915160		Vgll4	ENSMUSG00000030315	vestigial like family member 4 [Source:MGI Symbol;Acc:MGI:2652840]	-	gene	overlapping	0	0.000216119	0.0131859	-13.5532	49.362	30.6005	47.1203	36.022
Chr6:114962463-114970201	6	114962463	114970201		Vgll4	ENSMUSG00000030315	vestigial like family member 4 [Source:MGI Symbol;Acc:MGI:2652840]	-	gene	overlapping	0	0.00165096	0.0423303	-4.68422	31.7096	37.2093	36.5945	34.6676
Chr6:115573640-115588103	6	115573640	115588103		Tsen2	ENSMUSG00000042389	tRNA splicing endonuclease subunit 2 [Source:MGI Symbol;Acc:MGI:2141599]	+	gene	overlapping	0	0.000503353	0.0213989	-11.5973	50.1417	53.8534	47.4531	36.1598
Chr6:115933015-115941058	6	115933015	115941058		Rho	ENSMUSG00000030324	rhodopsin [Source:MGI Symbol;Acc:MGI:97914]	+	gene	overlapping	0	0.000561352	0.0227832	-7.4798	34.0346	36.5533	46.6181	46.7937
Chr6:116490134-116514363	6	116490134	116514363		Olfr211	ENSMUSG00000053391	olfactory receptor 211 [Source:MGI Symbol;Acc:MGI:3030045]	+	gene	overlapping	0	0.000164455	0.0112835	27.8902	38.3562	70.1613	48.6777	64.3994
Chr6:116559471-116591220	6	116559471	116591220		Olfr214	ENSMUSG00000051046	olfactory receptor 214 [Source:MGI Symbol;Acc:MGI:3030048]	+	gene	overlapping	0	3.21173e-05	0.00407266	-14.9941	56.3105	47.8581	48.0717	54.4854
Chr6:117425421-117441800	6	117425421	117441800		Gm4640	ENSMUSG00000107434	predicted gene 4640 [Source:MGI Symbol;Acc:MGI:3782822]	-	gene	downstream	1804	0.0006534	0.0249667	-14.2091	48.6127	51.8843	46.7985	43.1149
Chr6:117676806-117699669	6	117676806	117699669		1700030F04Rik	ENSMUSG00000099869	RIKEN cDNA 1700030F04 gene [Source:MGI Symbol;Acc:MGI:1919513]	-	gene	overlapping	0	0.00184819	0.0451006	14.1129	37.1187	38.1731	42.8153	27.6543
Chr6:117888535-117909810	6	117888535	117909810		Gm29509	ENSMUSG00000099810	predicted gene 29509 [Source:MGI Symbol;Acc:MGI:5580215]	+	gene	overlapping	0	0.000671723	0.0253154	-9.50999	56.1144	54.3458	53.1818	55.0921
Chr6:118196997-118207960	6	118196997	118207960		Ret	ENSMUSG00000030110	ret proto-oncogene [Source:MGI Symbol;Acc:MGI:97902]	-	gene	overlapping	0	0.000264859	0.0149079	6.5296	53.5705	57.3821	72.4805	61.0289
Chr6:118867139-118879318	6	118867139	118879318		Cacna1c	ENSMUSG00000051331	calcium channel, voltage-dependent, L type, alpha 1C subunit [Source:MGI Symbol;Acc:MGI:103013]	-	gene	overlapping	0	0.000886826	0.0295488	8.20408	41.7544	42.2704	29.9608	35.241
Chr6:119176259-119190628	6	119176259	119190628		Cacna1c	ENSMUSG00000051331	calcium channel, voltage-dependent, L type, alpha 1C subunit [Source:MGI Symbol;Acc:MGI:103013]	-	gene	overlapping	0	7.81805e-05	0.0072534	-10.3219	63.7721	51.9874	52.1972	62.2226
Chr6:119565130-119585257	6	119565130	119585257		Erc1	ENSMUSG00000030172	ELKS/RAB6-interacting/CAST family member 1 [Source:MGI Symbol;Acc:MGI:2151013]	-	gene	overlapping	0	0.000320529	0.0166156	-20.5845	66.4315	39.2012	47.8191	38.3575
Chr6:120136132-120150451	6	120136132	120150451		Ninj2	ENSMUSG00000041377	ninjurin 2 [Source:MGI Symbol;Acc:MGI:1352751]	+	gene	overlapping	0	0.000611847	0.0240445	-17.9326	48.7475	34.6903	40.2973	22.3106
Chr6:120349014-120364172	6	120349014	120364172		Ccdc77	ENSMUSG00000030177	coiled-coil domain containing 77 [Source:MGI Symbol;Acc:MGI:1914450]	-	gene	overlapping	0	0.000783815	0.0275705	-5.62112	38.3203	37.5794	36.0488	32.8686
Chr6:121130176-121145276	6	121130176	121145276		Mical3	ENSMUSG00000051586	microtubule associated monooxygenase, calponin and LIM domain containing 3 [Source:MGI Symbol;Acc:MGI:2442733]	-	gene	overlapping	0	0.000155093	0.0109107	6.44631	62.3634	52.5516	47.9666	58.6913
Chr6:121203167-121216867	6	121203167	121216867		Tuba8	ENSMUSG00000030137	tubulin, alpha 8 [Source:MGI Symbol;Acc:MGI:1858225]	+	gene	overlapping	0	1.76029e-06	0.000571167	10.5744	56.6966	68.5766	58.612	59.2722
Chr6:121324039-121336628	6	121324039	121336628		Slc6a13	ENSMUSG00000030108	solute carrier family 6 (neurotransmitter transporter, GABA), member 13 [Source:MGI Symbol;Acc:MGI:95629]	+	gene	overlapping	0	6.89574e-05	0.00674854	19.7434	56.5051	63.5682	68.974	59.2857
Chr6:122052941-122085388	6	122052941	122085388		Mug2	ENSMUSG00000030131	murinoglobulin 2 [Source:MGI Symbol;Acc:MGI:99836]	+	gene	overlapping	0	2.12958e-06	0.000654257	-11.0492	59.2099	51.3961	60.0611	56.341
Chr6:122735313-122745984	6	122735313	122745984		Slc2a3	ENSMUSG00000003153	solute carrier family 2 (facilitated glucose transporter), member 3 [Source:MGI Symbol;Acc:MGI:95757]	-	gene	overlapping	0	7.11198e-05	0.0068715	-11.1933	49.3721	39.5607	32.0854	23.2345
Chr6:123346148-123652961	6	123346148	123652961		Vmn2r20	ENSMUSG00000094145	vomeronasal 2, receptor 20 [Source:MGI Symbol;Acc:MGI:3646439]	-	gene	overlapping	0	8.59145e-06	0.00176412	-21.6097	44.2674	49.2622	45.2504	50.0503
Chr6:124117756-124164713	6	124117756	124164713		Vmn2r-ps34	ENSMUSG00000107718	vomeronasal 2, receptor, pseudogene 34 [Source:MGI Symbol;Acc:MGI:3761516]	-	gene	overlapping	0	0.00219225	0.049731	-12.1381	51.0759	45.3293	46.1566	29.5455
Chr6:124422414-124436611	6	124422414	124436611		Clstn3	ENSMUSG00000008153	calsyntenin 3 [Source:MGI Symbol;Acc:MGI:2178323]	-	gene	overlapping	0	4.65657e-05	0.00514652	-25.4989	61.5821	47.1021	68.7734	42.8541
Chr6:125305796-125319376	6	125305796	125319376		Ltbr	ENSMUSG00000030339	lymphotoxin B receptor [Source:MGI Symbol;Acc:MGI:104875]	-	gene	overlapping	0	1.41468e-05	0.00242842	11.5603	56.6071	53.538	48.3657	53.9265
Chr6:125338914-125348670	6	125338914	125348670		Scnn1a	ENSMUSG00000030340	sodium channel, nonvoltage-gated 1 alpha [Source:MGI Symbol;Acc:MGI:101782]	+	gene	overlapping	0	0.000290298	0.0157616	-7.88596	61.7255	56.6482	54.0141	44.7326
Chr6:125355822-125365700	6	125355822	125365700		Tnfrsf1a	ENSMUSG00000030341	tumor necrosis factor receptor superfamily, member 1a [Source:MGI Symbol;Acc:MGI:1314884]	+	gene	overlapping	0	4.71753e-05	0.00519498	-12.1318	60.8189	47.3307	45.6643	47.1899
Chr6:125649972-125663972	6	125649972	125663972		Vwf	ENSMUSG00000001930	Von Willebrand factor [Source:MGI Symbol;Acc:MGI:98941]	+	gene	overlapping	0	0.00071975	0.0263194	-10.2028	51.0537	50.0735	49.986	45.8182
Chr6:125729807-125745965	6	125729807	125745965		Ano2	ENSMUSG00000038115	anoctamin 2 [Source:MGI Symbol;Acc:MGI:2387214]	+	gene	overlapping	0	0.00168702	0.0428204	-6.94678	58.1957	53.96	60.771	37.3737
Chr6:125746331-125762976	6	125746331	125762976		Ano2	ENSMUSG00000038115	anoctamin 2 [Source:MGI Symbol;Acc:MGI:2387214]	+	gene	overlapping	0	5.3556e-07	0.000238065	18.0439	59.8296	64.3063	46.8449	58.2765
Chr6:126101053-126110463	6	126101053	126110463		Ntf3	ENSMUSG00000049107	neurotrophin 3 [Source:MGI Symbol;Acc:MGI:97380]	-	gene	overlapping	0	0.00204989	0.0478201	-12.4587	59.7276	50.6765	47.2669	50.0869
Chr6:126123194-126139785	6	126123194	126139785		Ntf3	ENSMUSG00000049107	neurotrophin 3 [Source:MGI Symbol;Acc:MGI:97380]	-	gene	overlapping	0	0.00109031	0.0332611	12.1801	61.5951	65.5789	50.9875	72.8974
Chr6:126139884-126156346	6	126139884	126156346		Ntf3	ENSMUSG00000049107	neurotrophin 3 [Source:MGI Symbol;Acc:MGI:97380]	-	gene	overlapping	0	0.000821645	0.0283506	18.6962	37.2118	51.4251	44.7447	60.3712
Chr6:127773457-127787712	6	127773457	127787712		Gm42741	ENSMUSG00000106905	predicted gene 42741 [Source:MGI Symbol;Acc:MGI:5662878]	-	gene	overlapping	0	0.0016391	0.0422135	-11.8597	38.444	35.7267	30.8304	29.0433
Chr6:127787997-127801286	6	127787997	127801286		Mir7233	ENSMUSG00000104804	microRNA 7233 [Source:MGI Symbol;Acc:MGI:5562773]	-	gene	overlapping	0	3.60095e-05	0.004383	13.843	43.4585	53.2992	48.1238	47.9133
Chr6:127956175-127966511	6	127956175	127966511		Tspan9	ENSMUSG00000030352	tetraspanin 9 [Source:MGI Symbol;Acc:MGI:1924558]	-	gene	overlapping	0	0.0001266	0.0097125	11.8803	40.3122	33.4941	39.4153	41.049
Chr6:128042584-128052978	6	128042584	128052978		Tspan9	ENSMUSG00000030352	tetraspanin 9 [Source:MGI Symbol;Acc:MGI:1924558]	-	gene	overlapping	0	0.000585901	0.0234038	10.9143	34.3817	33.751	34.6952	28.9131
Chr6:128365338-128376647	6	128365338	128376647		Foxm1	ENSMUSG00000001517	forkhead box M1 [Source:MGI Symbol;Acc:MGI:1347487]	+	gene	overlapping	0	0.000199557	0.0125151	-21.8314	51.8651	43.786	44.8829	40.8144
Chr6:128555859-128576464	6	128555859	128576464		A2ml1	ENSMUSG00000047228	alpha-2-macroglobulin like 1 [Source:MGI Symbol;Acc:MGI:3039594]	-	gene	overlapping	0	0.000278608	0.0153891	19.3586	60.0537	52.113	48.0898	59.2626
Chr6:129084224-129097471	6	129084224	129097471		Clec2e	ENSMUSG00000030155	C-type lectin domain family 2, member e [Source:MGI Symbol;Acc:MGI:3028921]	-	gene	overlapping	0	6.99588e-08	5.04228e-05	22.4289	60.7984	61.1756	68.2688	82.8938
Chr6:129209597-129235076	6	129209597	129235076		2310001H17Rik	ENSMUSG00000097354	RIKEN cDNA 2310001H17 gene [Source:MGI Symbol;Acc:MGI:1923682]	-	gene	overlapping	0	0.00165414	0.0423731	24.1236	37.2006	48.1798	36.4775	62.8788
Chr6:131370734-131389393	6	131370734	131389393		Ybx3	ENSMUSG00000030189	Y box protein 3 [Source:MGI Symbol;Acc:MGI:2137670]	-	gene	overlapping	0	0.000413329	0.0192999	-4.30441	32.5191	29.2068	37.8981	24.5767
Chr6:133752788-133792700	6	133752788	133792700		Gm6375	ENSMUSG00000107950	predicted gene 6375 [Source:MGI Symbol;Acc:MGI:3644303]	-	gene	overlapping	0	0.000254538	0.0145634	10.3231	36.7003	40.631	23.4059	41.9742
Chr6:134928207-134949840	6	134928207	134949840		Gm44238	ENSMUSG00000107730	predicted gene, 44238 [Source:MGI Symbol;Acc:MGI:5690630]	-	gene	overlapping	0	0.000130937	0.0099124	13.6235	58.5593	70.9146	51.8773	70.5755
Chr6:135148878-135176997	6	135148878	135176997		Hebp1	ENSMUSG00000042770	heme binding protein 1 [Source:MGI Symbol;Acc:MGI:1333880]	-	gene	overlapping	0	0.000510287	0.0215865	-9.47616	44.7393	56.832	61.4608	39.3431
Chr6:135321639-135343042	6	135321639	135343042		Gm36640	ENSMUSG00000108276	predicted gene, 36640 [Source:MGI Symbol;Acc:MGI:5595799]	+	gene	overlapping	0	0.00121078	0.0353201	14.5706	59.5114	58.2658	43.5441	55.5039
Chr6:135988178-136017105	6	135988178	136017105		Grin2b	ENSMUSG00000030209	glutamate receptor, ionotropic, NMDA2B (epsilon 2) [Source:MGI Symbol;Acc:MGI:95821]	-	gene	overlapping	0	1.77515e-05	0.0028382	18.8768	21.5783	34.3931	38.5965	48.9929
Chr6:140536044-140548031	6	140536044	140548031		Plekha5	ENSMUSG00000030231	pleckstrin homology domain containing, family A member 5 [Source:MGI Symbol;Acc:MGI:1923802]	+	gene	overlapping	0	0.000925695	0.0303598	14.6606	58.9049	59.4129	57.4674	55.6687
Chr6:140728629-140746422	6	140728629	140746422		Gm11077	ENSMUSG00000079264	predicted gene 11077 [Source:MGI Symbol;Acc:MGI:3779304]	+	gene	overlapping	0	0.00113965	0.0341735	-10.8549	58.0474	42.3569	58.9464	55.4854
Chr6:140784362-140806903	6	140784362	140806903		Gm43925	ENSMUSG00000108039	predicted gene, 43925 [Source:MGI Symbol;Acc:MGI:5690317]	-	gene	overlapping	0	0.000523733	0.0219085	-15.1231	58.8797	63.0125	68.561	75.5556
Chr6:142138830-142175394	6	142138830	142175394		Slco1a6	ENSMUSG00000079262	solute carrier organic anion transporter family, member 1a6 [Source:MGI Symbol;Acc:MGI:1351906]	-	gene	overlapping	0	1.71715e-05	0.00278691	-23.7107	53.7096	53.2766	47.3997	37.9902
Chr6:142175600-142205987	6	142175600	142205987		Slco1a6	ENSMUSG00000079262	solute carrier organic anion transporter family, member 1a6 [Source:MGI Symbol;Acc:MGI:1351906]	-	gene	overlapping	0	7.12534e-08	5.08636e-05	-23.5909	40.1025	38.0793	56.8035	25.8847
Chr6:142816944-142834421	6	142816944	142834421		Gm7457	ENSMUSG00000072683	predicted gene 7457 [Source:MGI Symbol;Acc:MGI:3648132]	+	gene	overlapping	0	0.00134189	0.0377038	26.3711	56.3304	54.6257	31.2678	69.5339
Chr6:143830401-143843418	6	143830401	143843418		Sox5	ENSMUSG00000041540	SRY (sex determining region Y)-box 5 [Source:MGI Symbol;Acc:MGI:98367]	-	gene	overlapping	0	0.000275904	0.0152991	11.9161	62.137	58.428	57.9936	54.0455
Chr6:144472488-144488773	6	144472488	144488773		Sox5	ENSMUSG00000041540	SRY (sex determining region Y)-box 5 [Source:MGI Symbol;Acc:MGI:98367]	-	gene	overlapping	0	3.67617e-06	0.000976181	27.6808	46.098	59.0494	46.1351	68.1034
Chr6:145486814-145502150	6	145486814	145502150		Lmntd1	ENSMUSG00000054966	lamin tail domain containing 1 [Source:MGI Symbol;Acc:MGI:1921321]	-	gene	overlapping	0	0.00150871	0.0403275	21.7659	59.5446	74.1401	57.3709	83.1699
Chr6:145974780-145988987	6	145974780	145988987		Sspn	ENSMUSG00000030255	sarcospan [Source:MGI Symbol;Acc:MGI:1353511]	+	gene	upstream	9557	0.00203911	0.0476394	19.7114	65.7992	77.2516	50.3055	67.9027
Chr6:146206298-146228654	6	146206298	146228654		Itpr2	ENSMUSG00000030287	inositol 1,4,5-triphosphate receptor 2 [Source:MGI Symbol;Acc:MGI:99418]	-	gene	overlapping	0	0.00106897	0.0329162	-19.0824	60.9153	55.3438	54.674	33.1569
Chr6:147061212-147087284	6	147061212	147087284		Mrps35	ENSMUSG00000040112	mitochondrial ribosomal protein S35 [Source:MGI Symbol;Acc:MGI:2385255]	+	gene	overlapping	0	6.13873e-06	0.00140823	-14.0139	48.0284	46.6992	63.29	61.9414
Chr6:148439802-148454584	6	148439802	148454584		Tmtc1	ENSMUSG00000030306	transmembrane and tetratricopeptide repeat containing 1 [Source:MGI Symbol;Acc:MGI:3039590]	-	gene	overlapping	0	6.85345e-06	0.00151617	-10.6705	48.8004	49.5833	58.5841	49.9796
Chr6:149353698-149371254	6	149353698	149371254		Gm15782	ENSMUSG00000084083	predicted gene 15782 [Source:MGI Symbol;Acc:MGI:3783224]	-	gene	overlapping	0	0.000487188	0.0210377	-5.8169	51.4078	47.5358	48.2053	45.0627
Chr7:3387687-3408534	7	3387687	3408534		Gm44257	ENSMUSG00000107815	predicted gene, 44257 [Source:MGI Symbol;Acc:MGI:5690649]	-	gene	overlapping	0	1.25778e-05	0.00225126	-8.30153	54.1862	49.2733	53.996	58.4235
Chr7:4091173-4114079	7	4091173	4114079		9430041J12Rik	ENSMUSG00000086155	RIKEN cDNA 9430041J12 gene [Source:MGI Symbol;Acc:MGI:1924573]	-	gene	overlapping	0	0.000240422	0.0140607	-23.3277	63.9289	30.7314	45.3929	35.1675
Chr7:4145716-4155982	7	4145716	4155982		Leng8	ENSMUSG00000035545	leukocyte receptor cluster (LRC) member 8 [Source:MGI Symbol;Acc:MGI:2142195]	+	gene	overlapping	0	0.00220935	0.04992	6.24015	40.4987	42.5985	42.8065	42.6467
Chr7:4432718-4462515	7	4432718	4462515		Rdh13	ENSMUSG00000008435	retinol dehydrogenase 13 (all-trans and 9- cis) [Source:MGI Symbol;Acc:MGI:1918732]	-	gene	overlapping	0	0.00160817	0.0417624	-9.46519	56.4572	51.7766	55.3273	51.4343
Chr7:4463058-4477503	7	4463058	4477503		Gm15494	ENSMUSG00000091177	predicted gene 15494 [Source:MGI Symbol;Acc:MGI:3782940]	-	gene	overlapping	0	3.80423e-06	0.000999251	-17.7584	67.5755	75.6473	65.9222	54.9072
Chr7:4659227-4672458	7	4659227	4672458		Gm44878	ENSMUSG00000108477	predicted gene 44878 [Source:MGI Symbol;Acc:MGI:5753454]	+	gene	overlapping	0	9.16676e-06	0.0018448	-7.56257	33.2402	28.0127	25.2344	26.4289
Chr7:4907432-4919465	7	4907432	4919465		Gm44983	ENSMUSG00000109441	predicted gene 44983 [Source:MGI Symbol;Acc:MGI:5753559]	-	gene	overlapping	0	9.38064e-18	4.94943e-14	-16.7654	42.8073	42.7769	46.0106	23.7395
Chr7:4927384-4937277	7	4927384	4937277		Ssc5d	ENSMUSG00000035279	scavenger receptor cysteine rich family, 5 domains [Source:MGI Symbol;Acc:MGI:3606211]	+	gene	overlapping	0	8.99293e-07	0.000347049	9.98012	60.0889	62.9104	64.9272	58.5858
Chr7:6210020-6228015	7	6210020	6228015		Galp	ENSMUSG00000034660	galanin-like peptide [Source:MGI Symbol;Acc:MGI:2663979]	+	gene	overlapping	0	1.80451e-05	0.0028597	-10.4826	55.5619	34.1435	41.9773	41.4062
Chr7:12608910-12651607	7	12608910	12651607		Vmn2r54	ENSMUSG00000096593	vomeronasal 2, receptor 54 [Source:MGI Symbol;Acc:MGI:3704110]	-	gene	overlapping	0	7.07498e-05	0.00685211	14.5169	43.4415	50.9452	55.4309	37.1915
Chr7:13023482-13035954	7	13023482	13035954		Trim28	ENSMUSG00000005566	tripartite motif-containing 28 [Source:MGI Symbol;Acc:MGI:109274]	+	gene	overlapping	0	0.0010466	0.0325578	8.96893	54.4639	55.9613	49.2225	50.622
Chr7:13298645-13319379	7	13298645	13319379		Lig1	ENSMUSG00000056394	ligase I, DNA, ATP-dependent [Source:MGI Symbol;Acc:MGI:101789]	+	gene	overlapping	0	0.000808868	0.0280373	-20.3323	57.7056	51.4268	55.7377	48.35
Chr7:13487329-13533123	7	13487329	13533123		Bsph2-ps	ENSMUSG00000098644	binder of sperm protein homolog 2, pseudogene [Source:MGI Symbol;Acc:MGI:5521026]	+	gene	overlapping	0	0.000989858	0.031553	-15.7357	58.1271	27.0759	51.1873	50.4373
Chr7:15944522-15957659	7	15944522	15957659		Nop53	ENSMUSG00000041560	NOP53 ribosome biogenesis factor [Source:MGI Symbol;Acc:MGI:2154441]	-	gene	overlapping	0	0.000563167	0.0228416	6.32488	52.2429	58.8978	43.122	57.0515
Chr7:16295123-16307587	7	16295123	16307587		Bbc3	ENSMUSG00000002083	BCL2 binding component 3 [Source:MGI Symbol;Acc:MGI:2181667]	+	gene	downstream	806	0.00161081	0.0417871	8.72196	45.7404	61.3295	54.3803	58.9797
Chr7:16399555-16409469	7	16399555	16409469		Zc3h4	ENSMUSG00000059273	zinc finger CCCH-type containing 4 [Source:MGI Symbol;Acc:MGI:2682314]	+	gene	overlapping	0	2.80081e-05	0.00371055	-6.76121	53.9416	47.3517	54.3177	39.0961
Chr7:16615758-16632172	7	16615758	16632172		Gm29443	ENSMUSG00000100583	predicted gene 29443 [Source:MGI Symbol;Acc:MGI:5580149]	+	gene	overlapping	0	0.000700485	0.0259244	-7.89371	42.235	45.8923	51.9347	50.8698
Chr7:16749084-16765962	7	16749084	16765962		Ap2s1	ENSMUSG00000008036	adaptor-related protein complex 2, sigma 1 subunit [Source:MGI Symbol;Acc:MGI:2141861]	+	gene	overlapping	0	0.000292881	0.0158221	-19.0503	48.1457	25.2425	33.9774	33.4339
Chr7:16956832-16976429	7	16956832	16976429		Pnmal1	ENSMUSG00000041141	PNMA-like 1 [Source:MGI Symbol;Acc:MGI:1918941]	+	gene	overlapping	0	0.00159965	0.0416303	12.595	47.473	60.7768	57.9741	42.0695
Chr7:19066263-19080791	7	19066263	19080791		Rsph6a	ENSMUSG00000040866	radial spoke head 6 homolog A (Chlamydomonas) [Source:MGI Symbol;Acc:MGI:1927643]	+	gene	overlapping	0	0.000335076	0.017137	6.68633	54.3787	54.8866	51.6135	38.1478
Chr7:19148644-19159908	7	19148644	19159908		Qpctl	ENSMUSG00000030407	glutaminyl-peptide cyclotransferase-like [Source:MGI Symbol;Acc:MGI:1914619]	-	gene	overlapping	0	0.000766299	0.0272148	-8.93	57.7043	53.7512	59.4614	63.1484
Chr7:19181479-19196870	7	19181479	19196870		Eml2	ENSMUSG00000040811	echinoderm microtubule associated protein like 2 [Source:MGI Symbol;Acc:MGI:1919455]	+	gene	overlapping	0	0.000851418	0.0288851	6.76456	63.9361	59.1701	66.0729	49.4757
Chr7:19212976-19224409	7	19212976	19224409		Gpr4	ENSMUSG00000044317	G protein-coupled receptor 4 [Source:MGI Symbol;Acc:MGI:2441992]	+	gene	overlapping	0	0.000210767	0.0129799	-3.74476	50.9074	52.3207	57.9002	49.8552
Chr7:19439502-19454209	7	19439502	19454209		Mark4	ENSMUSG00000030397	MAP/microtubule affinity regulating kinase 4 [Source:MGI Symbol;Acc:MGI:1920955]	-	gene	overlapping	0	0.000646543	0.0248606	-10.7973	31.9016	30.0067	44.0933	31.5548
Chr7:19523365-19532976	7	19523365	19532976		Nkpd1	ENSMUSG00000060621	NTPase, KAP family P-loop domain containing 1 [Source:MGI Symbol;Acc:MGI:1916797]	+	gene	overlapping	0	0.000159238	0.0110994	-10.2394	57.1267	49.6091	48.5029	53.6755
Chr7:19586466-19602274	7	19586466	19602274		Clasrp	ENSMUSG00000061028	CLK4-associating serine/arginine rich protein [Source:MGI Symbol;Acc:MGI:1855695]	-	gene	overlapping	0	0.00190481	0.0459186	-7.44993	59.4244	43.0248	47.2756	35.6836
Chr7:19831091-19845422	7	19831091	19845422		Gm44658	ENSMUSG00000109424	predicted gene 44658 [Source:MGI Symbol;Acc:MGI:5753234]	+	gene	downstream	1551	0.000123312	0.00959249	7.07698	50.7368	47.3778	59.9386	68.6838
Chr7:23430709-23469545	7	23430709	23469545		Nlrp5	ENSMUSG00000015721	NLR family, pyrin domain containing 5 [Source:MGI Symbol;Acc:MGI:1345193]	+	gene	overlapping	0	0.000575925	0.0231672	11.6859	35.6131	47.315	42.3439	51.5595
Chr7:24455885-24472047	7	24455885	24472047		Plaur	ENSMUSG00000046223	plasminogen activator, urokinase receptor [Source:MGI Symbol;Acc:MGI:97612]	+	gene	overlapping	0	0.000433081	0.0198025	-14.4493	48.0314	47.8527	45.0408	43.091
Chr7:25020326-25035121	7	25020326	25035121		Grik5	ENSMUSG00000003378	glutamate receptor, ionotropic, kainate 5 (gamma 2) [Source:MGI Symbol;Acc:MGI:95818]	-	gene	overlapping	0	0.000422663	0.0195769	13.5652	39.3973	35.3617	38.5854	48.1365
Chr7:25685650-25691291	7	25685650	25691291		B9d2	ENSMUSG00000063439	B9 protein domain 2 [Source:MGI Symbol;Acc:MGI:2387643]	+	gene	overlapping	0	0.00201346	0.0473433	5.11898	47.7192	47.115	55.297	48.72
Chr7:25814442-25830697	7	25814442	25830697		Cyp2s1	ENSMUSG00000040703	cytochrome P450, family 2, subfamily s, polypeptide 1 [Source:MGI Symbol;Acc:MGI:1921384]	-	gene	overlapping	0	0.000462416	0.0204876	13.234	39.8084	44.0484	35.3014	47.2741
Chr7:27257402-27272387	7	27257402	27272387		Coq8b	ENSMUSG00000003762	coenzyme Q8B [Source:MGI Symbol;Acc:MGI:1924139]	+	gene	overlapping	0	0.00173463	0.0435372	-10.8946	48.8661	39.0213	44.1042	41.7176
Chr7:27272349-27279384	7	27272349	27279384		Numbl	ENSMUSG00000063160	numb-like [Source:MGI Symbol;Acc:MGI:894702]	+	gene	overlapping	0	0.00216243	0.0494103	8.25427	60.9258	75.7339	54.5625	71.6446
Chr7:27299557-27314366	7	27299557	27314366		Ltbp4	ENSMUSG00000040488	latent transforming growth factor beta binding protein 4 [Source:MGI Symbol;Acc:MGI:1321395]	-	gene	overlapping	0	0.00115333	0.0344474	-9.1123	65.4461	62.2404	63.4336	66.3144
Chr7:27402253-27422496	7	27402253	27422496		Sptbn4	ENSMUSG00000011751	spectrin beta, non-erythrocytic 4 [Source:MGI Symbol;Acc:MGI:1890574]	-	gene	overlapping	0	0.000210817	0.0129799	8.61029	33.2116	42.7079	27.1662	33.8334
Chr7:27487955-27498208	7	27487955	27498208		Sertad1	ENSMUSG00000008384	SERTA domain containing 1 [Source:MGI Symbol;Acc:MGI:1913438]	+	gene	overlapping	0	4.01801e-08	3.27247e-05	-9.81996	50.0858	56.3846	58.1971	59.7196
Chr7:27523844-27533588	7	27523844	27533588		Hipk4	ENSMUSG00000040424	homeodomain interacting protein kinase 4 [Source:MGI Symbol;Acc:MGI:2685008]	+	gene	overlapping	0	0.000793716	0.02771	7.11577	56.5455	52.7094	53.9348	66.0438
Chr7:28265948-28280822	7	28265948	28280822		Eid2	ENSMUSG00000046058	EP300 interacting inhibitor of differentiation 2 [Source:MGI Symbol;Acc:MGI:2681174]	+	gene	overlapping	0	0.000718524	0.0262953	8.33572	58.0808	43.1736	47.2788	52.1635
Chr7:28464994-28478812	7	28464994	28478812		Samd4b	ENSMUSG00000109336	sterile alpha motif domain containing 4B [Source:MGI Symbol;Acc:MGI:2448542]	-	gene	overlapping	0	0.000135581	0.0101188	-6.1312	61.0023	55.1273	53.7644	53.9838
Chr7:28478767-28490639	7	28478767	28490639		Samd4b	ENSMUSG00000109336	sterile alpha motif domain containing 4B [Source:MGI Symbol;Acc:MGI:2448542]	-	gene	overlapping	0	9.69608e-05	0.00832142	11.2692	40.4154	54.8635	43.1383	60.6524
Chr7:28551160-28561003	7	28551160	28561003		Samd4b	ENSMUSG00000109336	sterile alpha motif domain containing 4B [Source:MGI Symbol;Acc:MGI:2448542]	-	gene	overlapping	0	0.00163987	0.0422153	-12.3384	46.5333	32.7968	47.8932	43.9081
Chr7:28749090-28757048	7	28749090	28757048		Sars2	ENSMUSG00000070699	seryl-aminoacyl-tRNA synthetase 2 [Source:MGI Symbol;Acc:MGI:1919234]	+	gene	overlapping	0	4.27506e-06	0.0010899	-9.82236	38.8012	45.6498	57.2824	33.4457
Chr7:28807591-28814572	7	28807591	28814572		Hnrnpl	ENSMUSG00000015165	heterogeneous nuclear ribonucleoprotein L [Source:MGI Symbol;Acc:MGI:104816]	+	gene	overlapping	0	0.00103873	0.0324236	-7.16145	57.295	59.8083	66.6781	54.253
Chr7:29109232-29121070	7	29109232	29121070		Ryr1	ENSMUSG00000030592	ryanodine receptor 1, skeletal muscle [Source:MGI Symbol;Acc:MGI:99659]	-	gene	overlapping	0	0.00213514	0.0490569	8.12082	38.4405	55.5562	47.3713	42.1274
Chr7:29340654-29352472	7	29340654	29352472		Sipa1l3	ENSMUSG00000030583	signal-induced proliferation-associated 1 like 3 [Source:MGI Symbol;Acc:MGI:1921456]	-	gene	overlapping	0	0.000608294	0.0239367	8.23362	48.1052	50.5527	53.4313	47.1116
Chr7:29415043-29427154	7	29415043	29427154		Sipa1l3	ENSMUSG00000030583	signal-induced proliferation-associated 1 like 3 [Source:MGI Symbol;Acc:MGI:1921456]	-	gene	overlapping	0	0.000770667	0.027337	16.7409	39.7107	53.9878	30.6957	55.908
Chr7:30444960-30456667	7	30444960	30456667		Aplp1	ENSMUSG00000006651	amyloid beta (A4) precursor-like protein 1 [Source:MGI Symbol;Acc:MGI:88046]	-	gene	overlapping	0	0.000302605	0.0160709	10.0075	44.0309	55.4665	53.6874	63.9129
Chr7:30456692-30466708	7	30456692	30466708		Kirrel2	ENSMUSG00000036915	kirre like nephrin family adhesion molecule 2 [Source:MGI Symbol;Acc:MGI:2442334]	-	gene	overlapping	0	0.000276172	0.0153033	8.19436	56.9941	54.3492	55.3771	61.5149
Chr7:30638651-30658224	7	30638651	30658224		Rbm42	ENSMUSG00000036733	RNA binding motif protein 42 [Source:MGI Symbol;Acc:MGI:1915285]	-	gene	overlapping	0	0.00120266	0.0351847	-6.94387	48.1036	48.2727	52.7296	55.2871
Chr7:30768538-30784375	7	30768538	30784375		Dmkn	ENSMUSG00000060962	dermokine [Source:MGI Symbol;Acc:MGI:1920962]	+	gene	overlapping	0	0.00153693	0.040795	6.16738	64.1984	59.5539	54.5819	63.4615
Chr7:31169193-31188773	7	31169193	31188773		Gm10640	ENSMUSG00000100985	predicted gene 10640 [Source:MGI Symbol;Acc:MGI:3648835]	+	gene	overlapping	0	0.000359581	0.0178325	21.6001	43.0063	62.6143	43.0576	53.8556
Chr7:32250400-33094780	7	32250400	33094780		Scgb2b12	ENSMUSG00000097982	secretoglobin, family 2B, member 12 [Source:MGI Symbol;Acc:MGI:3645177]	-	gene	overlapping	0	0.000798601	0.0278228	18.935	55.5642	55.3463	55.2614	62.1096
Chr7:33490511-33525602	7	33490511	33525602		Scgb2b21	ENSMUSG00000099900	secretoglobin, family 2B, member 21 [Source:MGI Symbol;Acc:MGI:3648283]	-	gene	overlapping	0	4.91667e-05	0.00531696	-7.28324	58.3235	42.2474	54.4061	49.5746
Chr7:34015276-34032826	7	34015276	34032826		Scgb1b27	ENSMUSG00000066583	secretoglobin, family 1B, member 27 [Source:MGI Symbol;Acc:MGI:87862]	+	gene	overlapping	0	9.8875e-05	0.0084074	-14.5452	53.7324	49.9674	56.9227	41.5265
Chr7:34361463-34385421	7	34361463	34385421		Lsm14a	ENSMUSG00000066568	LSM14A mRNA processing body assembly factor [Source:MGI Symbol;Acc:MGI:1914320]	-	gene	overlapping	0	0.00035892	0.0178071	23.5908	45.8121	61.1973	27.137	58.9236
Chr7:34435526-34456015	7	34435526	34456015		Gm12766	ENSMUSG00000085124	predicted gene 12766 [Source:MGI Symbol;Acc:MGI:3652050]	+	gene	overlapping	0	0.0009327	0.030472	-21.4787	68.0919	44.8343	50.1684	52.5305
Chr7:35253875-35266476	7	35253875	35266476		Wdr88	ENSMUSG00000118454	WD repeat domain 88 [Source:MGI Symbol;Acc:MGI:2686275]	-	gene	overlapping	0	0.000515397	0.0217321	-14.9069	57.3908	41.7245	62.0224	51.49
Chr7:37815338-37835412	7	37815338	37835412		Gm22302	ENSMUSG00000064591	predicted gene, 22302 [Source:MGI Symbol;Acc:MGI:5452079]	-	gene	overlapping	0	1.07084e-05	0.00200539	24.1206	41.7628	59.8728	36.6318	56.7201
Chr7:38271324-38837484	7	38271324	38837484		Pop4	ENSMUSG00000030423	processing of precursor 4, ribonuclease P/MRP family, (S. cerevisiae) [Source:MGI Symbol;Acc:MGI:1913411]	-	gene	overlapping	0	0.00173181	0.0434914	16.594	40.5799	54.474	49.5875	53.1577
Chr7:41566557-41599641	7	41566557	41599641		Gm6871	ENSMUSG00000090744	predicted gene 6871 [Source:MGI Symbol;Acc:MGI:3643456]	-	gene	overlapping	0	0.00016568	0.011301	-13.02	65.7586	45.284	63.7533	57.0583
Chr7:41891157-41945838	7	41891157	41945838		Vmn2r-ps57	ENSMUSG00000092328	vomeronasal 2, receptor, pseudogene 57 [Source:MGI Symbol;Acc:MGI:1351346]	-	gene	overlapping	0	6.24429e-05	0.00629894	20.6182	33.2066	53.3651	57.2538	50.0934
Chr7:42479530-42503701	7	42479530	42503701		Zfp141	ENSMUSG00000092416	zinc finger protein 141 [Source:MGI Symbol;Acc:MGI:3584269]	-	gene	overlapping	0	0.000764948	0.0271986	10.8739	45.5433	42.3485	23.724	58.7396
Chr7:44461374-44469653	7	44461374	44469653		Lrrc4b	ENSMUSG00000047085	leucine rich repeat containing 4B [Source:MGI Symbol;Acc:MGI:3027390]	+	gene	overlapping	0	0.00171349	0.0432121	6.52042	39.0345	36.4788	33.9359	44.1733
Chr7:44604946-44618020	7	44604946	44618020		Myh14	ENSMUSG00000030739	myosin, heavy polypeptide 14 [Source:MGI Symbol;Acc:MGI:1919210]	-	gene	overlapping	0	0.000896448	0.0297779	7.55976	53.7209	47.7414	54.8484	45.9946
Chr7:44661823-44673096	7	44661823	44673096		Myh14	ENSMUSG00000030739	myosin, heavy polypeptide 14 [Source:MGI Symbol;Acc:MGI:1919210]	-	gene	overlapping	0	0.00114642	0.034317	6.8875	28.5481	39.3514	33.3208	35.7274
Chr7:44838633-44851338	7	44838633	44851338		Il4i1	ENSMUSG00000074141	interleukin 4 induced 1 [Source:MGI Symbol;Acc:MGI:109552]	+	gene	overlapping	0	1.22702e-06	0.00043795	12.3008	49.7968	50.0239	52.9849	59.9801
Chr7:44851502-44860496	7	44851502	44860496		Akt1s1	ENSMUSG00000011096	AKT1 substrate 1 (proline-rich) [Source:MGI Symbol;Acc:MGI:1914855]	+	gene	overlapping	0	4.32907e-05	0.00490978	7.69517	62.01	57.2548	62.2637	58.6867
Chr7:44948754-44956540	7	44948754	44956540		Tsks	ENSMUSG00000059891	testis-specific serine kinase substrate [Source:MGI Symbol;Acc:MGI:1347560]	+	gene	overlapping	0	0.000217602	0.0132472	7.31761	60.6678	56.524	49.2139	64.5759
Chr7:45347391-45358097	7	45347391	45358097		Ppfia3	ENSMUSG00000003863	protein tyrosine phosphatase, receptor type, f polypeptide (PTPRF), interacting protein (liprin), alpha 3 [Source:MGI Symbol;Acc:MGI:1924037]	-	gene	overlapping	0	0.000529779	0.022055	-9.87402	47.93	53.2696	61.777	43.9772
Chr7:45365614-45376676	7	45365614	45376676		Ppfia3	ENSMUSG00000003863	protein tyrosine phosphatase, receptor type, f polypeptide (PTPRF), interacting protein (liprin), alpha 3 [Source:MGI Symbol;Acc:MGI:1924037]	-	gene	overlapping	0	0.000893704	0.0297052	-6.0751	48.4419	38.801	43.9376	47.3865
Chr7:45581170-45599567	7	45581170	45599567		Bcat2	ENSMUSG00000030826	branched chain aminotransferase 2, mitochondrial [Source:MGI Symbol;Acc:MGI:1276534]	+	gene	overlapping	0	0.000131696	0.00993747	26.1308	41.8536	56.3575	37.0314	54.9226
Chr7:45665792-45680044	7	45665792	45680044		Fut2	ENSMUSG00000055978	fucosyltransferase 2 [Source:MGI Symbol;Acc:MGI:109374]	-	gene	overlapping	0	0.00218671	0.0496843	-7.77836	51.2566	39.3377	41.0359	41.9299
Chr7:46200276-46212094	7	46200276	46212094		Ush1c	ENSMUSG00000030838	USH1 protein network component harmonin [Source:MGI Symbol;Acc:MGI:1919338]	-	gene	overlapping	0	4.58195e-05	0.00509188	6.69933	37.3876	55.9942	53.3647	47.4761
Chr7:46338969-46354590	7	46338969	46354590		1700025L06Rik	ENSMUSG00000109962	RIKEN cDNA 1700025L06 gene [Source:MGI Symbol;Acc:MGI:1914183]	-	gene	overlapping	0	0.000403629	0.0190294	-19.8645	53.5272	44.1369	50.8394	57.6891
Chr7:46535360-46551714	7	46535360	46551714		Sergef	ENSMUSG00000030839	secretion regulating guanine nucleotide exchange factor [Source:MGI Symbol;Acc:MGI:1351630]	-	gene	overlapping	0	0.00140229	0.0387169	-19.8069	61.5802	48.7858	61.0716	45.7518
Chr7:46834784-46842099	7	46834784	46842099		Ldha	ENSMUSG00000063229	lactate dehydrogenase A [Source:MGI Symbol;Acc:MGI:96759]	+	gene	overlapping	0	0.00012247	0.00956746	-7.41482	42.2728	42.5036	46.3763	45.0298
Chr7:47324215-47350854	7	47324215	47350854		Mrgpra1	ENSMUSG00000050650	MAS-related GPR, member A1 [Source:MGI Symbol;Acc:MGI:3033095]	-	gene	overlapping	0	5.57155e-05	0.00580365	-19.3852	62.9523	60.6607	79.3492	58.4448
Chr7:48185625-48223611	7	48185625	48223611		Mrgprb4	ENSMUSG00000070550	MAS-related GPR, member B4 [Source:MGI Symbol;Acc:MGI:3033119]	-	gene	overlapping	0	0.00155102	0.0410337	21.1777	50.2387	56.5505	41.9136	49.3773
Chr7:49169664-49182382	7	49169664	49182382		Nav2	ENSMUSG00000052512	neuron navigator 2 [Source:MGI Symbol;Acc:MGI:2183691]	+	gene	overlapping	0	0.00165349	0.0423731	-20.186	62.0336	44.9544	47.7163	49.4276
Chr7:49364690-49381405	7	49364690	49381405		Nav2	ENSMUSG00000052512	neuron navigator 2 [Source:MGI Symbol;Acc:MGI:2183691]	+	gene	overlapping	0	0.00131294	0.0372092	-19.4498	62.5533	53.5383	62.8145	48.1979
Chr7:49418982-49435818	7	49418982	49435818		Nav2	ENSMUSG00000052512	neuron navigator 2 [Source:MGI Symbol;Acc:MGI:2183691]	+	gene	overlapping	0	0.000189348	0.0121319	18.191	62.8401	67.3806	66.6333	58.7101
Chr7:50096297-50135587	7	50096297	50135587		Nell1	ENSMUSG00000055409	NEL-like 1 [Source:MGI Symbol;Acc:MGI:2443902]	+	gene	overlapping	0	0.000806844	0.0279929	-24.591	75.2609	50.1691	54.313	39.9837
Chr7:50214885-50261133	7	50214885	50261133		Nell1	ENSMUSG00000055409	NEL-like 1 [Source:MGI Symbol;Acc:MGI:2443902]	+	gene	overlapping	0	0.000333558	0.0170866	23.9706	58.4753	88.7167	56.9575	80.0543
Chr7:50401387-50427749	7	50401387	50427749		Nell1	ENSMUSG00000055409	NEL-like 1 [Source:MGI Symbol;Acc:MGI:2443902]	+	gene	overlapping	0	0.000789796	0.0276686	-28.0433	51.1099	38.1651	63.2135	35.2016
Chr7:51528237-51552634	7	51528237	51552634		Ano5	ENSMUSG00000055489	anoctamin 5 [Source:MGI Symbol;Acc:MGI:3576659]	+	gene	overlapping	0	1.31919e-05	0.00232081	34.8101	35.1616	45.4048	14.7817	56.5256
Chr7:51619391-51633373	7	51619391	51633373		Slc17a6	ENSMUSG00000030500	solute carrier family 17 (sodium-dependent inorganic phosphate cotransporter), member 6 [Source:MGI Symbol;Acc:MGI:2156052]	+	gene	overlapping	0	0.00197994	0.0470198	5.89374	54.9805	44.4565	55.7109	54.472
Chr7:55908683-55937366	7	55908683	55937366		Cyfip1	ENSMUSG00000030447	cytoplasmic FMR1 interacting protein 1 [Source:MGI Symbol;Acc:MGI:1338801]	+	gene	overlapping	0	3.07956e-07	0.000154427	-29.0904	58.8594	48.0614	42.8537	34.2767
Chr7:57336648-57386690	7	57336648	57386690		Gabrg3	ENSMUSG00000055026	gamma-aminobutyric acid (GABA) A receptor, subunit gamma 3 [Source:MGI Symbol;Acc:MGI:95624]	-	gene	overlapping	0	0.000912248	0.0301071	17.7551	26.9603	38.8175	29.388	32.3415
Chr7:61208670-61265474	7	61208670	61265474		A230006K03Rik	ENSMUSG00000068151	RIKEN cDNA A230006K03 gene [Source:MGI Symbol;Acc:MGI:3644205]	-	gene	overlapping	0	0.00114168	0.0342088	11.1624	47.7707	60.782	52.6201	45.0645
Chr7:64496225-64509125	7	64496225	64509125		Apba2	ENSMUSG00000030519	amyloid beta (A4) precursor protein-binding, family A, member 2 [Source:MGI Symbol;Acc:MGI:1261791]	+	gene	overlapping	0	0.00130886	0.0371109	-10.9355	55.1607	64.0212	50.7954	67.3528
Chr7:64936765-64949716	7	64936765	64949716		Fam189a1	ENSMUSG00000030518	family with sequence similarity 189, member A1 [Source:MGI Symbol;Acc:MGI:1917888]	-	gene	overlapping	0	0.000350376	0.0175409	8.28337	37.965	46.8029	51.6784	43.92
Chr7:65435405-65451537	7	65435405	65451537		Tjp1	ENSMUSG00000030516	tight junction protein 1 [Source:MGI Symbol;Acc:MGI:98759]	-	gene	overlapping	0	0.00018406	0.0119765	-27.5047	69.3789	33.6676	49.9438	28.3665
Chr7:65702227-65718476	7	65702227	65718476		Tm2d3	ENSMUSG00000078681	TM2 domain containing 3 [Source:MGI Symbol;Acc:MGI:1915884]	+	gene	upstream	314	9.37528e-05	0.00817326	-24.2402	61.9078	57.4855	65.2374	46.3985
Chr7:66297220-66311118	7	66297220	66311118		Lrrk1	ENSMUSG00000015133	leucine-rich repeat kinase 1 [Source:MGI Symbol;Acc:MGI:2142227]	-	gene	overlapping	0	0.000780472	0.0275167	-14.6211	55.6906	33.9109	28.7084	34.923
Chr7:66935323-66959111	7	66935323	66959111		Adamts17	ENSMUSG00000058145	a disintegrin-like and metallopeptidase (reprolysin type) with thrombospondin type 1 motif, 17 [Source:MGI Symbol;Acc:MGI:3588195]	+	gene	overlapping	0	0.000500968	0.0213387	-7.0365	46.1704	39.8885	59.0699	50.9762
Chr7:67446594-67467209	7	67446594	67467209		Gm33926	ENSMUSG00000109329	predicted gene, 33926 [Source:MGI Symbol;Acc:MGI:5593085]	-	gene	downstream	2661	0.000329039	0.016898	-20.2174	47.3647	36.591	55.6505	44.4749
Chr7:67785145-67797952	7	67785145	67797952		4833412C05Rik	ENSMUSG00000097697	RIKEN cDNA 4833412C05 gene [Source:MGI Symbol;Acc:MGI:1921154]	-	gene	overlapping	0	0.000467448	0.0205918	17.2334	48.4134	64.705	42.2423	57.6135
Chr7:68399418-68415771	7	68399418	68415771		4933436H12Rik	ENSMUSG00000108924	RIKEN cDNA 4933436H12 gene [Source:MGI Symbol;Acc:MGI:1918494]	+	gene	downstream	1631	0.000132079	0.00994719	15.9804	55.812	74.2388	60.7442	69.5002
Chr7:69369611-69400311	7	69369611	69400311		Gm34838	ENSMUSG00000110028	predicted gene, 34838 [Source:MGI Symbol;Acc:MGI:5593997]	-	gene	overlapping	0	0.00217989	0.049652	23.0744	39.3207	55.932	41.9424	63.5073
Chr7:73687038-73707694	7	73687038	73707694		Gm18805	ENSMUSG00000108485	predicted gene, 18805 [Source:MGI Symbol;Acc:MGI:5010990]	-	gene	overlapping	0	0.00116988	0.0346856	8.57954	61.5765	74.2496	55.3356	73.07
Chr7:73999224-74014504	7	73999224	74014504		St8sia2	ENSMUSG00000025789	ST8 alpha-N-acetyl-neuraminide alpha-2,8- sialyltransferase 2 [Source:MGI Symbol;Acc:MGI:106020]	-	gene	overlapping	0	0.000478659	0.0208645	8.58584	44.1627	46.6785	35.558	39.9319
Chr7:74487576-74506457	7	74487576	74506457		Slco3a1	ENSMUSG00000025790	solute carrier organic anion transporter family, member 3a1 [Source:MGI Symbol;Acc:MGI:1351867]	-	gene	overlapping	0	9.76014e-06	0.00190728	12.2145	29.7682	32.4319	39.3416	38.4892
Chr7:74553309-74575733	7	74553309	74575733		Slco3a1	ENSMUSG00000025790	solute carrier organic anion transporter family, member 3a1 [Source:MGI Symbol;Acc:MGI:1351867]	-	gene	overlapping	0	0.000374679	0.0182853	12.7723	49.9706	35.787	46.5062	37.2596
Chr7:75281993-75300305	7	75281993	75300305		Sv2b	ENSMUSG00000053025	synaptic vesicle glycoprotein 2 b [Source:MGI Symbol;Acc:MGI:1927338]	-	gene	overlapping	0	0.000216375	0.0131948	-11.2448	48.28	31.6017	44.0204	14.7834
Chr7:78835610-78850839	7	78835610	78850839		Det1	ENSMUSG00000030610	de-etiolated homolog 1 (Arabidopsis) [Source:MGI Symbol;Acc:MGI:1923625]	-	gene	overlapping	0	0.000682432	0.0255602	12.8204	43.4217	49.0173	53.6704	46.4185
Chr7:79313816-79324863	7	79313816	79324863		Abhd2	ENSMUSG00000039202	abhydrolase domain containing 2 [Source:MGI Symbol;Acc:MGI:1914344]	+	gene	overlapping	0	3.73201e-05	0.00448851	22.2045	39.7428	58.7669	55.4399	54.3112
Chr7:79385018-79398008	7	79385018	79398008		Rlbp1	ENSMUSG00000039194	retinaldehyde binding protein 1 [Source:MGI Symbol;Acc:MGI:97930]	-	gene	overlapping	0	2.31961e-08	2.05469e-05	9.90883	48.6347	55.66	57.1415	45.7996
Chr7:79632093-79660865	7	79632093	79660865		Ticrr	ENSMUSG00000046591	TOPBP1-interacting checkpoint and replication regulator [Source:MGI Symbol;Acc:MGI:1924261]	+	gene	overlapping	0	0.000694335	0.025799	11.6764	50.9707	55.7156	45.7838	45.6367
Chr7:79660864-79691530	7	79660864	79691530		Ticrr	ENSMUSG00000046591	TOPBP1-interacting checkpoint and replication regulator [Source:MGI Symbol;Acc:MGI:1924261]	+	gene	overlapping	0	0.000208647	0.0129118	13.5413	46.8196	48.8144	45.1401	60.7087
Chr7:79832693-79843519	7	79832693	79843519		Anpep	ENSMUSG00000039062	alanyl (membrane) aminopeptidase [Source:MGI Symbol;Acc:MGI:5000466]	-	gene	overlapping	0	0.000460098	0.0203923	-7.48365	49.6037	53.2236	48.4532	42.6858
Chr7:80034908-80053301	7	80034908	80053301		Zfp710	ENSMUSG00000048897	zinc finger protein 710 [Source:MGI Symbol;Acc:MGI:1921747]	+	gene	overlapping	0	1.8319e-08	1.68414e-05	22.1333	71.6618	57.7762	59.4317	68.4758
Chr7:80329196-80341627	7	80329196	80341627		Unc45a	ENSMUSG00000030533	unc-45 myosin chaperone A [Source:MGI Symbol;Acc:MGI:2142246]	-	gene	overlapping	0	0.00151086	0.0403493	-11.6258	55.3274	55.068	43.6158	56.2283
Chr7:80835457-80860255	7	80835457	80860255		Zscan2	ENSMUSG00000038797	zinc finger and SCAN domain containing 2 [Source:MGI Symbol;Acc:MGI:99176]	+	gene	downstream	665	0.000629501	0.0244297	-11.0942	45.9937	32.7332	53.174	34.2966
Chr7:80885172-80895468	7	80885172	80895468		Wdr73	ENSMUSG00000025722	WD repeat domain 73 [Source:MGI Symbol;Acc:MGI:1919218]	-	gene	overlapping	0	0.00213187	0.0489978	7.38662	35.4633	54.7835	50.7394	42.4007
Chr7:81094873-81111191	7	81094873	81111191		Alpk3	ENSMUSG00000038763	alpha-kinase 3 [Source:MGI Symbol;Acc:MGI:2151224]	+	gene	overlapping	0	0.000290238	0.0157616	-9.91324	46.6589	38.3575	45.3999	47.564
Chr7:81342730-81358555	7	81342730	81358555		Rps17	ENSMUSG00000061787	ribosomal protein S17 [Source:MGI Symbol;Acc:MGI:1309526]	-	gene	overlapping	0	0.000423999	0.0195846	-11.368	37.5675	32.0086	35.6095	26.038
Chr7:81647474-81661231	7	81647474	81661231		Homer2	ENSMUSG00000025813	homer scaffolding protein 2 [Source:MGI Symbol;Acc:MGI:1347354]	-	gene	overlapping	0	4.5948e-05	0.00510027	-11.9316	53.9372	47.8457	46.491	37.1859
Chr7:81904631-81932850	7	81904631	81932850		Hdgfl3	ENSMUSG00000025104	HDGF like 3 [Source:MGI Symbol;Acc:MGI:1352760]	-	gene	overlapping	0	0.000923475	0.0303292	18.3354	39.1347	65.0053	40.4535	43.4802
Chr7:82057121-82076364	7	82057121	82076364		Gm20744	ENSMUSG00000109145	predicted gene, 20744 [Source:MGI Symbol;Acc:MGI:5434100]	+	gene	overlapping	0	0.000558358	0.0227225	-5.18642	44.1432	49.97	48.8528	42.5697
Chr7:82089940-82112271	7	82089940	82112271		Gm45056	ENSMUSG00000108987	predicted gene 45056 [Source:MGI Symbol;Acc:MGI:5753632]	-	gene	upstream	3495	0.0017631	0.0438796	-22.1073	55.1205	35.9966	69.0836	52.8213
[truncated: 2,680 more rows]
