# Supplementary material for: Targeting Krebs-cycle-deficient renal cell carcinoma with Poly ADP-ribose polymerase inhibitors and low-dose alkylating chemotherapy
Source: Oncotarget. 2022 Sep 14;13:1054–67. doi: 10.18632/oncotarget.28273 (PMC9477221; doi:10.18632/oncotarget.28273)
Supplement: Supplementary file 5 [file oncotarget-13-28273-s005.xlsx]

## Sheet: Fh1_parental_logistic_regressio
Supplementary Table 4: Differentially methylated genes of Fh1-KO cells compared to parental
Probe	Chromosome	Start	End	Probe Strand	Feature	ID	Description	Feature Strand	Type	Feature Orientation	Distance	P-value (Logistic regression p<0.05 after correction. Min obs 10)	FDR (Logistic regression p<0.05 after correction. Min obs 10)	Difference (Logistic regression p<0.05 after correction. Min obs 10)	1_parental.bam	3_2B4.bam	4_parental.bam	6_2B4.bam
Chr9:92199039-92231278	9	92199039	92231278		Plscr5	ENSMUSG00000095654	phospholipid scramblase family, member 5 [Source:MGI Symbol;Acc:MGI:3779462]	+	gene	overlapping	0	7.73e-08	8.82e-05	43.149	40.7541	70.0312	39.3727	77.1822
Chr2:110228279-110266464	2	110228279	110266464		Gm13936	ENSMUSG00000085444	predicted gene 13936 [Source:MGI Symbol;Acc:MGI:3651878]	+	gene	overlapping	0	6.64e-06	0.00146086	40.9494	49.8196	61.6486	19.6713	61.4723
Chr10:123739995-123761910	10	123739995	123761910		Tafa2	ENSMUSG00000044071	TAFA chemokine like family member 2 [Source:MGI Symbol;Acc:MGI:2143691]	+	gene	overlapping	0	1.87e-06	0.000647	40.4756	47.4893	62.616	45.3789	84.919
Chr19:11914238-11949479	19	11914238	11949479		Patl1	ENSMUSG00000046139	protein associated with topoisomerase II homolog 1 (yeast) [Source:MGI Symbol;Acc:MGI:2147679]	+	gene	overlapping	0	1.83e-07	0.000148	40.1912	43.7707	56.2837	41.6264	84.0959
Chr15:67946371-67971624	15	67946371	67971624		Gm49409	ENSMUSG00000116519	predicted gene, 49409 [Source:MGI Symbol;Acc:MGI:6155034]	-	gene	downstream	3567	3.32e-07	0.000217	39.9316	37.819	65.0528	26.0688	66.9893
Chr1:73542299-73566586	1	73542299	73566586		Gm29186	ENSMUSG00000100429	predicted gene 29186 [Source:MGI Symbol;Acc:MGI:5579892]	+	gene	upstream	5950	1.42e-07	0.000129	39.5396	40.739	56.0705	41.1749	66.4596
Chr18:18235488-18290639	18	18235488	18290639		Gm50084	ENSMUSG00000117574	predicted gene, 50084 [Source:MGI Symbol;Acc:MGI:6275416]	-	gene	overlapping	0	8.99e-05	0.00676617	39.4946	50.8364	42.8846	22.3518	86.6577
Chr3:126881790-126922999	3	126881790	126922999		Ank2	ENSMUSG00000032826	ankyrin 2, brain [Source:MGI Symbol;Acc:MGI:88025]	-	gene	overlapping	0	1.71e-07	0.000145	37.1831	33.0522	55.8831	37.2333	59.7297
Chr4:99829700-99907089	4	99829700	99907089		Itgb3bp	ENSMUSG00000028549	integrin beta 3 binding protein (beta3- endonexin) [Source:MGI Symbol;Acc:MGI:1914983]	-	gene	overlapping	0	3.1e-06	0.000885	36.6883	43.5926	87.0096	45.4699	62.1179
Chr10:102976639-103011371	10	102976639	103011371		Alx1	ENSMUSG00000036602	ALX homeobox 1 [Source:MGI Symbol;Acc:MGI:104621]	-	gene	overlapping	0	8.29e-06	0.0016629	36.6865	45.9246	54.4593	36.1813	78.967
Chr13:37549001-37568756	13	37549001	37568756		Lncbate6	ENSMUSG00000114665	brown adipose tissue enriched long noncoding RNA 6 [Source:MGI Symbol;Acc:MGI:5590077]	+	gene	overlapping	0	1.52e-06	0.000567	36.6541	47.1451	63.0841	33.2584	73.1822
Chr13:93147110-93196526	13	93147110	93196526		Tent2	ENSMUSG00000042167	terminal nucleotidyltransferase 2 [Source:MGI Symbol;Acc:MGI:2140950]	-	gene	overlapping	0	1.38e-06	0.000535	36.4335	21.7391	38.7755	15.1795	55.6502
Chr5:27333705-27371477	5	27333705	27371477		Dpp6	ENSMUSG00000061576	dipeptidylpeptidase 6 [Source:MGI Symbol;Acc:MGI:94921]	+	gene	overlapping	0	7.96e-07	0.000389	36.0554	42.8392	56.0717	43.6639	80.0945
Chr1:70496333-70527277	1	70496333	70527277		Spag16	ENSMUSG00000053153	sperm associated antigen 16 [Source:MGI Symbol;Acc:MGI:1913972]	+	gene	overlapping	0	0.000333	0.014393	35.2071	46.2824	66.4745	30.4393	63.2686
Chr9:107066274-107146424	9	107066274	107146424		Dock3	ENSMUSG00000039716	dedicator of cyto-kinesis 3 [Source:MGI Symbol;Acc:MGI:2429763]	-	gene	overlapping	0	1.34e-05	0.00219947	35.1831	19.4072	41.6129	37.0181	47.8088
Chr9:60926949-60947232	9	60926949	60947232		Gm47923	ENSMUSG00000111444	predicted gene, 47923 [Source:MGI Symbol;Acc:MGI:6097180]	+	gene	overlapping	0	2.18e-05	0.00293946	34.9359	49.8748	93.6948	71.5649	84.6632
Chr5:107466141-107500314	5	107466141	107500314		Btbd8	ENSMUSG00000111375	BTB (POZ) domain containing 8 [Source:MGI Symbol;Acc:MGI:3646208]	+	gene	overlapping	0	6.12e-05	0.00546369	34.6286	49.0849	71.6912	46.7949	69.1594
ChrX:83346186-83460324	X	83346186	83460324		Dmd	ENSMUSG00000045103	dystrophin, muscular dystrophy [Source:MGI Symbol;Acc:MGI:94909]	+	gene	overlapping	0	2.82e-06	0.000831	34.0393	47.5862	70.5314	38.46	84.6939
Chr1:71581073-71599367	1	71581073	71599367		Fn1	ENSMUSG00000026193	fibronectin 1 [Source:MGI Symbol;Acc:MGI:95566]	-	gene	overlapping	0	3.9e-05	0.00421759	33.9502	51.8218	76.6509	22.9167	69.4136
Chr16:49225573-49246281	16	49225573	49246281		1700026J12Rik	ENSMUSG00000073976	RIKEN cDNA 1700026J12 gene [Source:MGI Symbol;Acc:MGI:1920505]	-	gene	overlapping	0	6.85e-05	0.00574318	33.4187	40.4663	51.7018	36.9896	83.105
Chr1:164368564-164384736	1	164368564	164384736		Nme7	ENSMUSG00000026575	NME/NM23 family member 7 [Source:MGI Symbol;Acc:MGI:2449121]	+	gene	overlapping	0	9.36e-07	0.000424	33.3855	44.141	72.9186	47.8299	71.4556
Chr14:63394400-63418698	14	63394400	63418698		Blk	ENSMUSG00000014453	B lymphoid kinase [Source:MGI Symbol;Acc:MGI:88169]	-	gene	overlapping	0	2.51e-06	0.000773	33.384	36.5663	52.771	30.393	60.4849
Chr16:40581290-40596964	16	40581290	40596964		Lsamp	ENSMUSG00000061080	limbic system-associated membrane protein [Source:MGI Symbol;Acc:MGI:1261760]	+	gene	overlapping	0	0.000413	0.0162101	32.737	53.6753	71.0275	39.3117	62.3737
Chr2:134725501-134763022	2	134725501	134763022		Gm14037	ENSMUSG00000081243	predicted gene 14037 [Source:MGI Symbol;Acc:MGI:3650852]	-	gene	overlapping	0	0.000353	0.0149281	32.6846	47.7008	66.3501	49.5335	72.8246
Chr2:133456344-133477196	2	133456344	133477196		Gm14100	ENSMUSG00000087585	predicted gene 14100 [Source:MGI Symbol;Acc:MGI:3651733]	+	gene	overlapping	0	0.00013	0.00834637	32.5222	39.5169	49.8165	35.727	63.8924
Chr16:40366912-40389265	16	40366912	40389265		Lsamp	ENSMUSG00000061080	limbic system-associated membrane protein [Source:MGI Symbol;Acc:MGI:1261760]	+	gene	overlapping	0	2.96e-05	0.00356324	32.3373	41.0109	80.8696	53.5611	71.1798
Chr1:135877812-135889251	1	135877812	135889251		Pkp1	ENSMUSG00000026413	plakophilin 1 [Source:MGI Symbol;Acc:MGI:1328359]	-	gene	overlapping	0	3.09e-05	0.00364896	32.1187	51.6173	81.6223	43.7988	72.6562
Chr12:65409656-65428638	12	65409656	65428638		Gm26015	ENSMUSG00000077590	predicted gene, 26015 [Source:MGI Symbol;Acc:MGI:5455792]	-	gene	downstream	3686	0.00100709	0.0269199	32.1157	52.7033	64.2166	31.0166	76.1511
Chr13:8992381-9017847	13	8992381	9017847		Gtpbp4	ENSMUSG00000021149	GTP binding protein 4 [Source:MGI Symbol;Acc:MGI:1916487]	-	gene	overlapping	0	1.55e-05	0.00239109	32.1107	41.5031	63.0353	40.0701	59.3202
ChrX:38645946-38690347	X	38645946	38690347		Ap3s1-ps1	ENSMUSG00000085611	adaptor-related protein complex 3, sigma 1 subunit, pseudogene 1 [Source:MGI Symbol;Acc:MGI:1929216]	-	gene	overlapping	0	2.15e-05	0.00292514	32.081	48.5309	58.8881	49.3062	60.1595
Chr2:20099631-20125219	2	20099631	20125219		Etl4	ENSMUSG00000036617	enhancer trap locus 4 [Source:MGI Symbol;Acc:MGI:95454]	+	gene	overlapping	0	0.000344	0.0146734	31.9501	42.247	62.5635	46.0997	70.3956
Chr16:8514140-8526029	16	8514140	8526029		Abat	ENSMUSG00000057880	4-aminobutyrate aminotransferase [Source:MGI Symbol;Acc:MGI:2443582]	+	gene	overlapping	0	9.87e-06	0.00184578	31.8867	34.8593	58.1667	29.0845	63.2209
ChrX:40890442-40993316	X	40890442	40993316		Gm14576	ENSMUSG00000084287	predicted gene 14576 [Source:MGI Symbol;Acc:MGI:3705593]	-	gene	overlapping	0	7.09e-07	0.000357	31.836	46.7608	50.0709	44.4858	64.7399
Chr12:97746148-97775607	12	97746148	97775607		Gm35274	ENSMUSG00000112524	predicted gene, 35274 [Source:MGI Symbol;Acc:MGI:5594433]	-	gene	downstream	5904	2.72e-05	0.00338172	31.7526	39.7253	67.5556	32.3495	57.9327
Chr17:90064202-90095855	17	90064202	90095855		Nrxn1	ENSMUSG00000024109	neurexin I [Source:MGI Symbol;Acc:MGI:1096391]	-	gene	overlapping	0	5.08e-05	0.00495754	31.6293	45.1129	66.3281	34.8776	68.4919
Chr6:148857964-148890525	6	148857964	148890525		Caprin2	ENSMUSG00000030309	caprin family member 2 [Source:MGI Symbol;Acc:MGI:2448541]	-	gene	overlapping	0	0.000145	0.00892293	31.4251	38.1757	47.0539	31.2321	57.7693
Chr16:4022721-4034082	16	4022721	4034082		Gm15879	ENSMUSG00000084790	predicted gene 15879 [Source:MGI Symbol;Acc:MGI:3802012]	-	gene	overlapping	0	2.31e-06	0.000743	31.2685	46.4037	77.3624	49.8403	64.9527
Chr9:73449480-73484638	9	73449480	73484638		Unc13c	ENSMUSG00000062151	unc-13 homolog C [Source:MGI Symbol;Acc:MGI:2149021]	-	gene	overlapping	0	3.02e-05	0.00360428	30.8135	53.5117	79.2887	61.5385	80.2383
Chr4:51920812-51965190	4	51920812	51965190		C630028M04Rik	ENSMUSG00000085515	RIKEN cDNA C630028M04 gene [Source:MGI Symbol;Acc:MGI:3045376]	-	gene	upstream	2904	0.00199932	0.0395286	30.7564	39.6259	62.3792	22.9688	64.1646
Chr10:36397032-36442222	10	36397032	36442222		Gm47049	ENSMUSG00000110731	predicted gene, 47049 [Source:MGI Symbol;Acc:MGI:6095754]	+	gene	upstream	104	0.0005	0.0181687	30.642	48.694	59.7571	39.2	72.6141
Chr15:85111017-85126977	15	85111017	85126977		Smc1b	ENSMUSG00000022432	structural maintenance of chromosomes 1B [Source:MGI Symbol;Acc:MGI:2154049]	-	gene	overlapping	0	6.63e-05	0.00565852	30.5895	9.9865	46.8365	43.4251	63.7681
Chr17:86429772-86446362	17	86429772	86446362		Prkce	ENSMUSG00000045038	protein kinase C, epsilon [Source:MGI Symbol;Acc:MGI:97599]	+	gene	overlapping	0	6.11e-06	0.0013855	30.4701	52.1533	63.857	30.972	58.7894
Chr1:158721774-158762757	1	158721774	158762757		Pappa2	ENSMUSG00000073530	pappalysin 2 [Source:MGI Symbol;Acc:MGI:3051647]	-	gene	overlapping	0	0.000735	0.0225286	30.3341	48.7408	56.076	45.5918	76.987
Chr1:25213188-25239867	1	25213188	25239867		Adgrb3	ENSMUSG00000033569	adhesion G protein-coupled receptor B3 [Source:MGI Symbol;Acc:MGI:2441837]	-	gene	overlapping	0	0.000341	0.0146285	30.2464	57.6431	68.0412	33.4715	83.0155
Chr1:171849655-171887594	1	171849655	171887594		Cd84	ENSMUSG00000038147	CD84 antigen [Source:MGI Symbol;Acc:MGI:1336885]	+	gene	overlapping	0	0.000159	0.00942736	30.199	48.3701	74.701	25.9508	49.9441
Chr19:51878515-51925550	19	51878515	51925550		Gm50330	ENSMUSG00000117867	predicted gene, 50330 [Source:MGI Symbol;Acc:MGI:6303196]	-	gene	overlapping	0	0.00108412	0.0280489	30.0392	43.3479	63.8514	37.8337	64.0058
Chr1:129916694-129934639	1	129916694	129934639		Thsd7b	ENSMUSG00000042581	thrombospondin, type I, domain containing 7B [Source:MGI Symbol;Acc:MGI:2443925]	+	gene	overlapping	0	0.000502	0.0182012	30.0295	60.841	66.7793	41.2511	76.942
Chr1:173008868-173046012	1	173008868	173046012		Gm42472	ENSMUSG00000106730	predicted gene 42472 [Source:MGI Symbol;Acc:MGI:5662609]	-	gene	upstream	6820	0.000419	0.0162917	30	52.5695	61.6483	34.9823	50.9804
Chr3:63268147-63292077	3	63268147	63292077		Mme	ENSMUSG00000027820	membrane metallo endopeptidase [Source:MGI Symbol;Acc:MGI:97004]	+	gene	overlapping	0	8.73e-05	0.00662778	29.9854	48.877	67.7969	47.6144	78.3278
Chr4:29024037-29074005	4	29024037	29074005		Gm11917	ENSMUSG00000087316	predicted gene 11917 [Source:MGI Symbol;Acc:MGI:3651770]	+	gene	overlapping	0	4.37e-05	0.00453398	29.9828	42.9587	78.3187	53.5249	66.5274
Chr12:38362494-38400945	12	38362494	38400945		Dgkb	ENSMUSG00000036095	diacylglycerol kinase, beta [Source:MGI Symbol;Acc:MGI:2442474]	+	gene	overlapping	0	0.000127	0.00828011	29.9651	47.6491	62.4569	23.913	49.6644
Chr10:35019005-35040540	10	35019005	35040540		Gm18252	ENSMUSG00000111042	predicted gene, 18252 [Source:MGI Symbol;Acc:MGI:5010437]	+	gene	overlapping	0	0.000101	0.0071943	29.9178	67	77.3272	40.9689	71.2297
Chr13:19741589-19784020	13	19741589	19784020		Gpr141	ENSMUSG00000053101	G protein-coupled receptor 141 [Source:MGI Symbol;Acc:MGI:2672983]	-	gene	overlapping	0	7.63e-05	0.0061132	29.905	25	77.2059	53.9038	60.571
Chr10:3170570-3193134	10	3170570	3193134		Gm48097	ENSMUSG00000111625	predicted gene, 48097 [Source:MGI Symbol;Acc:MGI:6097445]	+	gene	overlapping	0	0.000214	0.0112568	29.904	42.9858	71.195	44.2332	70.6056
Chr3:63784286-63801309	3	63784286	63801309		Plch1	ENSMUSG00000036834	phospholipase C, eta 1 [Source:MGI Symbol;Acc:MGI:2683547]	-	gene	overlapping	0	0.000477	0.0176682	29.8918	49.7151	62.1329	35.1103	59.9799
Chr10:73761223-73789774	10	73761223	73789774		Pcdh15	ENSMUSG00000052613	protocadherin 15 [Source:MGI Symbol;Acc:MGI:1891428]	+	gene	overlapping	0	0.000479	0.0177063	29.7827	47.2141	55.7564	47.5925	73.2337
Chr8:60081349-60131299	8	60081349	60131299		Gm26164	ENSMUSG00000065727	predicted gene, 26164 [Source:MGI Symbol;Acc:MGI:5455941]	+	gene	upstream	1656	0.00105671	0.0276467	29.7698	47.2956	50	35.8114	66.4414
Chr15:98060736-98068826	15	98060736	98068826		Senp1	ENSMUSG00000033075	SUMO1/sentrin specific peptidase 1 [Source:MGI Symbol;Acc:MGI:2445054]	-	gene	overlapping	0	0.00299901	0.0495215	29.7234	42.8677	46.4859	24.2683	58.829
Chr14:35174516-35186122	14	35174516	35186122		Grid1	ENSMUSG00000041078	glutamate receptor, ionotropic, delta 1 [Source:MGI Symbol;Acc:MGI:95812]	+	gene	overlapping	0	0.000187	0.0104043	29.697	51.1935	73.6142	44.5606	54.1535
Chr5:105042903-105093970	5	105042903	105093970		Gbp8	ENSMUSG00000034438	guanylate-binding protein 8 [Source:MGI Symbol;Acc:MGI:1923324]	-	gene	overlapping	0	6.93e-06	0.00149756	29.6372	25.1282	65.4184	39.9189	44.4123
Chr1:138672679-138690830	1	138672679	138690830		Gm5833	ENSMUSG00000100459	predicted gene 5833 [Source:MGI Symbol;Acc:MGI:3779530]	-	gene	overlapping	0	6.19e-05	0.00549384	29.6362	24.1099	56.6667	35.8316	48.7685
Chr4:128118126-128142353	4	128118126	128142353		Csmd2	ENSMUSG00000028804	CUB and Sushi multiple domains 2 [Source:MGI Symbol;Acc:MGI:2386401]	+	gene	overlapping	0	3.51e-05	0.00397228	29.5998	49.6273	63.1734	41.939	63.1243
Chr15:19372587-19399154	15	19372587	19399154		Gm49162	ENSMUSG00000114971	predicted gene, 49162 [Source:MGI Symbol;Acc:MGI:6118586]	-	gene	overlapping	0	0.000412	0.0161886	29.5851	47.4886	72.1878	34.5865	63.3086
Chr9:113517099-113545754	9	113517099	113545754		AU023762	ENSMUSG00000109890	expressed sequence AU023762 [Source:MGI Symbol;Acc:MGI:2143225]	-	gene	overlapping	0	2.51e-07	0.00018	29.5673	27.9756	59.1252	18.7629	41.991
Chr6:123965735-124006878	6	123965735	124006878		A330044P14Rik	ENSMUSG00000093385	RIKEN cDNA A330044P14 gene [Source:MGI Symbol;Acc:MGI:2441792]	-	gene	overlapping	0	0.000188	0.01046	29.4231	45.8702	57.0878	36.84	68.3258
Chr3:116475341-116493929	3	116475341	116493929		Rtca	ENSMUSG00000000339	RNA 3'-terminal phosphate cyclase [Source:MGI Symbol;Acc:MGI:1913618]	-	gene	overlapping	0	9.99e-05	0.0071699	29.404	48.245	75.8364	35.4647	64.8148
Chr5:20199154-20230706	5	20199154	20230706		Magi2	ENSMUSG00000040003	membrane associated guanylate kinase, WW and PDZ domain containing 2 [Source:MGI Symbol;Acc:MGI:1354953]	+	gene	overlapping	0	0.000391	0.0157457	29.3969	53.8052	61.1331	47.7193	71.7068
Chr10:58215293-58225444	10	58215293	58225444		AW822073	ENSMUSG00000058537	expressed sequence AW822073 [Source:MGI Symbol;Acc:MGI:3034577]	-	gene	overlapping	0	3.29e-05	0.00380498	29.306	37.8988	73.458	25.3693	70.3204
Chr8:13323293-13336499	8	13323293	13336499		Tmco3	ENSMUSG00000038497	transmembrane and coiled-coil domains 3 [Source:MGI Symbol;Acc:MGI:2444946]	+	gene	upstream	369	6.09e-06	0.00138488	29.302	49.8322	73.8518	52.3243	66.4076
Chr15:48396577-48437554	15	48396577	48437554		Csmd3	ENSMUSG00000022311	CUB and Sushi multiple domains 3 [Source:MGI Symbol;Acc:MGI:2386403]	-	gene	overlapping	0	0.000743	0.0226576	29.1633	49.9065	78.6802	32.2835	50.7289
Chr17:10850252-10881950	17	10850252	10881950		Prkn	ENSMUSG00000023826	parkin RBR E3 ubiquitin protein ligase [Source:MGI Symbol;Acc:MGI:1355296]	+	gene	overlapping	0	0.000511	0.0183603	29.1047	59.8969	68.7312	35.0287	62.8173
Chr15:26795855-26804262	15	26795855	26804262		Fbxl7	ENSMUSG00000043556	F-box and leucine-rich repeat protein 7 [Source:MGI Symbol;Acc:MGI:3052506]	-	gene	overlapping	0	2.77e-05	0.00341598	29.1031	31.1321	41.6026	9.41065	50.2051
Chr18:89264580-89310952	18	89264580	89310952		Cd226	ENSMUSG00000034028	CD226 antigen [Source:MGI Symbol;Acc:MGI:3039602]	+	gene	overlapping	0	2.51e-05	0.00320605	29.0583	51.3166	64.7399	35.7036	46.3339
Chr13:4692813-4765872	13	4692813	4765872		Gm40658	ENSMUSG00000113717	predicted gene, 40658 [Source:MGI Symbol;Acc:MGI:5623543]	+	gene	overlapping	0	0.000144	0.00885867	28.9875	53.5568	73.6451	48.2247	71.2544
Chr2:97376201-97424843	2	97376201	97424843		Lrrc4c	ENSMUSG00000050587	leucine rich repeat containing 4C [Source:MGI Symbol;Acc:MGI:2442636]	+	gene	overlapping	0	0.000561	0.0194498	28.9337	41.0124	57.0493	30.7873	57.6201
Chr2:60518292-60531280	2	60518292	60531280		Pla2r1	ENSMUSG00000054580	phospholipase A2 receptor 1 [Source:MGI Symbol;Acc:MGI:102468]	-	gene	overlapping	0	1.02e-06	0.000445	28.8126	39.9712	72.253	45.1282	49.693
Chr7:140634989-140663935	7	140634989	140663935		Olfr61	ENSMUSG00000096069	olfactory receptor 61 [Source:MGI Symbol;Acc:MGI:1333885]	+	gene	overlapping	0	6.55e-07	0.000337	28.7437	42.3436	61.6099	42.3964	60.3538
Chr8:85973572-86006658	8	85973572	86006658		Phkb	ENSMUSG00000036879	phosphorylase kinase beta [Source:MGI Symbol;Acc:MGI:97578]	+	gene	overlapping	0	0.000192	0.0105893	28.7282	49.2811	41.5254	38.771	68.2864
Chr18:51567351-51626352	18	51567351	51626352		Gm25785	ENSMUSG00000077317	predicted gene, 25785 [Source:MGI Symbol;Acc:MGI:5455562]	-	gene	overlapping	0	0.000141	0.00876463	28.6318	60.5263	65.0281	49.6966	72.5629
Chr6:24536577-24555989	6	24536577	24555989		Asb15	ENSMUSG00000029685	ankyrin repeat and SOCS box-containing 15 [Source:MGI Symbol;Acc:MGI:1926160]	+	gene	overlapping	0	0.000645	0.020879	28.5852	41.9651	66.0156	37.4231	48.6902
Chr4:23482167-23522629	4	23482167	23522629		Gm11888	ENSMUSG00000083785	predicted gene 11888 [Source:MGI Symbol;Acc:MGI:3651111]	+	gene	overlapping	0	0.000116	0.00782168	28.5733	39.2572	59.3407	40.3444	47.8185
Chr14:13307015-13329163	14	13307015	13329163		Synpr	ENSMUSG00000056296	synaptoporin [Source:MGI Symbol;Acc:MGI:1919253]	+	gene	overlapping	0	0.00028	0.0130862	28.557	57.142	74.8556	47.9598	65.1435
Chr16:14950812-14977478	16	14950812	14977478		Gm33696	ENSMUSG00000116324	predicted gene, 33696 [Source:MGI Symbol;Acc:MGI:5592855]	-	gene	overlapping	0	3.93e-05	0.0042199	28.4417	41.1795	65.331	33.5598	68.75
Chr7:83381810-83416189	7	83381810	83416189		Gm44723	ENSMUSG00000109013	predicted gene 44723 [Source:MGI Symbol;Acc:MGI:5753299]	-	gene	overlapping	0	6.12e-05	0.00546369	28.4281	16.2611	75.9296	66.4786	47.5962
Chr15:44529276-44547071	15	44529276	44547071		Pkhd1l1	ENSMUSG00000038725	polycystic kidney and hepatic disease 1-like 1 [Source:MGI Symbol;Acc:MGI:2183153]	+	gene	overlapping	0	0.0025591	0.0452325	28.4041	56.9603	56.5339	42.8695	75.6133
Chr7:93169571-93232164	7	93169571	93232164		Gm44715	ENSMUSG00000109196	predicted gene 44715 [Source:MGI Symbol;Acc:MGI:5753291]	+	gene	overlapping	0	3.03e-05	0.00361104	28.3665	53.3208	80.0805	67.9291	86.9792
Chr12:3258621-3283619	12	3258621	3283619		Rab10	ENSMUSG00000020671	RAB10, member RAS oncogene family [Source:MGI Symbol;Acc:MGI:105066]	-	gene	overlapping	0	0.00229674	0.0425341	28.3313	38.3692	40.7046	20.8605	61.583
Chr17:58110055-58140890	17	58110055	58140890		Cntnap5c	ENSMUSG00000038048	contactin associated protein-like 5C [Source:MGI Symbol;Acc:MGI:3646013]	+	gene	overlapping	0	0.000777	0.0230989	28.3291	54.8104	69.3271	40.2916	59.127
Chr13:10318982-10355629	13	10318982	10355629		Chrm3	ENSMUSG00000046159	cholinergic receptor, muscarinic 3, cardiac [Source:MGI Symbol;Acc:MGI:88398]	-	gene	overlapping	0	2.73e-05	0.00338541	28.2493	44.5282	67.2748	46.2373	65.3275
Chr14:31048133-31064838	14	31048133	31064838		Pbrm1	ENSMUSG00000042323	polybromo 1 [Source:MGI Symbol;Acc:MGI:1923998]	+	gene	overlapping	0	0.00128883	0.0310968	28.2405	51.4058	71.0592	57.4578	77.594
Chr6:62613149-62655817	6	62613149	62655817		Gm44088	ENSMUSG00000107957	predicted gene, 44088 [Source:MGI Symbol;Acc:MGI:5690480]	+	gene	overlapping	0	0.000593	0.0200523	28.2216	53.7259	71.6891	33.4297	62.6271
Chr2:17364783-17394128	2	17364783	17394128		Nebl	ENSMUSG00000053702	nebulette [Source:MGI Symbol;Acc:MGI:1921353]	-	gene	overlapping	0	0.000521	0.0185914	28.2079	41.8541	62.6625	27.2195	55.3711
Chr7:50557631-50584287	7	50557631	50584287		Nell1	ENSMUSG00000055409	NEL-like 1 [Source:MGI Symbol;Acc:MGI:2443902]	+	gene	overlapping	0	8.64e-05	0.0065704	28.2055	50.3617	69.4121	38.514	58.0097
Chr12:80579861-80592162	12	80579861	80592162		Galnt16	ENSMUSG00000021130	polypeptide N- acetylgalactosaminyltransferase 16 [Source:MGI Symbol;Acc:MGI:1917754]	+	gene	overlapping	0	0.000863	0.0245822	28.1782	49.7329	48.3536	44.3032	70.9142
Chr3:145833681-145848217	3	145833681	145848217		Ddah1	ENSMUSG00000028194	dimethylarginine dimethylaminohydrolase 1 [Source:MGI Symbol;Acc:MGI:1916469]	+	gene	overlapping	0	0.000242	0.0120355	28.1256	53.4052	66.7645	45.7516	69.6102
Chr11:9423226-9476051	11	9423226	9476051		Abca13	ENSMUSG00000004668	ATP-binding cassette, sub-family A (ABC1), member 13 [Source:MGI Symbol;Acc:MGI:2388707]	+	gene	overlapping	0	9.86e-05	0.00713574	28.1231	56.5466	65.1423	34.9807	64.5115
Chr9:116856954-116897615	9	116856954	116897615		Rbms3	ENSMUSG00000039607	RNA binding motif, single stranded interacting protein [Source:MGI Symbol;Acc:MGI:2444477]	-	gene	overlapping	0	0.00128624	0.0310628	28.1146	43.916	59.2346	38.1417	68.8525
Chr3:109596924-109631887	3	109596924	109631887		Vav3	ENSMUSG00000033721	vav 3 oncogene [Source:MGI Symbol;Acc:MGI:1888518]	+	gene	overlapping	0	0.000715	0.02217	28.0832	58.4685	66.1249	53.6219	67.9612
Chr7:45580964-45600630	7	45580964	45600630		Bcat2	ENSMUSG00000030826	branched chain aminotransferase 2, mitochondrial [Source:MGI Symbol;Acc:MGI:1276534]	+	gene	overlapping	0	3.79e-05	0.0041514	28.0761	40.9884	59.9894	39.5664	45.5055
Chr6:27507644-27549879	6	27507644	27549879		Grm8	ENSMUSG00000024211	glutamate receptor, metabotropic 8 [Source:MGI Symbol;Acc:MGI:1351345]	-	gene	overlapping	0	0.00170861	0.0362077	28.0544	64.1457	73.1818	37.2868	71.4697
Chr3:10409226-10433079	3	10409226	10433079		Chmp4c	ENSMUSG00000027536	charged multivesicular body protein 4C [Source:MGI Symbol;Acc:MGI:1913621]	+	gene	overlapping	0	1.92e-05	0.00274652	27.9888	34.9496	66.7249	48.173	63.5531
Chr9:62248614-62263691	9	62248614	62263691		A730043L09Rik	ENSMUSG00000111232	RIKEN cDNA A730043L09 gene [Source:MGI Symbol;Acc:MGI:5439419]	-	gene	downstream	4514	4.76e-05	0.00476914	27.9259	40.5426	49.8132	30.4061	46.0413
Chr3:30908960-30933276	3	30908960	30933276		Phc3	ENSMUSG00000037652	polyhomeotic 3 [Source:MGI Symbol;Acc:MGI:2181434]	-	gene	overlapping	0	8.42e-05	0.00645732	27.9142	38.2225	78.4783	35.6967	56.4018
Chr12:7522759-7542104	12	7522759	7542104		Gm32828	ENSMUSG00000112323	predicted gene, 32828 [Source:MGI Symbol;Acc:MGI:5591987]	-	gene	overlapping	0	0.000434	0.0166604	27.8983	39.672	68.7728	39.3983	56.7332
Chr5:102667164-102692367	5	102667164	102692367		Arhgap24	ENSMUSG00000057315	Rho GTPase activating protein 24 [Source:MGI Symbol;Acc:MGI:1922647]	+	gene	overlapping	0	0.00012	0.00797726	27.7546	44.4871	68.1769	44.7165	64.9566
Chr2:162182762-162201357	2	162182762	162201357		Ptprt	ENSMUSG00000053141	protein tyrosine phosphatase, receptor type, T [Source:MGI Symbol;Acc:MGI:1321152]	-	gene	overlapping	0	0.00110457	0.0283808	27.7479	49.6383	59.9106	32.324	59.7114
Chr4:42868219-42883806	4	42868219	42883806		Fam205c	ENSMUSG00000050141	family with sequence similarity 205, member C [Source:MGI Symbol;Acc:MGI:2679716]	-	gene	overlapping	0	5.72e-05	0.00527922	27.7364	38.5378	64.9912	55.7934	62.6402
Chr7:117452957-117472992	7	117452957	117472992		Xylt1	ENSMUSG00000030657	xylosyltransferase 1 [Source:MGI Symbol;Acc:MGI:2451073]	+	gene	overlapping	0	0.000464	0.0174286	27.7109	37.89	69.5004	46.6229	63.806
Chr15:41733851-41751820	15	41733851	41751820		Oxr1	ENSMUSG00000022307	oxidation resistance 1 [Source:MGI Symbol;Acc:MGI:2179326]	+	gene	overlapping	0	0.000326	0.0142628	27.7078	53.0454	71.8471	36.3111	61.2763
Chr10:48486913-48538188	10	48486913	48538188		Gm47354	ENSMUSG00000111262	predicted gene, 47354 [Source:MGI Symbol;Acc:MGI:6096258]	-	gene	overlapping	0	5.88e-07	0.000323	27.7021	53.1925	71.7034	47.2045	52.4131
Chr17:42711611-42729305	17	42711611	42729305		Adgrf2	ENSMUSG00000057899	adhesion G protein-coupled receptor F2 [Source:MGI Symbol;Acc:MGI:2182728]	-	gene	overlapping	0	2.41e-06	0.000766	27.6973	37.0368	47.169	35.3719	37.5054
Chr3:25582000-25616580	3	25582000	25616580		Nlgn1	ENSMUSG00000063887	neuroligin 1 [Source:MGI Symbol;Acc:MGI:2179435]	-	gene	overlapping	0	0.00108991	0.0281531	27.6499	55.7072	61.1048	29.6589	51.9807
Chr1:106517180-106530245	1	106517180	106530245		Bcl2	ENSMUSG00000057329	B cell leukemia/lymphoma 2 [Source:MGI Symbol;Acc:MGI:88138]	-	gene	upstream	7933	3.91e-05	0.00421759	27.6277	36.7247	51.9937	29.1099	42.4321
Chr14:78941418-78970733	14	78941418	78970733		Vwa8	ENSMUSG00000058997	von Willebrand factor A domain containing 8 [Source:MGI Symbol;Acc:MGI:1919008]	+	gene	overlapping	0	0.000259	0.0125469	27.6221	53.641	66.1554	48.2003	73.988
Chr10:76903765-76925292	10	76903765	76925292		Pcbp3	ENSMUSG00000001120	poly(rC) binding protein 3 [Source:MGI Symbol;Acc:MGI:1890470]	-	gene	overlapping	0	1.59e-05	0.00242604	27.5988	27.4595	35.3835	26.1765	45.425
Chr9:39755994-39796104	9	39755994	39796104		Olfr968	ENSMUSG00000095903	olfactory receptor 968 [Source:MGI Symbol;Acc:MGI:3030802]	-	gene	overlapping	0	0.00123919	0.0304108	27.5971	42.8778	69.7997	25.5668	34.891
Chr6:5931105-5959667	6	5931105	5959667		Dync1i1	ENSMUSG00000029757	dynein cytoplasmic 1 intermediate chain 1 [Source:MGI Symbol;Acc:MGI:107743]	+	gene	overlapping	0	4.57e-05	0.00465226	27.5517	57.4462	67.7733	54.5303	62.3529
Chr10:102085076-102120422	10	102085076	102120422		Mgat4c	ENSMUSG00000019888	MGAT4 family, member C [Source:MGI Symbol;Acc:MGI:1914819]	+	gene	overlapping	0	0.000397	0.0158875	27.5429	38.6465	37.2168	27.648	72.2412
Chr10:35149392-35180810	10	35149392	35180810		Gm47044	ENSMUSG00000111216	predicted gene, 47044 [Source:MGI Symbol;Acc:MGI:6095748]	+	gene	upstream	6814	0.000115	0.00780763	27.5156	43.6556	62.3612	29.7719	52.2508
Chr4:64059562-64092085	4	64059562	64092085		8030451A03Rik	ENSMUSG00000073821	RIKEN cDNA 8030451A03 gene [Source:MGI Symbol;Acc:MGI:1915353]	+	gene	overlapping	0	0.00120624	0.0298951	27.4815	48.576	58.4524	48.5333	68.6237
Chr13:106013350-106054810	13	106013350	106054810		Gm10739	ENSMUSG00000114564	predicted gene 10739 [Source:MGI Symbol;Acc:MGI:3642385]	+	gene	overlapping	0	0.00062	0.0204784	27.3757	47.8987	67.0347	42.0635	71.8294
Chr15:30353416-30375895	15	30353416	30375895		Ctnnd2	ENSMUSG00000022240	catenin (cadherin associated protein), delta 2 [Source:MGI Symbol;Acc:MGI:1195966]	+	gene	overlapping	0	0.000218	0.0113805	27.3404	48.9385	67.3224	55.4954	88.081
Chr1:60990897-61015327	1	60990897	61015327		Icos	ENSMUSG00000026009	inducible T cell co-stimulator [Source:MGI Symbol;Acc:MGI:1858745]	+	gene	overlapping	0	0.00234188	0.0430185	27.3107	40.0867	52.6755	29.7344	63.4527
Chr2:42305562-42341071	2	42305562	42341071		Lrp1b	ENSMUSG00000049252	low density lipoprotein-related protein 1B [Source:MGI Symbol;Acc:MGI:2151136]	-	gene	overlapping	0	0.00242726	0.0440726	27.2938	39.1373	71.2996	31.7553	45.9128
Chr17:13540810-13551819	17	13540810	13551819		2700054A10Rik	ENSMUSG00000117042	RIKEN cDNA 2700054A10 gene [Source:MGI Symbol;Acc:MGI:1919828]	-	gene	overlapping	0	0.000131	0.00843741	27.2751	47.1338	70.4664	59.309	63.623
Chr6:116470082-116504771	6	116470082	116504771		Gm44076	ENSMUSG00000107914	predicted gene, 44076 [Source:MGI Symbol;Acc:MGI:5690468]	+	gene	overlapping	0	0.000131	0.0084262	27.2713	36.079	42.1164	53.6965	73.0141
Chr3:50903087-50920717	3	50903087	50920717		Gm37843	ENSMUSG00000102614	predicted gene, 37843 [Source:MGI Symbol;Acc:MGI:5611071]	-	gene	overlapping	0	0.000294	0.0134189	27.2542	42.4468	56.5069	38.8006	49.6945
Chr8:85878848-85926421	8	85878848	85926421		Phkb	ENSMUSG00000036879	phosphorylase kinase beta [Source:MGI Symbol;Acc:MGI:97578]	+	gene	overlapping	0	0.000164	0.0096021	27.1961	57.4179	79.3944	52.5155	74.6461
Chr10:32433124-32472306	10	32433124	32472306		Nkain2	ENSMUSG00000069670	Na+/K+ transporting ATPase interacting 2 [Source:MGI Symbol;Acc:MGI:1923447]	-	gene	overlapping	0	0.00141587	0.0327581	27.1708	45.5915	59.3707	37.176	71.1946
Chr2:67834166-67858604	2	67834166	67858604		B3galt1	ENSMUSG00000034780	UDP-Gal:betaGlcNAc beta 1,3- galactosyltransferase, polypeptide 1 [Source:MGI Symbol;Acc:MGI:1349403]	+	gene	overlapping	0	0.00039	0.0157343	27.1478	40.8424	58.9178	39.8996	49.9108
Chr15:3324211-3340515	15	3324211	3340515		Ghr	ENSMUSG00000055737	growth hormone receptor [Source:MGI Symbol;Acc:MGI:95708]	-	gene	overlapping	0	0.000233	0.0118352	27.1124	49.4811	71.6211	48.8858	63.6723
Chr2:9179793-9210645	2	9179793	9210645		1700061F12Rik	ENSMUSG00000085580	RIKEN cDNA 1700061F12 gene [Source:MGI Symbol;Acc:MGI:1920688]	+	gene	overlapping	0	0.00082	0.0238622	27.0933	30.2697	46.4838	25.9389	38.61
Chr13:4653079-4692678	13	4653079	4692678		Gm40658	ENSMUSG00000113717	predicted gene, 40658 [Source:MGI Symbol;Acc:MGI:5623543]	+	gene	overlapping	0	0.000724	0.0223417	27.0827	48.5683	59.8722	40.4416	78.8462
Chr4:51846422-51920301	4	51846422	51920301		Gm12461	ENSMUSG00000081050	predicted gene 12461 [Source:MGI Symbol;Acc:MGI:3650438]	+	gene	overlapping	0	4.58e-05	0.00465684	26.9759	39.132	67.1892	54.8951	56.2025
Chr19:57668511-57695740	19	57668511	57695740		Atrnl1	ENSMUSG00000054843	attractin like 1 [Source:MGI Symbol;Acc:MGI:2147749]	+	gene	overlapping	0	0.00012	0.00797726	26.9395	42.7505	61.3821	59.9274	82.2904
Chr2:86782266-86828802	2	86782266	86828802		Olfr1093	ENSMUSG00000047969	olfactory receptor 1093 [Source:MGI Symbol;Acc:MGI:3030927]	+	gene	overlapping	0	0.00244012	0.0442223	26.9165	56.9238	59.0299	42.2777	73.3698
Chr18:54456310-54493795	18	54456310	54493795		Gm50361	ENSMUSG00000117881	predicted gene, 50361 [Source:MGI Symbol;Acc:MGI:6303248]	+	gene	overlapping	0	0.00158243	0.0347491	26.9125	54.3978	60.9692	43.5548	73.3499
Chr1:11176496-11216813	1	11176496	11216813		Prex2	ENSMUSG00000048960	phosphatidylinositol-3,4,5-trisphosphate- dependent Rac exchange factor 2 [Source:MGI Symbol;Acc:MGI:1923385]	+	gene	overlapping	0	0.000965	0.0262897	26.8807	38.3308	89.4068	53.0534	59.8585
Chr6:135573575-135597641	6	135573575	135597641		Gm25136	ENSMUSG00000065187	predicted gene, 25136 [Source:MGI Symbol;Acc:MGI:5454913]	+	gene	overlapping	0	7.2e-05	0.00588777	26.7912	57.9357	67.1855	44.9346	54.1246
Chr16:10314146-10324272	16	10314146	10324272		Gm1600	ENSMUSG00000116270	predicted gene 1600 [Source:MGI Symbol;Acc:MGI:2686446]	-	gene	overlapping	0	0.000114	0.00778688	26.7871	48.3392	58.0984	29.3246	57.1078
Chr15:25372916-25388570	15	25372916	25388570		Basp1	ENSMUSG00000045763	brain abundant, membrane attached signal protein 1 [Source:MGI Symbol;Acc:MGI:1917600]	-	gene	overlapping	0	0.000322	0.0141388	26.7843	34.924	54.1505	50.3327	60.1449
Chr3:158204408-158240686	3	158204408	158240686		Lrrc7	ENSMUSG00000028176	leucine rich repeat containing 7 [Source:MGI Symbol;Acc:MGI:2676665]	-	gene	overlapping	0	0.00161786	0.0350589	26.7825	43.2027	70.1314	36.2137	47.0874
Chr9:103959338-103982564	9	103959338	103982564		Gm29154	ENSMUSG00000099722	predicted gene 29154 [Source:MGI Symbol;Acc:MGI:5579860]	-	gene	overlapping	0	0.000436	0.0167136	26.7767	40.2954	50.2867	42.9619	59.1804
Chr1:62240912-62266008	1	62240912	62266008		Pard3b	ENSMUSG00000052062	par-3 family cell polarity regulator beta [Source:MGI Symbol;Acc:MGI:1919301]	+	gene	overlapping	0	0.000769	0.0229819	26.7615	57.4283	78.0692	55.4758	65.0588
Chr9:32800335-32828036	9	32800335	32828036		Gm3331	ENSMUSG00000099148	predicted gene 3331 [Source:MGI Symbol;Acc:MGI:3781509]	+	gene	overlapping	0	4.98e-05	0.00490774	26.7262	42.561	56.6308	39.609	58.2302
Chr14:119655940-119685764	14	119655940	119685764		Hs6st3	ENSMUSG00000053465	heparan sulfate 6-O-sulfotransferase 3 [Source:MGI Symbol;Acc:MGI:1354960]	+	gene	overlapping	0	0.000262	0.0126047	26.7261	50.6354	64.5966	48.6034	75.2581
Chr6:117455535-117472693	6	117455535	117472693		Gm6227	ENSMUSG00000107852	predicted gene 6227 [Source:MGI Symbol;Acc:MGI:3643479]	-	gene	upstream	305	1.13e-05	0.00198661	26.7063	47.1434	73.5596	58.7454	63.3532
Chr14:22956413-22979396	14	22956413	22979396		Lrmda	ENSMUSG00000063458	leucine rich melanocyte differentiation associated [Source:MGI Symbol;Acc:MGI:1923883]	+	gene	overlapping	0	0.000632	0.0206225	26.6761	44.282	55.7352	50.1848	79.7136
Chr11:83674511-83695359	11	83674511	83695359		Gm11433	ENSMUSG00000083664	predicted gene 11433 [Source:MGI Symbol;Acc:MGI:3651026]	+	gene	overlapping	0	7.49e-05	0.00602697	26.6558	33.9626	48.3576	54.4808	66.242
Chr2:139277830-139301967	2	139277830	139301967		Gm14066	ENSMUSG00000085071	predicted gene 14066 [Source:MGI Symbol;Acc:MGI:3649728]	-	gene	overlapping	0	0.000622	0.0205155	26.5732	27.401	46.6454	37.0493	55.8974
Chr15:59536680-59546362	15	59536680	59546362		Nsmce2	ENSMUSG00000059586	NSE2/MMS21 homolog, SMC5-SMC6 complex SUMO ligase [Source:MGI Symbol;Acc:MGI:1915751]	+	gene	overlapping	0	0.000161	0.00948638	26.5513	49.504	73.8128	60.8244	67.6533
Chr3:85802965-85825420	3	85802965	85825420		Gm37240	ENSMUSG00000102805	predicted gene, 37240 [Source:MGI Symbol;Acc:MGI:5610468]	-	gene	overlapping	0	0.00139932	0.0325418	26.5465	38.7613	69.8124	55.7105	46.8499
Chr7:87626967-87669528	7	87626967	87669528		Grm5	ENSMUSG00000049583	glutamate receptor, metabotropic 5 [Source:MGI Symbol;Acc:MGI:1351342]	+	gene	overlapping	0	0.00216167	0.0412466	26.5245	49.333	59.478	20.398	63.3262
Chr10:86500615-86524128	10	86500615	86524128		Syn3	ENSMUSG00000059602	synapsin III [Source:MGI Symbol;Acc:MGI:1351334]	-	gene	downstream	1719	0.000868	0.0246904	26.5209	50.3575	68.6003	20.8069	39.0582
Chr12:44273581-44306857	12	44273581	44306857		Pnpla8	ENSMUSG00000036257	patatin-like phospholipase domain containing 8 [Source:MGI Symbol;Acc:MGI:1914702]	+	gene	overlapping	0	0.00237792	0.0434772	26.489	42.0053	75.8918	52.1769	66.6667
Chr12:4443009-4466305	12	4443009	4466305		Ncoa1	ENSMUSG00000020647	nuclear receptor coactivator 1 [Source:MGI Symbol;Acc:MGI:1276523]	-	gene	overlapping	0	0.000494	0.0180175	26.4531	36.026	49.8089	40.953	44.2943
Chr4:32750975-32775647	4	32750975	32775647		Mdn1	ENSMUSG00000058006	midasin AAA ATPase 1 [Source:MGI Symbol;Acc:MGI:1926159]	+	gene	overlapping	0	0.00012	0.0079923	26.4507	61.4381	80.2058	52.7042	60.5163
Chr10:57741839-57763273	10	57741839	57763273		Pkib	ENSMUSG00000019876	protein kinase inhibitor beta, cAMP dependent, testis specific [Source:MGI Symbol;Acc:MGI:101937]	+	gene	upstream	727	0.000519	0.0185833	26.4362	37.5773	61.674	18.259	52.9967
Chr6:56033622-56060702	6	56033622	56060702		Ppp1r17	ENSMUSG00000002930	protein phosphatase 1, regulatory subunit 17 [Source:MGI Symbol;Acc:MGI:1333876]	+	gene	upstream	933	0.000458	0.0172734	26.4256	42.2183	61.3913	40.9547	67.1382
Chr15:35061888-35088903	15	35061888	35088903		Stk3	ENSMUSG00000022329	serine/threonine kinase 3 [Source:MGI Symbol;Acc:MGI:1928487]	-	gene	overlapping	0	1.58e-05	0.00241017	26.401	21.0848	46.2162	67.7445	58.6982
Chr14:8561900-8576980	14	8561900	8576980		4930452B06Rik	ENSMUSG00000021747	RIKEN cDNA 4930452B06 gene [Source:MGI Symbol;Acc:MGI:1926154]	-	gene	overlapping	0	0.00037	0.0152691	26.3892	33.5074	49.6587	26.4473	44.2469
Chr2:84340946-84370896	2	84340946	84370896		Calcrl	ENSMUSG00000059588	calcitonin receptor-like [Source:MGI Symbol;Acc:MGI:1926944]	-	gene	overlapping	0	0.00196842	0.0392048	26.3514	36.9721	49.8303	32.2952	65.8313
Chr8:14667429-14680380	8	14667429	14680380		Dlgap2	ENSMUSG00000047495	DLG associated protein 2 [Source:MGI Symbol;Acc:MGI:2443181]	+	gene	overlapping	0	0.000146	0.00895128	26.2679	38.9658	54.2245	35.349	66.2401
Chr17:66817094-66841079	17	66817094	66841079		Ptprm	ENSMUSG00000033278	protein tyrosine phosphatase, receptor type, M [Source:MGI Symbol;Acc:MGI:102694]	-	gene	overlapping	0	0.00108131	0.0280122	26.2232	41.46	62.8285	52.4939	59.3562
Chr6:50183923-50204921	6	50183923	50204921		Mpp6	ENSMUSG00000038388	membrane protein, palmitoylated 6 (MAGUK p55 subfamily member 6) [Source:MGI Symbol;Acc:MGI:1927340]	+	gene	overlapping	0	0.000271	0.0127936	26.2201	44.2049	57.6778	46.059	62.0155
Chr13:43419102-43451075	13	43419102	43451075		Ranbp9	ENSMUSG00000038546	RAN binding protein 9 [Source:MGI Symbol;Acc:MGI:1928741]	-	gene	overlapping	0	0.000489	0.0179065	26.1775	30.2867	59.8485	22.4806	39.178
Chr16:6767209-6788427	16	6767209	6788427		Rbfox1	ENSMUSG00000008658	RNA binding protein, fox-1 homolog (C. elegans) 1 [Source:MGI Symbol;Acc:MGI:1926224]	+	gene	overlapping	0	5.09e-05	0.00495754	26.1596	39.2672	57.965	45.8741	52.344
Chr8:108069896-108097237	8	108069896	108097237		Zfhx3	ENSMUSG00000038872	zinc finger homeobox 3 [Source:MGI Symbol;Acc:MGI:99948]	+	gene	overlapping	0	0.000325	0.0142367	26.1346	48.9993	59.1615	46.8791	72.2388
Chr18:35418987-35440587	18	35418987	35440587		Sil1	ENSMUSG00000024357	endoplasmic reticulum chaperone SIL1 homolog (S. cerevisiae) [Source:MGI Symbol;Acc:MGI:1932040]	-	gene	overlapping	0	8.18e-05	0.00636001	26.1109	32.3594	43.6803	23.9817	36.0922
Chr4:77112551-77184415	4	77112551	77184415		Ptprd	ENSMUSG00000028399	protein tyrosine phosphatase, receptor type, D [Source:MGI Symbol;Acc:MGI:97812]	-	gene	overlapping	0	0.000333	0.0143968	26.1089	45.2117	66.0247	60.7018	69.0881
Chr16:71220609-71252540	16	71220609	71252540		4930567J20Rik	ENSMUSG00000116982	RIKEN cDNA 4930567J20 gene [Source:MGI Symbol;Acc:MGI:1925471]	+	gene	overlapping	0	0.000787	0.0232726	25.9347	58.3775	77.7027	56.109	81.3008
Chr6:73870600-73899291	6	73870600	73899291		Gm44225	ENSMUSG00000107646	predicted gene, 44225 [Source:MGI Symbol;Acc:MGI:5690617]	-	gene	overlapping	0	0.00126965	0.0308768	25.9242	44.6756	65.0071	33.5943	52.7901
Chr3:69572661-69591996	3	69572661	69591996		B3galnt1	ENSMUSG00000043300	UDP-GalNAc:betaGlcNAc beta 1,3- galactosaminyltransferase, polypeptide 1 [Source:MGI Symbol;Acc:MGI:1349405]	-	gene	overlapping	0	2.97e-05	0.00356962	25.923	53.2924	67.8396	56.8475	64.6288
Chr15:54763609-54779264	15	54763609	54779264		Gm7577	ENSMUSG00000098237	predicted gene 7577 [Source:MGI Symbol;Acc:MGI:3646748]	-	gene	overlapping	0	6.1e-05	0.00546223	25.9227	29.2068	61.0858	26.4337	43.4047
Chr14:21351626-21373864	14	21351626	21373864		Adk	ENSMUSG00000039197	adenosine kinase [Source:MGI Symbol;Acc:MGI:87930]	+	gene	overlapping	0	0.000534	0.0188604	25.9175	36.9664	52.0951	55.1484	77.169
Chr2:4662131-4692827	2	4662131	4692827		Gm13196	ENSMUSG00000083378	predicted gene 13196 [Source:MGI Symbol;Acc:MGI:3651918]	+	gene	downstream	7411	0.00269863	0.0466511	25.8783	46.881	66.0027	52.2822	82.3848
Chr14:23494915-23509561	14	23494915	23509561		Kcnma1	ENSMUSG00000063142	potassium large conductance calcium- activated channel, subfamily M, alpha member 1 [Source:MGI Symbol;Acc:MGI:99923]	-	gene	overlapping	0	0.000464	0.0174368	25.873	29.0106	62.8004	48.3235	51.2801
Chr10:29533337-29557713	10	29533337	29557713		Rspo3	ENSMUSG00000019880	R-spondin 3 [Source:MGI Symbol;Acc:MGI:1920030]	-	gene	overlapping	0	3.88e-10	1.31e-06	25.8497	47.7384	63.3484	49.4287	67.1117
Chr11:87363484-87389149	11	87363484	87389149		Rad51c	ENSMUSG00000007646	RAD51 paralog C [Source:MGI Symbol;Acc:MGI:2150020]	-	gene	overlapping	0	0.000466	0.0174583	25.843	34.1822	51.2935	39.2222	50.0197
Chr1:177467308-177481842	1	177467308	177481842		Gm37306	ENSMUSG00000103043	predicted gene, 37306 [Source:MGI Symbol;Acc:MGI:5610534]	+	gene	overlapping	0	0.000938	0.0258606	25.8406	43.0061	58.7262	28.022	59.1578
Chr6:81681020-81712621	6	81681020	81712621		Gm38839	ENSMUSG00000107419	predicted gene, 38839 [Source:MGI Symbol;Acc:MGI:5621724]	-	gene	overlapping	0	2.52e-06	0.000773	25.8227	33.967	55.8248	30.6051	63.64
Chr12:80181435-80195137	12	80181435	80195137		Actn1	ENSMUSG00000015143	actinin, alpha 1 [Source:MGI Symbol;Acc:MGI:2137706]	-	gene	overlapping	0	0.00023	0.0117207	25.8188	54.2969	67.1964	63.0801	67.0306
Chr8:111472994-111491410	8	111472994	111491410		Wdr59	ENSMUSG00000031959	WD repeat domain 59 [Source:MGI Symbol;Acc:MGI:2442115]	-	gene	overlapping	0	0.000176	0.0100135	25.8013	24.8632	40.9067	43.7196	57.5862
Chr4:44670628-44693252	4	44670628	44693252		Pax5	ENSMUSG00000014030	paired box 5 [Source:MGI Symbol;Acc:MGI:97489]	-	gene	overlapping	0	5.18e-06	0.00122633	25.8011	22.6333	55.2191	32.4442	49.5406
Chr7:40182661-40245569	7	40182661	40245569		Gm6851	ENSMUSG00000056836	predicted pseudogene 6851 [Source:MGI Symbol;Acc:MGI:3643618]	+	gene	overlapping	0	0.00112919	0.0287727	25.7992	45.7088	69.1163	19.2357	56.9991
Chr15:81408556-81424900	15	81408556	81424900		Xpnpep3	ENSMUSG00000022401	X-prolyl aminopeptidase 3, mitochondrial [Source:MGI Symbol;Acc:MGI:2445217]	+	gene	overlapping	0	6.16e-05	0.00547733	25.795	53.5755	65.0582	32.2212	50.1253
Chr5:30539240-30557858	5	30539240	30557858		Cib4	ENSMUSG00000053194	calcium and integrin binding family member 4 [Source:MGI Symbol;Acc:MGI:1920509]	-	gene	overlapping	0	4.75e-05	0.00476275	25.7568	51.4213	67.8367	54.72	71.4423
ChrX:162572016-162605094	X	162572016	162605094		Reps2	ENSMUSG00000040855	RALBP1 associated Eps domain containing protein 2 [Source:MGI Symbol;Acc:MGI:2663511]	-	gene	overlapping	0	0.00224334	0.0419419	25.7139	42.9705	42.5926	37.7809	61.4194
Chr8:110819268-110834622	8	110819268	110834622		Sf3b3	ENSMUSG00000033732	splicing factor 3b, subunit 3 [Source:MGI Symbol;Acc:MGI:1289341]	-	gene	overlapping	0	1.87e-05	0.00271416	25.6919	20.8275	45.3284	8.44327	25.4676
Chr6:97153655-97176360	6	97153655	97176360		Tmf1	ENSMUSG00000030059	TATA element modulatory factor 1 [Source:MGI Symbol;Acc:MGI:2684999]	-	gene	overlapping	0	5.4e-05	0.00512665	25.6478	13.2146	44.5082	17.903	22.4836
Chr15:4249016-4260503	15	4249016	4260503		Gm49301	ENSMUSG00000115032	predicted gene, 49301 [Source:MGI Symbol;Acc:MGI:6118797]	-	gene	downstream	4371	2.01e-09	4.77e-06	25.6381	35.1007	61.4272	36.7812	59.6755
Chr3:30817451-30836058	3	30817451	30836058		Sec62	ENSMUSG00000027706	SEC62 homolog (S. cerevisiae) [Source:MGI Symbol;Acc:MGI:1916526]	+	gene	overlapping	0	0.000354	0.0149281	25.6352	52.7611	56.3047	29.3276	50.5435
Chr2:49485024-49518698	2	49485024	49518698		Epc2	ENSMUSG00000069495	enhancer of polycomb homolog 2 [Source:MGI Symbol;Acc:MGI:1278321]	+	gene	overlapping	0	0.0013771	0.0322854	25.6277	64.1108	73.4057	46.3237	69.8381
Chr16:95752272-95760195	16	95752272	95760195		Gm6599	ENSMUSG00000117167	predicted gene 6599 [Source:MGI Symbol;Acc:MGI:3646311]	+	gene	overlapping	0	0.00190456	0.0385168	25.6142	48.4683	65.4494	38.7617	52.2325
Chr13:33111298-33133655	13	33111298	33133655		Gm11384	ENSMUSG00000083653	predicted gene 11384 [Source:MGI Symbol;Acc:MGI:3651702]	-	gene	overlapping	0	0.00218187	0.0414904	25.5451	55.1803	70.0548	52.4735	76.2813
Chr4:102895920-102921364	4	102895920	102921364		Sgip1	ENSMUSG00000028524	SH3-domain GRB2-like (endophilin) interacting protein 1 [Source:MGI Symbol;Acc:MGI:1920344]	+	gene	overlapping	0	0.000351	0.0148531	25.5159	32.1263	74.1468	45.8364	62.4691
Chr1:24051702-24082674	1	24051702	24082674		Fam135a	ENSMUSG00000026153	family with sequence similarity 135, member A [Source:MGI Symbol;Acc:MGI:1915437]	-	gene	overlapping	0	0.00256178	0.0452653	25.5093	28.2846	63.9194	40.3939	45.9671
Chr13:24159955-24185044	13	24159955	24185044		Carmil1	ENSMUSG00000021338	capping protein regulator and myosin 1 linker 1 [Source:MGI Symbol;Acc:MGI:1915982]	-	gene	overlapping	0	1.02e-05	0.00187905	25.4792	37.6159	53.1234	31.2869	51.2428
Chr15:31535787-31550832	15	31535787	31550832		Marchf6	ENSMUSG00000039100	membrane associated ring-CH-type finger 6 [Source:MGI Symbol;Acc:MGI:2442773]	-	gene	downstream	4734	0.000552	0.01927	25.3058	39.2477	60.7274	43.3593	57.7883
Chr2:68057516-68083483	2	68057516	68083483		B3galt1	ENSMUSG00000034780	UDP-Gal:betaGlcNAc beta 1,3- galactosyltransferase, polypeptide 1 [Source:MGI Symbol;Acc:MGI:1349403]	+	gene	overlapping	0	0.00106844	0.0278149	25.3014	37.6744	56.2561	40.1632	64.9798
Chr14:29552036-29566022	14	29552036	29566022		Cacna2d3	ENSMUSG00000021991	calcium channel, voltage-dependent, alpha2/delta subunit 3 [Source:MGI Symbol;Acc:MGI:1338890]	-	gene	overlapping	0	0.00176698	0.0368545	25.2811	41.3126	80.3795	47.6776	54.0646
Chr6:56280982-56316258	6	56280982	56316258		Pde1c	ENSMUSG00000004347	phosphodiesterase 1C [Source:MGI Symbol;Acc:MGI:108413]	-	gene	overlapping	0	0.00183177	0.0376288	25.2247	32.9154	46.6398	35.0984	50.6901
Chr12:79365261-79388888	12	79365261	79388888		Rad51b	ENSMUSG00000059060	RAD51 paralog B [Source:MGI Symbol;Acc:MGI:1099436]	+	gene	overlapping	0	0.00112576	0.0287208	25.2114	43.2523	70.1731	62.0716	65.9857
Chr12:103628006-103638740	12	103628006	103638740		Serpina10	ENSMUSG00000061947	serine (or cysteine) peptidase inhibitor, clade A (alpha-1 antiproteinase, antitrypsin), member 10 [Source:MGI Symbol;Acc:MGI:2667725]	-	gene	overlapping	0	0.000393	0.0157843	25.1944	31.8147	39.9596	26.9357	32.7522
Chr3:116295529-116305999	3	116295529	116305999		Cdc14a	ENSMUSG00000033502	CDC14 cell division cycle 14A [Source:MGI Symbol;Acc:MGI:2442676]	-	gene	overlapping	0	0.00066	0.0211942	25.1656	56.9037	52.1609	33.2226	51.5949
Chr9:96849702-96864585	9	96849702	96864585		Pxylp1	ENSMUSG00000043587	2-phosphoxylose phosphatase 1 [Source:MGI Symbol;Acc:MGI:2442444]	-	gene	overlapping	0	3.06e-05	0.00361539	25.1585	26.6775	47.6713	26.5079	35.86
Chr14:10665877-10682656	14	10665877	10682656		Fhit	ENSMUSG00000060579	fragile histidine triad gene [Source:MGI Symbol;Acc:MGI:1277947]	-	gene	overlapping	0	0.0015427	0.0342467	25.1521	38.1206	78.6932	35.2597	43.5644
Chr5:9516080-9547378	5	9516080	9547378		Grm3	ENSMUSG00000003974	glutamate receptor, metabotropic 3 [Source:MGI Symbol;Acc:MGI:1351340]	-	gene	overlapping	0	0.0016895	0.0360248	25.1307	35.9761	63.5747	46.0251	58.2418
Chr1:62342243-62368516	1	62342243	62368516		Pard3b	ENSMUSG00000052062	par-3 family cell polarity regulator beta [Source:MGI Symbol;Acc:MGI:1919301]	+	gene	overlapping	0	0.00173393	0.0364643	25.0972	31.5693	47.5141	35.4235	53.0603
ChrX:51897825-51966893	X	51897825	51966893		1700080O16Rik	ENSMUSG00000031118	RIKEN cDNA 1700080O16 gene [Source:MGI Symbol;Acc:MGI:1921529]	-	gene	upstream	1802	3.01e-05	0.00360114	25.0916	47.9518	66.7039	42.6012	65.2972
Chr13:81506199-81527680	13	81506199	81527680		Adgrv1	ENSMUSG00000069170	adhesion G protein-coupled receptor V1 [Source:MGI Symbol;Acc:MGI:1274784]	-	gene	overlapping	0	0.00127383	0.0309186	25.0866	36.9286	51.9807	13.3929	51.1111
Chr18:33209072-33234576	18	33209072	33234576		Stard4	ENSMUSG00000024378	StAR-related lipid transfer (START) domain containing 4 [Source:MGI Symbol;Acc:MGI:2156764]	-	gene	overlapping	0	0.00112258	0.0286723	25.0826	41.3845	49.7836	20.0265	49.1409
Chr2:48251167-48280529	2	48251167	48280529		Gm13481	ENSMUSG00000086353	predicted gene 13481 [Source:MGI Symbol;Acc:MGI:3651624]	-	gene	overlapping	0	0.00143369	0.0329454	25.0758	35.8278	55.1813	38.2178	47.8333
Chr13:29171954-29208587	13	29171954	29208587		Cdkal1	ENSMUSG00000006191	CDK5 regulatory subunit associated protein 1- like 1 [Source:MGI Symbol;Acc:MGI:1921765]	-	gene	overlapping	0	0.00110753	0.0284138	25.0668	32.1646	52.4685	24.7485	52.251
Chr8:102614988-102646743	8	102614988	102646743		Cdh11	ENSMUSG00000031673	cadherin 11 [Source:MGI Symbol;Acc:MGI:99217]	-	gene	overlapping	0	0.00222879	0.0418206	25.034	46.7831	77.4856	59.9932	61.4551
Chr16:88092762-88111681	16	88092762	88111681		Grik1	ENSMUSG00000022935	glutamate receptor, ionotropic, kainate 1 [Source:MGI Symbol;Acc:MGI:95814]	-	gene	overlapping	0	0.000588	0.0199627	25.0179	48.3315	55.9114	52.5293	63.4135
Chr6:119368804-119390581	6	119368804	119390581		Adipor2	ENSMUSG00000030168	adiponectin receptor 2 [Source:MGI Symbol;Acc:MGI:93830]	-	gene	overlapping	0	6.52e-07	0.000337	25.0064	28.915	56.3613	27.8807	37.0696
Chr15:7890736-7899845	15	7890736	7899845		Wdr70	ENSMUSG00000039828	WD repeat domain 70 [Source:MGI Symbol;Acc:MGI:1921020]	-	gene	overlapping	0	0.000208	0.0110407	24.974	37.6301	50.1731	40.6023	59.1647
Chr2:4040927-4054339	2	4040927	4054339		Frmd4a	ENSMUSG00000026657	FERM domain containing 4A [Source:MGI Symbol;Acc:MGI:1919850]	+	gene	overlapping	0	0.000792	0.0233618	24.9692	39.178	72.4528	40.4527	49.1323
Chr11:87569696-87576893	11	87569696	87576893		Septin4	ENSMUSG00000020486	septin 4 [Source:MGI Symbol;Acc:MGI:1270156]	+	gene	overlapping	0	1.82e-05	0.00266276	24.9594	45.0937	73.6599	50.1548	65.134
Chr13:108065759-108091287	13	108065759	108091287		Ndufaf2	ENSMUSG00000068184	NADH:ubiquinone oxidoreductase complex assembly factor 2 [Source:MGI Symbol;Acc:MGI:1922847]	-	gene	overlapping	0	0.000267	0.0127172	24.9552	36.7184	50.3132	39.093	63.1051
Chr14:14820132-14843673	14	14820132	14843673		Nek10	ENSMUSG00000042567	NIMA (never in mitosis gene a)- related kinase 10 [Source:MGI Symbol;Acc:MGI:2685128]	+	gene	overlapping	0	0.00262438	0.045943	24.9297	54.3605	69.3439	56.0711	58.783
Chr14:73213702-73238616	14	73213702	73238616		Rb1	ENSMUSG00000022105	RB transcriptional corepressor 1 [Source:MGI Symbol;Acc:MGI:97874]	-	gene	overlapping	0	9.01e-16	6.72e-12	24.9229	50.7109	53.4173	32.0014	41.4773
Chr15:83101861-83109821	15	83101861	83109821		Serhl	ENSMUSG00000058586	serine hydrolase-like [Source:MGI Symbol;Acc:MGI:1890404]	+	gene	overlapping	0	0.000228	0.0116836	24.9126	56.7969	76.7409	61.0685	61.8299
Chr1:178635522-178647949	1	178635522	178647949		Kif26b	ENSMUSG00000026494	kinesin family member 26B [Source:MGI Symbol;Acc:MGI:2447076]	+	gene	overlapping	0	0.000737	0.0225591	24.9004	46.3311	68.4902	55.9464	55.5473
Chr14:64390168-64412679	14	64390168	64412679		Msra	ENSMUSG00000054733	methionine sulfoxide reductase A [Source:MGI Symbol;Acc:MGI:106916]	-	gene	overlapping	0	0.000525	0.0186851	24.8827	37.8389	61.777	35.6769	60.6804
Chr7:42631166-42680090	7	42631166	42680090		Zfp976	ENSMUSG00000074158	zinc finger protein 976 [Source:MGI Symbol;Acc:MGI:3036263]	-	gene	overlapping	0	0.000874	0.0247851	24.8696	36.7986	66.2889	38.3775	32.9662
Chr6:27734730-27758023	6	27734730	27758023		Grm8	ENSMUSG00000024211	glutamate receptor, metabotropic 8 [Source:MGI Symbol;Acc:MGI:1351345]	-	gene	overlapping	0	0.000107	0.00750477	24.8523	45.8905	59.9016	44.0108	75.0312
Chr6:147682044-147706024	6	147682044	147706024		1700049E15Rik	ENSMUSG00000085077	RIKEN cDNA 1700049E15 gene [Source:MGI Symbol;Acc:MGI:1920644]	+	gene	overlapping	0	0.000713	0.0221379	24.8323	49.6699	57.0255	53.5188	62.4736
Chr1:159319532-159359612	1	159319532	159359612		Cop1	ENSMUSG00000040782	COP1, E3 ubiquitin ligase [Source:MGI Symbol;Acc:MGI:1347046]	+	gene	overlapping	0	0.000589	0.0199797	24.8231	58.5676	71.8639	54.9566	76.2726
Chr7:29418457-29429514	7	29418457	29429514		Sipa1l3	ENSMUSG00000030583	signal-induced proliferation-associated 1 like 3 [Source:MGI Symbol;Acc:MGI:1921456]	-	gene	overlapping	0	1.26e-05	0.00212385	24.7706	36.4562	63.3605	28.0521	68.1042
Chr11:101382231-101399699	11	101382231	101399699		Gm25475	ENSMUSG00000064759	predicted gene, 25475 [Source:MGI Symbol;Acc:MGI:5455252]	-	gene	overlapping	0	0.00263649	0.0460364	24.7665	42.0033	56.4674	29.352	43.3291
Chr19:13469734-13512946	19	13469734	13512946		Olfr1474	ENSMUSG00000096273	olfactory receptor 1474 [Source:MGI Symbol;Acc:MGI:3031308]	+	gene	overlapping	0	0.00153404	0.0341153	24.7602	43.2597	83.3891	48.4395	60.9499
Chr17:64495580-64512988	17	64495580	64512988		AU016765	ENSMUSG00000073377	expressed sequence AU016765 [Source:MGI Symbol;Acc:MGI:3034888]	-	gene	upstream	1093	0.00012	0.0079923	24.7599	30.4812	48.4767	36.4884	45.6722
Chr11:26003921-26041803	11	26003921	26041803		5730522E02Rik	ENSMUSG00000032985	RIKEN cDNA 5730522E02 gene [Source:MGI Symbol;Acc:MGI:1917876]	-	gene	overlapping	0	5.41e-05	0.00513367	24.7541	36.5307	56.0802	41.2031	59.4354
Chr2:5065439-5086988	2	5065439	5086988		Optn	ENSMUSG00000026672	optineurin [Source:MGI Symbol;Acc:MGI:1918898]	-	gene	downstream	1388	0.00142188	0.0328359	24.7357	41.8046	69.705	49.8282	67.9503
Chr1:164799709-164815310	1	164799709	164815310		Dpt	ENSMUSG00000026574	dermatopontin [Source:MGI Symbol;Acc:MGI:1928392]	+	gene	overlapping	0	0.000185	0.0103234	24.7342	60.8398	76.204	49.6154	57.8845
Chr16:57727457-57750404	16	57727457	57750404		Col8a1	ENSMUSG00000068196	collagen, type VIII, alpha 1 [Source:MGI Symbol;Acc:MGI:88463]	-	gene	overlapping	0	0.000768	0.0229711	24.7057	48.0662	78.1354	65.8915	87.7653
Chr11:109073003-109092280	11	109073003	109092280		Gm24149	ENSMUSG00000064691	predicted gene, 24149 [Source:MGI Symbol;Acc:MGI:5453926]	-	gene	downstream	5913	0.00102791	0.0272054	24.7047	50.0648	69.4076	35.6818	57.6923
Chr14:31100041-31116071	14	31100041	31116071		Pbrm1	ENSMUSG00000042323	polybromo 1 [Source:MGI Symbol;Acc:MGI:1923998]	+	gene	overlapping	0	7.64e-05	0.00611573	24.7018	38.7702	63.9025	51.6497	52.3263
Chr15:5217972-5233186	15	5217972	5233186		Ttc33	ENSMUSG00000022151	tetratricopeptide repeat domain 33 [Source:MGI Symbol;Acc:MGI:1914765]	+	gene	overlapping	0	0.00086	0.0245363	24.7015	53.1962	62.1725	42.3466	59.5062
Chr2:161937535-161960307	2	161937535	161960307		Ptprt	ENSMUSG00000053141	protein tyrosine phosphatase, receptor type, T [Source:MGI Symbol;Acc:MGI:1321152]	-	gene	overlapping	0	0.000987	0.0266597	24.701	30.7721	50.7574	50.3736	75.2058
Chr5:39434054-39463523	5	39434054	39463523		4930421C12Rik	ENSMUSG00000106851	RIKEN cDNA 4930421C12 gene [Source:MGI Symbol;Acc:MGI:1926038]	-	gene	overlapping	0	0.000747	0.0227014	24.643	60.2781	71.3009	44.9541	73.0061
Chr2:43936902-43964620	2	43936902	43964620		Arhgap15	ENSMUSG00000049744	Rho GTPase activating protein 15 [Source:MGI Symbol;Acc:MGI:1923367]	+	gene	overlapping	0	0.00158196	0.0347457	24.6407	37.0393	63.8521	48.5786	71.4718
Chr3:144468535-144482280	3	144468535	144482280		Hs2st1	ENSMUSG00000040151	heparan sulfate 2-O-sulfotransferase 1 [Source:MGI Symbol;Acc:MGI:1346049]	-	gene	overlapping	0	9.38e-05	0.00692195	24.603	49.5907	61.8523	47.9462	69.4998
Chr8:34574580-34589704	8	34574580	34589704		B930018H19Rik	ENSMUSG00000109819	RIKEN cDNA B930018H19 gene [Source:MGI Symbol;Acc:MGI:5439417]	-	gene	overlapping	0	0.000749	0.0227014	24.5836	47.3691	62.9132	44.6998	69.8574
Chr12:52636175-52652265	12	52636175	52652265		Gm35239	ENSMUSG00000112412	predicted gene, 35239 [Source:MGI Symbol;Acc:MGI:5594398]	+	gene	upstream	7363	0.000399	0.0159389	24.5721	51.6222	74.7778	51.9387	61.2903
Chr8:126756179-126770188	8	126756179	126770188		Gm45805	ENSMUSG00000110626	predicted gene 45805 [Source:MGI Symbol;Acc:MGI:5804920]	-	gene	overlapping	0	8.06e-06	0.00164054	24.571	34.9614	49.3002	33.4871	41.5105
Chr14:103200489-103227653	14	103200489	103227653		Mycbp2	ENSMUSG00000033004	MYC binding protein 2, E3 ubiquitin protein ligase [Source:MGI Symbol;Acc:MGI:2179432]	-	gene	overlapping	0	0.00155891	0.0344559	24.4807	45.1955	57.2394	34.9899	67.7091
Chr6:145395019-145418493	6	145395019	145418493		Lmntd1	ENSMUSG00000054966	lamin tail domain containing 1 [Source:MGI Symbol;Acc:MGI:1921321]	-	gene	overlapping	0	0.000291	0.0133596	24.478	51.3577	75.252	60.1504	69.3487
ChrX:143387177-143460587	X	143387177	143460587		Chrdl1	ENSMUSG00000031283	chordin-like 1 [Source:MGI Symbol;Acc:MGI:1933172]	-	gene	overlapping	0	0.00302453	0.0496915	24.4608	45.5772	75.8831	57.2013	61.6877
Chr10:8386399-8409077	10	8386399	8409077		Ust	ENSMUSG00000047712	uronyl-2-sulfotransferase [Source:MGI Symbol;Acc:MGI:2442406]	-	gene	overlapping	0	0.000353	0.0149281	24.4506	33.0774	67.5556	37.8458	40.9007
Chr16:9904072-9924693	16	9904072	9924693		Grin2a	ENSMUSG00000059003	glutamate receptor, ionotropic, NMDA2A (epsilon 1) [Source:MGI Symbol;Acc:MGI:95820]	-	gene	overlapping	0	0.00134201	0.0317995	24.4447	31.0667	36.6982	31.5982	54.1538
Chr1:67099232-67132334	1	67099232	67132334		Cps1	ENSMUSG00000025991	carbamoyl-phosphate synthetase 1 [Source:MGI Symbol;Acc:MGI:891996]	+	gene	overlapping	0	0.00242846	0.0440874	24.4156	42.8498	46.9003	50.9879	77.2254
Chr15:98248365-98254361	15	98248365	98254361		H1f7	ENSMUSG00000048077	H1.7 linker histone [Source:MGI Symbol;Acc:MGI:1917319]	-	gene	upstream	1625	0.000168	0.0097405	24.3996	45.8228	76.2275	64.8058	68.8209
Chr8:95016565-95031675	8	95016565	95031675		Adgrg3	ENSMUSG00000060470	adhesion G protein-coupled receptor G3 [Source:MGI Symbol;Acc:MGI:1859670]	+	gene	overlapping	0	1.1e-06	0.000464	24.3879	46.4288	54.6065	42.491	59.3015
Chr8:44184022-44218650	8	44184022	44218650		Gm37972	ENSMUSG00000102378	predicted gene, 37972 [Source:MGI Symbol;Acc:MGI:5611200]	-	gene	upstream	9068	0.000881	0.0249549	24.3823	54.9086	63.9438	48.7916	63.4985
Chr8:7477218-7504604	8	7477218	7504604		Gm30954	ENSMUSG00000109260	predicted gene, 30954 [Source:MGI Symbol;Acc:MGI:5590113]	-	gene	overlapping	0	0.00129356	0.0311431	24.38	39.5076	71.9728	45.9016	56.314
Chr8:67625092-67644042	8	67625092	67644042		Gm44391	ENSMUSG00000104757	predicted gene, 44391 [Source:MGI Symbol;Acc:MGI:5690783]	-	gene	overlapping	0	0.000698	0.0218544	24.3594	62.3515	73.1893	50.1183	69.4845
Chr6:41490063-41518048	6	41490063	41518048		Gm29813	ENSMUSG00000104513	predicted gene, 29813 [Source:MGI Symbol;Acc:MGI:5588972]	-	gene	overlapping	0	0.000487	0.017886	24.3132	44.6457	54.1099	52.4034	56.0178
Chr18:81712400-81732347	18	81712400	81732347		Gm50290	ENSMUSG00000118363	predicted gene, 50290 [Source:MGI Symbol;Acc:MGI:6303130]	+	gene	overlapping	0	0.00136825	0.0321757	24.3124	43.8232	64.8038	39.2557	81.7369
Chr3:104024877-104053895	3	104024877	104053895		Magi3	ENSMUSG00000052539	membrane associated guanylate kinase, WW and PDZ domain containing 3 [Source:MGI Symbol;Acc:MGI:1923484]	-	gene	overlapping	0	0.00194642	0.038878	24.3096	43.1255	55.6389	34.031	59.7902
Chr11:60277273-60295692	11	60277273	60295692		Tom1l2	ENSMUSG00000000538	target of myb1-like 2 (chicken) [Source:MGI Symbol;Acc:MGI:2443306]	-	gene	overlapping	0	0.00132035	0.0315066	24.3077	41.5605	55.7122	26.8163	52.7321
Chr16:37240098-37267627	16	37240098	37267627		Stxbp5l	ENSMUSG00000022829	syntaxin binding protein 5-like [Source:MGI Symbol;Acc:MGI:2443815]	-	gene	overlapping	0	0.000807	0.0236112	24.2829	35.0141	64.0923	53.8885	86.747
Chr18:6669901-6697048	18	6669901	6697048		Gm50077	ENSMUSG00000117620	predicted gene, 50077 [Source:MGI Symbol;Acc:MGI:6275405]	-	gene	overlapping	0	5.84e-09	1.17e-05	24.2532	49.2746	30.8399	37.9961	46.3499
Chr12:40103087-40127478	12	40103087	40127478		Scin	ENSMUSG00000002565	scinderin [Source:MGI Symbol;Acc:MGI:1306794]	-	gene	overlapping	0	1.03e-09	2.87e-06	24.2192	46.68	64.1355	48.1662	57.8431
Chr14:31463905-31472533	14	31463905	31472533		Mettl6	ENSMUSG00000021891	methyltransferase like 6 [Source:MGI Symbol;Acc:MGI:1914261]	-	gene	upstream	1045	0.00137725	0.0322854	24.2164	46.6579	58.9704	51.9671	46.3629
Chr16:89999445-90006432	16	89999445	90006432		Tiam1	ENSMUSG00000002489	T cell lymphoma invasion and metastasis 1 [Source:MGI Symbol;Acc:MGI:103306]	-	gene	overlapping	0	5.55e-05	0.00519075	24.1996	37.8465	44.6988	21.6787	33.7902
Chr2:36483159-36519909	2	36483159	36519909		Olfr341	ENSMUSG00000075387	olfactory receptor 341 [Source:MGI Symbol;Acc:MGI:3030175]	-	gene	downstream	691	0.000414	0.0162265	24.1717	45.1113	55.9479	31.299	37.2796
Chr9:30508447-30531326	9	30508447	30531326		Rps2-ps12	ENSMUSG00000111438	ribosomal protein S2, pseudogene 12 [Source:MGI Symbol;Acc:MGI:3648563]	+	gene	overlapping	0	0.000801	0.0235084	24.1623	45.1301	60.0545	50.3699	70.4792
Chr17:36732888-36763492	17	36732888	36763492		Gm4271	ENSMUSG00000092521	predicted gene 4271 [Source:MGI Symbol;Acc:MGI:3782448]	+	gene	overlapping	0	4.14e-05	0.00437165	24.1619	37.3107	55.3204	22.8371	32.87
Chr3:115046443-115080899	3	115046443	115080899		Olfm3	ENSMUSG00000027965	olfactomedin 3 [Source:MGI Symbol;Acc:MGI:2387329]	+	gene	overlapping	0	0.00185127	0.0378707	24.1382	38.6935	60.4643	46.5261	45.7872
Chr5:108084045-108127798	5	108084045	108127798		Mtf2	ENSMUSG00000029267	metal response element binding transcription factor 2 [Source:MGI Symbol;Acc:MGI:105050]	+	gene	overlapping	0	0.00015	0.00913635	24.123	59.0553	84.1826	31.0694	61.0035
Chr1:80248452-80271334	1	80248452	80271334		Gm37932	ENSMUSG00000103404	predicted gene, 37932 [Source:MGI Symbol;Acc:MGI:5611160]	-	gene	overlapping	0	0.00113046	0.0287844	24.079	20.1378	53.2192	47.8528	47.3768
Chr6:96650616-96685509	6	96650616	96685509		Tafa1	ENSMUSG00000059187	TAFA chemokine like family member 1 [Source:MGI Symbol;Acc:MGI:2443695]	+	gene	overlapping	0	0.000432	0.0166365	24.0433	16.6184	30.5977	27.3221	46.3328
Chr1:136347498-136365132	1	136347498	136365132		Camsap2	ENSMUSG00000041570	calmodulin regulated spectrin-associated protein family, member 2 [Source:MGI Symbol;Acc:MGI:1922434]	-	gene	downstream	1394	7.35e-05	0.00595296	24.0278	32.003	62.6183	61.0922	40.2271
Chr15:95507573-95513953	15	95507573	95513953		Nell2	ENSMUSG00000022454	NEL-like 2 [Source:MGI Symbol;Acc:MGI:1858510]	-	gene	overlapping	0	0.000405	0.0160701	24.0228	58.4615	81.7664	49.8778	85.9187
Chr8:3459823-3476063	8	3459823	3476063		Pex11g	ENSMUSG00000069633	peroxisomal biogenesis factor 11 gamma [Source:MGI Symbol;Acc:MGI:1920905]	-	gene	overlapping	0	0.000116	0.00782168	24.0225	38.8157	78.0944	45.2361	38.818
Chr8:68494868-68529251	8	68494868	68529251		Csgalnact1	ENSMUSG00000036356	chondroitin sulfate N- acetylgalactosaminyltransferase 1 [Source:MGI Symbol;Acc:MGI:2442354]	-	gene	overlapping	0	0.0014635	0.0333221	24.0047	39.046	53.7037	45.7674	46.7407
Chr2:122383556-122415840	2	122383556	122415840		Gm24409	ENSMUSG00000088506	predicted gene, 24409 [Source:MGI Symbol;Acc:MGI:5454186]	-	gene	overlapping	0	3.52e-11	1.64e-07	24.002	41.5802	67.6792	39.4798	80.3263
Chr12:31371194-31388854	12	31371194	31388854		Slc26a3	ENSMUSG00000001225	solute carrier family 26, member 3 [Source:MGI Symbol;Acc:MGI:107181]	+	gene	downstream	2017	0.00149567	0.0336599	23.9334	46.3189	72.8889	73.1473	67.2823
Chr4:51180224-51229677	4	51180224	51229677		Gm12460	ENSMUSG00000084116	predicted gene 12460 [Source:MGI Symbol;Acc:MGI:3650440]	+	gene	overlapping	0	0.00170079	0.0361551	23.9153	33.4454	64.4106	42.9435	54.8057
Chr16:37903127-37909681	16	37903127	37909681		Gpr156	ENSMUSG00000046961	G protein-coupled receptor 156 [Source:MGI Symbol;Acc:MGI:2653880]	+	gene	downstream	6815	0.00136116	0.0320722	23.8944	38.4191	64.5119	42.3713	63.6632
Chr5:57764925-57805477	5	57764925	57805477		Pcdh7	ENSMUSG00000029108	protocadherin 7 [Source:MGI Symbol;Acc:MGI:1860487]	+	gene	overlapping	0	5.82e-05	0.00532167	23.8669	55.918	60.2422	23.2131	36.9953
Chr11:47499946-47551852	11	47499946	47551852		Sgcd	ENSMUSG00000020354	sarcoglycan, delta (dystrophin-associated glycoprotein) [Source:MGI Symbol;Acc:MGI:1346525]	-	gene	overlapping	0	0.00159826	0.0349038	23.8532	44.5997	62.579	46.9439	64.4664
Chr12:90411679-90446010	12	90411679	90446010		Gm40538	ENSMUSG00000113001	predicted gene, 40538 [Source:MGI Symbol;Acc:MGI:5623423]	-	gene	downstream	2855	0.00117776	0.0294624	23.8475	50.4204	59.415	45.2487	57.9979
Chr4:20162463-20203601	4	20162463	20203601		Nkain3	ENSMUSG00000055761	Na+/K+ transporting ATPase interacting 3 [Source:MGI Symbol;Acc:MGI:2444830]	-	gene	overlapping	0	0.00285294	0.0481644	23.8006	49.9302	62.3802	39.1352	53.6232
Chr17:20765658-20789819	17	20765658	20789819		Vmn1r228	ENSMUSG00000060245	vomeronasal 1 receptor 228 [Source:MGI Symbol;Acc:MGI:2159624]	-	gene	overlapping	0	0.00193829	0.0388207	23.7754	42.9931	43.9495	43.4241	65.2225
Chr17:53394057-53412443	17	53394057	53412443		Efhb	ENSMUSG00000023931	EF hand domain family, member B [Source:MGI Symbol;Acc:MGI:3045296]	-	gene	overlapping	0	0.000824	0.0239442	23.7592	38.9268	64.1399	44.8967	54.9451
Chr14:104703404-104739379	14	104703404	104739379		D130009I18Rik	ENSMUSG00000115432	RIKEN cDNA D130009I18 gene [Source:MGI Symbol;Acc:MGI:2443663]	+	gene	overlapping	0	0.000895	0.0251858	23.7399	39.8813	59.8192	43.3702	61.7502
Chr8:4034604-4053825	8	4034604	4053825		Gm45049	ENSMUSG00000109512	predicted gene 45049 [Source:MGI Symbol;Acc:MGI:5753625]	-	gene	overlapping	0	0.00029	0.0133272	23.7302	43.183	47.137	34.4673	61.8096
Chr1:136443252-136452812	1	136443252	136452812		Ddx59	ENSMUSG00000026404	DEAD (Asp-Glu-Ala-Asp) box polypeptide 59 [Source:MGI Symbol;Acc:MGI:1915247]	+	gene	upstream	3094	8.94e-05	0.00673782	23.6866	48.8919	53.2028	40.1713	58.964
Chr9:122935971-122965114	9	122935971	122965114		Gm46136	ENSMUSG00000111163	predicted gene, 46136 [Source:MGI Symbol;Acc:MGI:5825773]	+	gene	overlapping	0	4.44e-05	0.00457892	23.6829	43.1522	71.6822	42.0822	55.5332
Chr3:59145644-59168173	3	59145644	59168173		Med12l	ENSMUSG00000056476	mediator complex subunit 12-like [Source:MGI Symbol;Acc:MGI:2139916]	+	gene	overlapping	0	0.00302191	0.0496888	23.6797	49.6761	74.1263	44.8181	69.9849
Chr2:39665540-39700615	2	39665540	39700615		Gm43944	ENSMUSG00000108203	predicted gene, 43944 [Source:MGI Symbol;Acc:MGI:5690336]	-	gene	downstream	6569	0.00298009	0.0493703	23.661	48.7997	66.8376	33.7585	55.136
Chr14:100088787-100109977	14	100088787	100109977		Klf12	ENSMUSG00000072294	Kruppel-like factor 12 [Source:MGI Symbol;Acc:MGI:1333796]	-	gene	overlapping	0	0.000966	0.0263014	23.651	36.0135	41.373	37.9125	45.8533
Chr1:170646977-170661026	1	170646977	170661026		Olfml2b	ENSMUSG00000038463	olfactomedin-like 2B [Source:MGI Symbol;Acc:MGI:2443310]	+	gene	overlapping	0	0.000971	0.0263778	23.6451	55.4163	63.6922	43.5323	70.7916
Chr2:115196376-115225440	2	115196376	115225440		Gm28494	ENSMUSG00000101448	predicted gene 28494 [Source:MGI Symbol;Acc:MGI:5579200]	-	gene	overlapping	0	0.00149938	0.0337066	23.6439	38.8375	52.1498	37.6115	38.466
Chr17:29970152-29974543	17	29970152	29974543		Mdga1	ENSMUSG00000043557	MAM domain containing glycosylphosphatidylinositol anchor 1 [Source:MGI Symbol;Acc:MGI:1922012]	-	gene	downstream	65	3.84e-05	0.0041816	23.6327	34.5944	38.3695	42.6027	44.5898
Chr13:39889176-39915244	13	39889176	39915244		Gm47316	ENSMUSG00000114957	predicted gene, 47316 [Source:MGI Symbol;Acc:MGI:6096197]	-	gene	downstream	4795	0.000405	0.0160701	23.6304	26.7436	50.0687	47.3014	54.7051
Chr10:10226318-10244922	10	10226318	10244922		4930598N05Rik	ENSMUSG00000109160	RIKEN cDNA 4930598N05 gene [Source:MGI Symbol;Acc:MGI:1922625]	+	gene	overlapping	0	0.00184666	0.0378247	23.6233	48.783	48.0226	43.0272	69.2837
Chr6:136566393-136596851	6	136566393	136596851		Atf7ip	ENSMUSG00000030213	activating transcription factor 7 interacting protein [Source:MGI Symbol;Acc:MGI:1858965]	+	gene	overlapping	0	0.000707	0.0219882	23.5659	56.6436	69.0514	40.4442	62.6116
Chr8:61148143-61169861	8	61148143	61169861		Gm16178	ENSMUSG00000086681	predicted gene 16178 [Source:MGI Symbol;Acc:MGI:3801783]	-	gene	overlapping	0	0.000132	0.0084507	23.528	31.4094	56.3945	40.1597	56.3736
Chr16:25958643-25969807	16	25958643	25969807		Gm4524	ENSMUSG00000090257	predicted gene 4524 [Source:MGI Symbol;Acc:MGI:3782709]	+	gene	overlapping	0	0.00229306	0.0425058	23.4864	31.0376	64.9578	46.0136	52.1784
Chr5:20665886-20686216	5	20665886	20686216		Magi2	ENSMUSG00000040003	membrane associated guanylate kinase, WW and PDZ domain containing 2 [Source:MGI Symbol;Acc:MGI:1354953]	+	gene	overlapping	0	0.00200598	0.0395899	23.484	50.2712	74.8597	54.4551	67.2289
Chr10:100716334-100744499	10	100716334	100744499		Gm35722	ENSMUSG00000112104	predicted gene, 35722 [Source:MGI Symbol;Acc:MGI:5594881]	-	gene	overlapping	0	0.00174597	0.0365829	23.4759	45.3857	57.3262	46.7792	58.4906
Chr6:72285530-72304049	6	72285530	72304049		Sftpb	ENSMUSG00000056370	surfactant associated protein B [Source:MGI Symbol;Acc:MGI:109516]	+	gene	downstream	561	0.0003	0.013622	23.4622	47.4744	52.1704	55.8442	74.0339
Chr8:25289244-25304804	8	25289244	25304804		5430421F17Rik	ENSMUSG00000110140	RIKEN cDNA 5430421F17 gene [Source:MGI Symbol;Acc:MGI:1921739]	-	gene	overlapping	0	0.000693	0.0217529	23.46	70.1997	58.9744	36.1281	58.5082
Chr1:64040459-64057113	1	64040459	64057113		Klf7	ENSMUSG00000025959	Kruppel-like factor 7 (ubiquitous) [Source:MGI Symbol;Acc:MGI:1935151]	-	gene	overlapping	0	0.00213642	0.0410028	23.4497	44.3998	52.1906	32.9838	61.078
Chr11:65131901-65159048	11	65131901	65159048		Arhgap44	ENSMUSG00000033389	Rho GTPase activating protein 44 [Source:MGI Symbol;Acc:MGI:2144423]	-	gene	overlapping	0	0.000505	0.0182605	23.4441	43.3081	65.2569	25	57.8092
Chr10:29748969-29777216	10	29748969	29777216		Gm6390	ENSMUSG00000111427	predicted gene 6390 [Source:MGI Symbol;Acc:MGI:3779589]	+	gene	downstream	4195	2.33e-05	0.00302312	23.436	51.7495	56.2814	28.8371	48.8533
Chr4:52377225-52424936	4	52377225	52424936		Smc2os	ENSMUSG00000085763	structural maintenance of chromosomes 2, opposite strand [Source:MGI Symbol;Acc:MGI:1919898]	-	gene	upstream	5349	0.00138533	0.0323821	23.417	46.87	80.7953	58.5198	65.5012
Chr19:20583915-20617464	19	20583915	20617464		Aldh1a1	ENSMUSG00000053279	aldehyde dehydrogenase family 1, subfamily A1 [Source:MGI Symbol;Acc:MGI:1353450]	+	gene	overlapping	0	0.00292671	0.048793	23.4154	46.5253	66.4835	47.8591	69.7959
Chr8:102742862-102764419	8	102742862	102764419		Cdh11	ENSMUSG00000031673	cadherin 11 [Source:MGI Symbol;Acc:MGI:99217]	-	gene	overlapping	0	0.00253328	0.0450466	23.4154	43.361	53.0952	42.4684	61.4728
Chr4:71839495-71885770	4	71839495	71885770		Gm11233	ENSMUSG00000081117	predicted gene 11233 [Source:MGI Symbol;Acc:MGI:3650258]	+	gene	overlapping	0	0.00138971	0.0324337	23.4068	45.3143	53.3784	48.4619	54.7359
Chr4:66220722-66260994	4	66220722	66260994		Astn2	ENSMUSG00000028373	astrotactin 2 [Source:MGI Symbol;Acc:MGI:1889277]	-	gene	overlapping	0	0.00259436	0.0456463	23.3414	58.6647	72.8177	31.2456	55.7624
Chr3:134410583-134445981	3	134410583	134445981		4930539C22Rik	ENSMUSG00000105765	RIKEN cDNA 4930539C22 gene [Source:MGI Symbol;Acc:MGI:1922458]	-	gene	overlapping	0	0.000995	0.0267619	23.3399	45.9783	70.9651	67.626	65.5649
Chr10:74291933-74326321	10	74291933	74326321		Pcdh15	ENSMUSG00000052613	protocadherin 15 [Source:MGI Symbol;Acc:MGI:1891428]	+	gene	overlapping	0	0.0014851	0.0335945	23.3308	28.1285	53.4181	43.3242	66.8196
Chr13:81444438-81474408	13	81444438	81474408		Adgrv1	ENSMUSG00000069170	adhesion G protein-coupled receptor V1 [Source:MGI Symbol;Acc:MGI:1274784]	-	gene	overlapping	0	0.000147	0.00898537	23.2994	44.2045	69.3361	49.8326	53.59
Chr8:18860479-18878613	8	18860479	18878613		Agpat5	ENSMUSG00000031467	1-acylglycerol-3-phosphate O-acyltransferase 5 (lysophosphatidic acid acyltransferase, epsilon) [Source:MGI Symbol;Acc:MGI:1196345]	+	gene	overlapping	0	0.00135718	0.0320314	23.2714	54.1276	64.6866	38.1503	56.8864
Chr10:90578136-90591516	10	90578136	90591516		Anks1b	ENSMUSG00000058589	ankyrin repeat and sterile alpha motif domain containing 1B [Source:MGI Symbol;Acc:MGI:1924781]	+	gene	overlapping	0	0.00129589	0.0311624	23.2617	33.6905	71.8412	50.9232	46.7197
Chr1:118412244-118425249	1	118412244	118425249		Clasp1	ENSMUSG00000064302	CLIP associating protein 1 [Source:MGI Symbol;Acc:MGI:1923957]	+	gene	overlapping	0	0.000933	0.0257798	23.222	71.3639	75.1671	45.8643	65.1416
Chr4:59111799-59148838	4	59111799	59148838		Shoc1	ENSMUSG00000038598	shortage in chiasmata 1 [Source:MGI Symbol;Acc:MGI:2140313]	-	gene	overlapping	0	1.16e-05	0.00200405	23.2037	46.2044	58.2077	37.8299	60
Chr5:47627916-47696877	5	47627916	47696877		Gm17824	ENSMUSG00000106402	predicted gene, 17824 [Source:MGI Symbol;Acc:MGI:5010009]	+	gene	overlapping	0	0.00239812	0.043714	23.1703	45.842	76.2271	51.6979	59.0747
Chr9:73221920-73244168	9	73221920	73244168		Gm27211	ENSMUSG00000098875	predicted gene 27211 [Source:MGI Symbol;Acc:MGI:5521054]	+	gene	overlapping	0	0.00192901	0.0387503	23.1309	64.4043	73.8378	56.982	80.5068
Chr10:30500368-30528707	10	30500368	30528707		Gm48232	ENSMUSG00000111397	predicted gene, 48232 [Source:MGI Symbol;Acc:MGI:6097638]	-	gene	overlapping	0	0.00076	0.0228769	23.0826	43.8799	63.4534	50.779	81.7313
Chr8:119295131-119309085	8	119295131	119309085		Cdh13	ENSMUSG00000031841	cadherin 13 [Source:MGI Symbol;Acc:MGI:99551]	+	gene	overlapping	0	1.65e-05	0.0024933	23.0773	56.9269	44.014	56.1954	76.7518
Chr5:8332506-8367115	5	8332506	8367115		Adam22	ENSMUSG00000040537	a disintegrin and metallopeptidase domain 22 [Source:MGI Symbol;Acc:MGI:1340046]	-	gene	overlapping	0	0.000262	0.0125957	23.0705	29.236	43.9112	44.6586	41.0874
Chr3:109393332-109430473	3	109393332	109430473		Vav3	ENSMUSG00000033721	vav 3 oncogene [Source:MGI Symbol;Acc:MGI:1888518]	+	gene	overlapping	0	0.00234894	0.043127	23.062	64.3538	72.6043	52.8282	70.5753
Chr1:139068078-139094036	1	139068078	139094036		Dennd1b	ENSMUSG00000056268	DENN/MADD domain containing 1B [Source:MGI Symbol;Acc:MGI:2447812]	+	gene	overlapping	0	0.00104727	0.0274981	23.0477	61.5037	82.6905	54.4828	76.1102
Chr3:104087059-104128273	3	104087059	104128273		Magi3	ENSMUSG00000052539	membrane associated guanylate kinase, WW and PDZ domain containing 3 [Source:MGI Symbol;Acc:MGI:1923484]	-	gene	overlapping	0	0.00198099	0.0393473	23.0289	40.9364	58.5773	53.797	66.5919
Chr9:64650528-64669096	9	64650528	64669096		Megf11	ENSMUSG00000036466	multiple EGF-like-domains 11 [Source:MGI Symbol;Acc:MGI:1920951]	+	gene	overlapping	0	0.000274	0.0128905	23.0191	46.659	54.9734	31.5241	52.1643
Chr1:177021020-177051484	1	177021020	177051484		Akt3	ENSMUSG00000019699	thymoma viral proto-oncogene 3 [Source:MGI Symbol;Acc:MGI:1345147]	-	gene	overlapping	0	0.00223775	0.0419184	23.0044	42.6265	50.5223	33.1749	56.3843
Chr3:135113136-135130350	3	135113136	135130350		Gm2142	ENSMUSG00000105538	predicted gene 2142 [Source:MGI Symbol;Acc:MGI:3780311]	+	gene	overlapping	0	0.000885	0.0250109	22.9878	53.931	61.8901	49.8811	79.9123
Chr19:58281604-58301499	19	58281604	58301499		Gfra1	ENSMUSG00000025089	glial cell line derived neurotrophic factor family receptor alpha 1 [Source:MGI Symbol;Acc:MGI:1100842]	-	gene	overlapping	0	5.88e-05	0.00534997	22.941	40.8498	39.796	39.9416	68.276
ChrX:167703505-167732055	X	167703505	167732055		Frmpd4	ENSMUSG00000049176	FERM and PDZ domain containing 4 [Source:MGI Symbol;Acc:MGI:3042378]	-	gene	overlapping	0	0.00178214	0.0369774	22.9206	44.7582	61.1183	42.8988	49.8018
Chr17:15415630-15431509	17	15415630	15431509		Fam120b	ENSMUSG00000014763	family with sequence similarity 120, member B [Source:MGI Symbol;Acc:MGI:1914794]	+	gene	overlapping	0	0.00100995	0.0269552	22.8772	63.7486	76.2712	63.2146	76.4622
Chr15:88984144-88992673	15	88984144	88992673		Mov10l1	ENSMUSG00000015365	Mov10 like RISC complex RNA helicase 1 [Source:MGI Symbol;Acc:MGI:1891384]	+	gene	overlapping	0	0.00123037	0.0302905	22.8652	63.7374	78.355	73.6469	100
Chr1:15428869-15445288	1	15428869	15445288		Kcnb2	ENSMUSG00000092083	potassium voltage gated channel, Shab- related subfamily, member 2 [Source:MGI Symbol;Acc:MGI:99632]	+	gene	overlapping	0	0.0010928	0.0282016	22.8638	45.6161	50.096	38.1971	55.9456
Chr5:143921641-143934744	5	143921641	143934744		Pms2	ENSMUSG00000079109	PMS1 homolog2, mismatch repair system component [Source:MGI Symbol;Acc:MGI:104288]	+	gene	overlapping	0	5.77e-05	0.00530472	22.842	54.3152	71.6501	58.7373	70.9852
Chr17:83706839-83720498	17	83706839	83720498		Mta3	ENSMUSG00000055817	metastasis associated 3 [Source:MGI Symbol;Acc:MGI:2151172]	+	gene	overlapping	0	2.52e-05	0.00321581	22.8391	62.0395	82.6744	60.3438	68.2916
Chr1:67190629-67215786	1	67190629	67215786		Cps1	ENSMUSG00000025991	carbamoyl-phosphate synthetase 1 [Source:MGI Symbol;Acc:MGI:891996]	+	gene	overlapping	0	0.00129543	0.0311581	22.8308	45.9028	69.8087	49.2958	59.9255
Chr17:59996802-60026470	17	59996802	60026470		Gm29051	ENSMUSG00000101606	predicted gene 29051 [Source:MGI Symbol;Acc:MGI:5579757]	-	gene	overlapping	0	0.00190255	0.0384881	22.819	38.7089	63.3208	30.2158	53.7301
Chr3:76864865-76903530	3	76864865	76903530		Gm19231	ENSMUSG00000102216	predicted gene, 19231 [Source:MGI Symbol;Acc:MGI:5011416]	+	gene	overlapping	0	0.0021965	0.0416087	22.8186	53.6577	72.3734	53.503	62.3519
Chr14:56945725-56978805	14	56945725	56978805		Zmym2	ENSMUSG00000021945	zinc finger, MYM-type 2 [Source:MGI Symbol;Acc:MGI:1923257]	+	gene	overlapping	0	0.00213716	0.0410034	22.8095	63.8485	80.1793	47.9436	60.2985
Chr6:22085003-22112152	6	22085003	22112152		Cped1	ENSMUSG00000062980	cadherin-like and PC-esterase domain containing 1 [Source:MGI Symbol;Acc:MGI:2444814]	+	gene	overlapping	0	0.00024	0.0119805	22.7746	53.2703	70.8523	52.0506	79.347
Chr11:47551952-47593606	11	47551952	47593606		Sgcd	ENSMUSG00000020354	sarcoglycan, delta (dystrophin-associated glycoprotein) [Source:MGI Symbol;Acc:MGI:1346525]	-	gene	overlapping	0	0.00214982	0.0411385	22.7648	35.9273	51.2031	38.696	47.2725
Chr1:5101555-5131242	1	5101555	5131242		Atp6v1h	ENSMUSG00000033793	ATPase, H+ transporting, lysosomal V1 subunit H [Source:MGI Symbol;Acc:MGI:1914864]	+	gene	overlapping	0	0.000288	0.0132647	22.743	62.4117	79.1946	64.588	92.9088
Chr9:99413344-99426482	9	99413344	99426482		Mras	ENSMUSG00000032470	muscle and microspikes RAS [Source:MGI Symbol;Acc:MGI:1100856]	-	gene	overlapping	0	0.000195	0.0106771	22.7269	45.1393	43.4025	20.2425	38.7996
ChrX:136075942-136114172	X	136075942	136114172		Nxf3	ENSMUSG00000057000	nuclear RNA export factor 3 [Source:MGI Symbol;Acc:MGI:2685230]	-	gene	overlapping	0	0.000269	0.0127834	22.7258	50.2885	56.6301	32.6667	44.7736
Chr15:55750903-55770033	15	55750903	55770033		Sntb1	ENSMUSG00000060429	syntrophin, basic 1 [Source:MGI Symbol;Acc:MGI:101781]	-	gene	overlapping	0	0.00232618	0.0428498	22.6839	50.6188	51.9814	55.1119	72.2689
Chr3:107767335-107781348	3	107767335	107781348		Gm43233	ENSMUSG00000106531	predicted gene 43233 [Source:MGI Symbol;Acc:MGI:5663370]	+	gene	downstream	508	0.000439	0.0167905	22.6748	38.2818	59.1556	52.4504	58.4861
Chr3:98212404-98225158	3	98212404	98225158		Reg4	ENSMUSG00000027876	regenerating islet-derived family, member 4 [Source:MGI Symbol;Acc:MGI:1914959]	+	gene	overlapping	0	0.000748	0.0227014	22.6499	56.6259	71.4833	51.3417	68.8172
Chr6:134754729-134792566	6	134754729	134792566		Dusp16	ENSMUSG00000030203	dual specificity phosphatase 16 [Source:MGI Symbol;Acc:MGI:1917936]	-	gene	overlapping	0	0.00135969	0.0320621	22.6205	32.5198	50.3018	24.9677	47.2169
Chr11:95811369-95821387	11	95811369	95821387		Zfp652	ENSMUSG00000075595	zinc finger protein 652 [Source:MGI Symbol;Acc:MGI:2442221]	+	gene	overlapping	0	0.000667	0.0212901	22.6191	51.2623	59.1053	44.4759	65.6997
Chr17:67550936-67566151	17	67550936	67566151		Gm22277	ENSMUSG00000087829	predicted gene, 22277 [Source:MGI Symbol;Acc:MGI:5452054]	+	gene	overlapping	0	0.000394	0.0157879	22.5975	35.5391	50.0069	44.065	66.0225
Chr3:121025635-121043188	3	121025635	121043188		Gm42926	ENSMUSG00000104749	predicted gene 42926 [Source:MGI Symbol;Acc:MGI:5663063]	-	gene	overlapping	0	0.00180285	0.0372637	22.5206	48.872	47.5913	31.4058	55.3892
Chr15:74766404-74776008	15	74766404	74776008		Ly6g6g	ENSMUSG00000101026	lymphocyte antigen 6 complex, locus G6G [Source:MGI Symbol;Acc:MGI:1925975]	-	gene	overlapping	0	0.0021549	0.041198	22.5	43.2071	44.5137	52.495	74.3325
ChrX:106413422-106484529	X	106413422	106484529		Fndc3c1	ENSMUSG00000033737	fibronectin type III domain containing 3C1 [Source:MGI Symbol;Acc:MGI:2685630]	-	gene	overlapping	0	0.000223	0.01154	22.4955	40.5727	46.062	26.895	41.558
Chr15:91926706-91946739	15	91926706	91946739		Muc19	ENSMUSG00000044021	mucin 19 [Source:MGI Symbol;Acc:MGI:2676278]	+	gene	overlapping	0	0.00145209	0.0331772	22.4843	27.622	50.8782	39.8874	51.4415
Chr5:33702969-33719046	5	33702969	33719046		G630022F23Rik	ENSMUSG00000106896	RIKEN cDNA G630022F23 gene [Source:MGI Symbol;Acc:MGI:3704248]	-	gene	upstream	997	0.000151	0.00916331	22.4828	59.375	66.8494	52.2741	75.5702
Chr5:15949450-15991222	5	15949450	15991222		Cacna2d1	ENSMUSG00000040118	calcium channel, voltage-dependent, alpha2/delta subunit 1 [Source:MGI Symbol;Acc:MGI:88295]	+	gene	overlapping	0	0.000599	0.0201167	22.4805	51.8786	81.9001	55.0909	64.8936
Chr11:87201197-87223200	11	87201197	87223200		Trim37	ENSMUSG00000018548	tripartite motif-containing 37 [Source:MGI Symbol;Acc:MGI:2153072]	+	gene	overlapping	0	0.000997	0.0267742	22.3972	58.9586	70.0812	56.3374	74.2133
Chr14:58891176-58932692	14	58891176	58932692		Rpl13-ps3	ENSMUSG00000059835	ribosomal protein L13, pseudogene 3 [Source:MGI Symbol;Acc:MGI:3646682]	+	gene	overlapping	0	0.00144931	0.0331467	22.3945	36.6764	61.9367	57.2478	65.3846
Chr4:58291471-58309892	4	58291471	58309892		Musk	ENSMUSG00000057280	muscle, skeletal, receptor tyrosine kinase [Source:MGI Symbol;Acc:MGI:103581]	+	gene	overlapping	0	0.00133435	0.0316866	22.3733	51.1599	68.9818	55.6505	64.1133
Chr16:89618501-89626985	16	89618501	89626985		Gm17844	ENSMUSG00000116651	predicted gene, 17844 [Source:MGI Symbol;Acc:MGI:5010029]	-	gene	upstream	5313	0.00269452	0.0466234	22.3514	42.9465	55.1368	43.9541	59.3904
Chr8:93612645-93627641	8	93612645	93627641		Gm45708	ENSMUSG00000110534	predicted gene 45708 [Source:MGI Symbol;Acc:MGI:5804823]	-	gene	overlapping	0	1.07e-05	0.00193739	22.3464	47.0583	48.1201	28.0269	45.6906
Chr13:33328186-33463000	13	33328186	33463000		Serpinb9f	ENSMUSG00000038327	serine (or cysteine) peptidase inhibitor, clade B, member 9f [Source:MGI Symbol;Acc:MGI:894671]	+	gene	overlapping	0	0.00114026	0.0289125	22.3405	36.8905	44.9408	38.769	59.3205
Chr15:84966452-84974656	15	84966452	84974656		5031439G07Rik	ENSMUSG00000036046	RIKEN cDNA 5031439G07 gene [Source:MGI Symbol;Acc:MGI:2444899]	-	gene	overlapping	0	0.00163092	0.0352054	22.299	29.3711	52.5392	29.5288	43.5215
Chr4:97685840-97709081	4	97685840	97709081		E130114P18Rik	ENSMUSG00000048747	RIKEN cDNA E130114P18 gene [Source:MGI Symbol;Acc:MGI:2442873]	-	gene	overlapping	0	0.0030149	0.0496466	22.2855	29.0957	50.2986	40.4176	60.0991
Chr13:36479867-36503855	13	36479867	36503855		Fars2	ENSMUSG00000021420	phenylalanine-tRNA synthetase 2 (mitochondrial) [Source:MGI Symbol;Acc:MGI:1917205]	+	gene	overlapping	0	0.00068	0.021498	22.2564	31.1995	51.9417	40.7888	68.1971
Chr7:68919216-68957302	7	68919216	68957302		Gm23795	ENSMUSG00000065940	predicted gene, 23795 [Source:MGI Symbol;Acc:MGI:5453572]	-	gene	overlapping	0	0.000563	0.0194743	22.2545	43.8641	37.5469	32.8231	54.1455
Chr14:14980784-14999198	14	14980784	14999198		Nek10	ENSMUSG00000042567	NIMA (never in mitosis gene a)- related kinase 10 [Source:MGI Symbol;Acc:MGI:2685128]	+	gene	overlapping	0	0.00218738	0.0415322	22.2543	41.3915	57.6316	43.3222	51.8852
Chr12:77790314-77805730	12	77790314	77805730		Gm24070	ENSMUSG00000077707	predicted gene, 24070 [Source:MGI Symbol;Acc:MGI:5453847]	-	gene	upstream	8950	5.89e-07	0.000323	22.2396	51.4904	61.1111	50.463	47.0373
Chr15:58389424-58399813	15	58389424	58399813		Anxa13	ENSMUSG00000055114	annexin A13 [Source:MGI Symbol;Acc:MGI:1917037]	-	gene	downstream	41	0.000229	0.0117031	22.2186	36.3763	69.5004	58.5163	60
Chr12:87371100-87387212	12	87371100	87387212		Sptlc2	ENSMUSG00000021036	serine palmitoyltransferase, long chain base subunit 2 [Source:MGI Symbol;Acc:MGI:108074]	-	gene	overlapping	0	0.000126	0.0082203	22.2181	32.246	58.5787	38.5941	48.6146
Chr3:141421975-141452471	3	141421975	141452471		Gm15688	ENSMUSG00000089737	predicted gene 15688 [Source:MGI Symbol;Acc:MGI:3647549]	-	gene	upstream	5505	0.0011038	0.0283676	22.1946	23.1998	45.998	46.5659	45.4241
Chr1:60086566-60111113	1	60086566	60111113		Wdr12	ENSMUSG00000026019	WD repeat domain 12 [Source:MGI Symbol;Acc:MGI:1927241]	-	gene	overlapping	0	0.00218276	0.0414942	22.1696	41.0846	53.1574	51.2702	51.4258
Chr4:16137193-16179647	4	16137193	16179647		Ripk2	ENSMUSG00000041135	receptor (TNFRSF)-interacting serine- threonine kinase 2 [Source:MGI Symbol;Acc:MGI:1891456]	-	gene	overlapping	0	0.0012969	0.03118	22.1488	47.2914	60.6193	55.5172	78.5714
Chr11:37971392-38080709	11	37971392	38080709		Gm25693	ENSMUSG00000093184	predicted gene, 25693 [Source:MGI Symbol;Acc:MGI:5455470]	-	gene	overlapping	0	0.00107888	0.0279781	22.1294	34.8967	42.0551	36.3047	61.0625
Chr10:46209487-46236748	10	46209487	46236748		Gm35430	ENSMUSG00000111182	predicted gene, 35430 [Source:MGI Symbol;Acc:MGI:5594589]	+	gene	overlapping	0	0.00292297	0.0487795	22.1241	45.2772	54.4567	45.2213	63.4566
Chr1:68991153-69012349	1	68991153	69012349		Erbb4	ENSMUSG00000062209	erb-b2 receptor tyrosine kinase 4 [Source:MGI Symbol;Acc:MGI:104771]	-	gene	overlapping	0	0.000377	0.0154343	22.1067	35.1023	74.3966	52.5916	57.988
Chr8:16807199-16833364	8	16807199	16833364		Csmd1	ENSMUSG00000060924	CUB and Sushi multiple domains 1 [Source:MGI Symbol;Acc:MGI:2137383]	-	gene	overlapping	0	0.0021328	0.0409685	22.0814	28.955	45.0312	45.3965	55.7398
Chr13:110634791-110661614	13	110634791	110661614		Gm33045	ENSMUSG00000109853	predicted gene, 33045 [Source:MGI Symbol;Acc:MGI:5592204]	+	gene	overlapping	0	0.0016029	0.0349038	22.071	36.913	68.2569	51.4446	60.3622
Chr5:105567322-105581377	5	105567322	105581377		Lrrc8c	ENSMUSG00000054720	leucine rich repeat containing 8 family, member C [Source:MGI Symbol;Acc:MGI:2140839]	+	gene	overlapping	0	0.00161665	0.0350461	22.0241	52.276	51.0302	39.4427	55.6218
Chr8:24973211-24986144	8	24973211	24986144		Adam9	ENSMUSG00000031555	a disintegrin and metallopeptidase domain 9 (meltrin gamma) [Source:MGI Symbol;Acc:MGI:105376]	-	gene	overlapping	0	0.000501	0.0181989	22.0013	39.8761	44.0009	35.5225	48.4115
Chr13:30179743-30200020	13	30179743	30200020		Mboat1	ENSMUSG00000038732	membrane bound O-acyltransferase domain containing 1 [Source:MGI Symbol;Acc:MGI:2387184]	+	gene	overlapping	0	0.000165	0.00960222	21.9674	54.3225	70.5481	41.2519	58.1758
Chr1:88256689-88260688	1	88256689	88260688		Mroh2a	ENSMUSG00000079429	maestro heat-like repeat family member 2A [Source:MGI Symbol;Acc:MGI:3705228]	+	gene	overlapping	0	0.000157	0.00934971	21.9666	38.3067	48.9027	42.7063	52.0223
Chr8:43275636-43303745	8	43275636	43303745		Zfp42	ENSMUSG00000051176	zinc finger protein 42 [Source:MGI Symbol;Acc:MGI:99187]	-	gene	overlapping	0	0.00218768	0.0415322	21.9291	39.9391	53.8175	43.9219	37.8517
Chr11:59723484-59745873	11	59723484	59745873		Mprip	ENSMUSG00000005417	myosin phosphatase Rho interacting protein [Source:MGI Symbol;Acc:MGI:1349438]	+	gene	overlapping	0	0.00232447	0.0428442	21.9283	48.377	55.2211	41.2193	69.0625
Chr15:79523728-79530193	15	79523728	79530193		Kdelr3	ENSMUSG00000010830	KDEL (Lys-Asp-Glu-Leu) endoplasmic reticulum protein retention receptor 3 [Source:MGI Symbol;Acc:MGI:2145953]	+	gene	overlapping	0	0.00120661	0.0298964	21.8759	48.3572	63.6894	38.5806	53.3967
Chr15:56752672-56766682	15	56752672	56766682		Has2os	ENSMUSG00000086541	hyaluronan synthase 2, opposite strand [Source:MGI Symbol;Acc:MGI:3643465]	+	gene	overlapping	0	0.000263	0.0126501	21.8501	58.982	86.7959	65.2601	62.6784
Chr5:34424872-34455750	5	34424872	34455750		Fam193a	ENSMUSG00000037210	family with sequence homology 193, member A [Source:MGI Symbol;Acc:MGI:2447768]	+	gene	overlapping	0	0.000618	0.0204744	21.8457	47.9564	62.9791	65.8579	80.4582
Chr15:77152915-77164472	15	77152915	77164472		Rbfox2	ENSMUSG00000033565	RNA binding protein, fox-1 homolog (C. elegans) 2 [Source:MGI Symbol;Acc:MGI:1933973]	-	gene	overlapping	0	0.00305267	0.049951	21.8246	26.3726	50.6512	30.2076	50.7246
Chr13:104610782-104636670	13	104610782	104636670		Cwc27	ENSMUSG00000021715	CWC27 spliceosome-associated protein [Source:MGI Symbol;Acc:MGI:1914535]	-	gene	overlapping	0	9.89e-05	0.00714192	21.8179	34.1545	47.2298	46.8558	66.5377
Chr18:39715850-39744474	18	39715850	39744474		Gm50397	ENSMUSG00000117922	predicted gene, 50397 [Source:MGI Symbol;Acc:MGI:6303305]	-	gene	overlapping	0	0.000988	0.0266685	21.8119	51.4572	62.1013	50.0506	59.9325
Chr2:153782683-153792760	2	153782683	153792760		Efcab8	ENSMUSG00000044083	EF-hand calcium binding domain 8 [Source:MGI Symbol;Acc:MGI:3644206]	+	gene	overlapping	0	0.000178	0.0100948	21.8027	61.7875	81.2426	69.5469	85.0051
Chr2:178155463-178176661	2	178155463	178176661		Phactr3	ENSMUSG00000027525	phosphatase and actin regulator 3 [Source:MGI Symbol;Acc:MGI:1921439]	+	gene	overlapping	0	0.000258	0.0125304	21.7724	60.9884	72.5615	65.7927	86.6002
Chr2:166442371-166449314	2	166442371	166449314		5031425F14Rik	ENSMUSG00000085129	RIKEN cDNA 5031425F14 gene [Source:MGI Symbol;Acc:MGI:2442533]	+	gene	overlapping	0	0.000389	0.0156973	21.7433	45.4516	60.4683	48.9221	63.3463
Chr3:23498520-23541558	3	23498520	23541558		4930412E21Rik	ENSMUSG00000102203	RIKEN cDNA 4930412E21 gene [Source:MGI Symbol;Acc:MGI:1924114]	+	gene	overlapping	0	0.000107	0.00750477	21.7365	28.8497	56.5625	45.6633	54.401
Chr19:55419611-55446579	19	55419611	55446579		Vti1a	ENSMUSG00000024983	vesicle transport through interaction with t- SNAREs 1A [Source:MGI Symbol;Acc:MGI:1855699]	+	gene	overlapping	0	2.69e-06	0.000809	21.7236	46.6814	58.3522	42.736	64.1098
Chr15:7987067-7995533	15	7987067	7995533		Wdr70	ENSMUSG00000039828	WD repeat domain 70 [Source:MGI Symbol;Acc:MGI:1921020]	-	gene	overlapping	0	0.000155	0.00928837	21.7098	26.6182	37.9545	17.5817	36.4924
Chr13:63576549-63602644	13	63576549	63602644		Gm30655	ENSMUSG00000113459	predicted gene, 30655 [Source:MGI Symbol;Acc:MGI:5589814]	+	gene	overlapping	0	0.00115774	0.0291903	21.7076	47.9076	69.6956	64.9805	72.7931
Chr3:17215628-17262504	3	17215628	17262504		Gm5283	ENSMUSG00000095827	predicted gene 5283 [Source:MGI Symbol;Acc:MGI:3643834]	-	gene	overlapping	0	0.002515	0.0449216	21.7073	53.0908	65.2133	37.0896	42.75
Chr15:100101554-100107176	15	100101554	100107176		Dip2b	ENSMUSG00000023026	disco interacting protein 2 homolog B [Source:MGI Symbol;Acc:MGI:2145977]	+	gene	overlapping	0	0.00170134	0.0361599	21.7027	41.9135	65.4673	44.5802	76.3078
Chr5:95946239-95969574	5	95946239	95969574		Cxcl13	ENSMUSG00000023078	chemokine (C-X-C motif) ligand 13 [Source:MGI Symbol;Acc:MGI:1888499]	+	gene	overlapping	0	0.00275849	0.0472839	21.6843	22.3553	58.7841	46.4644	37.4242
Chr1:129885444-129916662	1	129885444	129916662		Thsd7b	ENSMUSG00000042581	thrombospondin, type I, domain containing 7B [Source:MGI Symbol;Acc:MGI:2443925]	+	gene	overlapping	0	0.00118543	0.0295947	21.6625	34.8767	44.5918	25.1558	39.9356
Chr11:67459300-67479401	11	67459300	67479401		Gas7	ENSMUSG00000033066	growth arrest specific 7 [Source:MGI Symbol;Acc:MGI:1202388]	+	gene	overlapping	0	0.00123789	0.0303953	21.6503	50.4493	70.6475	47.4751	45.7095
Chr1:40588837-40602416	1	40588837	40602416		Slc9a4	ENSMUSG00000026065	solute carrier family 9 (sodium/hydrogen exchanger), member 4 [Source:MGI Symbol;Acc:MGI:105074]	+	gene	overlapping	0	0.00142847	0.0329066	21.6359	42.5691	81.5104	56.0635	59.6622
Chr17:56773350-56784243	17	56773350	56784243		Rfx2	ENSMUSG00000024206	regulatory factor X, 2 (influences HLA class II expression) [Source:MGI Symbol;Acc:MGI:106583]	-	gene	overlapping	0	0.00186094	0.0379781	21.6301	60.7915	62.5148	35.9658	62.3607
Chr3:152430279-152448495	3	152430279	152448495		Zzz3	ENSMUSG00000039068	zinc finger, ZZ domain containing 3 [Source:MGI Symbol;Acc:MGI:1920453]	+	gene	overlapping	0	0.00114804	0.0290374	21.6265	58.9857	83.0025	61.9416	81.38
Chr4:100910693-100943878	4	100910693	100943878		Cachd1	ENSMUSG00000028532	cache domain containing 1 [Source:MGI Symbol;Acc:MGI:2444177]	+	gene	overlapping	0	0.00248159	0.0446099	21.6193	49.4246	65.8141	49.8919	66.7793
Chr11:34005747-34032172	11	34005747	34032172		4930469K13Rik	ENSMUSG00000085684	RIKEN cDNA 4930469K13 gene [Source:MGI Symbol;Acc:MGI:1924124]	-	gene	overlapping	0	0.000447	0.0170111	21.6153	60.2443	62.7007	53.289	51.6231
Chr4:82885791-82907750	4	82885791	82907750		Frem1	ENSMUSG00000059049	Fras1 related extracellular matrix protein 1 [Source:MGI Symbol;Acc:MGI:2670972]	-	gene	overlapping	0	0.00210508	0.0406595	21.5766	35.7555	44.1457	46.2428	67.5138
Chr11:121266241-121279252	11	121266241	121279252		Foxk2	ENSMUSG00000039275	forkhead box K2 [Source:MGI Symbol;Acc:MGI:1916087]	+	gene	overlapping	0	0.00199822	0.0395243	21.5669	50.4237	65.614	53.9326	64.804
Chr2:126112095-126136426	2	126112095	126136426		Fam227b	ENSMUSG00000027209	family with sequence similarity 227, member B [Source:MGI Symbol;Acc:MGI:1923073]	-	gene	overlapping	0	0.00304858	0.0499206	21.5659	52.543	71.4593	58.7011	74.1433
Chr2:173854947-173881973	2	173854947	173881973		Gm14371	ENSMUSG00000085938	predicted gene 14371 [Source:MGI Symbol;Acc:MGI:3651566]	-	gene	downstream	7277	0.000946	0.0259796	21.559	63.8374	82.872	45.5453	70.4471
Chr1:152843732-152865545	1	152843732	152865545		Smg7	ENSMUSG00000042772	Smg-7 homolog, nonsense mediated mRNA decay factor (C. elegans) [Source:MGI Symbol;Acc:MGI:2682334]	-	gene	overlapping	0	0.00213872	0.0410117	21.5571	35.5556	58.9126	34.0364	55.4606
Chr7:27092929-27123077	7	27092929	27123077		Cyp2f2	ENSMUSG00000052974	cytochrome P450, family 2, subfamily f, polypeptide 2 [Source:MGI Symbol;Acc:MGI:88608]	+	gene	overlapping	0	0.000274	0.0128945	21.547	36.2828	46.6402	42.4444	47.6659
Chr2:153910876-153920557	2	153910876	153920557		Bpifb6	ENSMUSG00000068009	BPI fold containing family B, member 6 [Source:MGI Symbol;Acc:MGI:2684965]	+	gene	overlapping	0	0.000993	0.0267523	21.5328	58.7125	74.8072	47.1328	61.0058
Chr6:127669163-127681392	6	127669163	127681392		Cracr2a	ENSMUSG00000061414	calcium release activated channel regulator 2A [Source:MGI Symbol;Acc:MGI:2685919]	+	gene	overlapping	0	0.000285	0.0131992	21.5315	32.5929	36.3607	34.4025	51.8989
Chr4:145126877-145144878	4	145126877	145144878		Vps13d	ENSMUSG00000020220	vacuolar protein sorting 13D [Source:MGI Symbol;Acc:MGI:2448530]	-	gene	overlapping	0	0.000917	0.0255409	21.5238	35.5167	59.4479	34.5283	55.7414
Chr11:118610629-118623173	11	118610629	118623173		Rbfox3	ENSMUSG00000025576	RNA binding protein, fox-1 homolog (C. elegans) 3 [Source:MGI Symbol;Acc:MGI:106368]	-	gene	overlapping	0	0.000105	0.00742316	21.5054	39.276	60.219	64.7338	87.4844
Chr14:25557159-25564491	14	25557159	25564491		Zmiz1	ENSMUSG00000007817	zinc finger, MIZ-type containing 1 [Source:MGI Symbol;Acc:MGI:3040693]	+	gene	overlapping	0	0.000761	0.0228819	21.4878	60.5053	65.9335	38.8889	56.3861
Chr2:166458001-166463556	2	166458001	166463556		5031425F14Rik	ENSMUSG00000085129	RIKEN cDNA 5031425F14 gene [Source:MGI Symbol;Acc:MGI:2442533]	+	gene	overlapping	0	0.000795	0.0234181	21.4751	28.238	28.4465	31.3208	49.5967
Chr15:101736273-101742717	15	101736273	101742717		Krt71	ENSMUSG00000051879	keratin 71 [Source:MGI Symbol;Acc:MGI:1861586]	-	gene	overlapping	0	0.000253	0.0123779	21.4719	41.5916	57.3475	41.2617	47.4596
Chr6:48341511-48374697	6	48341511	48374697		Gm44696	ENSMUSG00000107875	predicted gene 44696 [Source:MGI Symbol;Acc:MGI:5753272]	-	gene	overlapping	0	0.000736	0.0225295	21.4628	37.3186	45.2266	44.6522	54.6099
Chr3:32433661-32453638	3	32433661	32453638		Pik3ca	ENSMUSG00000027665	phosphatidylinositol-4,5-bisphosphate 3- kinase catalytic subunit alpha [Source:MGI Symbol;Acc:MGI:1206581]	+	gene	overlapping	0	0.00264415	0.0461061	21.4509	59.0283	59.1605	48.3095	65.9181
Chr10:111973696-111985748	10	111973696	111985748		Krr1	ENSMUSG00000063334	KRR1, small subunit (SSU) processome component, homolog (yeast) [Source:MGI Symbol;Acc:MGI:1289274]	+	gene	overlapping	0	8.87e-05	0.00670618	21.4486	57.0126	86.8121	70.6543	89.596
Chr6:108466482-108488751	6	108466482	108488751		Itpr1	ENSMUSG00000030102	inositol 1,4,5-trisphosphate receptor 1 [Source:MGI Symbol;Acc:MGI:96623]	+	gene	overlapping	0	2.09e-06	0.000703	21.4428	56.7211	71.0504	58.0829	70.3651
Chr14:67868872-67904138	14	67868872	67904138		Dock5	ENSMUSG00000044447	dedicator of cytokinesis 5 [Source:MGI Symbol;Acc:MGI:2652871]	-	gene	overlapping	0	0.000731	0.0224627	21.4396	28.2066	33.4083	31.8623	38.1658
Chr5:149194027-149206847	5	149194027	149206847		Uspl1	ENSMUSG00000041264	ubiquitin specific peptidase like 1 [Source:MGI Symbol;Acc:MGI:2442342]	+	gene	overlapping	0	1.9e-05	0.00273142	21.435	57.5318	59.2271	57.3947	77.1531
Chr4:132231691-132253367	4	132231691	132253367		Gmeb1	ENSMUSG00000028901	glucocorticoid modulatory element binding protein 1 [Source:MGI Symbol;Acc:MGI:2135604]	-	gene	overlapping	0	0.00187713	0.038169	21.4077	37.9918	53.125	30.2638	47.2421
Chr8:45572832-45595690	8	45572832	45595690		Sorbs2	ENSMUSG00000031626	sorbin and SH3 domain containing 2 [Source:MGI Symbol;Acc:MGI:1924574]	+	gene	overlapping	0	0.00179391	0.0371459	21.4015	50.0191	67.1629	38.5965	42.4345
Chr9:43935764-43954511	9	43935764	43954511		Gm30373	ENSMUSG00000111758	predicted gene, 30373 [Source:MGI Symbol;Acc:MGI:5589532]	-	gene	overlapping	0	0.00052	0.0185873	21.3919	47.6536	64.0872	46.882	51.4793
Chr8:111833255-111850439	8	111833255	111850439		Cfdp1	ENSMUSG00000031954	craniofacial development protein 1 [Source:MGI Symbol;Acc:MGI:1344403]	-	gene	overlapping	0	0.00100329	0.0268846	21.3918	32.53	29.3892	28.8487	47.7707
Chr3:116461163-116474872	3	116461163	116474872		Gm26358	ENSMUSG00000088840	predicted gene, 26358 [Source:MGI Symbol;Acc:MGI:5456135]	+	gene	overlapping	0	0.000834	0.0241004	21.3749	41.0826	61.0558	57.2901	54.8361
Chr16:38218653-38237778	16	38218653	38237778		Gsk3b	ENSMUSG00000022812	glycogen synthase kinase 3 beta [Source:MGI Symbol;Acc:MGI:1861437]	+	gene	overlapping	0	0.00241208	0.043893	21.3693	55.0196	72.9615	38.1024	54.0139
Chr10:19655663-19669586	10	19655663	19669586		9230106D20Rik	ENSMUSG00000042940	RIKEN cDNA 9230106D20 gene [Source:MGI Symbol;Acc:MGI:3045371]	+	gene	overlapping	0	0.000324	0.0141746	21.3685	46.7162	56.4867	56.3011	60.7981
Chr9:100340709-100377571	9	100340709	100377571		Gm34397	ENSMUSG00000111258	predicted gene, 34397 [Source:MGI Symbol;Acc:MGI:5593556]	-	gene	upstream	6631	0.00298046	0.0493703	21.3651	38.2331	56.5482	58.6488	59.0232
Chr5:27757324-27772623	5	27757324	27772623		Paxip1	ENSMUSG00000002221	PAX interacting (with transcription- activation domain) protein 1 [Source:MGI Symbol;Acc:MGI:1890430]	-	gene	overlapping	0	0.000603	0.0201735	21.3211	27.714	39.225	42.879	38.7055
Chr12:57364432-57391827	12	57364432	57391827		Mipol1	ENSMUSG00000047022	mirror-image polydactyly 1 [Source:MGI Symbol;Acc:MGI:1920740]	+	gene	overlapping	0	0.00267293	0.0464203	21.2929	74.2656	68.622	53.594	80.1619
Chr11:121524247-121536169	11	121524247	121536169		Tbcd	ENSMUSG00000039230	tubulin-specific chaperone d [Source:MGI Symbol;Acc:MGI:1919686]	+	gene	overlapping	0	0.00201803	0.0396843	21.284	63.1842	65.3355	61.8882	72.8501
Chr14:94699207-94786138	14	94699207	94786138		Gm33450	ENSMUSG00000115822	predicted gene, 33450 [Source:MGI Symbol;Acc:MGI:5592609]	-	gene	overlapping	0	0.000779	0.0231096	21.2735	42.1515	49.7481	19.9359	55.3045
Chr14:33277932-33286462	14	33277932	33286462		Arhgap22	ENSMUSG00000063506	Rho GTPase activating protein 22 [Source:MGI Symbol;Acc:MGI:2443418]	+	gene	overlapping	0	0.000671	0.0213594	21.27	66.0801	77.0543	55.3532	77.6258
Chr16:49167722-49182627	16	49167722	49182627		Myh15	ENSMUSG00000092009	myosin, heavy chain 15 [Source:MGI Symbol;Acc:MGI:3643515]	+	gene	overlapping	0	0.00305125	0.0499436	21.2543	46.7545	67.8015	45.3245	55.2228
Chr8:4336218-4352841	8	4336218	4352841		Ccl25	ENSMUSG00000023235	chemokine (C-C motif) ligand 25 [Source:MGI Symbol;Acc:MGI:1099448]	+	gene	overlapping	0	1.6e-05	0.00243665	21.2439	54.7899	70.5048	61.7705	55.9087
Chr2:154140468-154152057	2	154140468	154152057		Bpifa1	ENSMUSG00000027483	BPI fold containing family A, member 1 [Source:MGI Symbol;Acc:MGI:1338036]	+	gene	overlapping	0	6.07e-08	7.46e-05	21.2234	42.8194	39.9254	42.8685	41.3245
Chr15:40714889-40732131	15	40714889	40732131		Zfpm2	ENSMUSG00000022306	zinc finger protein, multitype 2 [Source:MGI Symbol;Acc:MGI:1334444]	+	gene	overlapping	0	0.000344	0.0146894	21.2043	38.458	46.0229	40.1505	50.7815
Chr1:15292844-15308689	1	15292844	15308689		Kcnb2	ENSMUSG00000092083	potassium voltage gated channel, Shab- related subfamily, member 2 [Source:MGI Symbol;Acc:MGI:99632]	+	gene	overlapping	0	0.00224031	0.0419312	21.2037	59.156	75.9961	50.9042	74.4908
Chr1:44812065-44853645	1	44812065	44853645		Gm3489	ENSMUSG00000100434	predicted gene 3489 [Source:MGI Symbol;Acc:MGI:3781666]	+	gene	overlapping	0	0.00225052	0.042021	21.1949	49.7714	70.1508	57.8293	64.3821
Chr3:93025903-93053669	3	93025903	93053669		Lce1m	ENSMUSG00000027912	late cornified envelope 1M [Source:MGI Symbol;Acc:MGI:1913453]	-	gene	downstream	6843	0.00299633	0.0494938	21.1842	40.8113	59.874	58.0344	59.0616
Chr12:51440861-51456677	12	51440861	51456677		Scfd1	ENSMUSG00000020952	Sec1 family domain containing 1 [Source:MGI Symbol;Acc:MGI:1924233]	+	gene	overlapping	0	0.00248883	0.0447041	21.1835	40.6818	45.9193	27.6801	43.169
Chr6:9060829-9083599	6	9060829	9083599		Nxph1	ENSMUSG00000046178	neurexophilin 1 [Source:MGI Symbol;Acc:MGI:107492]	+	gene	overlapping	0	0.00058	0.0197934	21.1725	56.4542	69.1098	54.6078	79.9186
Chr1:138626999-138657956	1	138626999	138657956		Gm5833	ENSMUSG00000100459	predicted gene 5833 [Source:MGI Symbol;Acc:MGI:3779530]	-	gene	overlapping	0	2.42e-07	0.000176	21.1614	42.9933	54.7398	31.7376	51.3136
Chr11:63161714-63193359	11	63161714	63193359		B430319H21Rik	ENSMUSG00000085532	RIKEN cDNA B430319H21 gene [Source:MGI Symbol;Acc:MGI:1925099]	+	gene	overlapping	0	0.000355	0.0149303	21.157	48.0097	69.7996	66.9139	74.8372
Chr2:18089360-18118668	2	18089360	18118668		Mllt10	ENSMUSG00000026743	myeloid/lymphoid or mixed-lineage leukemia; translocated to, 10 [Source:MGI Symbol;Acc:MGI:1329038]	+	gene	overlapping	0	0.00169656	0.0361063	21.1364	66.7055	85.2483	64.1697	78.9979
Chr7:26815892-26871570	7	26815892	26871570		Cyp2g1	ENSMUSG00000049685	cytochrome P450, family 2, subfamily g, polypeptide 1 [Source:MGI Symbol;Acc:MGI:109612]	+	gene	overlapping	0	0.00182348	0.0375217	21.1299	26.0433	50.4254	35.5263	49.8563
Chr6:18049491-18080581	6	18049491	18080581		Asz1	ENSMUSG00000010796	ankyrin repeat, SAM and basic leucine zipper domain containing 1 [Source:MGI Symbol;Acc:MGI:1921318]	-	gene	overlapping	0	0.000268	0.0127424	21.1139	47.2525	45.9259	40.166	58.0171
Chr15:71722732-71739131	15	71722732	71739131		Fam135b	ENSMUSG00000036800	family with sequence similarity 135, member B [Source:MGI Symbol;Acc:MGI:1917613]	-	gene	overlapping	0	2.19e-06	0.000728	21.1101	52.6042	60.1474	29.6454	52.8871
Chr3:116010154-116025974	3	116010154	116025974		Extl2	ENSMUSG00000027963	exostosin-like glycosyltransferase 2 [Source:MGI Symbol;Acc:MGI:1889574]	+	gene	overlapping	0	0.000549	0.0192312	21.1014	61.4811	71.1074	56.8025	69.0817
Chr1:59322052-59338648	1	59322052	59338648		Cdk15	ENSMUSG00000026023	cyclin-dependent kinase 15 [Source:MGI Symbol;Acc:MGI:3583944]	+	gene	overlapping	0	0.00215691	0.0412049	21.0891	52.3663	65.97	40	58.67
Chr2:137169162-137193977	2	137169162	137193977		Gm28214	ENSMUSG00000099683	predicted gene 28214 [Source:MGI Symbol;Acc:MGI:5578920]	+	gene	downstream	5006	0.00252274	0.0449732	21.0886	37.4848	78.0984	58.8883	52.9007
Chr10:5047070-5068708	10	5047070	5068708		Syne1	ENSMUSG00000096054	spectrin repeat containing, nuclear envelope 1 [Source:MGI Symbol;Acc:MGI:1927152]	-	gene	overlapping	0	0.00294203	0.0489369	21.0758	36.1029	36.7536	27.7154	60.5913
Chr19:54003292-54040253	19	54003292	54040253		Shoc2	ENSMUSG00000024976	Shoc2, leucine rich repeat scaffold protein [Source:MGI Symbol;Acc:MGI:1927197]	+	gene	overlapping	0	6.87e-05	0.0057518	21.0563	46.8268	71.7006	67.4992	71.9731
Chr2:26108790-26118261	2	26108790	26118261		Nacc2	ENSMUSG00000026932	nucleus accumbens associated 2, BEN and BTB (POZ) domain containing [Source:MGI Symbol;Acc:MGI:1915241]	-	gene	overlapping	0	0.000914	0.0255131	21.0541	37.9226	54.6833	35.6361	45.8204
Chr14:48265261-48295820	14	48265261	48295820		Peli2	ENSMUSG00000021846	pellino 2 [Source:MGI Symbol;Acc:MGI:1891445]	+	gene	overlapping	0	0.0011273	0.0287468	21.0273	35.2595	46.7003	34.0722	49.7804
Chr13:85514891-85565312	13	85514891	85565312		Gm47635	ENSMUSG00000114211	predicted gene, 47635 [Source:MGI Symbol;Acc:MGI:6096708]	+	gene	overlapping	0	0.00233222	0.0428975	21.0232	47.578	65.7627	58.551	77.2943
Chr12:34615832-34644849	12	34615832	34644849		Hdac9	ENSMUSG00000004698	histone deacetylase 9 [Source:MGI Symbol;Acc:MGI:1931221]	-	gene	overlapping	0	0.00191542	0.0386497	21.0222	51.632	57.2488	39.4997	64.5302
Chr15:58114974-58128568	15	58114974	58128568		Atad2	ENSMUSG00000022360	ATPase family, AAA domain containing 2 [Source:MGI Symbol;Acc:MGI:1917722]	-	gene	overlapping	0	0.00264791	0.0461061	21.0141	35.8248	41.05	39.7331	71.9762
Chr13:112627837-112653328	13	112627837	112653328		Ddx4	ENSMUSG00000021758	DEAD (Asp-Glu-Ala-Asp) box polypeptide 4 [Source:MGI Symbol;Acc:MGI:102670]	-	gene	overlapping	0	0.000262	0.0126047	20.9996	29.1545	31.549	16.8209	43.9112
Chr2:170003906-170014795	2	170003906	170014795		Tshz2	ENSMUSG00000047907	teashirt zinc finger family member 2 [Source:MGI Symbol;Acc:MGI:2153084]	+	gene	overlapping	0	0.00159075	0.0348018	20.9964	50.0593	61.8761	50.2241	71.2974
Chr9:88523518-88549713	9	88523518	88549713		Snhg5	ENSMUSG00000097195	small nucleolar RNA host gene 5 [Source:MGI Symbol;Acc:MGI:1919905]	-	gene	overlapping	0	0.00076	0.0228766	20.9902	57.0438	60.8275	53.547	70.6242
Chr8:71882846-71903526	8	71882846	71903526		Zfp709	ENSMUSG00000056019	zinc finger protein 709 [Source:MGI Symbol;Acc:MGI:2384299]	+	gene	overlapping	0	0.000253	0.0123968	20.9813	42.0093	48.4819	37.1147	53.4828
Chr1:13846474-13861465	1	13846474	13861465		Gm36947	ENSMUSG00000102166	predicted gene, 36947 [Source:MGI Symbol;Acc:MGI:5610175]	-	gene	overlapping	0	0.000465	0.0174525	20.9812	46.7441	65.3225	51.9173	60.3087
Chr2:166204562-166212447	2	166204562	166212447		Gm11467	ENSMUSG00000085046	predicted gene 11467 [Source:MGI Symbol;Acc:MGI:3650520]	-	gene	overlapping	0	0.00129879	0.0311929	20.9707	46.4298	59.242	54.1288	63.7788
Chr7:39767468-39803251	7	39767468	39803251		Gm45839	ENSMUSG00000110135	predicted gene 45839 [Source:MGI Symbol;Acc:MGI:5804954]	-	gene	overlapping	0	0.00248006	0.0445988	20.9646	52.4684	55.1452	56.7882	75.0403
Chr15:68152946-68171613	15	68152946	68171613		Zfat	ENSMUSG00000022335	zinc finger and AT hook domain containing [Source:MGI Symbol;Acc:MGI:2681865]	-	gene	overlapping	0	0.00190949	0.0385745	20.9453	32.721	40.0806	34.6352	46.747
Chr2:50051417-50068456	2	50051417	50068456		Lypd6	ENSMUSG00000050447	LY6/PLAUR domain containing 6 [Source:MGI Symbol;Acc:MGI:2443848]	+	gene	overlapping	0	4.46e-07	0.000267	20.9279	62.9641	70.0236	56.278	70.5477
Chr15:64947179-64976436	15	64947179	64976436		Gm21961	ENSMUSG00000079024	predicted gene, 21961 [Source:MGI Symbol;Acc:MGI:5439430]	-	gene	upstream	3108	0.00188199	0.0382261	20.9093	60.3343	88.6967	75.4733	80.6324
Chr3:59131241-59145560	3	59131241	59145560		Med12l	ENSMUSG00000056476	mediator complex subunit 12-like [Source:MGI Symbol;Acc:MGI:2139916]	+	gene	overlapping	0	0.00101544	0.0270121	20.9031	54.5848	55.7753	41.8998	61.9367
Chr9:14872795-14890326	9	14872795	14890326		Izumo1r	ENSMUSG00000031933	IZUMO1 receptor, JUNO [Source:MGI Symbol;Acc:MGI:1929185]	-	gene	overlapping	0	0.00248008	0.0445988	20.8956	36.5456	45.5142	41.2121	56.8776
Chr16:21236385-21245722	16	21236385	21245722		Gm49750	ENSMUSG00000116843	predicted gene, 49750 [Source:MGI Symbol;Acc:MGI:6215246]	+	gene	overlapping	0	0.00177841	0.0369347	20.8892	33.0404	49.5522	40.0962	51.8682
Chr13:45224039-45238868	13	45224039	45238868		Gm47448	ENSMUSG00000113772	predicted gene, 47448 [Source:MGI Symbol;Acc:MGI:6096404]	+	gene	overlapping	0	0.000317	0.0139984	20.8169	67.158	75.1752	56.2633	77.5648
Chr9:94119157-94161035	9	94119157	94161035		Gm5369	ENSMUSG00000111352	predicted gene 5369 [Source:MGI Symbol;Acc:MGI:3648848]	+	gene	overlapping	0	0.000508	0.0183127	20.8117	44.4007	73.7064	40.6537	39.4231
Chr2:118086779-118102367	2	118086779	118102367		Gm13986	ENSMUSG00000087203	predicted gene 13986 [Source:MGI Symbol;Acc:MGI:3651937]	-	gene	overlapping	0	0.000101	0.00721718	20.8093	28.7202	48.1836	38.0103	47.3417
Chr3:129831934-129844335	3	129831934	129844335		Cfi	ENSMUSG00000058952	complement component factor i [Source:MGI Symbol;Acc:MGI:105937]	+	gene	overlapping	0	0.00155814	0.0344554	20.7723	54.7952	51.1671	51.9773	42.4161
Chr6:93931747-93951989	6	93931747	93951989		Magi1	ENSMUSG00000045095	membrane associated guanylate kinase, WW and PDZ domain containing 1 [Source:MGI Symbol;Acc:MGI:1203522]	-	gene	overlapping	0	0.00246381	0.044505	20.7335	43.0578	53.4683	48.3044	57.9595
Chr11:90641930-90653870	11	90641930	90653870		Cox11	ENSMUSG00000020544	cytochrome c oxidase assembly protein 11, copper chaperone [Source:MGI Symbol;Acc:MGI:1917052]	+	gene	overlapping	0	0.000974	0.0264506	20.7205	51.3629	67.8702	69.8344	68.7039
Chr16:79900528-79932925	16	79900528	79932925		Rps19-ps12	ENSMUSG00000097552	ribosomal protein S19, pseudogene 12 [Source:MGI Symbol;Acc:MGI:3645928]	-	gene	overlapping	0	8.57e-06	0.00168085	20.7155	53.9829	75.326	47.4026	66.0888
Chr18:81479675-81497833	18	81479675	81497833		Gm50412	ENSMUSG00000118300	predicted gene, 50412 [Source:MGI Symbol;Acc:MGI:6303329]	+	gene	overlapping	0	0.00127984	0.0309897	20.6975	55.8694	61.0964	45.6825	68.2368
Chr6:105162851-105225077	6	105162851	105225077		Gm23339	ENSMUSG00000089587	predicted gene, 23339 [Source:MGI Symbol;Acc:MGI:5453116]	+	gene	downstream	7528	0.00199336	0.0394835	20.6823	52.7244	76.5879	57.5662	69.6388
Chr8:83304544-83324843	8	83304544	83324843		Elmod2	ENSMUSG00000035151	ELMO/CED-12 domain containing 2 [Source:MGI Symbol;Acc:MGI:2445165]	-	gene	overlapping	0	0.00203048	0.0397924	20.678	31.2106	41.4195	40.7598	45.8497
Chr14:30911472-30918094	14	30911472	30918094		Itih3	ENSMUSG00000006522	inter-alpha trypsin inhibitor, heavy chain 3 [Source:MGI Symbol;Acc:MGI:96620]	-	gene	overlapping	0	6.98e-05	0.00579548	20.678	49.9232	54.1295	55.72	65.4484
Chr12:76649459-76660739	12	76649459	76660739		Sptb	ENSMUSG00000021061	spectrin beta, erythrocytic [Source:MGI Symbol;Acc:MGI:98387]	-	gene	overlapping	0	0.000597	0.020096	20.6763	34.5383	51.7221	55.9203	53.8454
Chr9:92747527-92786171	9	92747527	92786171		4933400C23Rik	ENSMUSG00000101734	RIKEN cDNA 4933400C23 gene [Source:MGI Symbol;Acc:MGI:5439420]	+	gene	overlapping	0	0.00114655	0.0290193	20.6344	43.39	54.9317	41.1215	50.9774
Chr17:84742244-84752912	17	84742244	84752912		Lrpprc	ENSMUSG00000024120	leucine-rich PPR-motif containing [Source:MGI Symbol;Acc:MGI:1919666]	-	gene	overlapping	0	0.00104033	0.0274002	20.6118	21.9219	39.176	20.8773	18.778
Chr15:60732345-60745004	15	60732345	60745004		Gm7086	ENSMUSG00000112930	predicted pseudogene 7086 [Source:MGI Symbol;Acc:MGI:3648861]	+	gene	overlapping	0	0.00124501	0.0304897	20.5953	53.6475	79.8371	61.405	83.0891
Chr15:37641436-37655629	15	37641436	37655629		Ncald	ENSMUSG00000051359	neurocalcin delta [Source:MGI Symbol;Acc:MGI:1196326]	-	gene	overlapping	0	1.24e-06	0.000504	20.5723	53.962	54.1945	52.1275	63.8537
Chr1:132742702-132754174	1	132742702	132754174		Nfasc	ENSMUSG00000026442	neurofascin [Source:MGI Symbol;Acc:MGI:104753]	-	gene	downstream	905	8.22e-06	0.0016629	20.5528	44.3144	57.0189	46.202	55.7845
Chr16:45746514-45768647	16	45746514	45768647		Phldb2	ENSMUSG00000033149	pleckstrin homology like domain, family B, member 2 [Source:MGI Symbol;Acc:MGI:2444981]	-	gene	overlapping	0	5.44e-05	0.00514358	20.5406	37.5151	48.273	35.299	45.2826
Chr12:100833114-100846204	12	100833114	100846204		Dglucy	ENSMUSG00000021185	D-glutamate cyclase [Source:MGI Symbol;Acc:MGI:2444813]	+	gene	overlapping	0	0.00136756	0.0321723	20.5372	41.7808	48.0797	37.0948	59.54
Chr2:13273809-13290022	2	13273809	13290022		Gm13270	ENSMUSG00000086358	predicted gene 13270 [Source:MGI Symbol;Acc:MGI:3651704]	+	gene	overlapping	0	0.000212	0.011167	20.5261	33.873	48.1867	33.9377	49.8648
Chr5:108727088-108764038	5	108727088	108764038		Rnf212	ENSMUSG00000055385	ring finger protein 212 [Source:MGI Symbol;Acc:MGI:3645767]	-	gene	overlapping	0	0.00227579	0.042319	20.5197	46.0842	59.7152	43.9273	63.5023
Chr3:118939033-118983703	3	118939033	118983703		Dpyd	ENSMUSG00000033308	dihydropyrimidine dehydrogenase [Source:MGI Symbol;Acc:MGI:2139667]	+	gene	overlapping	0	6.51e-05	0.00561271	20.519	39.7758	54.0416	44.5722	54.8033
Chr15:86114421-86122728	15	86114421	86122728		Gramd4	ENSMUSG00000035900	GRAM domain containing 4 [Source:MGI Symbol;Acc:MGI:2676308]	+	gene	overlapping	0	0.000397	0.0158807	20.5124	39.4441	50.5642	47.5527	53.0925
Chr17:89377818-89399894	17	89377818	89399894		Gm4719	ENSMUSG00000117524	predicted gene 4719 [Source:MGI Symbol;Acc:MGI:3782899]	+	gene	overlapping	0	0.00138195	0.0323354	20.5029	57.4666	82.6698	55.0167	76.6221
Chr5:143641178-143658042	5	143641178	143658042		Cyth3	ENSMUSG00000018001	cytohesin 3 [Source:MGI Symbol;Acc:MGI:1335107]	+	gene	overlapping	0	0.00264384	0.0461061	20.4874	68.6025	72.7575	62.8938	89.3894
Chr9:62084845-62121659	9	62084845	62121659		Glce	ENSMUSG00000032252	glucuronyl C5-epimerase [Source:MGI Symbol;Acc:MGI:2136405]	-	gene	overlapping	0	0.000589	0.0199797	20.4776	41.9846	60.9674	33.2786	51.525
Chr12:44480014-44507897	12	44480014	44507897		Nrcam	ENSMUSG00000020598	neuronal cell adhesion molecule [Source:MGI Symbol;Acc:MGI:104750]	+	gene	overlapping	0	0.00191093	0.0385962	20.4723	51.1255	70.098	54.841	68.3636
Chr10:8197599-8211126	10	8197599	8211126		Ust	ENSMUSG00000047712	uronyl-2-sulfotransferase [Source:MGI Symbol;Acc:MGI:2442406]	-	gene	overlapping	0	2.3e-05	0.00302293	20.4485	50.1991	64.8414	39.4163	55.5897
Chr18:86439347-86478095	18	86439347	86478095		Neto1	ENSMUSG00000050321	neuropilin (NRP) and tolloid (TLL)-like 1 [Source:MGI Symbol;Acc:MGI:2180216]	+	gene	overlapping	0	0.000861	0.0245551	20.4332	58.9524	60.1838	61.0279	57.6923
Chr5:147334871-147351163	5	147334871	147351163		Flt3	ENSMUSG00000042817	FMS-like tyrosine kinase 3 [Source:MGI Symbol;Acc:MGI:95559]	-	gene	overlapping	0	0.000345	0.0147019	20.4229	27.9919	27.5803	36.3938	43.4959
Chr8:121354861-121362005	8	121354861	121362005		Galnt2l	ENSMUSG00000092329	polypeptide N- acetylgalactosaminyltransferase 2-like [Source:MGI Symbol;Acc:MGI:5141853]	+	gene	overlapping	0	0.000679	0.0214937	20.3833	60.627	55.3043	46.1844	55.2342
ChrX:99416941-99449195	X	99416941	99449195		Gm14812	ENSMUSG00000073051	predicted gene 14812 [Source:MGI Symbol;Acc:MGI:3642165]	-	gene	overlapping	0	0.000195	0.0106771	20.3246	47.959	49.6138	48.2973	56.2744
Chr18:50206578-50233161	18	50206578	50233161		Gm50439	ENSMUSG00000117714	predicted gene, 50439 [Source:MGI Symbol;Acc:MGI:6303373]	-	gene	overlapping	0	0.000732	0.0224641	20.3198	46.3348	55.8045	37.9071	74.3665
Chr11:54280255-54303872	11	54280255	54303872		Acsl6	ENSMUSG00000020333	acyl-CoA synthetase long-chain family member 6 [Source:MGI Symbol;Acc:MGI:894291]	+	gene	overlapping	0	0.000169	0.00975484	20.3056	50.0477	55.4057	45.2702	67.2803
Chr4:73403429-73441149	4	73403429	73441149		Gm11487	ENSMUSG00000066137	predicted gene 11487 [Source:MGI Symbol;Acc:MGI:3650704]	-	gene	overlapping	0	0.000485	0.017852	20.2857	40.6184	51.5491	52.5799	43.5904
Chr5:74236512-74260383	5	74236512	74260383		Scfd2	ENSMUSG00000062110	Sec1 family domain containing 2 [Source:MGI Symbol;Acc:MGI:2443446]	-	gene	overlapping	0	0.00150214	0.0337479	20.2833	55.7929	75.9309	47.1764	75.288
Chr6:86869306-86889916	6	86869306	86889916		Aak1	ENSMUSG00000057230	AP2 associated kinase 1 [Source:MGI Symbol;Acc:MGI:1098687]	+	gene	overlapping	0	0.00157206	0.0346241	20.2702	68.8996	78.6831	58.4471	73.0811
Chr18:85073135-85127424	18	85073135	85127424		Gm50370	ENSMUSG00000118198	predicted gene, 50370 [Source:MGI Symbol;Acc:MGI:6303262]	+	gene	overlapping	0	0.000503	0.0182151	20.2559	55.2975	79.1186	63.0435	81.1794
Chr6:69125671-69161101	6	69125671	69161101		Igkv13-76	ENSMUSG00000104609	immunoglobulin kappa chain variable 13-76 [Source:MGI Symbol;Acc:MGI:5009864]	+	gene	overlapping	0	0.00255045	0.0451438	20.2347	47.2647	54.9402	57.2585	68.7814
Chr8:85311473-85349836	8	85311473	85349836		Gm22336	ENSMUSG00000088344	predicted gene, 22336 [Source:MGI Symbol;Acc:MGI:5452113]	+	gene	overlapping	0	0.000318	0.0140211	20.2307	45.5638	56.6479	33.871	44.0025
Chr13:51194699-51216913	13	51194699	51216913		Gm44341	ENSMUSG00000106200	predicted gene, 44341 [Source:MGI Symbol;Acc:MGI:5690733]	+	gene	overlapping	0	0.000371	0.0152877	20.1821	69.3907	67.1783	36.1045	62.8003
Chr7:32277960-33290494	7	32277960	33290494		Scgb2b12	ENSMUSG00000097982	secretoglobin, family 2B, member 12 [Source:MGI Symbol;Acc:MGI:3645177]	-	gene	overlapping	0	3.54e-05	0.00399249	20.1667	54.7461	66.5916	37.4885	48.0138
Chr1:34064364-34077162	1	34064364	34077162		Dst	ENSMUSG00000026131	dystonin [Source:MGI Symbol;Acc:MGI:104627]	+	gene	overlapping	0	0.000184	0.0102783	20.1653	54.4287	65.136	57.0661	63.6767
Chr11:87437633-87456485	11	87437633	87456485		Tex14	ENSMUSG00000010342	testis expressed gene 14 [Source:MGI Symbol;Acc:MGI:1933227]	+	gene	overlapping	0	0.000778	0.0230989	20.1634	55.4672	70.7143	61.6747	76.6008
Chr15:22741167-22782509	15	22741167	22782509		Cdh18	ENSMUSG00000040420	cadherin 18 [Source:MGI Symbol;Acc:MGI:1344366]	+	gene	overlapping	0	0.000799	0.0234817	20.1564	45.1649	81.8204	54.9958	65.9635
Chr1:177977289-178012935	1	177977289	178012935		Catspere2	ENSMUSG00000091476	cation channel sperm associated auxiliary subunit epsilon 2 [Source:MGI Symbol;Acc:MGI:5589632]	+	gene	overlapping	0	0.000274	0.0128905	20.1098	43.8606	35.2291	36.0706	65.7343
Chr8:83193295-83211912	8	83193295	83211912		Tbc1d9	ENSMUSG00000031709	TBC1 domain family, member 9 [Source:MGI Symbol;Acc:MGI:1918560]	+	gene	overlapping	0	0.000128	0.00831751	20.0968	58.8805	68.6193	40.4798	56.2701
Chr10:86992934-87010690	10	86992934	87010690		Stab2	ENSMUSG00000035459	stabilin 2 [Source:MGI Symbol;Acc:MGI:2178743]	-	gene	overlapping	0	0.00105196	0.0275742	20.0873	42.9617	49.9204	27.5292	42.8748
Chr5:100202356-100217742	5	100202356	100217742		2310034O05Rik	ENSMUSG00000100157	RIKEN cDNA 2310034O05 gene [Source:MGI Symbol;Acc:MGI:1916821]	+	gene	overlapping	0	0.00185474	0.0378942	20.0747	65.5321	50.104	65.6619	67.1552
Chr14:21140292-21156048	14	21140292	21156048		Adk	ENSMUSG00000039197	adenosine kinase [Source:MGI Symbol;Acc:MGI:87930]	+	gene	overlapping	0	0.00248057	0.0445988	20.055	66.4186	59.3911	43.5592	80.7173
Chr2:68418808-68429404	2	68418808	68429404		Stk39	ENSMUSG00000027030	serine/threonine kinase 39 [Source:MGI Symbol;Acc:MGI:1858416]	-	gene	overlapping	0	0.0020913	0.0404984	20.0538	37.9862	44.846	32.529	46.9727
Chr5:147477679-147507948	5	147477679	147507948		Pan3	ENSMUSG00000029647	PAN3 poly(A) specific ribonuclease subunit [Source:MGI Symbol;Acc:MGI:1919837]	+	gene	overlapping	0	0.00296412	0.0491726	20.0484	50.1205	77.6286	61.2578	79.8841
Chr8:46701133-46714297	8	46701133	46714297		Gm16675	ENSMUSG00000097534	predicted gene, 16675 [Source:MGI Symbol;Acc:MGI:4439599]	-	gene	overlapping	0	0.000306	0.01376	20.0477	37.2137	55.8528	45.5566	59.4094
Chr7:47192296-47235553	7	47192296	47235553		Mrgpra6	ENSMUSG00000052303	MAS-related GPR, member A6 [Source:MGI Symbol;Acc:MGI:3033107]	-	gene	overlapping	0	2.73e-05	0.00338457	20.041	59.251	77.5255	73.551	63.3862
Chr13:76871312-76910464	13	76871312	76910464		Mctp1	ENSMUSG00000021596	multiple C2 domains, transmembrane 1 [Source:MGI Symbol;Acc:MGI:1926021]	+	gene	overlapping	0	0.00273393	0.0470176	19.9894	49.9746	56.1386	49.789	65.0358
Chr7:112836216-112856361	7	112836216	112856361		Tead1	ENSMUSG00000055320	TEA domain family member 1 [Source:MGI Symbol;Acc:MGI:101876]	+	gene	overlapping	0	0.00191622	0.0386497	19.9423	44.2397	66.7453	52.4113	45.6512
Chr9:90890622-90957879	9	90890622	90957879		Gm20561	ENSMUSG00000102076	predicted gene, 20561 [Source:MGI Symbol;Acc:MGI:5295668]	-	gene	overlapping	0	1.05e-06	0.000456	19.9252	48.1824	64.1214	62.2129	82.9688
ChrX:154733318-154769534	X	154733318	154769534		Gm8577	ENSMUSG00000082197	predicted gene 8577 [Source:MGI Symbol;Acc:MGI:3779807]	+	gene	downstream	4919	0.000354	0.0149281	19.8947	8.15427	32.3818	20.0508	32.8556
Chr6:50824042-50846828	6	50824042	50846828		AC153376.1	ENSMUSG00000118645	No description	-	gene	overlapping	0	0.00112934	0.0287727	19.894	38.5481	58.3386	50.3466	51.325
Chr7:20784854-21038221	7	20784854	21038221		Vmn1r113	ENSMUSG00000091638	vomeronasal 1 receptor 113 [Source:MGI Symbol;Acc:MGI:3647303]	+	gene	overlapping	0	0.00167722	0.035845	19.8938	47.7814	43.6727	49.7574	53.6133
Chr10:58690390-58705397	10	58690390	58705397		BB019430	ENSMUSG00000091526	expressed sequence BB019430 [Source:MGI Symbol;Acc:MGI:2143891]	+	gene	overlapping	0	0.000237	0.0119279	19.8847	47.2429	54.3029	57.616	53.7408
Chr11:19636184-19661638	11	19636184	19661638		Gm12027	ENSMUSG00000086911	predicted gene 12027 [Source:MGI Symbol;Acc:MGI:3651189]	-	gene	downstream	8123	0.000157	0.00935529	19.8823	33.798	35.4403	26.5067	34.1686
Chr2:126574384-126582992	2	126574384	126582992		Slc27a2	ENSMUSG00000027359	solute carrier family 27 (fatty acid transporter), member 2 [Source:MGI Symbol;Acc:MGI:1347099]	+	gene	overlapping	0	0.000395	0.0158373	19.8821	42.1867	65.1087	38.5679	61.6798
Chr5:24452872-24474734	5	24452872	24474734		Agap3	ENSMUSG00000023353	ArfGAP with GTPase domain, ankyrin repeat and PH domain 3 [Source:MGI Symbol;Acc:MGI:2183446]	+	gene	overlapping	0	0.000837	0.02412	19.8784	54.2832	66.2467	54.655	57.8059
Chr6:74453535-74525060	6	74453535	74525060		Gm22254	ENSMUSG00000096282	predicted gene, 22254 [Source:MGI Symbol;Acc:MGI:5452031]	-	gene	overlapping	0	0.000452	0.0171638	19.8767	50.3189	67.852	51.7912	67.0849
Chr6:139301126-139332071	6	139301126	139332071		4922502N22Rik	ENSMUSG00000108128	RIKEN cDNA 4922502N22 gene [Source:MGI Symbol;Acc:MGI:1918212]	-	gene	overlapping	0	0.00106028	0.0276894	19.8481	27.4294	58.2526	49.3776	52.8319
Chr3:55594960-55616981	3	55594960	55616981		Nbea	ENSMUSG00000027799	neurobeachin [Source:MGI Symbol;Acc:MGI:1347075]	-	gene	upstream	8214	0.000439	0.0167823	19.8466	56.3433	72.1449	51.9703	77.9672
Chr15:80460735-80471258	15	80460735	80471258		Enthd1	ENSMUSG00000050439	ENTH domain containing 1 [Source:MGI Symbol;Acc:MGI:2686088]	-	gene	overlapping	0	0.00151904	0.0339031	19.8215	35.1442	63.1176	53.2903	59.5515
Chr13:65061686-65102591	13	65061686	65102591		Mfsd14b	ENSMUSG00000038212	major facilitator superfamily domain containing 14B [Source:MGI Symbol;Acc:MGI:1913881]	-	gene	overlapping	0	1.38e-06	0.000535	19.8206	33.1893	55.1297	41.6671	51.9713
Chr7:88834846-88881805	7	88834846	88881805		Gm45144	ENSMUSG00000109278	predicted gene 45144 [Source:MGI Symbol;Acc:MGI:5753720]	-	gene	overlapping	0	1.28e-05	0.00214071	19.8098	49.5914	62.3426	36.1089	69.3061
Chr1:44674417-44715540	1	44674417	44715540		Gulp1	ENSMUSG00000056870	GULP, engulfment adaptor PTB domain containing 1 [Source:MGI Symbol;Acc:MGI:1920407]	+	gene	overlapping	0	0.00265238	0.0461514	19.809	61.3772	75.3984	56.1437	69.261
Chr5:3731373-3768418	5	3731373	3768418		Ankib1	ENSMUSG00000040351	ankyrin repeat and IBR domain containing 1 [Source:MGI Symbol;Acc:MGI:1918047]	-	gene	overlapping	0	0.000218	0.0113805	19.8065	39.8433	45.9669	24.9398	60.1219
Chr1:61108243-61132883	1	61108243	61132883		Gm11590	ENSMUSG00000082661	predicted gene 11590 [Source:MGI Symbol;Acc:MGI:3652106]	-	gene	overlapping	0	2.25e-06	0.000736	19.8016	43.3683	68.2979	54.04	74.8395
Chr17:58273747-58303049	17	58273747	58303049		Cntnap5c	ENSMUSG00000038048	contactin associated protein-like 5C [Source:MGI Symbol;Acc:MGI:3646013]	+	gene	overlapping	0	6.63e-06	0.00146086	19.7998	54.7495	42.2341	43.8713	44.7409
Chr1:153948562-153960347	1	153948562	153960347		Gm29290	ENSMUSG00000100014	predicted gene 29290 [Source:MGI Symbol;Acc:MGI:5579996]	+	gene	upstream	7272	0.00092	0.0255723	19.7943	35.9488	84.6234	40.0119	49.5582
Chr15:12907581-12913691	15	12907581	12913691		Drosha	ENSMUSG00000022191	drosha, ribonuclease type III [Source:MGI Symbol;Acc:MGI:1261425]	+	gene	overlapping	0	0.00212671	0.0409081	19.7379	49.4589	53.6215	56.6007	58.3095
Chr2:71410099-71438780	2	71410099	71438780		Hat1	ENSMUSG00000027018	histone aminotransferase 1 [Source:MGI Symbol;Acc:MGI:96013]	+	gene	overlapping	0	0.00261167	0.0457816	19.7255	63.4333	88.5975	65.1846	71.4943
Chr13:41813163-41835496	13	41813163	41835496		Adtrp	ENSMUSG00000058022	androgen dependent TFPI regulating protein [Source:MGI Symbol;Acc:MGI:1924596]	-	gene	overlapping	0	0.00151477	0.0338349	19.7192	47.889	56.7839	47.1087	74.8984
Chr12:79319780-79339366	12	79319780	79339366		Rad51b	ENSMUSG00000059060	RAD51 paralog B [Source:MGI Symbol;Acc:MGI:1099436]	+	gene	overlapping	0	0.0027324	0.0470176	19.7157	46.5802	60.5069	39.0885	67.8174
Chr2:97526911-97573687	2	97526911	97573687		Lrrc4c	ENSMUSG00000050587	leucine rich repeat containing 4C [Source:MGI Symbol;Acc:MGI:2442636]	+	gene	overlapping	0	0.00259566	0.045649	19.7101	49.7571	68.0586	43.8029	57.3482
Chr1:169968047-169984591	1	169968047	169984591		Hsd17b7	ENSMUSG00000026675	hydroxysteroid (17-beta) dehydrogenase 7 [Source:MGI Symbol;Acc:MGI:1330808]	-	gene	overlapping	0	0.00206228	0.0401659	19.6997	42.0896	45.3145	26.7101	42.7015
Chr15:91247944-91257450	15	91247944	91257450		CN725425	ENSMUSG00000078932	cDNA sequence CN725425 [Source:MGI Symbol;Acc:MGI:3613655]	+	gene	overlapping	0	0.0019995	0.0395286	19.6836	68.5479	68.4892	55.5843	63.9769
Chr7:125369699-125397289	7	125369699	125397289		4930571K23Rik	ENSMUSG00000090457	RIKEN cDNA 4930571K23 gene [Source:MGI Symbol;Acc:MGI:1923111]	+	gene	overlapping	0	0.000317	0.0139984	19.6817	31.0866	52.1793	26.4513	44.2134
ChrX:161987544-162018121	X	161987544	162018121		Nhs	ENSMUSG00000059493	NHS actin remodeling regulator [Source:MGI Symbol;Acc:MGI:2684894]	-	gene	overlapping	0	6.86e-05	0.00574318	19.6774	39.8158	64.646	41.6198	42.7326
Chr4:63080780-63095130	4	63080780	63095130		Zfp618	ENSMUSG00000028358	zinc finger protein 618 [Source:MGI Symbol;Acc:MGI:1919950]	+	gene	overlapping	0	0.00236744	0.0433598	19.6674	50.7873	58.9718	51.1267	52.6106
Chr18:61423115-61445528	18	61423115	61445528		Gm8755	ENSMUSG00000118286	predicted gene 8755 [Source:MGI Symbol;Acc:MGI:3644336]	-	gene	overlapping	0	0.00276524	0.0473198	19.6615	43.7782	65.6996	34.215	55.5133
Chr17:78894944-78915110	17	78894944	78915110		Sult6b1	ENSMUSG00000038045	sulfotransferase family, cytosolic, 6B, member 1 [Source:MGI Symbol;Acc:MGI:1920921]	-	gene	overlapping	0	0.0010223	0.0271031	19.6276	42.9567	34.4074	22.3341	52.5004
Chr13:15911489-15944686	13	15911489	15944686		B230303A05Rik	ENSMUSG00000113701	RIKEN cDNA B230303A05 gene [Source:MGI Symbol;Acc:MGI:3646895]	-	gene	overlapping	0	0.00248587	0.0446582	19.6147	60	66.4678	50.2716	73.7074
Chr2:120644161-120664985	2	120644161	120664985		Stard9	ENSMUSG00000033705	START domain containing 9 [Source:MGI Symbol;Acc:MGI:3045258]	+	gene	overlapping	0	4.02e-05	0.00428344	19.6141	47.843	87.9788	66.7319	74.61
Chr9:69247414-69262716	9	69247414	69262716		Rora	ENSMUSG00000032238	RAR-related orphan receptor alpha [Source:MGI Symbol;Acc:MGI:104661]	+	gene	overlapping	0	0.00151579	0.0338509	19.6095	56.3903	60.4573	49.2427	62.012
Chr16:31142634-31159020	16	31142634	31159020		Acap2	ENSMUSG00000049076	ArfGAP with coiled-coil, ankyrin repeat and PH domains 2 [Source:MGI Symbol;Acc:MGI:1925868]	-	gene	overlapping	0	0.000105	0.00744425	19.6073	28.5119	47.4501	40.0625	50.1329
Chr10:62996332-63007695	10	62996332	63007695		Rufy2	ENSMUSG00000020070	RUN and FYVE domain-containing 2 [Source:MGI Symbol;Acc:MGI:1917682]	+	gene	overlapping	0	0.000595	0.0200642	19.5775	47.3989	58.5043	51.8975	75.8632
Chr12:100857140-100872627	12	100857140	100872627		Dglucy	ENSMUSG00000021185	D-glutamate cyclase [Source:MGI Symbol;Acc:MGI:2444813]	+	gene	overlapping	0	0.000199	0.0107473	19.5723	27.2966	55.8026	41.3956	37.0082
Chr5:52928657-52951853	5	52928657	52951853		Gm23532	ENSMUSG00000077757	predicted gene, 23532 [Source:MGI Symbol;Acc:MGI:5453309]	-	gene	upstream	7498	0.000523	0.0186398	19.5706	46.0962	50.5277	45.4642	72.4393
Chr9:40635762-40664354	9	40635762	40664354		Gm35371	ENSMUSG00000110992	predicted gene, 35371 [Source:MGI Symbol;Acc:MGI:5594530]	-	gene	upstream	3606	0.00160418	0.034918	19.5614	43.8751	64.4576	59.7021	79.3965
Chr7:65132411-65150074	7	65132411	65150074		Fam189a1	ENSMUSG00000030518	family with sequence similarity 189, member A1 [Source:MGI Symbol;Acc:MGI:1917888]	-	gene	overlapping	0	1.08e-05	0.00195838	19.5494	32.511	43.7615	28.5095	33.7746
Chr4:68112011-68162341	4	68112011	68162341		Gm11751	ENSMUSG00000086364	predicted gene 11751 [Source:MGI Symbol;Acc:MGI:3650096]	+	gene	overlapping	0	2.17e-06	0.000724	19.5468	54.4752	63.5616	51.2397	70.8333
Chr4:12043005-12077217	4	12043005	12077217		Tmem67	ENSMUSG00000049488	transmembrane protein 67 [Source:MGI Symbol;Acc:MGI:1923928]	-	gene	overlapping	0	0.000874	0.0247851	19.5303	43.4121	64.6701	34.6526	58.0405
Chr10:93866611-93887229	10	93866611	93887229		Metap2	ENSMUSG00000036112	methionine aminopeptidase 2 [Source:MGI Symbol;Acc:MGI:1929701]	-	gene	overlapping	0	0.00276003	0.0472886	19.5271	19.4463	31.1884	5.26316	34.0517
Chr11:68793881-68809446	11	68793881	68809446		Myh10	ENSMUSG00000020900	myosin, heavy polypeptide 10, non-muscle [Source:MGI Symbol;Acc:MGI:1930780]	+	gene	overlapping	0	0.000305	0.0137473	19.489	53.5878	63.9177	57.9387	59.3609
Chr12:44307550-44329139	12	44307550	44329139		Pnpla8	ENSMUSG00000036257	patatin-like phospholipase domain containing 8 [Source:MGI Symbol;Acc:MGI:1914702]	+	gene	overlapping	0	1.13e-05	0.00198661	19.4373	52.4885	64.4787	56.3575	70.5744
Chr6:23110072-23130727	6	23110072	23130727		Aass	ENSMUSG00000029695	aminoadipate-semialdehyde synthase [Source:MGI Symbol;Acc:MGI:1353573]	-	gene	overlapping	0	0.00260617	0.0457677	19.417	48.5547	52.623	38.7939	34.0895
Chr6:124303480-124317457	6	124303480	124317457		Gm25311	ENSMUSG00000095732	predicted gene, 25311 [Source:MGI Symbol;Acc:MGI:5455088]	-	gene	overlapping	0	0.000244	0.0121088	19.4091	49.5212	53.6681	63.4908	79.2367
Chr7:113790181-113814911	7	113790181	113814911		Spon1	ENSMUSG00000038156	spondin 1, (f-spondin) extracellular matrix protein [Source:MGI Symbol;Acc:MGI:2385287]	+	gene	overlapping	0	0.000753	0.0227676	19.409	48.2353	83.2631	67.8461	47.8975
Chr10:64176963-64191665	10	64176963	64191665		Ctnna3	ENSMUSG00000060843	catenin (cadherin associated protein), alpha 3 [Source:MGI Symbol;Acc:MGI:2661445]	+	gene	overlapping	0	0.000293	0.0134059	19.4018	55.7634	63.375	37.7586	52.0644
Chr10:101843206-101875587	10	101843206	101875587		Mgat4c	ENSMUSG00000019888	MGAT4 family, member C [Source:MGI Symbol;Acc:MGI:1914819]	+	gene	overlapping	0	0.00222054	0.0418206	19.3852	45.4017	72.7051	55.4167	54.3478
Chr7:114680448-114714175	7	114680448	114714175		Gm18599	ENSMUSG00000108349	predicted gene, 18599 [Source:MGI Symbol;Acc:MGI:5010784]	-	gene	overlapping	0	0.000726	0.0223612	19.3765	53.6887	59.9752	44.0195	67.7596
Chr7:125746104-125766852	7	125746104	125766852		D430042O09Rik	ENSMUSG00000032743	RIKEN cDNA D430042O09 gene [Source:MGI Symbol;Acc:MGI:2442760]	+	gene	overlapping	0	0.000394	0.0157879	19.362	58.5736	57.6417	46.2537	64.4813
Chr8:108810678-108821641	8	108810678	108821641		Zfhx3	ENSMUSG00000038872	zinc finger homeobox 3 [Source:MGI Symbol;Acc:MGI:99948]	+	gene	overlapping	0	6.59e-06	0.00145564	19.3594	41.9048	57.9557	58.167	60.49
Chr7:61262923-61313235	7	61262923	61313235		A230006K03Rik	ENSMUSG00000068151	RIKEN cDNA A230006K03 gene [Source:MGI Symbol;Acc:MGI:3644205]	-	gene	overlapping	0	1.99e-06	0.000677	19.3205	58.3622	57.5889	36.5274	54.2994
Chr2:52055417-52072888	2	52055417	52072888		Tnfaip6	ENSMUSG00000053475	tumor necrosis factor alpha induced protein 6 [Source:MGI Symbol;Acc:MGI:1195266]	+	gene	overlapping	0	0.000342	0.01465	19.2542	52.2066	55.251	57.4102	74.6534
Chr6:135337200-135362758	6	135337200	135362758		Gm36640	ENSMUSG00000108276	predicted gene, 36640 [Source:MGI Symbol;Acc:MGI:5595799]	+	gene	overlapping	0	0.000373	0.0153196	19.2482	59.7971	49.7437	57.713	60.3497
Chr11:117189406-117198646	11	117189406	117198646		Septin9	ENSMUSG00000059248	septin 9 [Source:MGI Symbol;Acc:MGI:1858222]	+	gene	downstream	1015	6.89e-06	0.00149537	19.2138	48.5361	60.9975	53.9023	51.8107
Chr9:34006277-34041338	9	34006277	34041338		Gm27164	ENSMUSG00000098358	predicted gene 27164 [Source:MGI Symbol;Acc:MGI:5521007]	+	gene	overlapping	0	0.0015133	0.0338318	19.1915	50.6429	57.9039	40.6115	60.6476
ChrX:23685047-23768266	X	23685047	23768266		Wdr44	ENSMUSG00000036769	WD repeat domain 44 [Source:MGI Symbol;Acc:MGI:1919654]	+	gene	overlapping	0	0.00196189	0.0391176	19.1878	44.9164	62.0934	46.8486	69.1944
Chr17:63145319-63156912	17	63145319	63156912		Fbxl17	ENSMUSG00000023965	F-box and leucine-rich repeat protein 17 [Source:MGI Symbol;Acc:MGI:1354704]	-	gene	overlapping	0	0.000954	0.0260967	19.17	41.8418	47.7386	42.4236	42.3655
Chr16:23995775-24007045	16	23995775	24007045		Bcl6	ENSMUSG00000022508	B cell leukemia/lymphoma 6 [Source:MGI Symbol;Acc:MGI:107187]	-	gene	downstream	6923	0.00297645	0.0493405	19.1631	50.8175	56.9501	28.9315	54.0448
Chr6:84511911-84532118	6	84511911	84532118		4930504D19Rik	ENSMUSG00000107926	RIKEN cDNA 4930504D19 gene [Source:MGI Symbol;Acc:MGI:1925267]	+	gene	downstream	3758	0.00024	0.0119805	19.163	40.3231	58.0195	52.5847	44.271
Chr14:105201094-105238811	14	105201094	105238811		Gm6201	ENSMUSG00000115247	predicted gene 6201 [Source:MGI Symbol;Acc:MGI:3779571]	-	gene	overlapping	0	0.000941	0.0259066	19.1598	53.6338	48.9289	53.2028	63.2353
Chr11:77336115-77367828	11	77336115	77367828		Ssh2	ENSMUSG00000037926	slingshot protein phosphatase 2 [Source:MGI Symbol;Acc:MGI:2679255]	+	gene	overlapping	0	0.00127386	0.0309186	19.1564	60.2399	66.4745	54.1486	70.4217
Chr8:104825608-104847148	8	104825608	104847148		Ces2b	ENSMUSG00000050097	carboxyesterase 2B [Source:MGI Symbol;Acc:MGI:2448547]	+	gene	overlapping	0	0.00222409	0.0418206	19.1542	54.1744	60.9695	47.4006	50.0928
Chr14:59869487-59887937	14	59869487	59887937		Atp8a2	ENSMUSG00000021983	ATPase, aminophospholipid transporter-like, class I, type 8A, member 2 [Source:MGI Symbol;Acc:MGI:1354710]	-	gene	overlapping	0	0.000907	0.0254037	19.137	29.8981	60.6724	33.572	30.5854
Chr15:90602840-90616691	15	90602840	90616691		Cpne8	ENSMUSG00000052560	copine VIII [Source:MGI Symbol;Acc:MGI:1914121]	-	gene	overlapping	0	4.31e-06	0.00108456	19.1254	30.7706	64.0004	42.3529	45.6658
Chr3:55769450-55782793	3	55769450	55782793		Nbea	ENSMUSG00000027799	neurobeachin [Source:MGI Symbol;Acc:MGI:1347075]	-	gene	overlapping	0	3.67e-07	0.000234	19.1132	33.5949	53.4725	41.3322	51.1387
Chr6:36891767-36926049	6	36891767	36926049		Dgki	ENSMUSG00000038665	diacylglycerol kinase, iota [Source:MGI Symbol;Acc:MGI:2443430]	-	gene	overlapping	0	0.000889	0.0250755	19.1074	59.3101	58.8418	36.6293	48.224
Chr13:44213463-44235143	13	44213463	44235143		A330076C08Rik	ENSMUSG00000113186	RIKEN cDNA A330076C08 gene [Source:MGI Symbol;Acc:MGI:2443693]	-	gene	overlapping	0	1.47e-05	0.00232	19.1008	39.8331	66.765	48.8917	50.2733
Chr11:119952019-119963841	11	119952019	119963841		Baiap2	ENSMUSG00000025372	brain-specific angiogenesis inhibitor 1- associated protein 2 [Source:MGI Symbol;Acc:MGI:2137336]	+	gene	overlapping	0	0.000107	0.00750477	19.1004	68.9452	82.7343	58.5536	72.0908
Chr17:45434474-45454442	17	45434474	45454442		B230354K17Rik	ENSMUSG00000097119	RIKEN cDNA B230354K17 gene [Source:MGI Symbol;Acc:MGI:2443272]	+	gene	overlapping	0	0.000101	0.00721718	19.0365	39.4422	43.9238	62.8628	74.2312
Chr15:77777207-77782306	15	77777207	77782306		Myh9	ENSMUSG00000022443	myosin, heavy polypeptide 9, non-muscle [Source:MGI Symbol;Acc:MGI:107717]	-	gene	overlapping	0	1.12e-05	0.00198598	19.0285	43.833	35.9807	29.96	44.8023
Chr7:13665016-13739723	7	13665016	13739723		Sult2a5	ENSMUSG00000078799	sulfotransferase family 2A, dehydroepiandrosterone (DHEA)-preferring, member 5 [Source:MGI Symbol;Acc:MGI:3648378]	+	gene	overlapping	0	0.00166303	0.0356713	19.0144	40.1539	47.6879	33.8648	54.007
Chr2:84370855-84407296	2	84370855	84407296		Calcrl	ENSMUSG00000059588	calcitonin receptor-like [Source:MGI Symbol;Acc:MGI:1926944]	-	gene	overlapping	0	0.000627	0.0205417	19.001	65.0134	63.9672	48.954	69.7271
Chr13:49115280-49134490	13	49115280	49134490		Wnk2	ENSMUSG00000037989	WNK lysine deficient protein kinase 2 [Source:MGI Symbol;Acc:MGI:1922857]	-	gene	overlapping	0	0.00175288	0.0366698	18.9914	40.551	39.4131	31.4899	45.9087
Chr5:86147569-86189428	5	86147569	86189428		Uba6	ENSMUSG00000035898	ubiquitin-like modifier activating enzyme 6 [Source:MGI Symbol;Acc:MGI:1913894]	-	gene	overlapping	0	0.000261	0.01259	18.9877	58.5648	71.3873	45.7627	50.0207
Chr16:89861653-89869849	16	89861653	89869849		Tiam1	ENSMUSG00000002489	T cell lymphoma invasion and metastasis 1 [Source:MGI Symbol;Acc:MGI:103306]	-	gene	overlapping	0	3.61e-06	0.000969	18.9469	39.4706	62.7477	31.7659	51.117
Chr12:31876668-31896766	12	31876668	31896766		Cog5	ENSMUSG00000035933	component of oligomeric golgi complex 5 [Source:MGI Symbol;Acc:MGI:2145130]	+	gene	overlapping	0	0.00195229	0.0389673	18.9353	36.8129	58.4206	35.8131	43.2192
Chr4:123445354-123471302	4	123445354	123471302		Macf1	ENSMUSG00000028649	microtubule-actin crosslinking factor 1 [Source:MGI Symbol;Acc:MGI:108559]	-	gene	overlapping	0	0.00302356	0.0496915	18.9075	42.3039	45.9175	27.2339	48.0459
Chr4:115073473-115090279	4	115073473	115090279		Pdzk1ip1	ENSMUSG00000028716	PDZK1 interacting protein 1 [Source:MGI Symbol;Acc:MGI:1914432]	+	gene	overlapping	0	0.000529	0.018763	18.881	50.9478	73.198	57.6861	73.1349
Chr4:109040705-109056962	4	109040705	109056962		Nrd1	ENSMUSG00000053510	nardilysin, N-arginine dibasic convertase, NRD convertase 1 [Source:MGI Symbol;Acc:MGI:1201386]	+	gene	overlapping	0	0.00011	0.00761349	18.87	71.3483	80.2721	57.638	77.8179
Chr13:59162811-59189091	13	59162811	59189091		Gm34354	ENSMUSG00000114854	predicted gene, 34354 [Source:MGI Symbol;Acc:MGI:5593513]	+	gene	overlapping	0	0.000167	0.00969137	18.8552	61.0442	60.5147	22.8928	44.1788
Chr9:113597705-113614852	9	113597705	113614852		AU023762	ENSMUSG00000109890	expressed sequence AU023762 [Source:MGI Symbol;Acc:MGI:2143225]	-	gene	overlapping	0	3.13e-05	0.00367479	18.8425	41.2239	59.1093	53.7329	75
ChrX:61422133-61535937	X	61422133	61535937		Gm14666	ENSMUSG00000083343	predicted gene 14666 [Source:MGI Symbol;Acc:MGI:3705418]	+	gene	overlapping	0	0.00285768	0.048208	18.8025	35.6733	48.018	42.3438	78.4682
Chr5:25013123-25025396	5	25013123	25025396		Prkag2	ENSMUSG00000028944	protein kinase, AMP-activated, gamma 2 non- catalytic subunit [Source:MGI Symbol;Acc:MGI:1336153]	-	gene	overlapping	0	6.62e-05	0.00565852	18.7697	46.3769	55.794	47.5447	61.9588
Chr1:82544891-82564200	1	82544891	82564200		Col4a4	ENSMUSG00000067158	collagen, type IV, alpha 4 [Source:MGI Symbol;Acc:MGI:104687]	-	gene	overlapping	0	0.00194278	0.0388607	18.7568	46.3955	65.9442	32.7712	62.6865
Chr6:93913356-93930817	6	93913356	93930817		Magi1	ENSMUSG00000045095	membrane associated guanylate kinase, WW and PDZ domain containing 1 [Source:MGI Symbol;Acc:MGI:1203522]	-	gene	overlapping	0	8.14e-05	0.00634173	18.7409	45.5322	47.657	36.7438	53.6489
Chr7:128765272-128790373	7	128765272	128790373		Sec23ip	ENSMUSG00000055319	Sec23 interacting protein [Source:MGI Symbol;Acc:MGI:2450915]	+	gene	overlapping	0	2.28e-06	0.00074	18.7226	51.8419	56.7185	51.3408	60.1329
Chr5:139921676-139932247	5	139921676	139932247		Elfn1	ENSMUSG00000048988	leucine rich repeat and fibronectin type III, extracellular 1 [Source:MGI Symbol;Acc:MGI:2442479]	+	gene	overlapping	0	0.000436	0.0167093	18.7212	53.7197	56.617	54.0757	55.4348
Chr19:46534823-46558937	19	46534823	46558937		Arl3	ENSMUSG00000025035	ADP-ribosylation factor-like 3 [Source:MGI Symbol;Acc:MGI:1929699]	-	gene	overlapping	0	0.00266495	0.0463177	18.7157	28.0025	48.5004	48.1495	47.1121
Chr2:60141856-60158561	2	60141856	60158561		Baz2b	ENSMUSG00000026987	bromodomain adjacent to zinc finger domain, 2B [Source:MGI Symbol;Acc:MGI:2442782]	-	gene	overlapping	0	0.00178174	0.0369761	18.7156	32.3649	64.9688	41.2692	50.4689
Chr3:53377666-53395776	3	53377666	53395776		Gm43471	ENSMUSG00000105397	predicted gene 43471 [Source:MGI Symbol;Acc:MGI:5663608]	-	gene	upstream	5955	0.002576	0.0454497	18.7115	53.0356	55.8966	47.5805	40.1053
Chr1:136412948-136427578	1	136412948	136427578		9230116N13Rik	ENSMUSG00000097403	RIKEN cDNA 9230116N13 gene [Source:MGI Symbol;Acc:MGI:2443255]	-	gene	overlapping	0	0.00145014	0.0331467	18.709	43.7018	56.7374	55.5714	67.5387
Chr15:36140089-36158530	15	36140089	36158530		Rgs22	ENSMUSG00000037627	regulator of G-protein signalling 22 [Source:MGI Symbol;Acc:MGI:3613651]	-	gene	overlapping	0	0.00133929	0.0317754	18.7042	35.0585	41.4825	37.9822	45.1667
Chr1:23545060-23584738	1	23545060	23584738		Gm28822	ENSMUSG00000099503	predicted gene 28822 [Source:MGI Symbol;Acc:MGI:5579528]	+	gene	overlapping	0	0.00182005	0.0374857	18.6999	43.5164	39.9188	46.789	43.6983
Chr2:41205211-41243106	2	41205211	41243106		Lrp1b	ENSMUSG00000049252	low density lipoprotein-related protein 1B [Source:MGI Symbol;Acc:MGI:2151136]	-	gene	overlapping	0	0.0026897	0.0465688	18.6825	41.6623	50.0966	34.7249	50.3966
Chr3:137762361-137776990	3	137762361	137776990		Mir6380	ENSMUSG00000099011	microRNA 6380 [Source:MGI Symbol;Acc:MGI:5530738]	-	gene	upstream	6545	0.00284466	0.0480813	18.681	32.0476	41.4209	29.0656	46.3454
Chr16:10836697-10845317	16	10836697	10845317		Rmi2	ENSMUSG00000037991	RecQ mediated genome instability 2 [Source:MGI Symbol;Acc:MGI:2685383]	+	gene	overlapping	0	0.00260907	0.0457683	18.6769	63.2208	81.5251	62.6076	72.2394
Chr6:84225787-84240632	6	84225787	84240632		Gm44127	ENSMUSG00000107538	predicted gene, 44127 [Source:MGI Symbol;Acc:MGI:5690519]	+	gene	overlapping	0	0.00150742	0.0337999	18.6661	53.1129	61.7285	38.487	62.7273
Chr19:23190309-23220480	19	23190309	23220480		Smc5	ENSMUSG00000024943	structural maintenance of chromosomes 5 [Source:MGI Symbol;Acc:MGI:2385088]	-	gene	overlapping	0	6.51e-05	0.00561271	18.6648	40.1033	57.1456	24.6082	39.627
Chr2:135764617-135783070	2	135764617	135783070		Plcb4	ENSMUSG00000039943	phospholipase C, beta 4 [Source:MGI Symbol;Acc:MGI:107464]	+	gene	overlapping	0	7.8e-05	0.00618044	18.6616	60.4455	68.836	52.3857	69.6629
Chr6:30966622-30982615	6	30966622	30982615		Klf14	ENSMUSG00000073209	Kruppel-like factor 14 [Source:MGI Symbol;Acc:MGI:3577024]	-	gene	downstream	7544	1.46e-05	0.00231701	18.6527	43.3029	69.6294	54.7373	74.0634
Chr2:22850777-22872114	2	22850777	22872114		Apbb1ip	ENSMUSG00000026786	amyloid beta (A4) precursor protein-binding, family B, member 1 interacting protein [Source:MGI Symbol;Acc:MGI:1861354]	+	gene	overlapping	0	0.0019617	0.0391176	18.6505	50.9665	56.8264	36.8574	52.1538
Chr7:98389554-98414644	7	98389554	98414644		Gm44507	ENSMUSG00000108449	predicted gene 44507 [Source:MGI Symbol;Acc:MGI:5753083]	-	gene	overlapping	0	0.00235797	0.0432431	18.6481	48.4861	44.0196	45.4711	63.112
Chr17:12173664-12193008	17	12173664	12193008		Agpat4	ENSMUSG00000023827	1-acylglycerol-3-phosphate O-acyltransferase 4 (lysophosphatidic acid acyltransferase, delta) [Source:MGI Symbol;Acc:MGI:1915512]	+	gene	overlapping	0	0.000483	0.0177795	18.6259	42.9905	67.2651	57.1507	53.576
Chr2:155631156-155640409	2	155631156	155640409		Myh7b	ENSMUSG00000074652	myosin, heavy chain 7B, cardiac muscle, beta [Source:MGI Symbol;Acc:MGI:3710243]	+	gene	overlapping	0	5.47e-05	0.00516081	18.6251	50.8769	43.0707	43.5435	58.1142
Chr11:43506795-43529580	11	43506795	43529580		Ccnjl	ENSMUSG00000044707	cyclin J-like [Source:MGI Symbol;Acc:MGI:2685723]	+	gene	overlapping	0	8.76e-07	0.000411	18.6194	40.8885	65.7757	52.5053	54.4816
Chr5:38302045-38319128	5	38302045	38319128		Otop1	ENSMUSG00000051596	otopetrin 1 [Source:MGI Symbol;Acc:MGI:2388363]	+	gene	overlapping	0	8.28e-05	0.00640492	18.6083	48.8482	58.9526	50.983	66.0202
Chr2:117230651-117244917	2	117230651	117244917		Rap1a-ps2	ENSMUSG00000081842	RAS related protein 1a, pseudogene 2 [Source:MGI Symbol;Acc:MGI:3651938]	+	gene	overlapping	0	0.00185488	0.0378942	18.6044	46.5476	55.211	45.8111	52.9931
Chr10:74527027-74550586	10	74527027	74550586		Pcdh15	ENSMUSG00000052613	protocadherin 15 [Source:MGI Symbol;Acc:MGI:1891428]	+	gene	overlapping	0	0.000455	0.0172327	18.601	43.8615	65.1645	28.2573	29.2537
Chr2:90447613-90460315	2	90447613	90460315		Ptprj	ENSMUSG00000025314	protein tyrosine phosphatase, receptor type, J [Source:MGI Symbol;Acc:MGI:104574]	-	gene	overlapping	0	0.000991	0.0267308	18.5978	26.9081	54.9458	38.0022	56.8066
Chr17:85319564-85337490	17	85319564	85337490		Camkmt	ENSMUSG00000071037	calmodulin-lysine N-methyltransferase [Source:MGI Symbol;Acc:MGI:1920832]	+	gene	overlapping	0	0.00298868	0.0494439	18.5799	45.1787	63.4889	68.4225	67.3574
Chr13:77633888-77675879	13	77633888	77675879		Atp5c1-ps	ENSMUSG00000114809	ATP synthase, H+ transporting, mitochondrial F1 complex, gamma polypeptide 1, pseudogene [Source:MGI Symbol;Acc:MGI:2145515]	-	gene	overlapping	0	9.06e-06	0.00174278	18.5756	36.1319	62.5879	36.093	42.4726
Chr4:45433613-45447275	4	45433613	45447275		Shb	ENSMUSG00000044813	src homology 2 domain-containing transforming protein B [Source:MGI Symbol;Acc:MGI:98294]	-	gene	overlapping	0	0.00115489	0.0291731	18.5491	30.2587	49.6399	52.3011	56.0414
Chr19:6606229-6620282	19	6606229	6620282		2410152P15Rik	ENSMUSG00000084825	RIKEN cDNA 2410152P15 gene [Source:MGI Symbol;Acc:MGI:1924061]	-	gene	overlapping	0	2.79e-05	0.00342538	18.5434	42.8303	31.9498	45.321	33.7682
Chr9:95184155-95205817	9	95184155	95205817		Slc9a9	ENSMUSG00000031129	solute carrier family 9 (sodium/hydrogen exchanger), member 9 [Source:MGI Symbol;Acc:MGI:2679732]	+	gene	overlapping	0	0.000134	0.00851913	18.543	57.8833	60.4473	40.1923	48.9796
ChrX:49630674-49745875	X	49630674	49745875		Gm14719	ENSMUSG00000082192	predicted gene 14719 [Source:MGI Symbol;Acc:MGI:3705771]	+	gene	overlapping	0	2.1e-05	0.00288693	18.5327	48.9769	66.474	60.3069	53.0466
Chr1:170669389-170677613	1	170669389	170677613		Olfml2b	ENSMUSG00000038463	olfactomedin-like 2B [Source:MGI Symbol;Acc:MGI:2443310]	+	gene	overlapping	0	0.00104621	0.0274923	18.5317	50.121	82.4042	75.4297	65.283
Chr3:154965724-154991064	3	154965724	154991064		Tnni3k	ENSMUSG00000040086	TNNI3 interacting kinase [Source:MGI Symbol;Acc:MGI:2443276]	-	gene	overlapping	0	0.00117213	0.029386	18.5188	41.2674	63.2332	46.0352	48.0377
Chr17:82542124-82574640	17	82542124	82574640		Gm6594	ENSMUSG00000073371	predicted pseudogene 6594 [Source:MGI Symbol;Acc:MGI:3643873]	+	gene	upstream	2579	0.0011647	0.0293128	18.517	40.9236	52.1093	47.6237	54.8223
Chr1:116114752-116140371	1	116114752	116140371		Cntnap5a	ENSMUSG00000070695	contactin associated protein-like 5A [Source:MGI Symbol;Acc:MGI:3643623]	+	gene	overlapping	0	0.00210204	0.0406219	18.5147	51.3975	71.1307	59.9258	61.2839
Chr10:95100107-95115453	10	95100107	95115453		Gm48868	ENSMUSG00000112677	predicted gene, 48868 [Source:MGI Symbol;Acc:MGI:6098613]	+	gene	downstream	926	0.000761	0.0228791	18.5094	25.9475	40.9594	49.305	48.9986
Chr13:97754743-97774367	13	97754743	97774367		Rps18-ps4	ENSMUSG00000097346	ribosomal protein S18, pseudogene 4 [Source:MGI Symbol;Acc:MGI:5477113]	+	gene	overlapping	0	0.000513	0.018418	18.5064	35.702	74.042	53.3769	47.4652
Chr18:46154801-46182657	18	46154801	46182657		Trim36	ENSMUSG00000033949	tripartite motif-containing 36 [Source:MGI Symbol;Acc:MGI:106264]	-	gene	overlapping	0	0.00294992	0.0490402	18.4835	37.7475	43.4979	36.7098	47.7115
Chr6:28990629-29005475	6	28990629	29005475		Gm3294	ENSMUSG00000092090	predicted gene 3294 [Source:MGI Symbol;Acc:MGI:3781472]	+	gene	overlapping	0	9.31e-07	0.000424	18.461	47.4298	69.174	60.6947	67.8803
Chr1:40682226-40704565	1	40682226	40704565		Slc9a2	ENSMUSG00000026062	solute carrier family 9 (sodium/hydrogen exchanger), member 2 [Source:MGI Symbol;Acc:MGI:105075]	+	gene	overlapping	0	1.9e-06	0.000653	18.4523	64.7711	74.4966	39.3643	71.9006
Chr9:90275955-90313264	9	90275955	90313264		Gm30849	ENSMUSG00000111666	predicted gene, 30849 [Source:MGI Symbol;Acc:MGI:5590008]	+	gene	overlapping	0	9.51e-07	0.000429	18.4379	53.4518	71.0919	66.7166	75.9964
Chr11:64957270-64979141	11	64957270	64979141		Elac2	ENSMUSG00000020549	elaC ribonuclease Z 2 [Source:MGI Symbol;Acc:MGI:1890496]	+	gene	overlapping	0	0.000105	0.00741856	18.377	45.5543	70.7879	54.3477	72.5688
Chr2:13133749-13164372	2	13133749	13164372		Rsu1	ENSMUSG00000026727	Ras suppressor protein 1 [Source:MGI Symbol;Acc:MGI:103040]	-	gene	overlapping	0	0.00171282	0.0362387	18.3684	40.9888	46.1296	36.0891	43.0216
Chr4:118668680-118700107	4	118668680	118700107		Olfr1343-ps1	ENSMUSG00000086521	olfactory receptor 1343, pseudogene 1 [Source:MGI Symbol;Acc:MGI:3031177]	-	gene	overlapping	0	2.2e-07	0.000164	18.3631	46.4817	49.5925	47.5675	66.817
Chr1:39392663-39402626	1	39392663	39402626		Tbc1d8	ENSMUSG00000003134	TBC1 domain family, member 8 [Source:MGI Symbol;Acc:MGI:1927225]	-	gene	overlapping	0	0.00283022	0.0479619	18.3553	42.7948	68.1553	55.7739	47.0003
Chr6:117845318-117865461	6	117845318	117865461		Zfp637	ENSMUSG00000059689	zinc finger protein 637 [Source:MGI Symbol;Acc:MGI:2448537]	+	gene	overlapping	0	0.00164418	0.0353832	18.3475	26.0037	53.163	38.3471	36.915
Chr8:118697741-118712322	8	118697741	118712322		Cdh13	ENSMUSG00000031841	cadherin 13 [Source:MGI Symbol;Acc:MGI:99551]	+	gene	overlapping	0	0.000216	0.0113178	18.3023	51.3503	47.1377	59.2307	52.5735
ChrX:13150324-13231181	X	13150324	13231181		Usp9x	ENSMUSG00000031010	ubiquitin specific peptidase 9, X chromosome [Source:MGI Symbol;Acc:MGI:894681]	+	gene	overlapping	0	0.00160762	0.0349657	18.2931	54.6501	57.26	43.4205	60.0406
Chr17:64652047-64669185	17	64652047	64669185		Man2a1	ENSMUSG00000024085	mannosidase 2, alpha 1 [Source:MGI Symbol;Acc:MGI:104669]	+	gene	overlapping	0	3.91e-05	0.00421759	18.2799	72.9084	80.2579	49.9099	72.2787
Chr12:98441960-98457109	12	98441960	98457109		Kcnk10	ENSMUSG00000033854	potassium channel, subfamily K, member 10 [Source:MGI Symbol;Acc:MGI:1919508]	-	gene	overlapping	0	0.000594	0.0200642	18.2776	37.1678	45.4008	62.6044	52.7731
Chr2:30426660-30442311	2	30426660	30442311		Ptpa	ENSMUSG00000039515	protein phosphatase 2 protein activator [Source:MGI Symbol;Acc:MGI:1346006]	+	gene	overlapping	0	0.00290454	0.0486024	18.2767	56.0418	72.4065	47.5379	54.1193
Chr2:169231409-169243272	2	169231409	169243272		9430093N23Rik	ENSMUSG00000085369	RIKEN cDNA 9430093N23 gene [Source:MGI Symbol;Acc:MGI:1924612]	+	gene	overlapping	0	3.96e-07	0.000244	18.2489	56.6064	57.3429	48.6212	43.4793
Chr16:94940961-94951941	16	94940961	94951941		Kcnj6	ENSMUSG00000043301	potassium inwardly-rectifying channel, subfamily J, member 6 [Source:MGI Symbol;Acc:MGI:104781]	-	gene	overlapping	0	1.49e-05	0.00233245	18.2414	44.6576	54.5073	52.9182	82.4242
Chr8:26630013-26650045	8	26630013	26650045		Gm45584	ENSMUSG00000110338	predicted gene 45584 [Source:MGI Symbol;Acc:MGI:5791420]	+	gene	overlapping	0	0.000838	0.0241412	18.2318	41.0027	51.8553	37.9249	41.9082
Chr7:132749471-132768826	7	132749471	132768826		Fgfr2	ENSMUSG00000030849	fibroblast growth factor receptor 2 [Source:MGI Symbol;Acc:MGI:95523]	-	gene	overlapping	0	1.09e-06	0.000464	18.2017	37.8906	46.1365	44.2526	53.3682
Chr3:36218118-36233488	3	36218118	36233488		Qrfpr	ENSMUSG00000058400	pyroglutamylated RFamide peptide receptor [Source:MGI Symbol;Acc:MGI:2677633]	-	gene	overlapping	0	0.000987	0.0266597	18.2008	34.2121	53.0335	45.5943	45.4573
Chr7:110066750-110093953	7	110066750	110093953		1600010M07Rik	ENSMUSG00000101585	RIKEN cDNA 1600010M07 gene [Source:MGI Symbol;Acc:MGI:1917031]	-	gene	overlapping	0	0.000527	0.0187006	18.199	55.6726	74.96	61.0433	68.9068
Chr2:21050546-21068395	2	21050546	21068395		Gm13377	ENSMUSG00000086821	predicted gene 13377 [Source:MGI Symbol;Acc:MGI:3649914]	-	gene	overlapping	0	0.00259085	0.045606	18.1946	45.7522	50.5378	26.0793	47.7027
Chr10:22807355-22817592	10	22807355	22817592		Gm10824	ENSMUSG00000112397	predicted gene 10824 [Source:MGI Symbol;Acc:MGI:3642049]	+	gene	overlapping	0	0.00135724	0.0320314	18.1823	34.838	76.5414	44.9593	69.9878
Chr6:70867360-70876885	6	70867360	70876885		Eif2ak3	ENSMUSG00000031668	eukaryotic translation initiation factor 2 alpha kinase 3 [Source:MGI Symbol;Acc:MGI:1341830]	+	gene	overlapping	0	0.00133454	0.0316866	18.1728	66.728	71.8544	70.7267	82.5929
Chr2:172345374-172355680	2	172345374	172355680		Fam210b	ENSMUSG00000027495	family with sequence similarity 210, member B [Source:MGI Symbol;Acc:MGI:1914267]	+	gene	overlapping	0	4.64e-07	0.000273	18.1699	21.4788	37.9585	46.3484	45.2126
Chr15:72763317-72771331	15	72763317	72771331		Trappc9	ENSMUSG00000047921	trafficking protein particle complex 9 [Source:MGI Symbol;Acc:MGI:1923760]	-	gene	overlapping	0	0.00243675	0.0441876	18.1575	47.3058	61.9089	43.8609	61.4665
Chr3:128525395-128555043	3	128525395	128555043		Gm22293	ENSMUSG00000065248	predicted gene, 22293 [Source:MGI Symbol;Acc:MGI:5452070]	+	gene	overlapping	0	0.000754	0.0227676	18.1498	44.0767	63.3242	53.695	68.7851
Chr3:57842628-57862655	3	57842628	57862655		Pfn2	ENSMUSG00000027805	profilin 2 [Source:MGI Symbol;Acc:MGI:97550]	-	gene	overlapping	0	3.77e-05	0.00414203	18.1488	40.6413	56.7398	53.3842	50.0672
Chr1:73483969-73505751	1	73483969	73505751		Gm9553	ENSMUSG00000100044	predicted gene 9553 [Source:MGI Symbol;Acc:MGI:3779963]	+	gene	downstream	6295	0.00261974	0.0458833	18.1441	34.7616	55.5081	32.3159	62.4007
Chr6:13614831-13645699	6	13614831	13645699		Bmt2	ENSMUSG00000042742	base methyltransferase of 25S rRNA 2 [Source:MGI Symbol;Acc:MGI:2141466]	-	gene	overlapping	0	0.00167082	0.0357493	18.1373	37.8912	50.1832	47.2953	49.692
Chr11:66118783-66144791	11	66118783	66144791		Dnah9	ENSMUSG00000056752	dynein, axonemal, heavy chain 9 [Source:MGI Symbol;Acc:MGI:1289279]	-	gene	overlapping	0	4.24e-06	0.00107555	18.1341	43.7094	53.0969	21.2953	59.1029
Chr11:103504581-103542984	11	103504581	103542984		Lrrc37a	ENSMUSG00000078632	leucine rich repeat containing 37A [Source:MGI Symbol;Acc:MGI:2685097]	-	gene	overlapping	0	1.43e-07	0.000129	18.1324	68.0449	56.1864	56.1144	52.5943
Chr10:19831708-19845164	10	19831708	19845164		Slc35d3	ENSMUSG00000050473	solute carrier family 35, member D3 [Source:MGI Symbol;Acc:MGI:1923407]	-	gene	upstream	2752	0.00127427	0.0309218	18.1061	34.237	55.0267	33.4297	37.7862
Chr16:20725326-20732416	16	20725326	20732416		Thpo	ENSMUSG00000022847	thrombopoietin [Source:MGI Symbol;Acc:MGI:101875]	-	gene	overlapping	0	1.13e-05	0.00198661	18.0983	56.9044	65.9555	51.941	65.3752
Chr11:102070741-102085326	11	102070741	102085326		Mpp2	ENSMUSG00000017314	membrane protein, palmitoylated 2 (MAGUK p55 subfamily member 2) [Source:MGI Symbol;Acc:MGI:1858257]	-	gene	overlapping	0	0.000403	0.0160174	18.0839	25.8502	41.9421	33.8258	37.2231
Chr4:8715228-8731374	4	8715228	8731374		Chd7	ENSMUSG00000041235	chromodomain helicase DNA binding protein 7 [Source:MGI Symbol;Acc:MGI:2444748]	+	gene	overlapping	0	1.8e-06	0.000629	18.0762	52.3461	56.5964	43.0184	47.2531
Chr15:11146404-11155657	15	11146404	11155657		Adamts12	ENSMUSG00000047497	a disintegrin-like and metallopeptidase (reprolysin type) with thrombospondin type 1 motif, 12 [Source:MGI Symbol;Acc:MGI:2146046]	+	gene	overlapping	0	0.000141	0.00876463	18.0528	48.4172	63.9747	56.4202	68.535
Chr2:35480298-35490942	2	35480298	35490942		Gm13444	ENSMUSG00000081841	predicted gene 13444 [Source:MGI Symbol;Acc:MGI:3649616]	-	gene	overlapping	0	0.00125642	0.0306617	18.0472	35.8698	61.0454	45.7154	71.1202
Chr11:68591988-68611032	11	68591988	68611032		Ccdc42	ENSMUSG00000045915	coiled-coil domain containing 42 [Source:MGI Symbol;Acc:MGI:3045254]	+	gene	overlapping	0	9.65e-05	0.00704815	18.0287	34.8548	47.2964	25.8621	41.2628
Chr12:7907112-7927721	12	7907112	7927721		Gm48633	ENSMUSG00000112006	predicted gene, 48633 [Source:MGI Symbol;Acc:MGI:6098238]	-	gene	overlapping	0	0.00251048	0.0449198	18.0255	44.0937	48.3722	49.1472	58.5042
Chr2:93197660-93203255	2	93197660	93203255		Trp53i11	ENSMUSG00000068735	transformation related protein 53 inducible protein 11 [Source:MGI Symbol;Acc:MGI:2670995]	+	gene	overlapping	0	0.000322	0.0141349	18.0255	43.4487	63.2418	37.1322	57.0427
Chr7:62072727-62140462	7	62072727	62140462		Gm24923	ENSMUSG00000094304	predicted gene, 24923 [Source:MGI Symbol;Acc:MGI:5454700]	-	gene	overlapping	0	0.00149572	0.0336599	18.0085	22.806	45.845	58.0184	49.2767
Chr9:66381247-66418998	9	66381247	66418998		Herc1	ENSMUSG00000038664	HECT and RLD domain containing E3 ubiquitin protein ligase family member 1 [Source:MGI Symbol;Acc:MGI:2384589]	+	gene	overlapping	0	0.00105745	0.0276597	18.0054	59.5218	80.1603	56.5978	74.6835
Chr9:106295976-106305330	9	106295976	106305330		Poc1a	ENSMUSG00000023345	POC1 centriolar protein A [Source:MGI Symbol;Acc:MGI:1917485]	+	gene	overlapping	0	5.88e-05	0.00535099	18.0046	71.5934	90.7572	59.5091	82.1631
Chr11:22442196-22464843	11	22442196	22464843		Gm12050	ENSMUSG00000085856	predicted gene 12050 [Source:MGI Symbol;Acc:MGI:3652080]	-	gene	downstream	2421	0.000501	0.0181989	17.9951	50.9626	70.5932	58.8372	53.8103
Chr14:21334362-21351464	14	21334362	21351464		Adk	ENSMUSG00000039197	adenosine kinase [Source:MGI Symbol;Acc:MGI:87930]	+	gene	overlapping	0	1.26e-05	0.00212385	17.9717	33.9192	55.5198	49.8826	31.5393
Chr2:29260457-29272017	2	29260457	29272017		6530402F18Rik	ENSMUSG00000079499	RIKEN cDNA 6530402F18 gene [Source:MGI Symbol;Acc:MGI:1923470]	-	gene	downstream	7451	7.7e-05	0.00614041	17.969	51.3052	63.3579	50.4328	58.9968
Chr5:64557879-64585155	5	64557879	64585155		Gm43836	ENSMUSG00000106566	predicted gene 43836 [Source:MGI Symbol;Acc:MGI:5663973]	+	gene	overlapping	0	0.00064	0.0208056	17.966	50.267	59.6618	52.8081	72.5444
Chr7:82120361-82172755	7	82120361	82172755		Gm45056	ENSMUSG00000108987	predicted gene 45056 [Source:MGI Symbol;Acc:MGI:5753632]	-	gene	overlapping	0	0.00302015	0.0496745	17.9584	41.5995	47.0214	34.7908	59.3481
Chr5:28851982-28872703	5	28851982	28872703		9530036O11Rik	ENSMUSG00000097726	RIKEN cDNA 9530036O11Rik [Source:MGI Symbol;Acc:MGI:2444607]	+	gene	overlapping	0	7.98e-08	9e-05	17.9486	27.5315	45.1585	54.5787	47.6979
Chr17:45203143-45214339	17	45203143	45214339		Gm24979	ENSMUSG00000096425	predicted gene, 24979 [Source:MGI Symbol;Acc:MGI:5454756]	+	gene	overlapping	0	6.2e-05	0.00549536	17.937	30.5955	38.034	37.4254	55.5888
Chr2:60578630-60607165	2	60578630	60607165		Gm13566	ENSMUSG00000084115	predicted gene 13566 [Source:MGI Symbol;Acc:MGI:3649655]	+	gene	overlapping	0	0.00137622	0.0322749	17.9311	44.2737	36.3685	37.3513	65.276
Chr1:195298463-195332438	1	195298463	195332438		Gm38194	ENSMUSG00000102307	predicted gene, 38194 [Source:MGI Symbol;Acc:MGI:5611422]	+	gene	overlapping	0	0.00159996	0.0349038	17.9302	43.5417	67.8333	48.75	72.2595
Chr11:82253141-82261667	11	82253141	82261667		Ccl1	ENSMUSG00000020702	chemokine (C-C motif) ligand 1 [Source:MGI Symbol;Acc:MGI:98258]	-	gene	overlapping	0	0.00109054	0.0281628	17.9267	31.2594	58.7048	48.7662	47.3207
Chr12:8446168-8464354	12	8446168	8464354		Gm48076	ENSMUSG00000112664	predicted gene, 48076 [Source:MGI Symbol;Acc:MGI:6097411]	-	gene	overlapping	0	0.00033	0.0143447	17.9243	49.6881	59.1929	48.2204	79.3407
Chr6:114805573-114822966	6	114805573	114822966		Atg7	ENSMUSG00000030314	autophagy related 7 [Source:MGI Symbol;Acc:MGI:1921494]	+	gene	overlapping	0	1.5e-05	0.0023391	17.9132	42.7449	57.347	63.2315	56.1
Chr14:101764486-101782101	14	101764486	101782101		Lmo7	ENSMUSG00000033060	LIM domain only 7 [Source:MGI Symbol;Acc:MGI:1353586]	+	gene	overlapping	0	0.00158518	0.0347685	17.9104	62.77	61.7096	66.7419	78.8155
Chr10:71291317-71306591	10	71291317	71306591		Gm34376	ENSMUSG00000112813	predicted gene, 34376 [Source:MGI Symbol;Acc:MGI:5593535]	+	gene	overlapping	0	0.00135472	0.0319989	17.883	45.116	49.9272	37.9503	51.463
Chr18:28868946-28914964	18	28868946	28914964		Gm33948	ENSMUSG00000117473	predicted gene, 33948 [Source:MGI Symbol;Acc:MGI:5593107]	+	gene	overlapping	0	0.000919	0.0255723	17.8618	39.5125	58.4816	51.8519	53.956
Chr3:96884050-96897308	3	96884050	96897308		Gpr89	ENSMUSG00000028096	G protein-coupled receptor 89 [Source:MGI Symbol;Acc:MGI:1914799]	-	gene	overlapping	0	0.00074	0.0225979	17.8552	40.8241	38.6389	36.7503	43.5018
Chr3:30086056-30105513	3	30086056	30105513		Mecom	ENSMUSG00000027684	MDS1 and EVI1 complex locus [Source:MGI Symbol;Acc:MGI:95457]	-	gene	overlapping	0	6.51e-06	0.0014503	17.8457	47.6353	61.3043	48.7641	60.3021
Chr15:91690669-91701348	15	91690669	91701348		Lrrk2	ENSMUSG00000036273	leucine-rich repeat kinase 2 [Source:MGI Symbol;Acc:MGI:1913975]	+	gene	overlapping	0	3.22e-11	1.56e-07	17.8456	69.465	67.4115	46.3395	71.8749
Chr17:8316377-8339625	17	8316377	8339625		Sft2d1	ENSMUSG00000073468	SFT2 domain containing 1 [Source:MGI Symbol;Acc:MGI:1918689]	+	gene	overlapping	0	0.00133476	0.0316866	17.8226	54.0927	82.3682	61.3599	60.7222
Chr15:27038196-27060540	15	27038196	27060540		Gm23903	ENSMUSG00000088191	predicted gene, 23903 [Source:MGI Symbol;Acc:MGI:5453680]	-	gene	upstream	1196	0.000211	0.0111207	17.8124	40.7688	34.9169	53.0072	55.8889
Chr5:36261649-36277382	5	36261649	36277382		Sorcs2	ENSMUSG00000029093	sortilin-related VPS10 domain containing receptor 2 [Source:MGI Symbol;Acc:MGI:1932289]	-	gene	overlapping	0	0.0022855	0.0424502	17.7869	38.5879	46.7378	37.5436	46.4352
ChrX:38021907-38078801	X	38021907	38078801		Btg1c	ENSMUSG00000098348	BTG anti-proliferation factor 1C [Source:MGI Symbol;Acc:MGI:3588265]	-	gene	overlapping	0	0.00108393	0.0280489	17.7846	64.101	77.6639	51.6084	71.4491
Chr7:124338754-124369396	7	124338754	124369396		Hs3st4	ENSMUSG00000078591	heparan sulfate (glucosamine) 3-O- sulfotransferase 4 [Source:MGI Symbol;Acc:MGI:1333792]	+	gene	overlapping	0	0.000147	0.00899724	17.7329	51.5747	53.986	50.0876	59.8223
Chr12:34839070-34870644	12	34839070	34870644		Hdac9	ENSMUSG00000004698	histone deacetylase 9 [Source:MGI Symbol;Acc:MGI:1931221]	-	gene	overlapping	0	0.000884	0.0250097	17.7185	38.0884	45.8778	49.7916	36.56
Chr4:43689813-43699769	4	43689813	43699769		Tmem8b	ENSMUSG00000078716	transmembrane protein 8B [Source:MGI Symbol;Acc:MGI:2441680]	+	gene	overlapping	0	0.000122	0.00807106	17.7101	68.9087	79.4462	52.248	73.2614
Chr9:56679047-56695443	9	56679047	56695443		Lingo1	ENSMUSG00000049556	leucine rich repeat and Ig domain containing 1 [Source:MGI Symbol;Acc:MGI:1915522]	-	gene	overlapping	0	0.000935	0.0258114	17.6988	44.7284	53.2635	41.7303	60.8602
Chr11:9291351-9321562	11	9291351	9321562		Abca13	ENSMUSG00000004668	ATP-binding cassette, sub-family A (ABC1), member 13 [Source:MGI Symbol;Acc:MGI:2388707]	+	gene	overlapping	0	0.00227356	0.0422846	17.6862	57.4112	71.8326	66.5914	79.073
Chr1:92718026-92727624	1	92718026	92727624		Gm29483	ENSMUSG00000100546	predicted gene 29483 [Source:MGI Symbol;Acc:MGI:5580189]	-	gene	downstream	824	0.00243528	0.0441681	17.6847	34.8476	43.3805	37.5798	51.9212
Chr8:83141681-83166137	8	83141681	83166137		Gm10645	ENSMUSG00000074228	predicted gene 10645 [Source:MGI Symbol;Acc:MGI:3704313]	-	gene	overlapping	0	4.04e-05	0.00428795	17.6847	35.1427	67.3062	44.6115	58.2795
Chr5:142435236-142444476	5	142435236	142444476		Foxk1	ENSMUSG00000056493	forkhead box K1 [Source:MGI Symbol;Acc:MGI:1347488]	+	gene	overlapping	0	1.65e-05	0.00249263	17.664	50.7098	65.4999	48.126	52.5741
Chr15:27595106-27602984	15	27595106	27602984		Otulin	ENSMUSG00000046034	OTU deubiquitinase with linear linkage specificity [Source:MGI Symbol;Acc:MGI:3577015]	-	gene	overlapping	0	9.19e-05	0.00684863	17.662	38.9546	53.8318	34.0596	55.3816
Chr10:41527745-41545117	10	41527745	41545117		Cd164	ENSMUSG00000019818	CD164 antigen [Source:MGI Symbol;Acc:MGI:1859568]	+	gene	overlapping	0	0.000892	0.0251191	17.6184	43.3985	75.1754	49.5005	52.2121
Chr16:17138333-17145014	16	17138333	17145014		Ccdc116	ENSMUSG00000022768	coiled-coil domain containing 116 [Source:MGI Symbol;Acc:MGI:1924122]	-	gene	overlapping	0	0.00173631	0.0364869	17.6074	65.8098	61.0411	58.3678	68.173
Chr11:88402238-88420378	11	88402238	88420378		Msi2	ENSMUSG00000069769	musashi RNA-binding protein 2 [Source:MGI Symbol;Acc:MGI:1923876]	-	gene	overlapping	0	0.00245614	0.0444009	17.606	58.2939	54.8155	35.0551	65.8282
Chr12:109717230-109728035	12	109717230	109728035		Mir543	ENSMUSG00000076241	microRNA 543 [Source:MGI Symbol;Acc:MGI:3619432]	+	gene	overlapping	0	1.01e-05	0.00186776	17.5974	54.2819	65.7672	58.711	65.8447
Chr1:26410092-26456848	1	26410092	26456848		Gm19123	ENSMUSG00000099458	predicted gene, 19123 [Source:MGI Symbol;Acc:MGI:5011308]	+	gene	downstream	9388	0.000764	0.022907	17.5952	58.3998	73.2531	46.9837	60.1156
Chr10:44715220-44733029	10	44715220	44733029		Gm47389	ENSMUSG00000111362	predicted gene, 47389 [Source:MGI Symbol;Acc:MGI:6096310]	+	gene	overlapping	0	0.000176	0.00999366	17.5876	47.7971	59.7067	55.7295	52.0855
Chr13:114943169-114965317	13	114943169	114965317		Itga1	ENSMUSG00000042284	integrin alpha 1 [Source:MGI Symbol;Acc:MGI:96599]	-	gene	overlapping	0	0.000324	0.0141746	17.5587	41.0976	65.1209	51.6086	52.0475
Chr17:50354564-50376880	17	50354564	50376880		Gm49906	ENSMUSG00000117222	predicted gene, 49906 [Source:MGI Symbol;Acc:MGI:6270604]	+	gene	overlapping	0	0.00124003	0.0304108	17.5323	50.8139	61.0327	52.6748	55.3351
Chr12:119402210-119432838	12	119402210	119432838		Macc1	ENSMUSG00000041886	metastasis associated in colon cancer 1 [Source:MGI Symbol;Acc:MGI:2685113]	+	gene	overlapping	0	6.26e-05	0.00551221	17.5267	54.0889	74.8383	47.4632	75.7764
Chr8:124859171-124869016	8	124859171	124869016		Gm16163	ENSMUSG00000090118	predicted gene 16163 [Source:MGI Symbol;Acc:MGI:3833836]	+	gene	overlapping	0	0.00115602	0.0291731	17.5171	65.3075	64.5797	52.492	68.4423
Chr6:52093598-52113800	6	52093598	52113800		Halr1	ENSMUSG00000085412	Hoxa adjacent long noncoding RNA 1 [Source:MGI Symbol;Acc:MGI:3705267]	+	gene	overlapping	0	0.000873	0.0247851	17.5123	22.1106	46.1111	42.3894	59.3658
Chr8:33560120-33585275	8	33560120	33585275		Tex15	ENSMUSG00000009628	testis expressed gene 15 [Source:MGI Symbol;Acc:MGI:1934816]	+	gene	overlapping	0	0.00152936	0.0340519	17.4932	55.0112	63.7255	48.7941	49.4924
Chr4:150474966-150492493	4	150474966	150492493		Rere	ENSMUSG00000039852	arginine glutamic acid dipeptide (RE) repeats [Source:MGI Symbol;Acc:MGI:2683486]	+	gene	overlapping	0	4.69e-05	0.00472012	17.4923	62.8427	66.7993	57.8182	62.4184
Chr10:110982392-111003948	10	110982392	111003948		Zdhhc17	ENSMUSG00000035798	zinc finger, DHHC domain containing 17 [Source:MGI Symbol;Acc:MGI:2445110]	-	gene	overlapping	0	0.00263513	0.0460231	17.4911	31.4102	54.5732	33.5652	49.222
Chr5:97497755-97539951	5	97497755	97539951		4930467D21Rik	ENSMUSG00000097516	RIKEN cDNA 4930467D21 gene [Source:MGI Symbol;Acc:MGI:1923064]	+	gene	overlapping	0	0.000834	0.0241004	17.4856	49.2271	74.2944	50.8197	49.8521
Chr17:5039275-5051015	17	5039275	5051015		Arid1b	ENSMUSG00000069729	AT rich interactive domain 1B (SWI-like) [Source:MGI Symbol;Acc:MGI:1926129]	+	gene	overlapping	0	0.002519	0.0449356	17.4436	49.4446	58.6703	48.4569	60.6967
Chr9:116003902-116023980	9	116003902	116023980		Gadl1	ENSMUSG00000056880	glutamate decarboxylase-like 1 [Source:MGI Symbol;Acc:MGI:1920998]	+	gene	overlapping	0	0.000547	0.0191821	17.4388	45.3165	41.7314	48.3178	56.5594
Chr15:97885642-97892579	15	97885642	97892579		Vdr	ENSMUSG00000022479	vitamin D (1,25-dihydroxyvitamin D3) receptor [Source:MGI Symbol;Acc:MGI:103076]	-	gene	overlapping	0	0.00303939	0.049844	17.3978	36.0597	51.7343	33.1289	43.4275
Chr3:14511318-14533904	3	14511318	14533904		Gm8957	ENSMUSG00000098083	predicted gene 8957 [Source:MGI Symbol;Acc:MGI:3779827]	-	gene	overlapping	0	0.000763	0.0228869	17.3914	37.931	43.5364	36.4568	60.015
Chr13:3495100-3540285	13	3495100	3540285		2810429I04Rik	ENSMUSG00000097709	RIKEN cDNA 2810429I04 gene [Source:MGI Symbol;Acc:MGI:1924187]	+	gene	overlapping	0	7.12e-05	0.00585067	17.3826	47.6162	57.7501	44.4282	55.0491
Chr8:80858753-80877432	8	80858753	80877432		Gab1	ENSMUSG00000031714	growth factor receptor bound protein 2- associated protein 1 [Source:MGI Symbol;Acc:MGI:108088]	-	gene	overlapping	0	1.34e-06	0.000532	17.3824	38.1774	35.7171	32.0921	40.7466
Chr10:59129359-59137770	10	59129359	59137770		Sh3rf3	ENSMUSG00000037990	SH3 domain containing ring finger 3 [Source:MGI Symbol;Acc:MGI:2444637]	+	gene	overlapping	0	0.00058	0.0197934	17.3562	55.8919	40.7615	46.7373	62.9211
Chr4:96039544-96093924	4	96039544	96093924		Cyp2j13	ENSMUSG00000028571	cytochrome P450, family 2, subfamily j, polypeptide 13 [Source:MGI Symbol;Acc:MGI:2385197]	-	gene	overlapping	0	0.000382	0.0155672	17.3321	43.7498	63.7103	53.1017	55.2579
Chr11:108054044-108067592	11	108054044	108067592		Prkca	ENSMUSG00000050965	protein kinase C, alpha [Source:MGI Symbol;Acc:MGI:97595]	-	gene	overlapping	0	0.00132221	0.031524	17.3072	58.2768	59.4136	44.0382	63.6698
Chr6:149196011-149217620	6	149196011	149217620		1700003I16Rik	ENSMUSG00000107526	RIKEN cDNA 1700003I16 gene [Source:MGI Symbol;Acc:MGI:1923949]	-	gene	overlapping	0	2.23e-06	0.000733	17.2904	56.7749	54.1102	45.5638	58.0041
Chr9:105053562-105075532	9	105053562	105075532		Mrpl3	ENSMUSG00000032563	mitochondrial ribosomal protein L3 [Source:MGI Symbol;Acc:MGI:2137204]	+	gene	overlapping	0	0.00175842	0.0367375	17.2781	55.9657	74.4557	65.7246	71.4757
Chr9:121792829-121810095	9	121792829	121810095		Ccdc13	ENSMUSG00000079235	coiled-coil domain containing 13 [Source:MGI Symbol;Acc:MGI:1920144]	-	gene	overlapping	0	5.07e-07	0.000289	17.2755	49.6491	51.757	74.2376	53.802
Chr5:108599735-108624224	5	108599735	108624224		Gak	ENSMUSG00000062234	cyclin G associated kinase [Source:MGI Symbol;Acc:MGI:2442153]	-	gene	overlapping	0	0.000353	0.0149281	17.2557	35.672	54.9774	45.1009	54.5134
Chr18:83111351-83137416	18	83111351	83137416		1700095A13Rik	ENSMUSG00000100430	RIKEN cDNA 1700095A13 gene [Source:MGI Symbol;Acc:MGI:1924245]	-	gene	downstream	3461	0.000262	0.0126047	17.2543	50.3709	70.4253	52.2378	72.651
Chr2:114256714-114276509	2	114256714	114276509		Gm25103	ENSMUSG00000084620	predicted gene, 25103 [Source:MGI Symbol;Acc:MGI:5454880]	+	gene	overlapping	0	0.00190927	0.0385745	17.239	30.3922	61.7093	44.9751	48.1616
Chr17:33630002-33645009	17	33630002	33645009		Zfp414	ENSMUSG00000073423	zinc finger protein 414 [Source:MGI Symbol;Acc:MGI:1915641]	+	gene	overlapping	0	0.000155	0.00928837	17.2341	50.0098	59.7776	42.9691	62.6024
Chr3:17773374-17792379	3	17773374	17792379		Mir124-2hg	ENSMUSG00000100252	Mir124-2 host gene (non-protein coding) [Source:MGI Symbol;Acc:MGI:1917691]	+	gene	overlapping	0	4.14e-06	0.00106209	17.232	47.6937	48.8306	48.059	51.9724
Chr10:30042133-30075797	10	30042133	30075797		Gm8767	ENSMUSG00000111001	predicted gene 8767 [Source:MGI Symbol;Acc:MGI:3647013]	-	gene	upstream	8468	0.000692	0.0217326	17.2297	47.1848	48.7353	39.2625	57.1598
ChrX:103851574-103921404	X	103851574	103921404		Gm9164	ENSMUSG00000082322	predicted gene 9164 [Source:MGI Symbol;Acc:MGI:3646866]	-	gene	overlapping	0	0.0013503	0.031935	17.181	32.4627	50.3373	41.2648	62.9752
Chr10:9480645-9500369	10	9480645	9500369		Gm48751	ENSMUSG00000112307	predicted gene, 48751 [Source:MGI Symbol;Acc:MGI:6098427]	-	gene	overlapping	0	0.00289028	0.0485566	17.1742	36.1074	67.8075	44.6765	45.5645
Chr2:22347247-22382545	2	22347247	22382545		Myo3a	ENSMUSG00000025716	myosin IIIA [Source:MGI Symbol;Acc:MGI:2183924]	+	gene	overlapping	0	2.48e-06	0.000773	17.1504	47.4396	72.6174	40.603	68.4013
Chr17:58244847-58273794	17	58244847	58273794		Cntnap5c	ENSMUSG00000038048	contactin associated protein-like 5C [Source:MGI Symbol;Acc:MGI:3646013]	+	gene	overlapping	0	0.000162	0.009516	17.1371	56.5928	62.9787	59.7778	46.3108
ChrX:121234957-121336052	X	121234957	121336052		Gm25825	ENSMUSG00000087716	predicted gene, 25825 [Source:MGI Symbol;Acc:MGI:5455602]	-	gene	overlapping	0	0.000578	0.0197677	17.1367	44.4069	65.8955	62.6593	62.7054
Chr9:78921623-78970269	9	78921623	78970269		Gm47498	ENSMUSG00000111081	predicted gene, 47498 [Source:MGI Symbol;Acc:MGI:6096481]	-	gene	overlapping	0	4.26e-05	0.00445089	17.1259	48.9757	58.8029	33.0389	57.9038
Chr13:112472395-112497554	13	112472395	112497554		Il6st	ENSMUSG00000021756	interleukin 6 signal transducer [Source:MGI Symbol;Acc:MGI:96560]	+	gene	overlapping	0	0.00132177	0.031524	17.1188	56.6275	69.7824	54.5223	69.5719
Chr17:65297529-65323804	17	65297529	65323804		Tmem232	ENSMUSG00000045036	transmembrane protein 232 [Source:MGI Symbol;Acc:MGI:2685786]	-	gene	overlapping	0	0.000565	0.019537	17.1119	40.1219	50.1484	43.1452	58.0236
Chr11:72289093-72311693	11	72289093	72311693		Xaf1	ENSMUSG00000040483	XIAP associated factor 1 [Source:MGI Symbol;Acc:MGI:3772572]	+	gene	overlapping	0	0.000364	0.0151099	17.0937	31.9357	52.6383	43.7589	49.0517
Chr15:100070876-100080367	15	100070876	100080367		Dip2b	ENSMUSG00000023026	disco interacting protein 2 homolog B [Source:MGI Symbol;Acc:MGI:2145977]	+	gene	overlapping	0	0.00160182	0.0349038	17.0838	50.8043	68.2568	52.3081	68.9894
Chr19:29546215-29584675	19	29546215	29584675		Ric1	ENSMUSG00000038658	RAB6A GEF complex partner 1 [Source:MGI Symbol;Acc:MGI:1924893]	+	gene	overlapping	0	0.00139014	0.0324337	17.0813	55.7141	72.8906	58.2982	58.5484
Chr7:16587142-16614009	7	16587142	16614009		Arhgap35	ENSMUSG00000058230	Rho GTPase activating protein 35 [Source:MGI Symbol;Acc:MGI:1929494]	-	gene	overlapping	0	0.00247112	0.0445313	17.0767	54.0823	76.7171	45.0341	45.1168
Chr5:40397542-40458193	5	40397542	40458193		Gm23022	ENSMUSG00000089393	predicted gene, 23022 [Source:MGI Symbol;Acc:MGI:5452799]	-	gene	overlapping	0	0.000532	0.0188039	17.0736	60.3132	79.5016	36.6565	68.2303
Chr15:58343611-58357681	15	58343611	58357681		Anxa13	ENSMUSG00000055114	annexin A13 [Source:MGI Symbol;Acc:MGI:1917037]	-	gene	overlapping	0	5.76e-05	0.00530472	17.0735	56.1214	67.2682	47.3944	62.8249
ChrX:99652197-99689430	X	99652197	99689430		Gm14816	ENSMUSG00000082505	predicted gene 14816 [Source:MGI Symbol;Acc:MGI:3705674]	-	gene	overlapping	0	0.000284	0.0131602	17.0654	35.0135	54.3562	48.0761	66.5316
ChrX:114045267-114226974	X	114045267	114226974		Gm7416	ENSMUSG00000084031	predicted gene 7416 [Source:MGI Symbol;Acc:MGI:3647901]	-	gene	overlapping	0	7.33e-05	0.00594854	17.057	45.5696	73.7234	49.9049	52.9971
Chr2:120985904-121008495	2	120985904	121008495		Tmem62	ENSMUSG00000054484	transmembrane protein 62 [Source:MGI Symbol;Acc:MGI:2139461]	+	gene	overlapping	0	0.000674	0.0213985	17.0427	47.9823	58.0098	51.1957	57.1676
Chr8:106532647-106551011	8	106532647	106551011		Cdh3	ENSMUSG00000061048	cadherin 3 [Source:MGI Symbol;Acc:MGI:88356]	+	gene	overlapping	0	0.000633	0.0206397	17.0202	52.7264	59.8385	52.1396	45.3212
Chr4:136571166-136595006	4	136571166	136595006		Kdm1a	ENSMUSG00000036940	lysine (K)-specific demethylase 1A [Source:MGI Symbol;Acc:MGI:1196256]	-	gene	overlapping	0	0.00122083	0.0301485	16.9944	31.6502	33.7471	29.8913	40.0033
Chr3:94983354-94996104	3	94983354	94996104		Pi4kb	ENSMUSG00000038861	phosphatidylinositol 4-kinase beta [Source:MGI Symbol;Acc:MGI:1334433]	+	gene	overlapping	0	0.00166564	0.0356998	16.969	53.709	59.1267	40.4838	61.3608
Chr1:34278047-34291439	1	34278047	34291439		Dst	ENSMUSG00000026131	dystonin [Source:MGI Symbol;Acc:MGI:104627]	+	gene	overlapping	0	2.62e-06	0.000795	16.9325	41.0947	45.383	39.8347	54.4821
Chr7:110225095-110253793	7	110225095	110253793		Swap70	ENSMUSG00000031015	SWA-70 protein [Source:MGI Symbol;Acc:MGI:1298390]	+	gene	overlapping	0	0.00148848	0.0336348	16.9192	63.8538	64.8425	52.1446	72.7413
Chr16:20897836-20903985	16	20897836	20903985		Gm49742	ENSMUSG00000116850	predicted gene, 49742 [Source:MGI Symbol;Acc:MGI:6215232]	-	gene	downstream	4277	0.00158492	0.0347685	16.9159	67.1836	77.4583	65.2826	88.5452
Chr11:3951578-3976589	11	3951578	3976589		4930556J24Rik	ENSMUSG00000034493	RIKEN cDNA 4930556J24 gene [Source:MGI Symbol;Acc:MGI:1922592]	-	gene	overlapping	0	9.28e-05	0.00688888	16.9012	59.0692	65.2975	50.2349	57.3827
Chr14:65569887-65588409	14	65569887	65588409		Elp3	ENSMUSG00000022031	elongator acetyltransferase complex subunit 3 [Source:MGI Symbol;Acc:MGI:1921445]	-	gene	overlapping	0	0.00277893	0.0474378	16.8911	27.594	36.2053	38.0745	43.4192
Chr11:78310491-78323479	11	78310491	78323479		Spag5	ENSMUSG00000002055	sperm associated antigen 5 [Source:MGI Symbol;Acc:MGI:1927470]	+	gene	overlapping	0	0.00155802	0.0344554	16.89	47.7434	69.3774	71.3694	65.3209
Chr6:57891224-57939951	6	57891224	57939951		Vmn1r22	ENSMUSG00000115091	vomeronasal 1 receptor 22 [Source:MGI Symbol;Acc:MGI:2159459]	-	gene	overlapping	0	2.65e-05	0.00333043	16.8896	48.5159	62.3262	44.2814	45.1972
Chr16:18779258-18790135	16	18779258	18790135		Cdc45	ENSMUSG00000000028	cell division cycle 45 [Source:MGI Symbol;Acc:MGI:1338073]	-	gene	overlapping	0	0.00158697	0.0347942	16.8746	54.433	66.5208	56.0493	62.8357
Chr13:12111831-12138924	13	12111831	12138924		Ryr2	ENSMUSG00000021313	ryanodine receptor 2, cardiac [Source:MGI Symbol;Acc:MGI:99685]	-	gene	downstream	4886	0.000398	0.0159088	16.8707	46.2801	57.7718	46.3535	57.1814
Chr11:109147611-109159705	11	109147611	109159705		Gm11658	ENSMUSG00000081524	predicted gene 11658 [Source:MGI Symbol;Acc:MGI:3650797]	-	gene	overlapping	0	0.00187849	0.038183	16.8656	44.9466	49.5941	29.2169	56.6019
Chr10:59590219-59601319	10	59590219	59601319		Mcu	ENSMUSG00000009647	mitochondrial calcium uniporter [Source:MGI Symbol;Acc:MGI:3026965]	-	gene	overlapping	0	0.000319	0.0140636	16.8539	40.7045	50.4259	38.7955	42.9757
Chr12:12714100-12731481	12	12714100	12731481		3732407C23Rik	ENSMUSG00000113009	RIKEN cDNA 3732407C23 gene [Source:MGI Symbol;Acc:MGI:1921264]	+	gene	overlapping	0	9.11e-05	0.00680744	16.8435	29.9294	32.9817	37.7395	51.2522
Chr8:46963067-46982880	8	46963067	46982880		Enpp6	ENSMUSG00000038173	ectonucleotide pyrophosphatase/phosphodiesterase 6 [Source:MGI Symbol;Acc:MGI:2445171]	+	gene	downstream	4007	0.00284232	0.0480813	16.8081	54.8643	72.1911	55.4049	64.7791
Chr19:26550696-26572704	19	26550696	26572704		Gm48775	ENSMUSG00000114682	predicted gene, 48775 [Source:MGI Symbol;Acc:MGI:6098469]	+	gene	downstream	292	0.000608	0.02028	16.7867	45.7815	65.0071	50.0722	56.4516
Chr4:126075058-126086602	4	126075058	126086602		Oscp1	ENSMUSG00000042616	organic solute carrier partner 1 [Source:MGI Symbol;Acc:MGI:1916308]	+	gene	overlapping	0	2.93e-06	0.000853	16.7804	33.1105	46.2311	51.292	55.7541
ChrX:142898048-142967081	X	142898048	142967081		Ammecr1	ENSMUSG00000042225	Alport syndrome, mental retardation, midface hypoplasia and elliptocytosis chromosomal region gene 1 [Source:MGI Symbol;Acc:MGI:1860206]	-	gene	overlapping	0	0.000551	0.019266	16.7681	46.199	53.2036	41.8705	50.2096
Chr7:100083729-100110278	7	100083729	100110278		Pold3	ENSMUSG00000030726	polymerase (DNA-directed), delta 3, accessory subunit [Source:MGI Symbol;Acc:MGI:1915217]	-	gene	overlapping	0	0.00261188	0.0457816	16.7587	27.6466	28.3813	17.9341	26.9289
Chr7:139994633-140006864	7	139994633	140006864		Tubgcp2	ENSMUSG00000025474	tubulin, gamma complex associated protein 2 [Source:MGI Symbol;Acc:MGI:1921487]	-	gene	overlapping	0	0.00119556	0.0297674	16.7439	55.6248	61.5584	39.8585	79.1589
Chr11:100649132-100657743	11	100649132	100657743		Zfp385c	ENSMUSG00000014198	zinc finger protein 385C [Source:MGI Symbol;Acc:MGI:3608347]	-	gene	overlapping	0	0.00033	0.0143484	16.7211	37.9351	53.9924	35.4806	46.6165
Chr3:121930993-121948267	3	121930993	121948267		Arhgap29	ENSMUSG00000039831	Rho GTPase activating protein 29 [Source:MGI Symbol;Acc:MGI:2443818]	+	gene	downstream	4274	1.08e-07	0.00011	16.7203	60.5004	67.7798	55.378	64.17
Chr2:77591911-77611964	2	77591911	77611964		Zfp385b	ENSMUSG00000027016	zinc finger protein 385B [Source:MGI Symbol;Acc:MGI:2444734]	-	gene	overlapping	0	0.00222349	0.0418206	16.7105	45.8062	41.9691	36.9653	48.8281
Chr2:91595880-91617170	2	91595880	91617170		Ckap5	ENSMUSG00000040549	cytoskeleton associated protein 5 [Source:MGI Symbol;Acc:MGI:1923036]	+	gene	overlapping	0	0.00116955	0.0293659	16.6976	42.3533	63.2981	50.4348	59.8283
Chr17:7241433-7254974	17	7241433	7254974		Rps6ka2	ENSMUSG00000023809	ribosomal protein S6 kinase, polypeptide 2 [Source:MGI Symbol;Acc:MGI:1342290]	+	gene	overlapping	0	0.00230511	0.0426302	16.6969	50.2564	83.5853	55.1684	51.3989
Chr3:87568548-87599843	3	87568548	87599843		Gm25167	ENSMUSG00000077376	predicted gene, 25167 [Source:MGI Symbol;Acc:MGI:5454944]	-	gene	overlapping	0	0.00197535	0.0392873	16.6766	48.4358	77.3687	57.1964	67.5109
Chr19:44267234-44289061	19	44267234	44289061		Gm35183	ENSMUSG00000117958	predicted gene, 35183 [Source:MGI Symbol;Acc:MGI:5594342]	+	gene	overlapping	0	0.00149933	0.0337066	16.6519	56.7395	68.8931	56.7049	53.4363
Chr6:3673693-3708897	6	3673693	3708897		Calcr	ENSMUSG00000023964	calcitonin receptor [Source:MGI Symbol;Acc:MGI:101950]	-	gene	overlapping	0	6.62e-07	0.00034	16.6172	49.3224	69.0436	52.1983	52.3074
Chr7:85824829-85881621	7	85824829	85881621		Vmn2r73	ENSMUSG00000070458	vomeronasal 2, receptor 73 [Source:MGI Symbol;Acc:MGI:3646433]	-	gene	overlapping	0	0.00089	0.0250874	16.6	45.0734	48.3378	38.5771	26.5857
Chr4:14589784-14648984	4	14589784	14648984		Slc26a7	ENSMUSG00000040569	solute carrier family 26, member 7 [Source:MGI Symbol;Acc:MGI:2384791]	-	gene	overlapping	0	3.17e-05	0.00370075	16.595	44.5344	52.0883	46.0371	67.7019
Chr12:44567307-44580865	12	44567307	44580865		Nrcam	ENSMUSG00000020598	neuronal cell adhesion molecule [Source:MGI Symbol;Acc:MGI:104750]	+	gene	overlapping	0	0.00285944	0.0482302	16.5948	57.673	64.6433	49.3995	58.5065
Chr10:31218471-31232661	10	31218471	31232661		Gm7333	ENSMUSG00000111396	predicted gene 7333 [Source:MGI Symbol;Acc:MGI:3647839]	+	gene	upstream	8139	8.47e-07	0.000405	16.5932	30.9506	49.0617	25.3086	41.4966
Chr2:49685865-49695154	2	49685865	49695154		Kif5c	ENSMUSG00000026764	kinesin family member 5C [Source:MGI Symbol;Acc:MGI:1098269]	+	gene	overlapping	0	0.00184422	0.0377965	16.5917	67.5116	74.6977	61.3683	76.7734
Chr2:6100863-6114762	2	6100863	6114762		Proser2	ENSMUSG00000045319	proline and serine rich 2 [Source:MGI Symbol;Acc:MGI:2442238]	-	gene	overlapping	0	0.00302083	0.0496784	16.5772	46.0637	65.3155	41.9693	50.0814
Chr4:88358182-88407960	4	88358182	88407960		Focad	ENSMUSG00000038368	focadhesin [Source:MGI Symbol;Acc:MGI:2676921]	+	gene	overlapping	0	1.66e-06	0.000605	16.529	47.7841	48.849	40.91	67.5543
Chr17:71291271-71309151	17	71291271	71309151		Emilin2	ENSMUSG00000024053	elastin microfibril interfacer 2 [Source:MGI Symbol;Acc:MGI:2389136]	-	gene	overlapping	0	0.00242339	0.0440168	16.5122	40.0086	66.7243	38.1689	64.5154
Chr1:81741178-81766315	1	81741178	81766315		Gm5530	ENSMUSG00000087008	predicted gene 5530 [Source:MGI Symbol;Acc:MGI:3646374]	-	gene	overlapping	0	0.00276299	0.0473175	16.5049	41.2688	45.2649	41.191	61.7529
Chr9:87021085-87064075	9	87021085	87064075		Cyb5r4	ENSMUSG00000032872	cytochrome b5 reductase 4 [Source:MGI Symbol;Acc:MGI:2386848]	+	gene	overlapping	0	0.000698	0.0218544	16.4968	72.4215	67.9445	66.6111	61.0667
Chr11:85721341-85736342	11	85721341	85736342		Bcas3	ENSMUSG00000059439	breast carcinoma amplified sequence 3 [Source:MGI Symbol;Acc:MGI:2385848]	+	gene	overlapping	0	0.00198527	0.0393796	16.4917	52.8205	77.7404	52.2527	60.1221
Chr1:51873492-51888322	1	51873492	51888322		Myo1b	ENSMUSG00000018417	myosin IB [Source:MGI Symbol;Acc:MGI:107752]	-	gene	overlapping	0	0.00284434	0.0480813	16.4827	26.9778	33.2251	41.7058	31.4742
Chr17:67952847-67971178	17	67952847	67971178		Arhgap28	ENSMUSG00000024043	Rho GTPase activating protein 28 [Source:MGI Symbol;Acc:MGI:2147003]	-	gene	overlapping	0	2.01e-05	0.00282704	16.4673	32.8862	56.2595	37.265	41.6149
Chr6:121090058-121102290	6	121090058	121102290		Mical3	ENSMUSG00000051586	microtubule associated monooxygenase, calponin and LIM domain containing 3 [Source:MGI Symbol;Acc:MGI:2442733]	-	gene	overlapping	0	6.82e-05	0.00573077	16.4666	24.0697	27.3676	18.7891	31.9859
Chr16:58703962-58723242	16	58703962	58723242		Cpox	ENSMUSG00000022742	coproporphyrinogen oxidase [Source:MGI Symbol;Acc:MGI:104841]	+	gene	overlapping	0	0.000367	0.0151774	16.4578	40.0222	40.0365	42.4604	51.9143
Chr4:72059014-72107719	4	72059014	72107719		Tle1	ENSMUSG00000008305	transducin-like enhancer of split 1 [Source:MGI Symbol;Acc:MGI:104636]	-	gene	upstream	9423	0.00301995	0.0496745	16.4363	52.6882	55.4679	58.0093	66.9274
Chr6:35955941-35997386	6	35955941	35997386		Gm23273	ENSMUSG00000077246	predicted gene, 23273 [Source:MGI Symbol;Acc:MGI:5453050]	+	gene	overlapping	0	0.00295924	0.049135	16.4352	64.1799	75.0766	51.3641	72.3404
Chr1:91423650-91429520	1	91423650	91429520		Per2	ENSMUSG00000055866	period circadian clock 2 [Source:MGI Symbol;Acc:MGI:1195265]	-	gene	overlapping	0	0.000287	0.0132564	16.4239	48.2916	72.2238	51.1295	57.0644
Chr2:30681329-30689756	2	30681329	30689756		9330198N18Rik	ENSMUSG00000086405	RIKEN cDNA 9330198N18 gene [Source:MGI Symbol;Acc:MGI:1924766]	+	gene	overlapping	0	0.00218318	0.0414942	16.4171	41.328	34.413	35.8271	65.823
Chr10:95554923-95562840	10	95554923	95562840		Nudt4	ENSMUSG00000020029	nudix (nucleoside diphosphate linked moiety X)-type motif 4 [Source:MGI Symbol;Acc:MGI:1918457]	-	gene	overlapping	0	4.28e-06	0.00108092	16.3789	40.2684	43.1328	49.8733	37.8529
ChrX:121662867-121822038	X	121662867	121822038		Gm23277	ENSMUSG00000088539	predicted gene, 23277 [Source:MGI Symbol;Acc:MGI:5453054]	+	gene	overlapping	0	0.00141686	0.0327674	16.3742	54.7607	79.4421	51.9619	67.7054
Chr6:116411769-116427497	6	116411769	116427497		Alox5	ENSMUSG00000025701	arachidonate 5-lipoxygenase [Source:MGI Symbol;Acc:MGI:87999]	-	gene	overlapping	0	6.97e-06	0.00149756	16.3677	53.2188	50.8872	37.5517	68.7697
Chr2:59320807-59335498	2	59320807	59335498		Pkp4	ENSMUSG00000026991	plakophilin 4 [Source:MGI Symbol;Acc:MGI:109281]	+	gene	overlapping	0	0.00219133	0.0415713	16.3631	24.8169	37.025	35.6713	49.502
Chr3:28575048-28592945	3	28575048	28592945		Tnik	ENSMUSG00000027692	TRAF2 and NCK interacting kinase [Source:MGI Symbol;Acc:MGI:1916264]	+	gene	overlapping	0	1.54e-05	0.00238691	16.36	40.3766	51.7235	50.3378	52.7986
Chr9:63245725-63262703	9	63245725	63262703		Map2k5	ENSMUSG00000058444	mitogen-activated protein kinase kinase 5 [Source:MGI Symbol;Acc:MGI:1346345]	-	gene	overlapping	0	0.000284	0.0131666	16.3586	45.1961	53.6432	51.8211	56.7848
Chr15:36943603-36950804	15	36943603	36950804		Gm34590	ENSMUSG00000115333	predicted gene, 34590 [Source:MGI Symbol;Acc:MGI:5593749]	+	gene	overlapping	0	0.000187	0.0104099	16.3576	48.046	48.4899	43.0939	53.4762
Chr8:69347828-69379626	8	69347828	69379626		Gm10033	ENSMUSG00000110444	predicted gene 10033 [Source:MGI Symbol;Acc:MGI:3642803]	-	gene	overlapping	0	0.00197959	0.0393368	16.3396	45.2093	53.6483	40.6391	60.6866
Chr9:54405720-54439054	9	54405720	54439054		Dmxl2	ENSMUSG00000041268	Dmx-like 2 [Source:MGI Symbol;Acc:MGI:2444630]	-	gene	overlapping	0	0.00164422	0.0353832	16.3311	41.37	45.442	44.3841	43.1096
Chr7:62746643-62802468	7	62746643	62802468		A26c2	ENSMUSG00000109344	ANKRD26-like family C, member 2 [Source:MGI Symbol;Acc:MGI:3644757]	-	gene	overlapping	0	9.93e-07	0.000437	16.3288	32.3005	57.03	26.4028	57.0859
Chr1:24241864-24260748	1	24241864	24260748		Col9a1	ENSMUSG00000026147	collagen, type IX, alpha 1 [Source:MGI Symbol;Acc:MGI:88465]	+	gene	overlapping	0	0.000259	0.0125484	16.3271	55.2672	71.9232	54.9379	61.6848
Chr2:90111311-90140172	2	90111311	90140172		Olfr1268-ps1	ENSMUSG00000082574	olfactory receptor 1268, pseudogene 1 [Source:MGI Symbol;Acc:MGI:3031102]	-	gene	overlapping	0	0.000445	0.016954	16.3243	51.6425	75.5972	47.0287	60.2445
Chr10:114867403-114890529	10	114867403	114890529		Gm31182	ENSMUSG00000111883	predicted gene, 31182 [Source:MGI Symbol;Acc:MGI:5590341]	+	gene	overlapping	0	0.000848	0.0243692	16.324	42.2233	65.8188	50.7899	76.4916
Chr5:21085824-21113843	5	21085824	21113843		Gm22490	ENSMUSG00000087813	predicted gene, 22490 [Source:MGI Symbol;Acc:MGI:5452267]	-	gene	upstream	3240	0.000244	0.0121088	16.268	47.7663	49.9801	52.8408	51.017
Chr11:79116863-79126901	11	79116863	79126901		Ksr1	ENSMUSG00000018334	kinase suppressor of ras 1 [Source:MGI Symbol;Acc:MGI:105051]	-	gene	overlapping	0	0.00265717	0.0462132	16.2634	33.5577	43.0909	37.9472	49.1978
ChrX:93084956-93166689	X	93084956	93166689		1700003E24Rik	ENSMUSG00000095110	RIKEN cDNA 1700003E24 gene [Source:MGI Symbol;Acc:MGI:1916607]	+	gene	overlapping	0	0.000197	0.0107332	16.2348	41.568	48.4943	56.9418	73.5669
Chr18:85848044-85930158	18	85848044	85930158		Gm5824	ENSMUSG00000118241	predicted gene 5824 [Source:MGI Symbol;Acc:MGI:3649139]	-	gene	overlapping	0	0.00295495	0.0490923	16.2241	42.2408	55.1818	46.3043	65.3873
Chr5:53557982-53582328	5	53557982	53582328		Rbpj	ENSMUSG00000039191	recombination signal binding protein for immunoglobulin kappa J region [Source:MGI Symbol;Acc:MGI:96522]	+	gene	overlapping	0	0.000309	0.0138589	16.2127	43.6283	77.8865	65.9454	59.0815
Chr5:150856179-150875320	5	150856179	150875320		Gm36447	ENSMUSG00000106692	predicted gene, 36447 [Source:MGI Symbol;Acc:MGI:5595606]	+	gene	overlapping	0	0.000238	0.0119596	16.1988	46.069	58.9118	59.9276	72.7716
Chr5:151495771-151559965	5	151495771	151559965		Vmn2r-ps26	ENSMUSG00000106703	vomeronasal 2, receptor, pseudogene 26 [Source:MGI Symbol;Acc:MGI:3761472]	-	gene	overlapping	0	0.00271297	0.0467814	16.1899	58.8585	76.3699	58.4304	56.798
Chr10:115518614-115535641	10	115518614	115535641		Lgr5	ENSMUSG00000020140	leucine rich repeat containing G protein coupled receptor 5 [Source:MGI Symbol;Acc:MGI:1341817]	-	gene	overlapping	0	0.00130953	0.0313219	16.1397	42.3019	48.7205	44.7368	59.3541
Chr17:19958025-20010603	17	19958025	20010603		Vmn2r-ps125	ENSMUSG00000093711	vomeronasal 2, receptor, pseudogene 125 [Source:MGI Symbol;Acc:MGI:3761611]	-	gene	overlapping	0	0.000568	0.0195989	16.1327	38.4992	58.7561	32.2259	62.0245
Chr8:66809195-66836864	8	66809195	66836864		LOC665443	ENSMUSG00000110533	RNA binding motif protein 7 pseudogene [Source:MGI Symbol;Acc:MGI:3646609]	+	gene	downstream	8933	6.36e-06	0.00142488	16.1122	46.543	28.4708	37.5338	15.4639
Chr17:47907912-47917325	17	47907912	47917325		Foxp4	ENSMUSG00000023991	forkhead box P4 [Source:MGI Symbol;Acc:MGI:1921373]	-	gene	overlapping	0	9.67e-05	0.0070544	16.0972	33.1142	34.7358	40.9613	39.0544
Chr12:75974465-75986142	12	75974465	75986142		Syne2	ENSMUSG00000063450	spectrin repeat containing, nuclear envelope 2 [Source:MGI Symbol;Acc:MGI:2449316]	+	gene	overlapping	0	0.00249808	0.044787	16.0936	59.0055	73.0107	67.1033	65.8378
Chr4:133109335-133128590	4	133109335	133128590		Wasf2	ENSMUSG00000028868	WAS protein family, member 2 [Source:MGI Symbol;Acc:MGI:1098641]	+	gene	downstream	1915	0.00163769	0.0353094	16.0916	26.519	41.6109	42.8093	50.1244
Chr9:72619749-72644485	9	72619749	72644485		Rfx7	ENSMUSG00000037674	regulatory factor X, 7 [Source:MGI Symbol;Acc:MGI:2442675]	+	gene	overlapping	0	0.000279	0.0130594	16.0839	44.3764	59.8385	62.2622	56.1668
Chr9:89526665-89558546	9	89526665	89558546		Gm47403	ENSMUSG00000111806	predicted gene, 47403 [Source:MGI Symbol;Acc:MGI:6096332]	-	gene	overlapping	0	0.000834	0.0241004	16.057	52.0689	75.8409	52.6823	64.9697
Chr1:188160666-188184257	1	188160666	188184257		Esrrg	ENSMUSG00000026610	estrogen-related receptor gamma [Source:MGI Symbol;Acc:MGI:1347056]	+	gene	overlapping	0	1.71e-06	0.000608	16.0129	44.7825	52.8989	42.0762	50.3592
Chr6:41345533-41402540	6	41345533	41402540		Try10	ENSMUSG00000071521	trypsin 10 [Source:MGI Symbol;Acc:MGI:3687012]	+	gene	overlapping	0	0.000834	0.0241004	16	40.0115	44.084	41.7157	41.0192
Chr8:121600262-121607171	8	121600262	121607171		Galnt2l	ENSMUSG00000092329	polypeptide N- acetylgalactosaminyltransferase 2-like [Source:MGI Symbol;Acc:MGI:5141853]	+	gene	overlapping	0	0.000203	0.0108704	15.9997	47.9172	47.7036	44.7222	65.9119
Chr13:56728422-56750607	13	56728422	56750607		Smad5	ENSMUSG00000021540	SMAD family member 5 [Source:MGI Symbol;Acc:MGI:1328787]	+	gene	overlapping	0	0.00268418	0.0465164	15.9956	57.5135	70.8959	64.7395	71.059
Chr16:26712598-26730655	16	26712598	26730655		Il1rap	ENSMUSG00000022514	interleukin 1 receptor accessory protein [Source:MGI Symbol;Acc:MGI:104975]	+	gene	overlapping	0	0.00158654	0.0347916	15.9767	52.2128	49.599	29.2054	56.1063
Chr2:161235403-161246660	2	161235403	161246660		Gm5270	ENSMUSG00000081099	predicted gene 5270 [Source:MGI Symbol;Acc:MGI:3647658]	-	gene	upstream	7796	7e-05	0.00580216	15.9722	49.5279	80.8245	75.1542	74.5459
Chr17:63837944-63858308	17	63837944	63858308		Fer	ENSMUSG00000000127	fer (fms/fps related) protein kinase [Source:MGI Symbol;Acc:MGI:105917]	+	gene	downstream	4754	0.00142496	0.0328602	15.9658	46.4076	65.6833	52.4978	60
Chr19:25306984-25332825	19	25306984	25332825		Kank1	ENSMUSG00000032702	KN motif and ankyrin repeat domains 1 [Source:MGI Symbol;Acc:MGI:2147707]	+	gene	overlapping	0	0.000191	0.0105677	15.955	48.903	61.6993	45.1128	63.9291
Chr2:131721618-131735119	2	131721618	131735119		Gm14280	ENSMUSG00000086831	predicted gene 14280 [Source:MGI Symbol;Acc:MGI:3650415]	-	gene	overlapping	0	0.00163019	0.0352032	15.9051	49.1588	54.1	45.0043	66.5852
Chr7:130716416-130728855	7	130716416	130728855		Fgfr2	ENSMUSG00000030849	fibroblast growth factor receptor 2 [Source:MGI Symbol;Acc:MGI:95523]	-	gene	overlapping	0	0.000192	0.0105779	15.8969	44.8432	49.8993	41.0513	51.2598
Chr2:11303606-11321743	2	11303606	11321743		Gm38171	ENSMUSG00000102196	predicted gene, 38171 [Source:MGI Symbol;Acc:MGI:5611399]	-	gene	overlapping	0	0.000305	0.0137473	15.8941	52.6375	68.2498	49.0625	47.6774
Chr2:104794753-104814515	2	104794753	104814515		Qser1	ENSMUSG00000074994	glutamine and serine rich 1 [Source:MGI Symbol;Acc:MGI:2138986]	-	gene	overlapping	0	0.00278827	0.0475247	15.8771	31.0765	57.2131	37.0027	41.9277
Chr13:93977924-94001896	13	93977924	94001896		Gm47216	ENSMUSG00000113791	predicted gene, 47216 [Source:MGI Symbol;Acc:MGI:6096024]	-	gene	overlapping	0	0.000543	0.0190797	15.866	35.864	61.769	59.6186	48.1662
Chr8:83011598-83042831	8	83011598	83042831		Rnf150	ENSMUSG00000047747	ring finger protein 150 [Source:MGI Symbol;Acc:MGI:2443860]	+	gene	overlapping	0	0.00209691	0.0405941	15.8594	47.1669	49.7517	62.5882	54.4016
Chr17:79738527-79752358	17	79738527	79752358		Gm33055	ENSMUSG00000117426	predicted gene, 33055 [Source:MGI Symbol;Acc:MGI:5592214]	+	gene	overlapping	0	0.00124053	0.0304109	15.8571	54.7542	70.0692	54.6355	67.0747
Chr10:3264562-3280426	10	3264562	3280426		H60c	ENSMUSG00000091618	histocompatibility 60c [Source:MGI Symbol;Acc:MGI:3774845]	-	gene	overlapping	0	0.00233736	0.0429566	15.8509	46.0193	53.4605	45.544	59.1049
Chr10:67008522-67027316	10	67008522	67027316		Gm31763	ENSMUSG00000112925	predicted gene, 31763 [Source:MGI Symbol;Acc:MGI:5590922]	+	gene	overlapping	0	0.000415	0.0162453	15.8453	42.378	59.8556	41.3075	59.5434
Chr1:64721984-64734956	1	64721984	64734956		Ccnyl1	ENSMUSG00000070871	cyclin Y-like 1 [Source:MGI Symbol;Acc:MGI:2138614]	+	gene	overlapping	0	0.000791	0.0233558	15.8437	30.0245	37.4684	37.7395	36.5741
Chr16:80720658-80752687	16	80720658	80752687		Gm19867	ENSMUSG00000116559	predicted gene, 19867 [Source:MGI Symbol;Acc:MGI:5012052]	+	gene	overlapping	0	0.000282	0.013131	15.8419	48.1345	54.7291	46.5804	67.2424
Chr4:69117961-69168629	4	69117961	69168629		Gm24697	ENSMUSG00000065815	predicted gene, 24697 [Source:MGI Symbol;Acc:MGI:5454474]	+	gene	upstream	7184	0.00118666	0.0296057	15.8314	48.5621	69.8523	66.4646	85.0227
Chr7:33554233-33581487	7	33554233	33581487		Gm12770	ENSMUSG00000083568	predicted gene 12770 [Source:MGI Symbol;Acc:MGI:3649644]	-	gene	overlapping	0	0.00113499	0.0288379	15.8189	56.8467	44.3978	34.6307	56.2069
Chr3:106077563-106098683	3	106077563	106098683		Gm4248	ENSMUSG00000105051	predicted pseudogene 4248 [Source:MGI Symbol;Acc:MGI:3782425]	+	gene	overlapping	0	0.0010922	0.0281991	15.8036	59.8391	69.2875	41.3541	70.0101
Chr1:183089893-183107967	1	183089893	183107967		Disp1	ENSMUSG00000030768	dispatched RND transporter family member 1 [Source:MGI Symbol;Acc:MGI:1916147]	-	gene	overlapping	0	1.18e-06	0.000491	15.8009	32.7251	47.4543	31.5478	31.0451
Chr1:138592255-138609212	1	138592255	138609212		Nek7	ENSMUSG00000026393	NIMA (never in mitosis gene a)-related expressed kinase 7 [Source:MGI Symbol;Acc:MGI:1890645]	-	gene	overlapping	0	6.81e-06	0.00148387	15.7982	26.3173	60.0526	46.3981	49.1682
Chr17:64553594-64568477	17	64553594	64568477		AU016765	ENSMUSG00000073377	expressed sequence AU016765 [Source:MGI Symbol;Acc:MGI:3034888]	-	gene	overlapping	0	0.000759	0.0228667	15.7744	35.6408	38.2516	31.8335	54.097
Chr13:63334582-63360401	13	63334582	63360401		Fancc	ENSMUSG00000021461	Fanconi anemia, complementation group C [Source:MGI Symbol;Acc:MGI:95480]	-	gene	overlapping	0	0.00100309	0.0268846	15.7694	44.4111	31.139	38.6901	57.5758
Chr13:42720401-42754463	13	42720401	42754463		Phactr1	ENSMUSG00000054728	phosphatase and actin regulator 1 [Source:MGI Symbol;Acc:MGI:2659021]	+	gene	overlapping	0	0.000525	0.0186851	15.7536	44.2764	64.7568	45.8298	40.2994
Chr2:22712561-22735331	2	22712561	22735331		Gm13338	ENSMUSG00000083453	predicted gene 13338 [Source:MGI Symbol;Acc:MGI:3651856]	+	gene	overlapping	0	0.000359	0.0150188	15.744	60.7985	60.6688	66.5038	78.0029
Chr5:53417121-53439265	5	53417121	53439265		Gm26486	ENSMUSG00000088646	predicted gene, 26486 [Source:MGI Symbol;Acc:MGI:5456263]	+	gene	overlapping	0	0.00226583	0.042211	15.7424	38.0044	51.6207	45.0855	63.6042
Chr4:95578318-95603999	4	95578318	95603999		Fggy	ENSMUSG00000028573	FGGY carbohydrate kinase domain containing [Source:MGI Symbol;Acc:MGI:1922828]	+	gene	overlapping	0	0.000459	0.0173151	15.7378	67.2412	79.7202	42.5143	68.9076
Chr1:53185488-53201090	1	53185488	53201090		1700019A02Rik	ENSMUSG00000060715	RIKEN cDNA 1700019A02 gene [Source:MGI Symbol;Acc:MGI:1916647]	-	gene	overlapping	0	3.47e-05	0.00393501	15.7337	45.5059	59.73	23.9601	61.0411
Chr5:87401122-87453044	5	87401122	87453044		Gm43370	ENSMUSG00000106132	predicted gene 43370 [Source:MGI Symbol;Acc:MGI:5663507]	-	gene	overlapping	0	0.000354	0.0149281	15.7257	53.879	51.9845	53.5599	55.5099
Chr3:85629861-85645366	3	85629861	85645366		Gm37240	ENSMUSG00000102805	predicted gene, 37240 [Source:MGI Symbol;Acc:MGI:5610468]	-	gene	overlapping	0	0.000356	0.0149497	15.7178	51.9235	59.8662	55.7233	64.1741
Chr13:59665125-59682766	13	59665125	59682766		Golm1	ENSMUSG00000021556	golgi membrane protein 1 [Source:MGI Symbol;Acc:MGI:1917329]	-	gene	overlapping	0	8.42e-06	0.00167511	15.7137	33.4323	37.7836	37.9166	54.7009
Chr2:154030421-154050379	2	154030421	154050379		AL732466.1	ENSMUSG00000118490	novel pseudogene	+	gene	overlapping	0	0.0008	0.0235027	15.7014	34.3142	51.6181	56.4477	46.8929
Chr17:27453765-27464568	17	27453765	27464568		Grm4	ENSMUSG00000063239	glutamate receptor, metabotropic 4 [Source:MGI Symbol;Acc:MGI:1351341]	-	gene	overlapping	0	0.00198914	0.0394493	15.69	40.4296	37.9183	34.1457	34.2246
Chr1:72016677-72033306	1	72016677	72033306		4930556G22Rik	ENSMUSG00000101764	RIKEN cDNA 4930556G22 gene [Source:MGI Symbol;Acc:MGI:1925457]	-	gene	overlapping	0	0.000232	0.0117926	15.677	34.0879	50.171	33.3019	38.8827
Chr1:74571241-74587496	1	74571241	74587496		Zfp142	ENSMUSG00000026135	zinc finger protein 142 [Source:MGI Symbol;Acc:MGI:1924514]	-	gene	overlapping	0	0.000173	0.00991582	15.6641	45.3679	54.8782	42.3461	49.7094
Chr11:77808625-77821637	11	77808625	77821637		Myo18a	ENSMUSG00000000631	myosin XVIIIA [Source:MGI Symbol;Acc:MGI:2667185]	+	gene	overlapping	0	0.000175	0.00997297	15.659	64.1857	59.8705	40.6124	59.9397
Chr14:83389837-83445909	14	83389837	83445909		Gm24774	ENSMUSG00000088009	predicted gene, 24774 [Source:MGI Symbol;Acc:MGI:5454551]	+	gene	overlapping	0	0.00280305	0.0476873	15.6585	56.4153	68.4378	58.9402	82.0293
Chr17:30750354-30753357	17	30750354	30753357		Gm50252	ENSMUSG00000118341	predicted gene, 50252 [Source:MGI Symbol;Acc:MGI:6303069]	-	gene	overlapping	0	0.00106352	0.0277407	15.6346	61.863	63.6539	57.5499	57.3905
Chr12:84577768-84589456	12	84577768	84589456		Vsx2	ENSMUSG00000021239	visual system homeobox 2 [Source:MGI Symbol;Acc:MGI:88401]	+	gene	overlapping	0	1.12e-06	0.000471	15.6291	60.8555	71.7177	53.775	60.5221
Chr2:151947065-151956981	2	151947065	151956981		Gm14154	ENSMUSG00000087004	predicted gene 14154 [Source:MGI Symbol;Acc:MGI:3649354]	-	gene	overlapping	0	0.000897	0.0252207	15.6203	38.7083	63.3129	44.9084	46.4013
Chr13:89784201-89834001	13	89784201	89834001		Gm4117	ENSMUSG00000089940	predicted gene 4117 [Source:MGI Symbol;Acc:MGI:3782293]	+	gene	overlapping	0	0.000161	0.00948408	15.6202	32.8611	38.6047	44.3047	57.1839
Chr4:101132004-101146685	4	101132004	101146685		Raver2	ENSMUSG00000035275	ribonucleoprotein, PTB-binding 2 [Source:MGI Symbol;Acc:MGI:2443623]	+	gene	overlapping	0	0.00218842	0.0415322	15.6201	65.2115	78.3564	50.4623	73.4002
Chr10:51417377-51452112	10	51417377	51452112		Gm46189	ENSMUSG00000112212	predicted gene, 46189 [Source:MGI Symbol;Acc:MGI:5825826]	+	gene	downstream	3868	0.00192655	0.0387317	15.6193	24.7743	34.9898	47.8648	51.0655
Chr11:107673331-107687774	11	107673331	107687774		Helz	ENSMUSG00000020721	helicase with zinc finger domain [Source:MGI Symbol;Acc:MGI:1925705]	+	gene	overlapping	0	0.000916	0.0255379	15.6122	65.699	75.2561	49.5065	64.5657
Chr8:25040876-25052227	8	25040876	25052227		Gm16933	ENSMUSG00000086289	predicted gene, 16933 [Source:MGI Symbol;Acc:MGI:4439857]	+	gene	overlapping	0	0.00256634	0.0453173	15.6005	33.2873	41.445	28.9358	44.0414
Chr11:77948290-77956413	11	77948290	77956413		Sez6	ENSMUSG00000000632	seizure related gene 6 [Source:MGI Symbol;Acc:MGI:104745]	+	gene	overlapping	0	0.00153166	0.0340895	15.5815	30.9776	30.5223	35.737	54.1479
Chr4:115237001-115277130	4	115237001	115277130		Gm12834	ENSMUSG00000081138	predicted gene 12834 [Source:MGI Symbol;Acc:MGI:3649428]	-	gene	overlapping	0	0.000314	0.0139698	15.5692	45.7065	39.6208	51.7507	63.2003
Chr16:14411845-14429148	16	14411845	14429148		Abcc1	ENSMUSG00000023088	ATP-binding cassette, sub-family C (CFTR/MRP), member 1 [Source:MGI Symbol;Acc:MGI:102676]	+	gene	overlapping	0	0.00213231	0.0409685	15.5589	59.7813	71.7895	63.9545	64.7247
Chr8:13446649-13458668	8	13446649	13458668		Tmem255b	ENSMUSG00000038457	transmembrane protein 255B [Source:MGI Symbol;Acc:MGI:2685533]	+	gene	overlapping	0	0.000228	0.0116669	15.5289	56.077	58.4931	54.4412	70.7743
Chr6:122715776-122736707	6	122715776	122736707		Slc2a3	ENSMUSG00000003153	solute carrier family 2 (facilitated glucose transporter), member 3 [Source:MGI Symbol;Acc:MGI:95757]	-	gene	overlapping	0	7.92e-06	0.00161957	15.5281	56.0014	51.5873	54.3074	65.6222
Chr4:114593850-114616635	4	114593850	114616635		Trabd2b	ENSMUSG00000070867	TraB domain containing 2B [Source:MGI Symbol;Acc:MGI:3650152]	+	gene	overlapping	0	0.0014327	0.0329362	15.5271	43.1597	61.036	41.6854	64.1
Chr2:59967548-59980567	2	59967548	59980567		Baz2b	ENSMUSG00000026987	bromodomain adjacent to zinc finger domain, 2B [Source:MGI Symbol;Acc:MGI:2442782]	-	gene	overlapping	0	1.03e-05	0.001891	15.5168	42.1231	63.3201	50.8724	60.8581
Chr3:127444716-127468818	3	127444716	127468818		Ank2	ENSMUSG00000032826	ankyrin 2, brain [Source:MGI Symbol;Acc:MGI:88025]	-	gene	overlapping	0	5.36e-09	1.11e-05	15.5135	30.403	59.109	45.3633	45.0497
Chr12:3825284-3840505	12	3825284	3840505		Dnmt3a	ENSMUSG00000020661	DNA methyltransferase 3A [Source:MGI Symbol;Acc:MGI:1261827]	+	gene	overlapping	0	1.95e-05	0.00277847	15.4816	62.1749	71.832	64.2078	59.6721
Chr17:29618514-29628334	17	29618514	29628334		Gm28052	ENSMUSG00000099329	predicted gene, 28052 [Source:MGI Symbol;Acc:MGI:5547788]	+	gene	overlapping	0	0.000141	0.00876334	15.4815	67.1592	76.2443	63.7278	64.0452
Chr1:118520552-118531199	1	118520552	118531199		Clasp1	ENSMUSG00000064302	CLIP associating protein 1 [Source:MGI Symbol;Acc:MGI:1923957]	+	gene	overlapping	0	1.1e-06	0.000466	15.458	50.2328	63.9519	52.5651	53.2333
Chr2:152160375-152177008	2	152160375	152177008		Rps15a-ps7	ENSMUSG00000081087	ribosomal protein S15A, pseudogene 7 [Source:MGI Symbol;Acc:MGI:3650538]	-	gene	upstream	8283	0.00292684	0.048793	15.4468	32.4522	58.8204	36.5157	44.0647
Chr6:114984539-115002338	6	114984539	115002338		Tamm41	ENSMUSG00000030316	TAM41 mitochondrial translocator assembly and maintenance homolog [Source:MGI Symbol;Acc:MGI:1916221]	-	gene	upstream	2043	0.000117	0.00789086	15.4308	50.735	68.308	42.6357	54.6178
Chr5:144283011-144294155	5	144283011	144294155		Bri3	ENSMUSG00000047843	brain protein I3 [Source:MGI Symbol;Acc:MGI:1933174]	+	gene	overlapping	0	3.3e-07	0.000217	15.4197	39.798	46.4132	33.2783	38.3255
Chr5:91126683-91149071	5	91126683	91149071		Areg	ENSMUSG00000029378	amphiregulin [Source:MGI Symbol;Acc:MGI:88068]	+	gene	overlapping	0	0.000859	0.0245241	15.4076	42.3351	46.6213	46.0583	40.1769
Chr7:39897135-39943390	7	39897135	39943390		4930435C17Rik	ENSMUSG00000102085	RIKEN cDNA 4930435C17 gene [Source:MGI Symbol;Acc:MGI:1925412]	-	gene	overlapping	0	0.00201777	0.0396843	15.4073	52.1103	52.5537	48.1331	64.8936
Chr5:69593732-69632288	5	69593732	69632288		Gnpda2	ENSMUSG00000029209	glucosamine-6-phosphate deaminase 2 [Source:MGI Symbol;Acc:MGI:1915230]	-	gene	downstream	1392	1.37e-05	0.00222706	15.3959	46.2285	61.8083	56.8892	70.5113
Chr5:140473757-140480447	5	140473757	140480447		Gm4869	ENSMUSG00000106350	predicted gene 4869 [Source:MGI Symbol;Acc:MGI:3646257]	+	gene	overlapping	0	0.000327	0.0142696	15.3757	39.2707	49.7313	49.1521	62.9406
Chr6:72871627-72894578	6	72871627	72894578		Kcmf1	ENSMUSG00000055239	potassium channel modulatory factor 1 [Source:MGI Symbol;Acc:MGI:1921537]	-	gene	overlapping	0	2.26e-06	0.000736	15.3703	33.604	60.2325	49.1981	47.8612
Chr1:58580549-58603990	1	58580549	58603990		Fam126b	ENSMUSG00000038174	family with sequence similarity 126, member B [Source:MGI Symbol;Acc:MGI:1098784]	-	gene	overlapping	0	0.000341	0.0146375	15.3701	38.9138	40.0201	35.9621	44.1038
Chr3:98621186-98653446	3	98621186	98653446		Zfp697	ENSMUSG00000050064	zinc finger protein 697 [Source:MGI Symbol;Acc:MGI:2139736]	+	gene	overlapping	0	0.00172167	0.0363364	15.3542	55.0967	72.053	50.712	62.3632
Chr6:66497867-66516999	6	66497867	66516999		Gm19764	ENSMUSG00000107775	predicted gene, 19764 [Source:MGI Symbol;Acc:MGI:5011949]	+	gene	overlapping	0	0.00225647	0.0420845	15.3534	30.4521	35.6252	26.978	25.8149
Chr12:80339414-80357962	12	80339414	80357962		Dcaf5	ENSMUSG00000049106	DDB1 and CUL4 associated factor 5 [Source:MGI Symbol;Acc:MGI:2444785]	-	gene	overlapping	0	0.000988	0.0266711	15.3405	49.1278	50.9363	47.6921	34.2191
Chr6:144949039-144987576	6	144949039	144987576		Bcat1	ENSMUSG00000030268	branched chain aminotransferase 1, cytosolic [Source:MGI Symbol;Acc:MGI:104861]	-	gene	upstream	6259	0.000839	0.0241823	15.3222	35.0978	47.2427	48.3104	56.3333
Chr7:63392887-63428852	7	63392887	63428852		4930554H23Rik	ENSMUSG00000097682	RIKEN cDNA 4930554H23 gene [Source:MGI Symbol;Acc:MGI:1924881]	-	gene	overlapping	0	0.00129893	0.0311929	15.286	30.0756	41.6314	38.8175	54.8417
Chr2:67445972-67470426	2	67445972	67470426		Xirp2	ENSMUSG00000027022	xin actin-binding repeat containing 2 [Source:MGI Symbol;Acc:MGI:2685198]	+	gene	overlapping	0	0.00017	0.00979255	15.2841	55.1989	45.56	49.5765	46.2761
Chr1:60025648-60048685	1	60025648	60048685		Ica1l	ENSMUSG00000026018	islet cell autoantigen 1-like [Source:MGI Symbol;Acc:MGI:1917625]	-	gene	overlapping	0	7.47e-06	0.00156474	15.2596	54.7368	45.8566	57.819	65.6422
Chr1:75318160-75330215	1	75318160	75330215		Dnpep	ENSMUSG00000026209	aspartyl aminopeptidase [Source:MGI Symbol;Acc:MGI:1278328]	-	gene	downstream	170	0.000444	0.0169344	15.2572	48.9907	54.2831	32.4485	55.63
Chr16:56243817-56262886	16	56243817	56262886		Impg2	ENSMUSG00000035270	interphotoreceptor matrix proteoglycan 2 [Source:MGI Symbol;Acc:MGI:3044955]	+	gene	overlapping	0	2.64e-07	0.000188	15.2502	41.4134	42.5851	49.7065	50.9802
Chr13:20057572-20087624	13	20057572	20087624		Elmo1	ENSMUSG00000041112	engulfment and cell motility 1 [Source:MGI Symbol;Acc:MGI:2153044]	+	gene	downstream	2972	0.00290995	0.0486493	15.2224	49.5713	60.3387	37.9779	61.1765
Chr8:33449629-33487394	8	33449629	33487394		Hmgb1-rs17	ENSMUSG00000109750	high mobility group box 1, related sequence 17 [Source:MGI Symbol;Acc:MGI:104764]	+	gene	overlapping	0	3.07e-05	0.0036259	15.2214	28.8961	35.887	47.6419	38.3552
Chr14:24012191-24024481	14	24012191	24024481		Kcnma1	ENSMUSG00000063142	potassium large conductance calcium- activated channel, subfamily M, alpha member 1 [Source:MGI Symbol;Acc:MGI:99923]	-	gene	overlapping	0	0.00011	0.00761349	15.2166	66.3859	58.8582	61.8394	75.0798
Chr10:85395497-85410577	10	85395497	85410577		Btbd11	ENSMUSG00000020042	BTB (POZ) domain containing 11 [Source:MGI Symbol;Acc:MGI:1921257]	+	gene	overlapping	0	5.58e-05	0.00520742	15.2081	40.0305	42.6875	42.4406	70.8824
Chr19:24563487-24605052	19	24563487	24605052		Gm50341	ENSMUSG00000117979	predicted gene, 50341 [Source:MGI Symbol;Acc:MGI:6303218]	+	gene	upstream	6259	6.81e-05	0.00573077	15.1867	39.5626	60.8473	52.3406	44.0822
Chr12:98860485-98882346	12	98860485	98882346		Eml5	ENSMUSG00000051166	echinoderm microtubule associated protein like 5 [Source:MGI Symbol;Acc:MGI:2442513]	-	gene	overlapping	0	0.00143022	0.0329096	15.1865	39.7429	65.2667	43.1659	56.3505
Chr9:68737477-68761129	9	68737477	68761129		Rora	ENSMUSG00000032238	RAR-related orphan receptor alpha [Source:MGI Symbol;Acc:MGI:104661]	+	gene	overlapping	0	0.00139907	0.0325418	15.1829	45.8899	95.7195	60.7808	68.4667
Chr17:68063369-68088887	17	68063369	68088887		Gm49944	ENSMUSG00000117243	predicted gene, 49944 [Source:MGI Symbol;Acc:MGI:6270659]	-	gene	overlapping	0	0.000175	0.00996735	15.1592	59.1336	81.2993	60.6911	67.6143
Chr17:65958609-65974032	17	65958609	65974032		Ankrd12	ENSMUSG00000034647	ankyrin repeat domain 12 [Source:MGI Symbol;Acc:MGI:1914357]	-	gene	overlapping	0	0.000385	0.0156303	15.1536	47.3629	69.6409	67.5252	71.8335
Chr9:13246931-13288693	9	13246931	13288693		Ccdc82	ENSMUSG00000079084	coiled-coil domain containing 82 [Source:MGI Symbol;Acc:MGI:1913646]	+	gene	overlapping	0	0.000401	0.0159783	15.1514	36.2832	37.4933	42.9953	46.8148
Chr16:12152473-12166089	16	12152473	12166089		Shisa9	ENSMUSG00000022494	shisa family member 9 [Source:MGI Symbol;Acc:MGI:1919805]	+	gene	overlapping	0	0.00128682	0.0310647	15.1497	67.3895	84.8739	70.2335	87.4795
Chr1:127322859-127336591	1	127322859	127336591		Mgat5	ENSMUSG00000036155	mannoside acetylglucosaminyltransferase 5 [Source:MGI Symbol;Acc:MGI:894701]	+	gene	overlapping	0	4.91e-06	0.00118338	15.1448	56.383	60.7278	54.9471	70.3081
Chr8:14829418-14839160	8	14829418	14839160		Dlgap2	ENSMUSG00000047495	DLG associated protein 2 [Source:MGI Symbol;Acc:MGI:2443181]	+	gene	overlapping	0	0.00110666	0.0284138	15.1444	45.2797	49.7244	37.9133	31.8182
Chr13:36905092-36941165	13	36905092	36941165		F13a1	ENSMUSG00000039109	coagulation factor XIII, A1 subunit [Source:MGI Symbol;Acc:MGI:1921395]	-	gene	overlapping	0	0.000823	0.0239156	15.1377	48.0023	55.4151	44.7499	53.2196
Chr16:21946719-21953254	16	21946719	21953254		Tmem41a	ENSMUSG00000022856	transmembrane protein 41a [Source:MGI Symbol;Acc:MGI:1913914]	-	gene	overlapping	0	0.000953	0.0260963	15.1278	50.6968	62.5191	37.7826	49.6248
Chr3:108977137-108987812	3	108977137	108987812		Fam102b	ENSMUSG00000040339	family with sequence similarity 102, member B [Source:MGI Symbol;Acc:MGI:3036259]	-	gene	overlapping	0	0.00107755	0.027952	15.1067	45.947	51.0173	46.2866	49.7631
Chr3:27899355-27914561	3	27899355	27914561		Tmem212	ENSMUSG00000043164	transmembrane protein 212 [Source:MGI Symbol;Acc:MGI:2685410]	-	gene	downstream	2987	0.000271	0.0128177	15.0967	47.7907	72.8708	54.1758	62.7517
Chr3:84315298-84328218	3	84315298	84328218		Trim2	ENSMUSG00000027993	tripartite motif-containing 2 [Source:MGI Symbol;Acc:MGI:1933163]	-	gene	downstream	8421	0.000304	0.0137321	15.0779	49.1612	60.1354	32.3924	51.9899
Chr17:64513181-64529107	17	64513181	64529107		AU016765	ENSMUSG00000073377	expressed sequence AU016765 [Source:MGI Symbol;Acc:MGI:3034888]	-	gene	overlapping	0	0.000223	0.0115508	15.0742	50.7113	70.6854	62.624	80.7151
Chr16:44956506-44972623	16	44956506	44972623		Cd200r3	ENSMUSG00000036172	CD200 receptor 3 [Source:MGI Symbol;Acc:MGI:1921853]	+	gene	overlapping	0	0.000216	0.0113194	15.0701	53.6454	56.103	50.5418	59.77
Chr15:83359995-83370063	15	83359995	83370063		1700001L05Rik	ENSMUSG00000075511	RIKEN cDNA 1700001L05 gene [Source:MGI Symbol;Acc:MGI:1916541]	-	gene	overlapping	0	0.000661	0.0212242	15.0499	31.6006	54.2344	47.5279	36.1764
Chr4:46894374-46909611	4	46894374	46909611		Gabbr2	ENSMUSG00000039809	gamma-aminobutyric acid (GABA) B receptor, 2 [Source:MGI Symbol;Acc:MGI:2386030]	-	gene	overlapping	0	0.000409	0.01614	15.0497	43.9185	55.4543	43.6015	51.555
Chr4:58051958-58070523	4	58051958	58070523		Svep1	ENSMUSG00000028369	sushi, von Willebrand factor type A, EGF and pentraxin domain containing 1 [Source:MGI Symbol;Acc:MGI:1928849]	-	gene	overlapping	0	0.000186	0.0103722	15.045	32.3758	46.899	35.0212	47.8403
Chr18:10673947-10702448	18	10673947	10702448		Abhd3	ENSMUSG00000002475	abhydrolase domain containing 3 [Source:MGI Symbol;Acc:MGI:2147183]	-	gene	overlapping	0	0.000296	0.0134564	15.0427	41.7836	58.531	63.4759	73.224
Chr1:32265388-32300345	1	32265388	32300345		Khdrbs2	ENSMUSG00000026058	KH domain containing, RNA binding, signal transduction associated 2 [Source:MGI Symbol;Acc:MGI:2159649]	+	gene	overlapping	0	0.00151255	0.0338318	15.0301	50.1755	55.9138	31.3708	42.6667
Chr15:92520769-92535391	15	92520769	92535391		Pdzrn4	ENSMUSG00000036218	PDZ domain containing RING finger 4 [Source:MGI Symbol;Acc:MGI:3056996]	+	gene	overlapping	0	3.59e-09	7.73e-06	15.0257	50.3932	48.2857	33.6074	60.1485
Chr2:172858355-172864503	2	172858355	172864503		Gm22773	ENSMUSG00000093160	predicted gene, 22773 [Source:MGI Symbol;Acc:MGI:5452550]	-	gene	overlapping	0	7.36e-05	0.00595326	15.0245	38.0437	55.7802	50.2943	60.8712
Chr1:155081802-155090672	1	155081802	155090672		Gm9530	ENSMUSG00000096950	predicted gene 9530 [Source:MGI Symbol;Acc:MGI:3779939]	-	gene	overlapping	0	9.36e-05	0.00692195	15.0208	45.0276	47.6043	36.6712	48.2504
Chr8:58872510-58911907	8	58872510	58911907		Galntl6	ENSMUSG00000096914	UDP-N-acetyl-alpha-D- galactosamine:polypeptide N- acetylgalactosaminyltransferase-like 6 [Source:MGI Symbol;Acc:MGI:1913581]	-	gene	overlapping	0	4.77e-05	0.00477344	15.0199	55.3895	68.8917	57.2061	74.8737
Chr12:71807691-71828310	12	71807691	71828310		Daam1	ENSMUSG00000034574	dishevelled associated activator of morphogenesis 1 [Source:MGI Symbol;Acc:MGI:1914596]	+	gene	downstream	2768	0.000331	0.0143484	15.0017	49.5634	45.1082	44.6321	59.009
Chr2:37960809-37973485	2	37960809	37973485		Dennd1a	ENSMUSG00000035392	DENN/MADD domain containing 1A [Source:MGI Symbol;Acc:MGI:2442794]	-	gene	overlapping	0	0.00033	0.0143463	14.9783	43.6503	51.0026	44.4444	56.1732
Chr18:9462937-9488009	18	9462937	9488009		Gm7527	ENSMUSG00000117503	predicted gene 7527 [Source:MGI Symbol;Acc:MGI:3645979]	+	gene	downstream	7612	0.000157	0.00935133	14.9766	58.0332	64.6654	36.632	71.6844
Chr10:105457987-105495583	10	105457987	105495583		Tmtc2	ENSMUSG00000036019	transmembrane and tetratricopeptide repeat containing 2 [Source:MGI Symbol;Acc:MGI:1914057]	-	gene	overlapping	0	0.00015	0.00913028	14.9667	34.5695	42.9677	47.2402	56.9096
Chr2:26978157-26992971	2	26978157	26992971		Adamts13	ENSMUSG00000014852	a disintegrin-like and metallopeptidase (reprolysin type) with thrombospondin type 1 motif, 13 [Source:MGI Symbol;Acc:MGI:2685556]	+	gene	overlapping	0	0.00255046	0.0451438	14.9522	59.6949	71.1342	66.6241	65.6364
Chr16:18766909-18776253	16	18766909	18776253		Cldn5	ENSMUSG00000041378	claudin 5 [Source:MGI Symbol;Acc:MGI:1276112]	+	gene	downstream	594	0.00239931	0.043728	14.9213	50.1334	74.0174	58.838	71.0668
Chr8:66924556-66963448	8	66924556	66963448		Gm39185	ENSMUSG00000110468	predicted gene, 39185 [Source:MGI Symbol;Acc:MGI:5622070]	+	gene	overlapping	0	0.00238478	0.0435632	14.9191	26.7775	57.3595	44.4648	44.4643
Chr15:83876157-83884346	15	83876157	83884346		Efcab6	ENSMUSG00000022441	EF-hand calcium binding domain 6 [Source:MGI Symbol;Acc:MGI:1924877]	-	gene	overlapping	0	0.00199094	0.039457	14.9131	32.66	57.1932	55.3606	51.0939
Chr15:84335361-84342903	15	84335361	84342903		Parvg	ENSMUSG00000022439	parvin, gamma [Source:MGI Symbol;Acc:MGI:2158329]	+	gene	overlapping	0	0.00257855	0.0454631	14.8979	51.4384	39.8708	46.5981	60.7503
Chr17:63101476-63115969	17	63101476	63115969		Fbxl17	ENSMUSG00000023965	F-box and leucine-rich repeat protein 17 [Source:MGI Symbol;Acc:MGI:1354704]	-	gene	overlapping	0	0.000125	0.00816926	14.887	40.6045	62.8399	54.6334	56.2094
Chr4:136714095-136730048	4	136714095	136730048		Ephb2	ENSMUSG00000028664	Eph receptor B2 [Source:MGI Symbol;Acc:MGI:99611]	-	gene	overlapping	0	0.00249511	0.0447594	14.8845	37.7083	49.4676	63.8254	54.0272
Chr18:40214620-40240136	18	40214620	40240136		Yipf5	ENSMUSG00000024487	Yip1 domain family, member 5 [Source:MGI Symbol;Acc:MGI:1914430]	-	gene	overlapping	0	2.14e-06	0.000715	14.8816	36.3361	50.0303	38.4134	38.6246
Chr14:119992122-120028617	14	119992122	120028617		Oxgr1	ENSMUSG00000044819	oxoglutarate (alpha-ketoglutarate) receptor 1 [Source:MGI Symbol;Acc:MGI:2685145]	-	gene	overlapping	0	3.04e-05	0.00361104	14.8776	48.966	73.1079	49.9659	71.4811
Chr12:76256291-76268607	12	76256291	76268607		Mthfd1	ENSMUSG00000021048	methylenetetrahydrofolate dehydrogenase (NADP+ dependent), methenyltetrahydrofolate cyclohydrolase, formyltetrahydrofolate synthase [Source:MGI Symbol;Acc:MGI:1342005]	+	gene	overlapping	0	0.000398	0.0159088	14.8624	65.7169	64.9128	45.3741	59.2203
Chr10:61285950-61297710	10	61285950	61297710		Prf1	ENSMUSG00000037202	perforin 1 (pore forming protein) [Source:MGI Symbol;Acc:MGI:97551]	+	gene	downstream	123	2.11e-05	0.00289045	14.8605	46.8919	52.736	52.3389	58.6726
Chr4:150158486-150169633	4	150158486	150169633		Slc2a7	ENSMUSG00000062064	solute carrier family 2 (facilitated glucose transporter), member 7 [Source:MGI Symbol;Acc:MGI:3650865]	+	gene	overlapping	0	8.93e-05	0.00673475	14.8483	48.7203	64.3178	53.5488	67.0979
Chr3:108075613-108084469	3	108075613	108084469		Ampd2	ENSMUSG00000027889	adenosine monophosphate deaminase 2 [Source:MGI Symbol;Acc:MGI:88016]	-	gene	overlapping	0	1.03e-09	2.87e-06	14.831	38.4741	63.4655	49.222	50.1494
Chr4:130149558-130160488	4	130149558	130160488		Tinagl1	ENSMUSG00000028776	tubulointerstitial nephritis antigen-like 1 [Source:MGI Symbol;Acc:MGI:2137617]	-	gene	upstream	3966	5.92e-05	0.0053756	14.8305	45.3634	52.1404	45.0243	53.8144
Chr16:90029212-90036176	16	90029212	90036176		Tiam1	ENSMUSG00000002489	T cell lymphoma invasion and metastasis 1 [Source:MGI Symbol;Acc:MGI:103306]	-	gene	overlapping	0	9.55e-06	0.00180664	14.8242	26.2157	40.7998	51.1445	43.0856
Chr11:98638735-98656888	11	98638735	98656888		Gsdma2	ENSMUSG00000017211	gasdermin A2 [Source:MGI Symbol;Acc:MGI:1921490]	+	gene	overlapping	0	0.000187	0.0104043	14.8234	44.2968	54.6388	54.4928	72.0939
Chr13:21861848-21885513	13	21861848	21885513		Gm11278	ENSMUSG00000080770	predicted gene 11278 [Source:MGI Symbol;Acc:MGI:3651908]	-	gene	overlapping	0	0.000198	0.0107473	14.8107	42.2238	53.0112	45.3604	69.693
Chr7:36679987-36696663	7	36679987	36696663		Gm38285	ENSMUSG00000104330	predicted gene, 38285 [Source:MGI Symbol;Acc:MGI:5611513]	+	gene	overlapping	0	0.00142986	0.0329096	14.8101	33.7273	66.9322	60.6759	76.601
Chr3:82925290-82943121	3	82925290	82943121		Rbm46os	ENSMUSG00000086273	RNA binding motif protein 46, opposite strand [Source:MGI Symbol;Acc:MGI:1925462]	+	gene	overlapping	0	0.000372	0.0153196	14.7973	36.4365	43.5294	56.0724	57.414
Chr15:56935267-56955360	15	56935267	56955360		Gm2582	ENSMUSG00000115172	predicted gene 2582 [Source:MGI Symbol;Acc:MGI:3780750]	-	gene	overlapping	0	0.00191759	0.038655	14.777	54.1772	66.1189	42.7277	56.6247
Chr7:121272033-121305158	7	121272033	121305158		Gm45079	ENSMUSG00000108627	predicted gene 45079 [Source:MGI Symbol;Acc:MGI:5753655]	+	gene	overlapping	0	0.000378	0.0154526	14.7614	55.0904	60.3774	35.4688	61.1486
Chr1:62635964-62648133	1	62635964	62648133		Pard3b	ENSMUSG00000052062	par-3 family cell polarity regulator beta [Source:MGI Symbol;Acc:MGI:1919301]	+	gene	overlapping	0	5.53e-05	0.00518093	14.7444	41.8572	54.7378	45.1977	62.4485
Chr15:54567623-54584667	15	54567623	54584667		Mal2	ENSMUSG00000024479	mal, T cell differentiation protein 2 [Source:MGI Symbol;Acc:MGI:2146021]	+	gene	overlapping	0	0.00267506	0.046422	14.7435	46.8185	46.0828	62.4298	79.602
Chr3:65169471-65184827	3	65169471	65184827		Kcnab1	ENSMUSG00000027827	potassium voltage-gated channel, shaker- related subfamily, beta member 1 [Source:MGI Symbol;Acc:MGI:109155]	+	gene	overlapping	0	7.72e-05	0.0061455	14.7369	38.4594	51.6603	54.9082	60.1936
Chr10:60768423-60776423	10	60768423	60776423		Unc5b	ENSMUSG00000020099	unc-5 netrin receptor B [Source:MGI Symbol;Acc:MGI:894703]	-	gene	overlapping	0	1e-08	1.78e-05	14.7311	51.3449	50.3741	50.125	56.6697
Chr4:141449710-141459365	4	141449710	141459365		Zbtb17	ENSMUSG00000006215	zinc finger and BTB domain containing 17 [Source:MGI Symbol;Acc:MGI:107410]	+	gene	overlapping	0	0.000708	0.0220161	14.7088	67.0123	68.1859	67.4911	77.8711
Chr19:46850046-46862888	19	46850046	46862888		Cnnm2	ENSMUSG00000064105	cyclin M2 [Source:MGI Symbol;Acc:MGI:2151054]	+	gene	overlapping	0	0.00220905	0.0417093	14.7037	51.7321	61.435	55.7305	43.3146
Chr4:102742800-102777757	4	102742800	102777757		Sgip1	ENSMUSG00000028524	SH3-domain GRB2-like (endophilin) interacting protein 1 [Source:MGI Symbol;Acc:MGI:1920344]	+	gene	overlapping	0	3.87e-06	0.0010219	14.6956	37.8811	50.4701	52.4165	43.9873
Chr14:117376224-117394259	14	117376224	117394259		Gpc6	ENSMUSG00000058571	glypican 6 [Source:MGI Symbol;Acc:MGI:1346322]	+	gene	overlapping	0	0.00075	0.0227182	14.6953	52.2117	54.5667	46.2258	59.5708
Chr13:94027569-94054214	13	94027569	94054214		Cycs-ps3	ENSMUSG00000114174	cytochrome c, pseudogene 3 [Source:MGI Symbol;Acc:MGI:109498]	+	gene	overlapping	0	0.000466	0.0174536	14.6579	49.693	55.1891	50.1949	63.1635
Chr2:130181913-130201809	2	130181913	130201809		Tmc2	ENSMUSG00000060332	transmembrane channel-like gene family 2 [Source:MGI Symbol;Acc:MGI:2151017]	+	gene	overlapping	0	8.04e-05	0.0063193	14.6529	40.6582	62.4372	39.8712	61.8085
Chr15:97788325-97791974	15	97788325	97791974		Slc48a1	ENSMUSG00000081534	solute carrier family 48 (heme transporter), member 1 [Source:MGI Symbol;Acc:MGI:1914989]	+	gene	overlapping	0	6.05e-05	0.00542708	14.6461	47.8437	62.1934	56.0313	56.5069
Chr6:82724557-82732426	6	82724557	82732426		Hk2	ENSMUSG00000000628	hexokinase 2 [Source:MGI Symbol;Acc:MGI:1315197]	-	gene	overlapping	0	1.81e-05	0.00265118	14.644	37.9494	42.7226	41.446	37.1352
Chr6:127424343-127445683	6	127424343	127445683		Parp11	ENSMUSG00000037997	poly (ADP-ribose) polymerase family, member 11 [Source:MGI Symbol;Acc:MGI:2141505]	+	gene	downstream	1157	0.00113589	0.0288541	14.6415	43.943	55.3086	31.527	47.9006
Chr12:71372446-71401821	12	71372446	71401821		Gm40438	ENSMUSG00000113441	predicted gene, 40438 [Source:MGI Symbol;Acc:MGI:5623323]	+	gene	overlapping	0	0.00300445	0.0495475	14.631	52.8485	59.3656	38.5673	74.1259
Chr12:74327262-74339367	12	74327262	74339367		Gm9544	ENSMUSG00000113022	predicted gene 9544 [Source:MGI Symbol;Acc:MGI:3779954]	+	gene	downstream	6974	0.000157	0.00935133	14.6293	49.458	58.4876	49.2756	55.66
Chr1:93143937-93154576	1	93143937	93154576		Agxt	ENSMUSG00000026272	alanine-glyoxylate aminotransferase [Source:MGI Symbol;Acc:MGI:1329033]	+	gene	overlapping	0	8.42e-06	0.00167511	14.626	50.6493	56.4901	54.8042	60.2615
Chr14:59787425-59822222	14	59787425	59822222		Atp8a2	ENSMUSG00000021983	ATPase, aminophospholipid transporter-like, class I, type 8A, member 2 [Source:MGI Symbol;Acc:MGI:1354710]	-	gene	overlapping	0	0.000358	0.0150136	14.6181	54.5761	52.6738	43.7894	50.9901
Chr3:96033805-96046473	3	96033805	96046473		Vps45	ENSMUSG00000015747	vacuolar protein sorting 45 [Source:MGI Symbol;Acc:MGI:891965]	-	gene	overlapping	0	0.000306	0.013759	14.6129	45.3481	52.6353	34.2439	33.5524
Chr17:48450206-48461094	17	48450206	48461094		Tspo2	ENSMUSG00000023995	translocator protein 2 [Source:MGI Symbol;Acc:MGI:1917276]	-	gene	overlapping	0	0.000224	0.0115533	14.6122	40.4419	58.1498	48.282	58.3929
Chr8:123994191-124009966	8	123994191	124009966		Galnt2l	ENSMUSG00000092329	polypeptide N- acetylgalactosaminyltransferase 2-like [Source:MGI Symbol;Acc:MGI:5141853]	+	gene	overlapping	0	0.00163335	0.035251	14.5973	38.7007	52.183	34.9441	56.1093
Chr10:93304230-93324160	10	93304230	93324160		Elk3	ENSMUSG00000008398	ELK3, member of ETS oncogene family [Source:MGI Symbol;Acc:MGI:101762]	-	gene	overlapping	0	0.000271	0.0127936	14.5928	41.0747	47.1534	48.2588	51.5762
Chr8:8570660-8585989	8	8570660	8585989		Gm31463	ENSMUSG00000108932	predicted gene, 31463 [Source:MGI Symbol;Acc:MGI:5590622]	+	gene	overlapping	0	0.000473	0.0175445	14.588	44.3382	64.0885	39.3019	58.0836
Chr2:35303275-35310118	2	35303275	35310118		Gsn	ENSMUSG00000026879	gelsolin [Source:MGI Symbol;Acc:MGI:95851]	+	gene	overlapping	0	0.00081	0.0236759	14.5724	62.558	61.4665	53.5761	67.777
Chr2:125487108-125497323	2	125487108	125497323		Fbn1	ENSMUSG00000027204	fibrillin 1 [Source:MGI Symbol;Acc:MGI:95489]	-	gene	overlapping	0	0.00276946	0.0473458	14.5375	36.7312	51.8792	44.9381	46.3152
Chr16:32420384-32429980	16	32420384	32429980		Tctex1d2	ENSMUSG00000014075	Tctex1 domain containing 2 [Source:MGI Symbol;Acc:MGI:1913311]	+	gene	overlapping	0	3.76e-05	0.00413795	14.5342	42.099	76.2386	53.0005	66.8981
Chr2:166434062-166442415	2	166434062	166442415		5031425F14Rik	ENSMUSG00000085129	RIKEN cDNA 5031425F14 gene [Source:MGI Symbol;Acc:MGI:2442533]	+	gene	downstream	5036	1.98e-07	0.000155	14.5327	32.9113	39.1733	21.1414	36.7303
Chr7:55638996-55686761	7	55638996	55686761		Gm44615	ENSMUSG00000108363	predicted gene 44615 [Source:MGI Symbol;Acc:MGI:5753191]	+	gene	upstream	2186	1.03e-05	0.001891	14.5251	57.0046	67.1565	58.5894	58.0896
Chr7:68395721-68410417	7	68395721	68410417		Gm44889	ENSMUSG00000109458	predicted gene 44889 [Source:MGI Symbol;Acc:MGI:5753465]	+	gene	upstream	3692	0.000595	0.0200642	14.5165	55.9043	72.0278	64.0834	68.8816
ChrX:11904746-11929851	X	11904746	11929851		Gm14491	ENSMUSG00000083439	predicted gene 14491 [Source:MGI Symbol;Acc:MGI:3705582]	-	gene	overlapping	0	0.000133	0.00848068	14.5129	31.507	50.1314	35.7611	47.9998
Chr2:38708038-38713342	2	38708038	38713342		Nr5a1	ENSMUSG00000026751	nuclear receptor subfamily 5, group A, member 1 [Source:MGI Symbol;Acc:MGI:1346833]	-	gene	overlapping	0	0.0001	0.0071699	14.5026	55.9071	61.052	54.1397	57.13
Chr12:48880064-48923675	12	48880064	48923675		AC124542.1	ENSMUSG00000108639	olfactory receptor 1400, pseudogene 1	-	gene	overlapping	0	0.0017063	0.0362035	14.4942	34.5388	47.2378	47	33.2094
Chr7:112799248-112814636	7	112799248	112814636		Tead1	ENSMUSG00000055320	TEA domain family member 1 [Source:MGI Symbol;Acc:MGI:101876]	+	gene	overlapping	0	2.21e-05	0.00295856	14.4784	55.2413	56.4599	48.4904	53.4191
Chr10:79670656-79678976	10	79670656	79678976		Tpgs1	ENSMUSG00000020308	tubulin polyglutamylase complex subunit 1 [Source:MGI Symbol;Acc:MGI:106618]	+	gene	overlapping	0	4.73e-09	9.97e-06	14.4738	47.5877	54.2131	56.1098	48.5678
Chr11:58882557-58906828	11	58882557	58906828		2810021J22Rik	ENSMUSG00000020491	RIKEN cDNA 2810021J22 gene [Source:MGI Symbol;Acc:MGI:1917194]	+	gene	overlapping	0	5.81e-05	0.00532167	14.4604	52.3513	49.3994	36.3493	49.7038
Chr8:119317747-119339626	8	119317747	119339626		Cdh13	ENSMUSG00000031841	cadherin 13 [Source:MGI Symbol;Acc:MGI:99551]	+	gene	overlapping	0	0.00149692	0.0336716	14.4508	43.6389	61.5704	53.3285	57.3526
Chr11:101635960-101649188	11	101635960	101649188		Rdm1	ENSMUSG00000010362	RAD52 motif 1 [Source:MGI Symbol;Acc:MGI:1913849]	+	gene	overlapping	0	0.00188032	0.0382059	14.4269	52.3356	64.1262	40.6913	69.3577
Chr12:21599304-21644692	12	21599304	21644692		Gm4036	ENSMUSG00000113498	predicted gene 4036 [Source:MGI Symbol;Acc:MGI:3782210]	-	gene	overlapping	0	1.53e-08	2.51e-05	14.4233	47.0704	57.4258	54.6792	53.3014
Chr2:163337458-163345354	2	163337458	163345354		Jph2	ENSMUSG00000017817	junctophilin 2 [Source:MGI Symbol;Acc:MGI:1891496]	-	gene	overlapping	0	0.000143	0.00883186	14.4216	38.1911	51.2576	37.1342	39.1317
Chr15:9435499-9455435	15	9435499	9455435		Capsl	ENSMUSG00000039676	calcyphosine-like [Source:MGI Symbol;Acc:MGI:1922818]	+	gene	overlapping	0	0.00286986	0.0483333	14.4196	54.1883	66.7464	56.8951	77.992
Chr16:34947264-34956780	16	34947264	34956780		Mylk	ENSMUSG00000022836	myosin, light polypeptide kinase [Source:MGI Symbol;Acc:MGI:894806]	+	gene	overlapping	0	0.00127098	0.0308866	14.4122	38.7528	56.1432	57.4259	50.6639
Chr18:41950841-41983167	18	41950841	41983167		Prelid2	ENSMUSG00000056671	PRELI domain containing 2 [Source:MGI Symbol;Acc:MGI:1924869]	-	gene	overlapping	0	4.73e-11	2.11e-07	14.3867	50.0857	44.8898	37.9433	61.5285
Chr17:30591647-30598385	17	30591647	30598385		Gm50252	ENSMUSG00000118341	predicted gene, 50252 [Source:MGI Symbol;Acc:MGI:6303069]	-	gene	overlapping	0	0.000554	0.0193053	14.3858	41.9433	46.1618	38.8935	71.2644
Chr10:107525856-107544775	10	107525856	107544775		Ptprq	ENSMUSG00000035916	protein tyrosine phosphatase, receptor type, Q [Source:MGI Symbol;Acc:MGI:1096349]	-	gene	overlapping	0	0.000308	0.0138244	14.3838	42.7154	53.7329	46.1086	52.9906
Chr3:138715399-138728633	3	138715399	138728633		4930425O10Rik	ENSMUSG00000105838	RIKEN cDNA 4930425O10 gene [Source:MGI Symbol;Acc:MGI:1921885]	-	gene	overlapping	0	0.000619	0.0204784	14.371	42.465	40.0201	45.3723	56.0129
Chr17:45376708-45390003	17	45376708	45390003		Cdc5l	ENSMUSG00000023932	cell division cycle 5-like (S. pombe) [Source:MGI Symbol;Acc:MGI:1918952]	-	gene	upstream	1881	0.00165129	0.0355012	14.3519	32.9049	47.2154	42.1525	46.2562
Chr4:57541483-57567619	4	57541483	57567619		Pakap	ENSMUSG00000090053	paralemmin A kinase anchor protein [Source:MGI Symbol;Acc:MGI:5141924]	+	gene	overlapping	0	0.000457	0.0172588	14.3509	39.3428	44.6636	21.4697	38.2198
Chr9:15893598-15922454	9	15893598	15922454		Fat3	ENSMUSG00000074505	FAT atypical cadherin 3 [Source:MGI Symbol;Acc:MGI:2444314]	-	gene	overlapping	0	3.78e-05	0.00414981	14.3376	43.1178	60.9823	39.1964	46.215
Chr4:126557533-126577754	4	126557533	126577754		Clspn	ENSMUSG00000042489	claspin [Source:MGI Symbol;Acc:MGI:2445153]	+	gene	overlapping	0	5.92e-05	0.0053756	14.2742	65.9994	66.5542	54.3165	83.4257
Chr14:64201988-64226986	14	64201988	64226986		Msra	ENSMUSG00000054733	methionine sulfoxide reductase A [Source:MGI Symbol;Acc:MGI:106916]	-	gene	overlapping	0	1.34e-05	0.00219947	14.2604	51.9191	27.2216	34.6783	52.7446
Chr7:136701794-136717074	7	136701794	136717074		Gm6249	ENSMUSG00000110101	predicted gene 6249 [Source:MGI Symbol;Acc:MGI:3644248]	-	gene	overlapping	0	0.00026	0.0125754	14.2532	48.6535	42.7099	48.1713	57.7892
Chr8:110650552-110663665	8	110650552	110663665		Vac14	ENSMUSG00000010936	Vac14 homolog (S. cerevisiae) [Source:MGI Symbol;Acc:MGI:2157980]	+	gene	overlapping	0	0.00119743	0.0297745	14.2384	48.7314	58.9173	45.7639	52.1413
Chr3:103139306-103153833	3	103139306	103153833		Dennd2c	ENSMUSG00000007379	DENN/MADD domain containing 2C [Source:MGI Symbol;Acc:MGI:3036254]	+	gene	overlapping	0	0.000229	0.0117039	14.238	52.4985	56.2086	53.3385	61.7212
Chr8:31177130-31195423	8	31177130	31195423		Fut10	ENSMUSG00000046152	fucosyltransferase 10 [Source:MGI Symbol;Acc:MGI:2384748]	+	gene	overlapping	0	1.43e-11	7.26e-08	14.2276	52.2366	50.7235	38.2669	62.4292
Chr5:121938949-121948748	5	121938949	121948748		Cux2	ENSMUSG00000042589	cut-like homeobox 2 [Source:MGI Symbol;Acc:MGI:107321]	-	gene	overlapping	0	0.00151298	0.0338318	14.2245	61.8917	64.8274	43.5272	44.9231
Chr1:184496938-184522222	1	184496938	184522222		1700112H15Rik	ENSMUSG00000101574	RIKEN cDNA 1700112H15 gene [Source:MGI Symbol;Acc:MGI:1920840]	-	gene	upstream	5619	0.000598	0.0201057	14.224	40.8854	48.5391	47.1188	40.7277
Chr3:58265930-58295152	3	58265930	58295152		Gm26166	ENSMUSG00000065722	predicted gene, 26166 [Source:MGI Symbol;Acc:MGI:5455943]	-	gene	overlapping	0	0.00200047	0.0395337	14.2216	47.8998	54.364	45.8558	54.252
Chr1:189769766-189785586	1	189769766	189785586		Ptpn14	ENSMUSG00000026604	protein tyrosine phosphatase, non-receptor type 14 [Source:MGI Symbol;Acc:MGI:102467]	+	gene	overlapping	0	0.000586	0.0199284	14.2199	56.8487	50.7866	54.1237	43.0822
Chr5:139811011-139819522	5	139811011	139819522		Tmem184a	ENSMUSG00000036687	transmembrane protein 184a [Source:MGI Symbol;Acc:MGI:2385897]	-	gene	overlapping	0	0.000759	0.0228667	14.2076	46.4925	49.3616	45.6085	54.5952
Chr8:81468209-81507360	8	81468209	81507360		Inpp4b	ENSMUSG00000037940	inositol polyphosphate-4-phosphatase, type II [Source:MGI Symbol;Acc:MGI:2158925]	+	gene	overlapping	0	8.8e-05	0.00666747	14.18	53.0495	60.1562	54.4415	79.7844
Chr1:3536072-3561228	1	3536072	3561228		Xkr4	ENSMUSG00000051951	X-linked Kx blood group related 4 [Source:MGI Symbol;Acc:MGI:3528744]	-	gene	overlapping	0	0.000762	0.0228869	14.1748	45.7689	50.7202	48.4011	44.671
Chr9:29828695-29856899	9	29828695	29856899		Ntm	ENSMUSG00000059974	neurotrimin [Source:MGI Symbol;Acc:MGI:2446259]	-	gene	overlapping	0	0.000147	0.00898301	14.1618	42.0354	63.3451	48.701	44.7724
Chr12:62562648-62604631	12	62562648	62604631		Gm24590	ENSMUSG00000080349	predicted gene, 24590 [Source:MGI Symbol;Acc:MGI:5454367]	-	gene	overlapping	0	0.000213	0.011206	14.1531	58.5847	67.0089	54.8045	80.953
Chr2:6040192-6056890	2	6040192	6056890		Upf2	ENSMUSG00000043241	UPF2 regulator of nonsense transcripts homolog (yeast) [Source:MGI Symbol;Acc:MGI:2449307]	+	gene	overlapping	0	5.3e-05	0.00509217	14.1488	62.7686	64.0836	43.7273	72.0111
Chr16:90535667-90546769	16	90535667	90546769		Gm36001	ENSMUSG00000116753	predicted gene, 36001 [Source:MGI Symbol;Acc:MGI:5595160]	-	gene	upstream	1864	0.000293	0.0134059	14.1393	55.9281	53.8642	40.1511	49.9796
Chr15:56408437-56425545	15	56408437	56425545		Gm49213	ENSMUSG00000115064	predicted gene, 49213 [Source:MGI Symbol;Acc:MGI:6118667]	+	gene	overlapping	0	0.000545	0.0191495	14.1368	50.8386	55.8757	48.3967	77.15
Chr6:124817332-124828275	6	124817332	124828275		Usp5	ENSMUSG00000038429	ubiquitin specific peptidase 5 (isopeptidase T) [Source:MGI Symbol;Acc:MGI:1347343]	-	gene	overlapping	0	0.000233	0.0118166	14.1316	37.4628	48.5135	49.2108	47.5278
Chr9:77954153-77964414	9	77954153	77964414		Elovl5	ENSMUSG00000032349	ELOVL family member 5, elongation of long chain fatty acids (yeast) [Source:MGI Symbol;Acc:MGI:1916051]	+	gene	overlapping	0	0.000474	0.017595	14.1139	62.2502	66.7284	57.9229	75.0831
Chr1:9368946-9397723	1	9368946	9397723		Gm6187	ENSMUSG00000101571	predicted gene 6187 [Source:MGI Symbol;Acc:MGI:3648954]	-	gene	overlapping	0	0.000191	0.0105677	14.0963	54.8572	60.7982	45.986	50.8597
Chr13:12276296-12295851	13	12276296	12295851		Actn2	ENSMUSG00000052374	actinin alpha 2 [Source:MGI Symbol;Acc:MGI:109192]	-	gene	overlapping	0	0.0002	0.0107738	14.092	47.0151	63.904	52.2974	65.3118
Chr12:112981966-112993634	12	112981966	112993634		Brf1	ENSMUSG00000011158	BRF1, RNA polymerase III transcription initiation factor 90 kDa subunit [Source:MGI Symbol;Acc:MGI:1919558]	-	gene	overlapping	0	0.00204711	0.040017	14.0853	27.017	46.8998	33.5959	28.1307
Chr2:13257944-13273330	2	13257944	13273330		Rsu1	ENSMUSG00000026727	Ras suppressor protein 1 [Source:MGI Symbol;Acc:MGI:103040]	-	gene	overlapping	0	0.000496	0.0180875	14.0829	52.1881	65.1021	36.4017	48.5443
Chr7:126281809-126293086	7	126281809	126293086		Sbk1	ENSMUSG00000042978	SH3-binding kinase 1 [Source:MGI Symbol;Acc:MGI:2135937]	+	gene	overlapping	0	1.21e-09	3.31e-06	14.0781	63.6834	55.9925	60.5272	63.2195
Chr10:34419549-34455880	10	34419549	34455880		Nt5dc1	ENSMUSG00000039480	5'-nucleotidase domain containing 1 [Source:MGI Symbol;Acc:MGI:2442446]	-	gene	downstream	997	0.000109	0.00758688	14.0684	46.6754	67.3493	49.82	56.094
Chr1:57953654-57968857	1	57953654	57968857		Kctd18	ENSMUSG00000054770	potassium channel tetramerisation domain containing 18 [Source:MGI Symbol;Acc:MGI:3603813]	-	gene	overlapping	0	0.000796	0.0234357	14.0416	23.8102	14.2176	27.1546	25.5645
Chr14:31185090-31191432	14	31185090	31191432		Nisch	ENSMUSG00000021910	nischarin [Source:MGI Symbol;Acc:MGI:1928323]	-	gene	overlapping	0	0.0024856	0.0446582	14.0365	51.7102	50.5303	29.5069	48.5585
Chr8:78625713-78640238	8	78625713	78640238		Slc10a7	ENSMUSG00000031684	solute carrier family 10 (sodium/bile acid cotransporter family), member 7 [Source:MGI Symbol;Acc:MGI:1924025]	+	gene	overlapping	0	6.79e-06	0.00148319	14.0318	52.7149	47.0389	54.1448	52.7725
Chr16:61056402-61087052	16	61056402	61087052		Gm17065	ENSMUSG00000090882	predicted gene 17065 [Source:MGI Symbol;Acc:MGI:4937892]	+	gene	overlapping	0	0.00296155	0.0491536	14.0218	44.1481	35.9603	26.2475	47.8605
Chr7:19680675-19695216	7	19680675	19695216		Gm44805	ENSMUSG00000109350	predicted gene 44805 [Source:MGI Symbol;Acc:MGI:5753381]	-	gene	overlapping	0	0.00222453	0.0418206	14.0163	38.0189	48.9578	42.536	40.262
Chr4:103085694-103115259	4	103085694	103115259		Wdr78	ENSMUSG00000035126	WD repeat domain 78 [Source:MGI Symbol;Acc:MGI:2385328]	-	gene	overlapping	0	7.65e-08	8.82e-05	14.0025	42.6256	63.3453	65.1822	64.7259
Chr8:78698272-78710405	8	78698272	78710405		Slc10a7	ENSMUSG00000031684	solute carrier family 10 (sodium/bile acid cotransporter family), member 7 [Source:MGI Symbol;Acc:MGI:1924025]	+	gene	overlapping	0	0.00104106	0.0274028	13.9898	55.5363	51.6619	44.4596	45.7921
Chr3:25144123-25180696	3	25144123	25180696		Naaladl2	ENSMUSG00000102758	N-acetylated alpha-linked acidic dipeptidase- like 2 [Source:MGI Symbol;Acc:MGI:2685867]	-	gene	overlapping	0	0.000884	0.0250047	13.9891	49.8056	66.0514	52.8581	69.5299
Chr4:116805980-116820831	4	116805980	116820831		Toe1	ENSMUSG00000028688	target of EGR1, member 1 (nuclear) [Source:MGI Symbol;Acc:MGI:1915526]	-	gene	overlapping	0	1.39e-06	0.000535	13.9831	51.4837	53.1736	54.6876	45.2359
Chr6:97527388-97549219	6	97527388	97549219		Frmd4b	ENSMUSG00000030064	FERM domain containing 4B [Source:MGI Symbol;Acc:MGI:2141794]	-	gene	overlapping	0	1.43e-07	0.000129	13.9799	39.3305	59.1995	40.3924	36.8659
Chr7:19052403-19066650	7	19052403	19066650		Sympk	ENSMUSG00000023118	symplekin [Source:MGI Symbol;Acc:MGI:1915438]	+	gene	overlapping	0	0.000284	0.0131828	13.9524	50.5008	54.317	36.9172	45.6628
Chr1:81795053-81825205	1	81795053	81825205		Gm7516	ENSMUSG00000100561	predicted gene 7516 [Source:MGI Symbol;Acc:MGI:3643007]	+	gene	overlapping	0	0.000106	0.00745396	13.948	40.5943	65.2632	54.9171	62.4478
Chr14:8898987-8915815	14	8898987	8915815		Gm18071	ENSMUSG00000114464	predicted gene, 18071 [Source:MGI Symbol;Acc:MGI:5010256]	-	gene	upstream	9657	0.0023748	0.0434376	13.9478	65.347	66.0993	78.5235	64.5933
Chr8:122755883-122765352	8	122755883	122765352		Galnt2l	ENSMUSG00000092329	polypeptide N- acetylgalactosaminyltransferase 2-like [Source:MGI Symbol;Acc:MGI:5141853]	+	gene	overlapping	0	0.00190213	0.0384881	13.9437	46.1366	54.7029	36.9025	46.0518
Chr4:57441123-57466233	4	57441123	57466233		Pakap	ENSMUSG00000090053	paralemmin A kinase anchor protein [Source:MGI Symbol;Acc:MGI:5141924]	+	gene	overlapping	0	3.31e-05	0.003818	13.9399	58.3203	55.2876	52.7912	42.6761
Chr15:78152571-78161372	15	78152571	78161372		Ift27	ENSMUSG00000016637	intraflagellar transport 27 [Source:MGI Symbol;Acc:MGI:1914292]	-	gene	overlapping	0	0.000431	0.0166193	13.932	41.6502	54.5369	46.405	51.8071
Chr6:43478683-43518187	6	43478683	43518187		Tpk1	ENSMUSG00000029735	thiamine pyrophosphokinase [Source:MGI Symbol;Acc:MGI:1352500]	-	gene	overlapping	0	0.000778	0.0230989	13.931	33.5796	41.3014	37.6002	46.9196
Chr5:108351337-108367268	5	108351337	108367268		9330198I05Rik	ENSMUSG00000104904	RIKEN cDNA 9330198I05 gene [Source:MGI Symbol;Acc:MGI:1924810]	+	gene	overlapping	0	9.91e-07	0.000437	13.8883	36.186	47.7343	42.8892	55.7838
Chr3:81048444-81079542	3	81048444	81079542		Pdgfc	ENSMUSG00000028019	platelet-derived growth factor, C polypeptide [Source:MGI Symbol;Acc:MGI:1859631]	+	gene	overlapping	0	0.000505	0.0182605	13.8867	54.6337	76.8017	66.7359	62.7264
Chr6:136821434-136848689	6	136821434	136848689		Wbp11	ENSMUSG00000030216	WW domain binding protein 11 [Source:MGI Symbol;Acc:MGI:1891823]	-	gene	overlapping	0	0.000188	0.0104445	13.882	45.4359	46.1225	45.8748	57.4342
Chr1:64514327-64531289	1	64514327	64531289		Creb1	ENSMUSG00000025958	cAMP responsive element binding protein 1 [Source:MGI Symbol;Acc:MGI:88494]	+	gene	downstream	1356	0.000605	0.0202131	13.8784	50.3447	70.4635	55.5413	60.3358
Chr6:101884778-101904776	6	101884778	101904776		Gm44177	ENSMUSG00000107421	predicted gene, 44177 [Source:MGI Symbol;Acc:MGI:5690569]	+	gene	downstream	8497	0.000502	0.0181989	13.8769	49.854	71.5431	57.3381	82.2777
Chr4:135592053-135598402	4	135592053	135598402		Gm23106	ENSMUSG00000088179	predicted gene, 23106 [Source:MGI Symbol;Acc:MGI:5452883]	+	gene	upstream	8205	6.82e-08	8.02e-05	13.8744	47.2941	45.4959	45.5931	56.4494
Chr6:142327144-142348542	6	142327144	142348542		Pyroxd1	ENSMUSG00000041671	pyridine nucleotide-disulphide oxidoreductase domain 1 [Source:MGI Symbol;Acc:MGI:2676395]	+	gene	overlapping	0	0.000145	0.00891443	13.8727	45.4378	49.6428	55.558	36.466
Chr9:98942706-98953994	9	98942706	98953994		Foxl2os	ENSMUSG00000097072	forkhead box L2, opposite strand [Source:MGI Symbol;Acc:MGI:3614944]	-	gene	overlapping	0	0.000868	0.0246999	13.8649	46.5869	52.9301	38.7588	44.4039
Chr11:81677162-81695665	11	81677162	81695665		Asic2	ENSMUSG00000020704	acid-sensing (proton-gated) ion channel 2 [Source:MGI Symbol;Acc:MGI:1100867]	-	gene	overlapping	0	0.00136652	0.032169	13.8539	53.4049	64.4795	54.7491	63.0069
Chr14:26564395-26580481	14	26564395	26580481		Gm7565	ENSMUSG00000107911	predicted gene 7565 [Source:MGI Symbol;Acc:MGI:3645254]	+	gene	overlapping	0	0.00291651	0.0486923	13.8506	56.7641	61.2891	55.5789	74.3563
Chr13:111592081-111619895	13	111592081	111619895		Gm15286	ENSMUSG00000086649	predicted gene 15286 [Source:MGI Symbol;Acc:MGI:3705204]	+	gene	overlapping	0	0.00107763	0.027952	13.841	60.6986	62.198	61.0926	62.3238
Chr4:53216661-53236177	4	53216661	53236177		4930412L05Rik	ENSMUSG00000087192	RIKEN cDNA 4930412L05 gene [Source:MGI Symbol;Acc:MGI:1921191]	-	gene	overlapping	0	4.13e-06	0.00106209	13.8332	56.6335	54.7928	60.5286	70.5716
Chr15:81023583-81031130	15	81023583	81031130		Mrtfa	ENSMUSG00000042292	myocardin related transcription factor A [Source:MGI Symbol;Acc:MGI:2384495]	-	gene	overlapping	0	3.79e-06	0.00100588	13.8215	41.7894	46.5104	39.874	46.0437
Chr11:55192013-55204536	11	55192013	55204536		Slc36a1os	ENSMUSG00000084980	solute carrier family 36 (proton/amino acid symporter), member 1, opposite strand [Source:MGI Symbol;Acc:MGI:1921295]	-	gene	overlapping	0	0.000212	0.011167	13.8182	42.6224	53.9846	45.306	62.202
Chr6:123699236-123737323	6	123699236	123737323		Vmn2r23	ENSMUSG00000091620	vomeronasal 2, receptor 23 [Source:MGI Symbol;Acc:MGI:3646826]	+	gene	overlapping	0	0.0012421	0.0304319	13.811	44.3185	48.5449	50.5618	37.5352
Chr16:18596607-18606300	16	18596607	18606300		4930588K23Rik	ENSMUSG00000075335	RIKEN cDNA 4930588K23 gene [Source:MGI Symbol;Acc:MGI:3588254]	+	gene	overlapping	0	0.00214235	0.0410532	13.8095	42.2793	59.6785	51.2803	51.8387
Chr12:32642508-32669204	12	32642508	32669204		Gm47937	ENSMUSG00000112617	predicted gene, 47937 [Source:MGI Symbol;Acc:MGI:6097200]	-	gene	upstream	3976	5.66e-05	0.00524756	13.8006	27.4343	38.9205	49.7434	45.5383
Chr14:78274080-78296121	14	78274080	78296121		Tnfsf11	ENSMUSG00000022015	tumor necrosis factor (ligand) superfamily, member 11 [Source:MGI Symbol;Acc:MGI:1100089]	-	gene	overlapping	0	0.0019822	0.0393473	13.7984	33.9772	52.2846	50.6118	38.6227
Chr6:147095040-147115865	6	147095040	147115865		Klhl42	ENSMUSG00000040102	kelch-like 42 [Source:MGI Symbol;Acc:MGI:2444786]	+	gene	overlapping	0	0.00084	0.0241844	13.7965	48.3159	60.0367	58.501	69.3979
Chr9:20852719-20868720	9	20852719	20868720		AC170598.1	ENSMUSG00000118527	complement component 3 precursor (C3P1) pseudogene	+	gene	overlapping	0	0.000641	0.020807	13.7883	42.9132	53.6565	65.2537	48.8392
Chr6:37502667-37525935	6	37502667	37525935		Akr1d1	ENSMUSG00000038641	aldo-keto reductase family 1, member D1 [Source:MGI Symbol;Acc:MGI:2384785]	+	gene	downstream	4238	2.06e-07	0.000158	13.775	63.8077	54.3695	51.1787	55.6722
Chr16:88006144-88035626	16	88006144	88035626		Grik1	ENSMUSG00000022935	glutamate receptor, ionotropic, kainate 1 [Source:MGI Symbol;Acc:MGI:95814]	-	gene	overlapping	0	0.00222496	0.0418206	13.7737	55.0823	79.0082	59.5172	71.9101
ChrX:48711832-48751088	X	48711832	48751088		Rbmx2	ENSMUSG00000031107	RNA binding motif protein, X-linked 2 [Source:MGI Symbol;Acc:MGI:1919414]	+	gene	upstream	1109	0.000333	0.0143968	13.7655	58.4896	63.0821	56.6776	68.6316
Chr2:143110022-143126190	2	143110022	143126190		Gm14083	ENSMUSG00000082903	predicted gene 14083 [Source:MGI Symbol;Acc:MGI:3650895]	-	gene	upstream	3530	0.00101554	0.0270121	13.7594	34.2605	40.1799	45.8082	36.267
Chr10:39371660-39382196	10	39371660	39382196		Fyn	ENSMUSG00000019843	Fyn proto-oncogene [Source:MGI Symbol;Acc:MGI:95602]	+	gene	overlapping	0	0.00193281	0.0387793	13.7426	63.2623	67.2682	56.5667	73.0013
Chr4:10861670-10899751	4	10861670	10899751		n-TSaga9	ENSMUSG00000106355	nuclear encoded tRNA serine 9 (anticodon AGA) [Source:MGI Symbol;Acc:MGI:4414029]	+	gene	overlapping	0	0.00174511	0.0365826	13.735	50.2491	66.3892	42.0176	51.2811
Chr18:31085487-31129935	18	31085487	31129935		Rit2	ENSMUSG00000057455	Ras-like without CAAX 2 [Source:MGI Symbol;Acc:MGI:108054]	-	gene	overlapping	0	0.00287247	0.0483626	13.7348	46.881	65.8464	56.0485	42.0545
Chr11:44826576-44853660	11	44826576	44853660		Ebf1	ENSMUSG00000057098	early B cell factor 1 [Source:MGI Symbol;Acc:MGI:95275]	+	gene	overlapping	0	0.00117656	0.0294456	13.7325	55.7567	56.1332	46.7086	54.3503
Chr4:135287247-135296072	4	135287247	135296072		Gm12983	ENSMUSG00000087270	predicted gene 12983 [Source:MGI Symbol;Acc:MGI:3651378]	-	gene	overlapping	0	0.00156212	0.0345065	13.7276	39.0843	40.6231	45.9821	58.2919
Chr15:50906190-50926991	15	50906190	50926991		Gm48913	ENSMUSG00000115339	predicted gene, 48913 [Source:MGI Symbol;Acc:MGI:6118219]	+	gene	overlapping	0	0.000323	0.0141736	13.7209	25.2436	36.4548	30.9413	28.7908
Chr16:19877723-19890712	16	19877723	19890712		A930003A15Rik	ENSMUSG00000075330	RIKEN cDNA A930003A15 gene [Source:MGI Symbol;Acc:MGI:1915412]	-	gene	overlapping	0	0.00252854	0.0449888	13.7109	57.5965	66.3936	53.617	55.7281
Chr4:125899184-125914134	4	125899184	125914134		2610028E06Rik	ENSMUSG00000085562	RIKEN cDNA 2610028E06 gene [Source:MGI Symbol;Acc:MGI:1919645]	-	gene	overlapping	0	0.000199	0.0107473	13.6846	38.2717	59.9339	38.6029	44.5637
Chr7:126641849-126667555	7	126641849	126667555		2510046G10Rik	ENSMUSG00000066175	RIKEN cDNA 2510046G10 gene [Source:MGI Symbol;Acc:MGI:3698051]	-	gene	overlapping	0	0.00067	0.0213391	13.6777	43.1322	43.8402	45.6707	47.1333
Chr15:97938721-97943830	15	97938721	97943830		Gm22202	ENSMUSG00000089233	predicted gene, 22202 [Source:MGI Symbol;Acc:MGI:5451979]	+	gene	upstream	3126	0.00243071	0.0441067	13.6654	55.1967	57.734	57.7937	58.5089
Chr11:76411366-76434449	11	76411366	76434449		Timm22	ENSMUSG00000020843	translocase of inner mitochondrial membrane 22 [Source:MGI Symbol;Acc:MGI:1929742]	+	gene	overlapping	0	0.000415	0.0162453	13.6619	48.6278	39.621	39.4637	56.1671
Chr8:111107254-111121036	8	111107254	111121036		Pdpr	ENSMUSG00000033624	pyruvate dehydrogenase phosphatase regulatory subunit [Source:MGI Symbol;Acc:MGI:2442188]	+	gene	overlapping	0	0.000813	0.0237341	13.6593	52.931	66.2628	56.9431	69.623
Chr15:62070169-62080506	15	62070169	62080506		Pvt1	ENSMUSG00000097039	Pvt1 oncogene [Source:MGI Symbol;Acc:MGI:97824]	+	gene	overlapping	0	0.000772	0.0230092	13.6492	56.4643	51.3753	44.9463	48.357
Chr1:120677406-120687230	1	120677406	120687230		2610027F03Rik	ENSMUSG00000099957	RIKEN cDNA 2610027F03 gene [Source:MGI Symbol;Acc:MGI:1917154]	+	gene	overlapping	0	0.000503	0.0182188	13.6414	45.4686	45.6386	46.2834	42.124
Chr6:87344229-87364402	6	87344229	87364402		Gkn1	ENSMUSG00000030050	gastrokine 1 [Source:MGI Symbol;Acc:MGI:1913533]	-	gene	overlapping	0	8.26e-07	0.000398	13.6332	44.0845	60.7141	45.0815	56.8217
Chr5:151668362-151698192	5	151668362	151698192		Gm43129	ENSMUSG00000107241	predicted gene 43129 [Source:MGI Symbol;Acc:MGI:5663266]	+	gene	overlapping	0	6.24e-05	0.00551221	13.6279	45.1526	63.8344	50.009	79.2624
Chr13:36304048-36339953	13	36304048	36339953		Fars2	ENSMUSG00000021420	phenylalanine-tRNA synthetase 2 (mitochondrial) [Source:MGI Symbol;Acc:MGI:1917205]	+	gene	overlapping	0	0.00115629	0.0291734	13.6267	57.608	57.5583	47.7873	81.0573
Chr4:108897810-108914971	4	108897810	108914971		Rab3b	ENSMUSG00000003411	RAB3B, member RAS oncogene family [Source:MGI Symbol;Acc:MGI:1917158]	+	gene	overlapping	0	9.37e-06	0.00178169	13.624	58.1147	67.5188	58.4269	71.4353
Chr10:60218378-60228191	10	60218378	60228191		Chst3	ENSMUSG00000057337	carbohydrate sulfotransferase 3 [Source:MGI Symbol;Acc:MGI:1858224]	-	gene	overlapping	0	0.000348	0.0147632	13.624	57.325	54.7081	61.0304	72.4044
Chr6:84211432-84225835	6	84211432	84225835		Gm44127	ENSMUSG00000107538	predicted gene, 44127 [Source:MGI Symbol;Acc:MGI:5690519]	+	gene	overlapping	0	0.00129425	0.0311431	13.6079	47.4292	50.8826	40.3526	55.32
ChrX:143641433-143709368	X	143641433	143709368		Pak3	ENSMUSG00000031284	p21 (RAC1) activated kinase 3 [Source:MGI Symbol;Acc:MGI:1339656]	+	gene	overlapping	0	0.00162417	0.0351434	13.5952	51.5557	63.1708	50.0879	48.6218
Chr12:98684328-98690049	12	98684328	98690049		Ptpn21	ENSMUSG00000021009	protein tyrosine phosphatase, non-receptor type 21 [Source:MGI Symbol;Acc:MGI:1344406]	-	gene	overlapping	0	2.01e-06	0.000681	13.5944	41.8185	63.3111	55.7996	59.1182
Chr6:19125401-19169511	6	19125401	19169511		Gm6655	ENSMUSG00000107349	predicted gene 6655 [Source:MGI Symbol;Acc:MGI:3645297]	+	gene	upstream	4624	0.000184	0.0102913	13.5908	46.7514	51.1815	30.8712	52.7368
Chr5:111207701-111224476	5	111207701	111224476		Ttc28	ENSMUSG00000033209	tetratricopeptide repeat domain 28 [Source:MGI Symbol;Acc:MGI:2140873]	+	gene	overlapping	0	1.88e-05	0.00271475	13.5887	38.0584	46.8028	46.1482	48.4094
Chr5:135383372-135394655	5	135383372	135394655		Pom121	ENSMUSG00000053293	nuclear pore membrane protein 121 [Source:MGI Symbol;Acc:MGI:2137624]	-	gene	overlapping	0	0.000387	0.0156653	13.5802	55.701	54.8137	40.0855	41.488
Chr16:57208476-57221815	16	57208476	57221815		Tbc1d23	ENSMUSG00000022749	TBC1 domain family, member 23 [Source:MGI Symbol;Acc:MGI:1914831]	-	gene	overlapping	0	0.00185864	0.0379449	13.5793	41.0941	47.4816	39.6277	37.1926
Chr1:154116829-154138049	1	154116829	154138049		A830008E24Rik	ENSMUSG00000100627	RIKEN cDNA A830008E24 gene [Source:MGI Symbol;Acc:MGI:3041183]	-	gene	overlapping	0	1.35e-05	0.0022014	13.5601	45.4228	60.4006	52.3069	78.9315
Chr6:72735103-72745771	6	72735103	72745771		Tcf7l1	ENSMUSG00000055799	transcription factor 7 like 1 (T cell specific, HMG box) [Source:MGI Symbol;Acc:MGI:1202876]	-	gene	overlapping	0	0.00162843	0.0351961	13.5547	32.4393	40.4458	33.7888	43.1834
Chr10:11449182-11465801	10	11449182	11465801		Epm2a	ENSMUSG00000055493	epilepsy, progressive myoclonic epilepsy, type 2 gene alpha [Source:MGI Symbol;Acc:MGI:1341085]	+	gene	overlapping	0	0.000631	0.0206175	13.5454	55.1443	61.8109	57.0559	68.6945
Chr14:63780346-63795045	14	63780346	63795045		Xkr6	ENSMUSG00000035067	X-linked Kx blood group related 6 [Source:MGI Symbol;Acc:MGI:2447765]	+	gene	overlapping	0	0.00104777	0.0274981	13.5432	58.6764	68.2737	61.6632	74.2947
Chr10:121288706-121301415	10	121288706	121301415		Tbc1d30	ENSMUSG00000052302	TBC1 domain family, member 30 [Source:MGI Symbol;Acc:MGI:1921944]	-	gene	overlapping	0	0.000241	0.0120209	13.5317	36.0383	53.6806	33.4539	40.4282
Chr2:126357358-126373965	2	126357358	126373965		Atp8b4	ENSMUSG00000060131	ATPase, class I, type 8B, member 4 [Source:MGI Symbol;Acc:MGI:1859664]	-	gene	overlapping	0	0.000324	0.0141974	13.5288	53.5058	59.0029	58.7738	50.2268
Chr7:142864211-142883251	7	142864211	142883251		Gm39117	ENSMUSG00000108952	predicted gene, 39117 [Source:MGI Symbol;Acc:MGI:5622002]	-	gene	downstream	6629	5.64e-05	0.00523728	13.5152	52.8119	41.4514	31.8174	45.1563
Chr5:100217911-100234864	5	100217911	100234864		2310034O05Rik	ENSMUSG00000100157	RIKEN cDNA 2310034O05 gene [Source:MGI Symbol;Acc:MGI:1916821]	+	gene	overlapping	0	0.00130464	0.0312652	13.5131	46.3514	64.4954	37.0643	62.3894
Chr17:67748603-67766175	17	67748603	67766175		Lama1	ENSMUSG00000032796	laminin, alpha 1 [Source:MGI Symbol;Acc:MGI:99892]	+	gene	overlapping	0	0.000265	0.0126651	13.5123	37.7932	63.1001	39.4381	41.7182
Chr18:45308709-45342389	18	45308709	45342389		Kcnn2	ENSMUSG00000054477	potassium intermediate/small conductance calcium-activated channel, subfamily N, member 2 [Source:MGI Symbol;Acc:MGI:2153182]	+	gene	overlapping	0	0.000196	0.0106812	13.5105	46.4669	61.0907	35.2336	55.5556
Chr1:96933272-96973001	1	96933272	96973001		Slco6b1	ENSMUSG00000045463	solute carrier organic anion transporter family, member 6b1 [Source:MGI Symbol;Acc:MGI:1915104]	-	gene	overlapping	0	0.00154774	0.0342837	13.5062	49.2593	61.6417	51.2555	46.82
Chr11:119449170-119465975	11	119449170	119465975		Rnf213	ENSMUSG00000070327	ring finger protein 213 [Source:MGI Symbol;Acc:MGI:1289196]	+	gene	overlapping	0	2.85e-05	0.00347864	13.5022	40.446	64.5054	56.7144	66.5878
Chr10:105578052-105621956	10	105578052	105621956		Gm15663	ENSMUSG00000085282	predicted gene 15663 [Source:MGI Symbol;Acc:MGI:3783105]	+	gene	overlapping	0	0.00260883	0.0457683	13.4971	53.0413	48.0614	50.3033	68.6047
Chr1:111398463-111438473	1	111398463	111438473		Gm29088	ENSMUSG00000101253	predicted gene 29088 [Source:MGI Symbol;Acc:MGI:5579794]	-	gene	overlapping	0	0.00113896	0.0289057	13.4966	44.6569	55.8282	50.5582	51.7325
Chr14:79036415-79052508	14	79036415	79052508		Vwa8	ENSMUSG00000058997	von Willebrand factor A domain containing 8 [Source:MGI Symbol;Acc:MGI:1919008]	+	gene	overlapping	0	0.00173077	0.036446	13.475	56.5699	77.9686	54.2151	66.0116
Chr9:96369659-96392056	9	96369659	96392056		Atp1b3	ENSMUSG00000032412	ATPase, Na+/K+ transporting, beta 3 polypeptide [Source:MGI Symbol;Acc:MGI:107788]	-	gene	downstream	5217	0.000233	0.0118045	13.4707	44.3469	42.7538	59.9244	57.9716
Chr6:70412224-70440734	6	70412224	70440734		Gm10360	ENSMUSG00000072477	predicted gene 10360 [Source:MGI Symbol;Acc:MGI:3708738]	+	gene	overlapping	0	0.0021957	0.0416087	13.4654	42.915	64.3959	59.218	60.7255
Chr10:43824145-43838390	10	43824145	43838390		4933404K13Rik	ENSMUSG00000111342	RIKEN cDNA 4933404K13 gene [Source:MGI Symbol;Acc:MGI:1918268]	+	gene	overlapping	0	0.00251704	0.0449238	13.4492	45.6378	45.0207	38.5237	53.8326
Chr16:32707250-32719377	16	32707250	32719377		Gm9556	ENSMUSG00000098225	predicted gene 9556 [Source:MGI Symbol;Acc:MGI:3779966]	+	gene	downstream	7289	3.17e-07	0.000215	13.4459	44.3253	52.1185	47.6684	61.9328
Chr4:135496433-135505884	4	135496433	135505884		Stpg1	ENSMUSG00000028801	sperm tail PG rich repeat containing 1 [Source:MGI Symbol;Acc:MGI:1926056]	+	gene	overlapping	0	0.00109925	0.0282962	13.4364	62.2018	59.1239	56.0294	59.4155
ChrX:56790197-56829673	X	56790197	56829673		Fhl1	ENSMUSG00000023092	four and a half LIM domains 1 [Source:MGI Symbol;Acc:MGI:1298387]	+	gene	overlapping	0	0.0026323	0.0459885	13.4356	46.9104	40.2507	37.0877	62.265
Chr17:31158195-31166102	17	31158195	31166102		Gm15318	ENSMUSG00000086010	predicted gene 15318 [Source:MGI Symbol;Acc:MGI:3705106]	+	gene	overlapping	0	0.000318	0.0140211	13.4339	44.2914	65.3015	42.9005	52.284
Chr8:46791315-46807889	8	46791315	46807889		Irf2	ENSMUSG00000031627	interferon regulatory factor 2 [Source:MGI Symbol;Acc:MGI:96591]	+	gene	overlapping	0	0.00256278	0.0452759	13.4186	64.0866	75.4689	55.294	80.3517
Chr2:136916858-136937731	2	136916858	136937731		Slx4ip	ENSMUSG00000027281	SLX4 interacting protein [Source:MGI Symbol;Acc:MGI:1921493]	+	gene	overlapping	0	0.00110763	0.0284138	13.4174	67.1416	69.278	58.5929	61.5618
Chr14:95814964-95882305	14	95814964	95882305		Spertl	ENSMUSG00000034689	spermatid associated like [Source:MGI Symbol;Acc:MGI:1913982]	+	gene	overlapping	0	1.36e-05	0.00222309	13.4125	53.915	45.934	47.9626	61.2724
Chr4:154461093-154470888	4	154461093	154470888		Prdm16	ENSMUSG00000039410	PR domain containing 16 [Source:MGI Symbol;Acc:MGI:1917923]	-	gene	overlapping	0	6.93e-05	0.00577787	13.4026	39.2599	55.7625	39.7789	44.5487
Chr10:33963871-33985500	10	33963871	33985500		Gm48018	ENSMUSG00000111993	predicted gene, 48018 [Source:MGI Symbol;Acc:MGI:6097327]	+	gene	overlapping	0	0.000704	0.0219366	13.3995	58.5131	60.4429	55.1821	55.0759
Chr13:10489158-10531025	13	10489158	10531025		Gm26861	ENSMUSG00000097009	predicted gene, 26861 [Source:MGI Symbol;Acc:MGI:5477355]	+	gene	overlapping	0	0.00103997	0.0274002	13.3967	50.2835	50	53.2223	51.9685
Chr11:116444408-116452193	11	116444408	116452193		Qrich2	ENSMUSG00000070331	glutamine rich 2 [Source:MGI Symbol;Acc:MGI:2684912]	-	gene	overlapping	0	0.00210121	0.0406129	13.3816	50.6638	58.0794	38.0682	46.882
Chr6:99845491-99858884	6	99845491	99858884		Gm6681	ENSMUSG00000107713	predicted gene 6681 [Source:MGI Symbol;Acc:MGI:3643996]	-	gene	downstream	5177	0.00216121	0.0412466	13.3767	32.1769	55.8909	39.6082	43.2773
Chr14:25617417-25624843	14	25617417	25624843		Zmiz1	ENSMUSG00000007817	zinc finger, MIZ-type containing 1 [Source:MGI Symbol;Acc:MGI:3040693]	+	gene	overlapping	0	0.00100734	0.0269199	13.3704	47.424	53.3663	47.322	63.5722
Chr4:155041609-155049081	4	155041609	155049081		Plch2	ENSMUSG00000029055	phospholipase C, eta 2 [Source:MGI Symbol;Acc:MGI:2443078]	-	gene	overlapping	0	6.13e-06	0.0013855	13.3695	56.0147	53.5804	42.8356	50.6885
Chr18:24508650-24540741	18	24508650	24540741		Rprd1a	ENSMUSG00000040446	regulation of nuclear pre-mRNA domain containing 1A [Source:MGI Symbol;Acc:MGI:2385066]	-	gene	overlapping	0	2.61e-08	3.69e-05	13.3627	37.086	58.5312	54.0795	45.7077
Chr14:25108111-25116274	14	25108111	25116274		Gm32123	ENSMUSG00000114288	predicted gene, 32123 [Source:MGI Symbol;Acc:MGI:5591282]	+	gene	overlapping	0	0.00194369	0.0388693	13.356	49.0357	51.5953	34.9502	52.9364
Chr7:126777357-126787919	7	126777357	126787919		Ypel3	ENSMUSG00000042675	yippee like 3 [Source:MGI Symbol;Acc:MGI:1913340]	+	gene	overlapping	0	0.00131689	0.0314575	13.3506	48.0503	52.1109	29.2701	47.9764
Chr9:119811065-119828812	9	119811065	119828812		Scn11a	ENSMUSG00000034115	sodium channel, voltage-gated, type XI, alpha [Source:MGI Symbol;Acc:MGI:1345149]	-	gene	overlapping	0	0.00102257	0.0271031	13.3505	48.3169	61.7932	38.1444	35.6461
Chr16:19169403-19192385	16	19169403	19192385		Gm18748	ENSMUSG00000106444	predicted gene, 18748 [Source:MGI Symbol;Acc:MGI:5010933]	-	gene	downstream	1357	0.000691	0.0217309	13.35	37.6095	52.7197	40.7796	46.1392
Chr15:21393536-21426827	15	21393536	21426827		Cdh12	ENSMUSG00000040452	cadherin 12 [Source:MGI Symbol;Acc:MGI:109503]	+	gene	overlapping	0	0.00144137	0.0330541	13.3498	53.8863	63.2607	50.3562	47.9168
Chr4:79276702-79339740	4	79276702	79339740		Gm11263	ENSMUSG00000083496	predicted gene 11263 [Source:MGI Symbol;Acc:MGI:3651899]	+	gene	overlapping	0	0.000913	0.0255006	13.3495	58.9266	43.4512	46.3629	55.4241
Chr16:13149330-13157428	16	13149330	13157428		Ercc4	ENSMUSG00000022545	excision repair cross-complementing rodent repair deficiency, complementation group 4 [Source:MGI Symbol;Acc:MGI:1354163]	+	gene	overlapping	0	0.00157575	0.0346564	13.3489	39.8347	37.6851	32.8917	56.1612
Chr2:35772111-35782017	2	35772111	35782017		Ttll11	ENSMUSG00000026885	tubulin tyrosine ligase-like family, member 11 [Source:MGI Symbol;Acc:MGI:1921660]	-	gene	overlapping	0	0.000142	0.0088047	13.342	53.6002	70.2585	52.5545	53.5333
Chr19:16034935-16057924	19	16034935	16057924		Rpl37-ps1	ENSMUSG00000117711	ribosomal protein 37, pseudogene 1 [Source:MGI Symbol;Acc:MGI:3646957]	+	gene	upstream	9218	0.000255	0.0124249	13.3399	52.0467	66.9468	47.1964	56.4428
Chr5:113820148-113830346	5	113820148	113830346		Selplg	ENSMUSG00000048163	selectin, platelet (p-selectin) ligand [Source:MGI Symbol;Acc:MGI:106689]	-	gene	overlapping	0	0.000139	0.00871395	13.3339	48.827	59.0369	42.7521	34.6232
Chr16:89916457-89923637	16	89916457	89923637		Tiam1	ENSMUSG00000002489	T cell lymphoma invasion and metastasis 1 [Source:MGI Symbol;Acc:MGI:103306]	-	gene	overlapping	0	0.000599	0.0201167	13.3308	35.8433	52.6421	41.7226	40.5835
Chr6:71250930-71263220	6	71250930	71263220		Smyd1	ENSMUSG00000055027	SET and MYND domain containing 1 [Source:MGI Symbol;Acc:MGI:104790]	-	gene	overlapping	0	3.25e-06	0.000908	13.3268	36.8551	58.3646	44.9719	57.1483
Chr11:99089229-99102082	11	99089229	99102082		Tns4	ENSMUSG00000017607	tensin 4 [Source:MGI Symbol;Acc:MGI:2144377]	-	gene	overlapping	0	2.33e-05	0.00302312	13.3248	36.7218	63.8503	50.0676	66.6819
Chr2:122316448-122333326	2	122316448	122333326		Duox1	ENSMUSG00000033268	dual oxidase 1 [Source:MGI Symbol;Acc:MGI:2139422]	+	gene	overlapping	0	0.00176023	0.0367684	13.3201	57.2483	64.6629	70.2047	79.258
Chr10:117605134-117617719	10	117605134	117617719		Gm32365	ENSMUSG00000112476	predicted gene, 32365 [Source:MGI Symbol;Acc:MGI:5591524]	+	gene	overlapping	0	0.00151377	0.0338328	13.3069	37.4617	55.4226	37.884	43.5294
Chr1:192502979-192518098	1	192502979	192518098		Kcnh1	ENSMUSG00000058248	potassium voltage-gated channel, subfamily H (eag-related), member 1 [Source:MGI Symbol;Acc:MGI:1341721]	+	gene	overlapping	0	3.61e-08	4.8e-05	13.3051	65.3312	45.9785	49.0372	48.7875
Chr17:65692496-65704250	17	65692496	65704250		Rab31	ENSMUSG00000056515	RAB31, member RAS oncogene family [Source:MGI Symbol;Acc:MGI:1914603]	-	gene	overlapping	0	1.13e-07	0.000112	13.3044	48.1046	36.0858	34.4411	49.8049
Chr2:167107829-167114263	2	167107829	167114263		Kcnb1	ENSMUSG00000050556	potassium voltage gated channel, Shab- related subfamily, member 1 [Source:MGI Symbol;Acc:MGI:96666]	-	gene	overlapping	0	0.00225871	0.0421064	13.2866	41.8143	41.9513	37.8802	60.4728
Chr9:45822262-45838542	9	45822262	45838542		Cep164	ENSMUSG00000043987	centrosomal protein 164 [Source:MGI Symbol;Acc:MGI:2384878]	-	gene	overlapping	0	4.14e-05	0.00437165	13.2782	50.3541	57.6007	41.9086	50.0958
Chr6:32205158-32224739	6	32205158	32224739		Plxna4	ENSMUSG00000029765	plexin A4 [Source:MGI Symbol;Acc:MGI:2179061]	-	gene	overlapping	0	0.0015833	0.0347547	13.2676	50.1113	58.3312	45.1075	60.3871
Chr15:27901028-27908578	15	27901028	27908578		Trio	ENSMUSG00000022263	triple functional domain (PTPRF interacting) [Source:MGI Symbol;Acc:MGI:1927230]	-	gene	overlapping	0	0.000251	0.0123096	13.2591	31.9658	44.4016	51.5903	42.348
Chr8:84458047-84477636	8	84458047	84477636		Cacna1a	ENSMUSG00000034656	calcium channel, voltage-dependent, P/Q type, alpha 1A subunit [Source:MGI Symbol;Acc:MGI:109482]	+	gene	overlapping	0	0.00109465	0.0282097	13.2526	59.866	80.2372	51.7646	70.0231
Chr18:53543738-53568129	18	53543738	53568129		Prdm6	ENSMUSG00000069378	PR domain containing 6 [Source:MGI Symbol;Acc:MGI:2684938]	+	gene	overlapping	0	0.0010075	0.0269199	13.2518	44.8145	38.2145	36.919	69.8612
Chr15:79336650-79343382	15	79336650	79343382		Maff	ENSMUSG00000042622	v-maf musculoaponeurotic fibrosarcoma oncogene family, protein F (avian) [Source:MGI Symbol;Acc:MGI:96910]	+	gene	downstream	3239	0.00302411	0.0496915	13.2487	55.9392	67.9763	57.361	63.6134
Chr17:82954595-82969336	17	82954595	82969336		Gm4601	ENSMUSG00000117472	predicted gene 4601 [Source:MGI Symbol;Acc:MGI:3782784]	+	gene	overlapping	0	0.000998	0.0267914	13.2473	39.9283	51.4458	47.8492	70.0309
Chr6:29527322-29543026	6	29527322	29543026		Irf5	ENSMUSG00000029771	interferon regulatory factor 5 [Source:MGI Symbol;Acc:MGI:1350924]	+	gene	overlapping	0	3.92e-05	0.00421759	13.2343	44.1324	52.2172	42.5747	40.7765
Chr17:65779135-65788908	17	65779135	65788908		Ppp4r1	ENSMUSG00000061950	protein phosphatase 4, regulatory subunit 1 [Source:MGI Symbol;Acc:MGI:1917601]	+	gene	overlapping	0	1.8e-06	0.00063	13.2311	58.0828	64.1014	66.2846	70.3201
Chr13:52766387-52786076	13	52766387	52786076		BB123696	ENSMUSG00000113737	expressed sequence BB123696 [Source:MGI Symbol;Acc:MGI:2145475]	-	gene	downstream	9182	0.000368	0.0152273	13.212	48.4486	42.6507	41.7584	36.3767
Chr12:76444546-76457401	12	76444546	76457401		Gm10451	ENSMUSG00000073000	predicted gene 10451 [Source:MGI Symbol;Acc:MGI:3641898]	+	gene	overlapping	0	0.00274967	0.0471688	13.2084	50.0695	52.0218	70.9519	77.0674
Chr9:107234526-107258708	9	107234526	107258708		1700039M15Rik	ENSMUSG00000104086	RIKEN cDNA 1700039M15 gene [Source:MGI Symbol;Acc:MGI:1921516]	+	gene	overlapping	0	0.000293	0.0134045	13.1923	39.9035	53.3903	42.0884	46.7252
Chr2:11391056-11402665	2	11391056	11402665		8030442B05Rik	ENSMUSG00000102674	RIKEN cDNA 8030442B05 gene [Source:MGI Symbol;Acc:MGI:1924793]	-	gene	overlapping	0	0.000137	0.00864472	13.177	42.6162	62.4931	47.2522	54.5328
Chr3:40799895-40819309	3	40799895	40819309		Plk4	ENSMUSG00000025758	polo like kinase 4 [Source:MGI Symbol;Acc:MGI:101783]	+	gene	overlapping	0	0.000129	0.00833537	13.1663	60.0032	52.9458	57.9863	45.9813
Chr9:114812117-114836181	9	114812117	114836181		Cmtm8	ENSMUSG00000041012	CKLF-like MARVEL transmembrane domain containing 8 [Source:MGI Symbol;Acc:MGI:2447167]	-	gene	overlapping	0	0.00203759	0.0398866	13.1589	35.9715	60.4727	40.2745	28.2417
Chr8:10336338-10354672	8	10336338	10354672		Myo16	ENSMUSG00000039057	myosin XVI [Source:MGI Symbol;Acc:MGI:2685951]	+	gene	overlapping	0	0.00178761	0.0370533	13.1587	55.2741	77.5839	67.4221	78.9713
Chr3:121459232-121472205	3	121459232	121472205		Slc44a3	ENSMUSG00000039865	solute carrier family 44, member 3 [Source:MGI Symbol;Acc:MGI:2384860]	-	gene	overlapping	0	5.47e-07	0.000306	13.1559	31.7936	56.4997	39.0195	58.1627
Chr1:45155056-45195224	1	45155056	45195224		Gm5268	ENSMUSG00000101937	predicted gene 5268 [Source:MGI Symbol;Acc:MGI:3646790]	+	gene	overlapping	0	0.000753	0.0227676	13.1556	48.1582	47.9118	34.0839	64.1815
Chr2:37012200-37042666	2	37012200	37042666		Olfr359-ps1	ENSMUSG00000081737	olfactory receptor 359, pseudogene 1 [Source:MGI Symbol;Acc:MGI:3030193]	-	gene	overlapping	0	0.000879	0.0248963	13.1458	39.6951	36.8148	34.7453	46.1563
Chr18:63542437-63577467	18	63542437	63577467		Gm6789	ENSMUSG00000117875	predicted gene 6789 [Source:MGI Symbol;Acc:MGI:3643581]	-	gene	overlapping	0	0.00188563	0.0382581	13.1438	34.3785	45.5098	40.7169	39.6047
Chr5:37957475-37978513	5	37957475	37978513		Gm40289	ENSMUSG00000107126	predicted gene, 40289 [Source:MGI Symbol;Acc:MGI:5623174]	+	gene	downstream	5180	0.00158331	0.0347547	13.1394	51.1228	54.4828	38.5758	53.9276
ChrX:21638579-21711070	X	21638579	21711070		Slc6a14	ENSMUSG00000031089	solute carrier family 6 (neurotransmitter transporter), member 14 [Source:MGI Symbol;Acc:MGI:1890216]	+	gene	downstream	3826	0.000139	0.00871395	13.1305	57.9687	70.5733	55.6742	77.975
Chr10:92574799-92603163	10	92574799	92603163		Gm3523	ENSMUSG00000111121	predicted gene 3523 [Source:MGI Symbol;Acc:MGI:3781700]	+	gene	overlapping	0	0.00138542	0.0323821	13.1261	55.1404	51.3086	27.332	51.3058
Chr1:191893382-191907439	1	191893382	191907439		1700034H15Rik	ENSMUSG00000055833	RIKEN cDNA 1700034H15 gene [Source:MGI Symbol;Acc:MGI:1921515]	-	gene	overlapping	0	2.63e-05	0.00331915	13.1258	36.3551	60.4664	45.3536	51.1587
Chr1:86461429-86469805	1	86461429	86469805		Rpl30-ps6	ENSMUSG00000101328	ribosomal protein L30, pseudogene 6 [Source:MGI Symbol;Acc:MGI:3642608]	+	gene	downstream	3854	5.46e-06	0.0012749	13.1211	65.956	62.654	51.8799	72.9826
Chr12:102290481-102303798	12	102290481	102303798		Rin3	ENSMUSG00000044456	Ras and Rab interactor 3 [Source:MGI Symbol;Acc:MGI:2385708]	+	gene	overlapping	0	0.00125917	0.0307154	13.1175	48.1569	77.1303	53.0781	57.1418
Chr12:69476738-69490915	12	69476738	69490915		5830428M24Rik	ENSMUSG00000113035	RIKEN cDNA 5830428M24 gene [Source:MGI Symbol;Acc:MGI:1923312]	-	gene	downstream	1188	0.000723	0.0223225	13.1013	45.8354	40.646	28.2268	44.5007
Chr5:8296295-8332129	5	8296295	8332129		Adam22	ENSMUSG00000040537	a disintegrin and metallopeptidase domain 22 [Source:MGI Symbol;Acc:MGI:1340046]	-	gene	overlapping	0	7.92e-05	0.00623407	13.0724	38.2325	37.2119	35.2282	24.5954
Chr3:154648133-154655053	3	154648133	154655053		Gm38139	ENSMUSG00000103204	predicted gene, 38139 [Source:MGI Symbol;Acc:MGI:5611367]	+	gene	downstream	1648	1.3e-08	2.28e-05	13.0685	54.0151	55.1076	61.4484	51.2511
Chr5:149699702-149710961	5	149699702	149710961		B3glct	ENSMUSG00000051950	beta-3-glucosyltransferase [Source:MGI Symbol;Acc:MGI:2685903]	+	gene	overlapping	0	7.36e-05	0.00595326	13.0607	55.8816	68.2441	40.2206	73.722
Chr1:24142524-24168783	1	24142524	24168783		Col9a1	ENSMUSG00000026147	collagen, type IX, alpha 1 [Source:MGI Symbol;Acc:MGI:88465]	+	gene	downstream	8827	0.00172974	0.0364311	13.0562	62.5423	72.6772	50.9881	62.563
Chr1:36585542-36594804	1	36585542	36594804		Fam178b	ENSMUSG00000046337	family with sequence similarity 178, member B [Source:MGI Symbol;Acc:MGI:3026913]	-	gene	overlapping	0	0.000147	0.0089732	13.047	45.1359	41.1282	33.584	53.4497
Chr10:14039250-14056260	10	14039250	14056260		Hivep2	ENSMUSG00000015501	human immunodeficiency virus type I enhancer binding protein 2 [Source:MGI Symbol;Acc:MGI:1338076]	+	gene	overlapping	0	0.000126	0.00823936	13.0432	57.2293	65.7955	60.9164	76.1984
Chr1:87596693-87605307	1	87596693	87605307		Neu2	ENSMUSG00000079434	neuraminidase 2 [Source:MGI Symbol;Acc:MGI:1344417]	+	gene	overlapping	0	0.00016	0.00947826	13.0233	48.1293	52.7257	41.4528	57.2932
Chr9:72663229-72691411	9	72663229	72691411		Nedd4	ENSMUSG00000032216	neural precursor cell expressed, developmentally down-regulated 4 [Source:MGI Symbol;Acc:MGI:97297]	+	gene	overlapping	0	0.000338	0.0145182	12.9984	63.3248	72.0895	60.591	86.942
Chr12:11224522-11242397	12	11224522	11242397		Gen1	ENSMUSG00000051235	GEN1, Holliday junction 5' flap endonuclease [Source:MGI Symbol;Acc:MGI:2443149]	-	gene	overlapping	0	0.000343	0.0146613	12.995	58.3641	74.9813	52.1693	68.3374
Chr8:48153175-48161024	8	48153175	48161024		Dctd	ENSMUSG00000031562	dCMP deaminase [Source:MGI Symbol;Acc:MGI:2444529]	+	gene	overlapping	0	0.0012502	0.03057	12.9813	51.9784	64.6673	60.4443	62.1937
Chr16:77643895-77664133	16	77643895	77664133		Mir99ahg	ENSMUSG00000090386	Mir99a and Mirlet7c-1 host gene (non-protein coding) [Source:MGI Symbol;Acc:MGI:1919929]	+	gene	overlapping	0	0.0012886	0.0310968	12.9766	44.8931	48.1643	65.8333	77.1822
Chr8:94213214-94228711	8	94213214	94228711		Nup93	ENSMUSG00000032939	nucleoporin 93 [Source:MGI Symbol;Acc:MGI:1919055]	+	gene	overlapping	0	0.00110718	0.0284138	12.9762	50.3895	52.983	50.5887	50.9403
Chr8:40636848-40665718	8	40636848	40665718		Mtmr7	ENSMUSG00000039431	myotubularin related protein 7 [Source:MGI Symbol;Acc:MGI:1891693]	-	gene	downstream	2051	0.000364	0.0151156	12.9744	43.7856	42.3824	34.787	41.6698
Chr8:24675563-24695296	8	24675563	24695296		Adam3	ENSMUSG00000031553	a disintegrin and metallopeptidase domain 3 (cyritestin) [Source:MGI Symbol;Acc:MGI:102518]	-	gene	overlapping	0	4.9e-05	0.0048715	12.9728	55.0996	57.6734	50.2346	58.7519
Chr5:39660981-39714723	5	39660981	39714723		Hs3st1	ENSMUSG00000051022	heparan sulfate (glucosamine) 3-O- sulfotransferase 1 [Source:MGI Symbol;Acc:MGI:1201606]	-	gene	overlapping	0	0.00284831	0.0481153	12.9632	57.7492	57.6246	53.8917	50.0634
Chr8:4442548-4471449	8	4442548	4471449		Gm6070	ENSMUSG00000108860	predicted gene 6070 [Source:MGI Symbol;Acc:MGI:3648421]	+	gene	overlapping	0	0.00108726	0.028104	12.9609	61.8682	76.2994	37.5308	65.1905
Chr9:29972257-29996162	9	29972257	29996162		Ntm	ENSMUSG00000059974	neurotrimin [Source:MGI Symbol;Acc:MGI:2446259]	-	gene	downstream	9116	0.000148	0.00902667	12.9353	44.3674	48.207	45.8723	45.0915
Chr11:100697769-100705166	11	100697769	100705166		Dhx58	ENSMUSG00000017830	DEXH (Asp-Glu-X-His) box polypeptide 58 [Source:MGI Symbol;Acc:MGI:1931560]	-	gene	overlapping	0	0.00106554	0.0277739	12.9295	36.2805	56.4382	61.2188	51.7679
Chr2:102108590-102122055	2	102108590	102122055		Ldlrad3	ENSMUSG00000048058	low density lipoprotein receptor class A domain containing 3 [Source:MGI Symbol;Acc:MGI:2138856]	-	gene	overlapping	0	0.00143542	0.0329717	12.9233	18.2292	27.2061	21.5237	26.981
Chr11:118102686-118112289	11	118102686	118112289		Dnah17	ENSMUSG00000033987	dynein, axonemal, heavy chain 17 [Source:MGI Symbol;Acc:MGI:1917176]	-	gene	overlapping	0	0.00183427	0.0376469	12.9067	48.3988	62.2559	44.2323	60.6715
Chr6:119330532-119343779	6	119330532	119343779		Cacna2d4	ENSMUSG00000041460	calcium channel, voltage-dependent, alpha 2/delta subunit 4 [Source:MGI Symbol;Acc:MGI:2442632]	+	gene	overlapping	0	8.73e-08	9.49e-05	12.8874	44.3419	49.4031	49.6824	46.5608
Chr14:103542301-103562280	14	103542301	103562280		Scel	ENSMUSG00000022123	sciellin [Source:MGI Symbol;Acc:MGI:1891228]	+	gene	overlapping	0	4.93e-05	0.00488873	12.8781	37.4164	48.196	40.325	49.0501
Chr8:7215663-7238247	8	7215663	7238247		Gm44908	ENSMUSG00000108914	predicted gene 44908 [Source:MGI Symbol;Acc:MGI:5753484]	+	gene	overlapping	0	0.000244	0.0120895	12.8529	26.9691	40.2337	42.932	33.1554
Chr10:20243500-20259952	10	20243500	20259952		Map7	ENSMUSG00000019996	microtubule-associated protein 7 [Source:MGI Symbol;Acc:MGI:1328328]	+	gene	overlapping	0	5.8e-05	0.00531518	12.8239	45.9694	64.5415	48.4412	54.8817
Chr11:95593124-95607692	11	95593124	95607692		Ngfr	ENSMUSG00000000120	nerve growth factor receptor (TNFR superfamily, member 16) [Source:MGI Symbol;Acc:MGI:97323]	-	gene	downstream	5389	0.00263007	0.0459779	12.8236	58.495	75.7129	49.3108	56.1986
Chr14:121581167-121598159	14	121581167	121598159		Dock9	ENSMUSG00000025558	dedicator of cytokinesis 9 [Source:MGI Symbol;Acc:MGI:106321]	-	gene	overlapping	0	0.000261	0.01259	12.811	49.9819	59.1105	43.6216	49.4538
Chr9:105359151-105397400	9	105359151	105397400		Nek11	ENSMUSG00000035032	NIMA (never in mitosis gene a)-related expressed kinase 11 [Source:MGI Symbol;Acc:MGI:2442276]	-	gene	overlapping	0	0.000765	0.0229158	12.8107	42.929	52.8095	52.3341	46.0316
Chr1:85896010-85906784	1	85896010	85906784		Itm2c	ENSMUSG00000026223	integral membrane protein 2C [Source:MGI Symbol;Acc:MGI:1927594]	+	gene	overlapping	0	0.00170506	0.0361976	12.7988	40.7661	45.5636	45.1297	57.8445
Chr2:163582348-163590596	2	163582348	163590596		Hnf4a	ENSMUSG00000017950	hepatic nuclear factor 4, alpha [Source:MGI Symbol;Acc:MGI:109128]	+	gene	upstream	9438	0.000343	0.0146692	12.794	45.9961	61.8898	43.3099	50.363
Chr7:133906578-133924564	7	133906578	133924564		Adam12	ENSMUSG00000054555	a disintegrin and metallopeptidase domain 12 (meltrin alpha) [Source:MGI Symbol;Acc:MGI:105378]	-	gene	overlapping	0	0.0013021	0.0312379	12.7892	43.4548	38.2197	35.0024	55.1131
Chr10:79643898-79657939	10	79643898	79657939		Odf3l2	ENSMUSG00000035963	outer dense fiber of sperm tails 3-like 2 [Source:MGI Symbol;Acc:MGI:2686003]	-	gene	overlapping	0	0.000493	0.0180132	12.7755	63.0825	64.2079	50.9643	59.1275
Chr17:44930394-44952960	17	44930394	44952960		Supt3	ENSMUSG00000038954	SPT3, SAGA and STAGA complex component [Source:MGI Symbol;Acc:MGI:1923723]	+	gene	overlapping	0	0.000267	0.0127201	12.7579	51.666	61.1641	63.0023	55.0856
Chr18:57917683-57940590	18	57917683	57940590		Slc12a2	ENSMUSG00000024597	solute carrier family 12, member 2 [Source:MGI Symbol;Acc:MGI:101924]	+	gene	overlapping	0	0.00173908	0.0365246	12.7432	64.9086	84.0129	57.505	76.614
Chr14:75429964-75457234	14	75429964	75457234		Siah3	ENSMUSG00000091722	siah E3 ubiquitin protein ligase family member 3 [Source:MGI Symbol;Acc:MGI:2685758]	+	gene	overlapping	0	0.00203506	0.039851	12.7388	52.4743	57.837	49.1464	52.8373
Chr3:108925442-108950293	3	108925442	108950293		Gm9857	ENSMUSG00000051638	predicted gene 9857 [Source:MGI Symbol;Acc:MGI:3704224]	-	gene	overlapping	0	7.17e-05	0.00586936	12.7317	48.707	56.3892	40.5499	58.6148
Chr15:3789862-3813464	15	3789862	3813464		Gm23228	ENSMUSG00000087921	predicted gene, 23228 [Source:MGI Symbol;Acc:MGI:5453005]	+	gene	overlapping	0	0.00216708	0.0413147	12.7273	55.3601	58.2452	63.3018	68.6901
Chr3:36488387-36503803	3	36488387	36503803		Gm11548	ENSMUSG00000085320	predicted gene 11548 [Source:MGI Symbol;Acc:MGI:3650340]	-	gene	overlapping	0	0.00182584	0.0375496	12.7273	35.619	67.3521	50.1946	53.453
Chr19:35043509-35063817	19	35043509	35063817		Gm5248	ENSMUSG00000101966	predicted gene 5248 [Source:MGI Symbol;Acc:MGI:3643322]	-	gene	overlapping	0	0.000733	0.0224793	12.7188	49.5895	73.3836	71.355	85.7888
Chr1:82594791-82611578	1	82594791	82611578		Col4a3	ENSMUSG00000079465	collagen, type IV, alpha 3 [Source:MGI Symbol;Acc:MGI:104688]	+	gene	overlapping	0	0.000254	0.0124162	12.7104	41.9879	46.1819	19.7958	53.4929
Chr13:49145715-49156132	13	49145715	49156132		Wnk2	ENSMUSG00000037989	WNK lysine deficient protein kinase 2 [Source:MGI Symbol;Acc:MGI:1922857]	-	gene	overlapping	0	5.28e-06	0.00124365	12.7071	44.3821	49.6709	46.5797	51.5854
Chr15:77733715-77744720	15	77733715	77744720		Apol9b	ENSMUSG00000068246	apolipoprotein L 9b [Source:MGI Symbol;Acc:MGI:1919148]	+	gene	overlapping	0	0.00208452	0.0403951	12.7043	40.1356	43.9898	33.0521	40.8947
Chr17:57302345-57316543	17	57302345	57316543		Vav1	ENSMUSG00000034116	vav 1 oncogene [Source:MGI Symbol;Acc:MGI:98923]	+	gene	overlapping	0	0.000238	0.0119598	12.696	54.634	59.7928	53.946	50.9563
Chr8:12696600-12706756	8	12696600	12706756		Gm15348	ENSMUSG00000074469	predicted gene 15348 [Source:MGI Symbol;Acc:MGI:3642533]	-	gene	upstream	188	0.000742	0.0226435	12.6957	41.7416	56.4142	55.6439	68.0271
Chr14:22759450-22774809	14	22759450	22774809		Lrmda	ENSMUSG00000063458	leucine rich melanocyte differentiation associated [Source:MGI Symbol;Acc:MGI:1923883]	+	gene	overlapping	0	6.11e-05	0.00546369	12.6908	58.1071	75.71	49.8683	68.5965
Chr14:48423680-48451073	14	48423680	48451073		Tmem260	ENSMUSG00000036339	transmembrane protein 260 [Source:MGI Symbol;Acc:MGI:2443219]	+	gene	overlapping	0	3.29e-07	0.000217	12.6762	50.5913	69.5051	56.6901	60.5369
Chr4:116558511-116587330	4	116558511	116587330		Gpbp1l1	ENSMUSG00000034042	GC-rich promoter binding protein 1-like 1 [Source:MGI Symbol;Acc:MGI:1924360]	+	gene	overlapping	0	0.00046	0.0173497	12.6752	57.0806	52.8824	55.6371	73.136
ChrX:56156150-56289186	X	56156150	56289186		Gm14639	ENSMUSG00000082253	predicted gene 14639 [Source:MGI Symbol;Acc:MGI:3641909]	-	gene	overlapping	0	0.000995	0.0267619	12.6644	19.9571	42.3817	38.5539	47.9419
Chr13:114882868-114902127	13	114882868	114902127		Itga2	ENSMUSG00000015533	integrin alpha 2 [Source:MGI Symbol;Acc:MGI:96600]	-	gene	overlapping	0	0.00192732	0.0387317	12.6643	35.8618	41.6779	33.3829	43.5677
Chr8:117637346-117651413	8	117637346	117651413		Plcg2	ENSMUSG00000034330	phospholipase C, gamma 2 [Source:MGI Symbol;Acc:MGI:97616]	+	gene	upstream	2204	1.19e-05	0.00203829	12.6467	52.728	62.0552	58.3074	66.0185
Chr9:27843873-27870011	9	27843873	27870011		Opcml	ENSMUSG00000062257	opioid binding protein/cell adhesion molecule-like [Source:MGI Symbol;Acc:MGI:97397]	+	gene	overlapping	0	0.000521	0.0185914	12.6352	44.903	56.9124	53.9917	73.0687
Chr3:89164807-89177004	3	89164807	89177004		Clk2	ENSMUSG00000068917	CDC-like kinase 2 [Source:MGI Symbol;Acc:MGI:1098669]	+	gene	overlapping	0	0.00220834	0.041703	12.6338	64.0423	64.3948	59.3521	59.4736
Chr6:71207101-71225859	6	71207101	71225859		Smyd1	ENSMUSG00000055027	SET and MYND domain containing 1 [Source:MGI Symbol;Acc:MGI:104790]	-	gene	overlapping	0	0.00211093	0.0407373	12.6324	56.491	42.2878	34.543	51.0109
Chr16:34073747-34084531	16	34073747	34084531		Kalrn	ENSMUSG00000061751	kalirin, RhoGEF kinase [Source:MGI Symbol;Acc:MGI:2685385]	-	gene	overlapping	0	0.000243	0.0120751	12.6219	40.5629	41.8351	41.6151	61.0682
Chr13:25438012-25465484	13	25438012	25465484		Tpi-rs8	ENSMUSG00000083919	triosephosphate isomerase related sequence 8 [Source:MGI Symbol;Acc:MGI:98806]	+	gene	overlapping	0	0.00150784	0.0337999	12.6021	53.963	68.4045	46.759	65.1925
Chr3:152481125-152490025	3	152481125	152490025		Ak5	ENSMUSG00000039058	adenylate kinase 5 [Source:MGI Symbol;Acc:MGI:2677491]	-	gene	overlapping	0	0.000438	0.0167764	12.6002	50.2576	57.1403	59.969	60.8709
Chr10:76257785-76270199	10	76257785	76270199		S100b	ENSMUSG00000033208	S100 protein, beta polypeptide, neural [Source:MGI Symbol;Acc:MGI:98217]	+	gene	overlapping	0	7.54e-05	0.00605094	12.5985	48.1667	55.4942	48.6788	42.4871
Chr11:90260563-90277174	11	90260563	90277174		Gm45883	ENSMUSG00000109967	predicted gene 45883 [Source:MGI Symbol;Acc:MGI:5804998]	+	gene	overlapping	0	0.0014542	0.0331984	12.5959	41.8199	66.1533	55.5479	55.8304
ChrX:96952450-97063129	X	96952450	97063129		Gm9059	ENSMUSG00000081606	predicted gene 9059 [Source:MGI Symbol;Acc:MGI:3648922]	-	gene	overlapping	0	0.00129372	0.0311431	12.5905	50.5795	55.6389	59.4477	60.7141
Chr6:137819281-137837817	6	137819281	137837817		Dera	ENSMUSG00000030225	deoxyribose-phosphate aldolase (putative) [Source:MGI Symbol;Acc:MGI:1913762]	+	gene	overlapping	0	0.000509	0.018316	12.5845	59.2803	70.8881	49.078	55.5482
Chr8:104131020-104143389	8	104131020	104143389		Cdh5	ENSMUSG00000031871	cadherin 5 [Source:MGI Symbol;Acc:MGI:105057]	+	gene	overlapping	0	0.00138001	0.0323096	12.5819	34.4112	35.5903	59.2652	33.9138
Chr7:64947536-64962626	7	64947536	64962626		Fam189a1	ENSMUSG00000030518	family with sequence similarity 189, member A1 [Source:MGI Symbol;Acc:MGI:1917888]	-	gene	overlapping	0	3.1e-06	0.000885	12.5762	38.9247	48.7781	47.2383	54.1895
Chr6:86086093-86101842	6	86086093	86101842		Add2	ENSMUSG00000030000	adducin 2 (beta) [Source:MGI Symbol;Acc:MGI:87919]	+	gene	overlapping	0	0.000767	0.0229584	12.5729	69.6052	66.5309	72.2743	72.2409
Chr6:138821971-138874728	6	138821971	138874728		Gm9038	ENSMUSG00000107686	predicted gene 9038 [Source:MGI Symbol;Acc:MGI:3643530]	-	gene	overlapping	0	0.000114	0.0077763	12.5725	37.1223	64.7947	43.4053	60.2769
Chr14:28143172-28157950	14	28143172	28157950		Erc2	ENSMUSG00000040640	ELKS/RAB6-interacting/CAST family member 2 [Source:MGI Symbol;Acc:MGI:1098749]	+	gene	overlapping	0	0.0026186	0.0458706	12.5702	48.5095	60.8333	53.2465	89.2819
Chr3:129330130-129342530	3	129330130	129342530		Enpep	ENSMUSG00000028024	glutamyl aminopeptidase [Source:MGI Symbol;Acc:MGI:106645]	-	gene	overlapping	0	0.000641	0.020807	12.5683	47.1565	41.6644	42.0325	56.051
Chr6:118364122-118377964	6	118364122	118377964		Bms1	ENSMUSG00000030138	BMS1, ribosome biogenesis factor [Source:MGI Symbol;Acc:MGI:2446132]	-	gene	upstream	5417	0.000996	0.0267662	12.5487	38.4435	52.5373	37.6003	51.9158
Chr8:18792820-18801337	8	18792820	18801337		Mcph1	ENSMUSG00000039842	microcephaly, primary autosomal recessive 1 [Source:MGI Symbol;Acc:MGI:2443308]	+	gene	overlapping	0	0.000472	0.017533	12.5352	49.9415	70.7915	62.4721	68.2354
Chr2:143534591-143547216	2	143534591	143547216		Pcsk2os1	ENSMUSG00000086171	proprotein convertase subtilisin/kexin type 2, opposite strand 1 [Source:MGI Symbol;Acc:MGI:3605632]	-	gene	overlapping	0	2.6e-05	0.00328563	12.523	44.4288	52.6392	48.0954	55.5157
Chr15:102274511-102281294	15	102274511	102281294		Mfsd5	ENSMUSG00000045665	major facilitator superfamily domain containing 5 [Source:MGI Symbol;Acc:MGI:2145901]	+	gene	overlapping	0	0.000445	0.0169674	12.5164	40.2404	34.7315	35.8454	39.445
Chr5:96793684-96816032	5	96793684	96816032		Anxa3	ENSMUSG00000029484	annexin A3 [Source:MGI Symbol;Acc:MGI:1201378]	+	gene	overlapping	0	0.00111296	0.0284787	12.5096	43.8284	54.4699	52.3193	65.5004
Chr17:84333639-84349907	17	84333639	84349907		Thada	ENSMUSG00000024251	thyroid adenoma associated [Source:MGI Symbol;Acc:MGI:3039623]	-	gene	overlapping	0	1.3e-06	0.000519	12.5075	38.7561	42.7077	34.0275	54.9282
Chr14:120376553-120393929	14	120376553	120393929		Mbnl2	ENSMUSG00000022139	muscleblind like splicing factor 2 [Source:MGI Symbol;Acc:MGI:2145597]	+	gene	overlapping	0	0.00161707	0.0350484	12.5056	55.3559	55.3095	55.148	54.4459
Chr2:75436650-75446636	2	75436650	75446636		Gm13658	ENSMUSG00000087504	predicted gene 13658 [Source:MGI Symbol;Acc:MGI:3649763]	+	gene	overlapping	0	0.000125	0.00816926	12.5049	27.1273	34.3955	37.7878	46.4799
Chr4:152202211-152213991	4	152202211	152213991		Acot7	ENSMUSG00000028937	acyl-CoA thioesterase 7 [Source:MGI Symbol;Acc:MGI:1917275]	+	gene	overlapping	0	0.00291515	0.0486852	12.4974	68.3394	77.1676	72.1784	74.9615
Chr18:47428897-47450794	18	47428897	47450794		Gm50086	ENSMUSG00000117474	predicted gene, 50086 [Source:MGI Symbol;Acc:MGI:6275419]	-	gene	overlapping	0	0.001	0.0268252	12.4941	52.604	75.1657	52.0987	68.2706
Chr18:23997838-24013548	18	23997838	24013548		Zfp35	ENSMUSG00000063281	zinc finger protein 35 [Source:MGI Symbol;Acc:MGI:99179]	+	gene	overlapping	0	6.24e-05	0.00551221	12.4909	50.3771	51.8195	54.4412	56.0661
Chr1:191880861-191893232	1	191880861	191893232		1700034H15Rik	ENSMUSG00000055833	RIKEN cDNA 1700034H15 gene [Source:MGI Symbol;Acc:MGI:1921515]	-	gene	overlapping	0	1.53e-06	0.000569	12.4859	40.6865	49.4719	43.9356	57.367
Chr3:144410038-144420876	3	144410038	144420876		Gm5857	ENSMUSG00000106416	predicted gene 5857 [Source:MGI Symbol;Acc:MGI:3644956]	-	gene	upstream	6304	0.00123365	0.0303312	12.4764	36.844	35.6349	29.8846	39.6877
Chr7:34896785-34916168	7	34896785	34916168		Pepd	ENSMUSG00000063931	peptidase D [Source:MGI Symbol;Acc:MGI:97542]	+	gene	overlapping	0	6.36e-05	0.00556569	12.4721	40.884	61.8733	52.2026	57.5858
Chr9:48293764-48327707	9	48293764	48327707		Nxpe4	ENSMUSG00000044229	neurexophilin and PC-esterase domain family, member 4 [Source:MGI Symbol;Acc:MGI:1924792]	+	gene	overlapping	0	0.000917	0.0255409	12.4669	45.1683	62.078	52.3277	50.8633
Chr15:87564859-87570448	15	87564859	87570448		Tafa5	ENSMUSG00000054863	TAFA chemokine like family member 5 [Source:MGI Symbol;Acc:MGI:2146182]	+	gene	overlapping	0	0.00293399	0.048845	12.4668	40.6778	40.7358	51.857	53.6133
Chr16:77487643-77507686	16	77487643	77507686		Mir99ahg	ENSMUSG00000090386	Mir99a and Mirlet7c-1 host gene (non-protein coding) [Source:MGI Symbol;Acc:MGI:1919929]	+	gene	overlapping	0	7.5e-05	0.00603514	12.4662	64.0559	71.4289	52.9449	67.2194
Chr19:24324451-24357753	19	24324451	24357753		Pip5k1b	ENSMUSG00000024867	phosphatidylinositol-4-phosphate 5-kinase, type 1 beta [Source:MGI Symbol;Acc:MGI:107930]	-	gene	overlapping	0	0.000153	0.00919764	12.4632	57.7084	75.3932	53.5225	63.9946
Chr14:69999324-70009557	14	69999324	70009557		Pebp4	ENSMUSG00000022085	phosphatidylethanolamine binding protein 4 [Source:MGI Symbol;Acc:MGI:1920773]	+	gene	overlapping	0	0.000179	0.0101183	12.4589	41.1284	48.3584	50.3773	63.4878
Chr2:30253931-30261984	2	30253931	30261984		Lrrc8a	ENSMUSG00000007476	leucine rich repeat containing 8A VRAC subunit A [Source:MGI Symbol;Acc:MGI:2652847]	+	gene	overlapping	0	0.000665	0.0212477	12.4572	51.3879	54.0493	48.8365	62.7569
Chr10:43732586-43745637	10	43732586	43745637		Gm40634	ENSMUSG00000111377	predicted gene, 40634 [Source:MGI Symbol;Acc:MGI:5623519]	-	gene	overlapping	0	0.000629	0.0205824	12.4481	53.9384	41.5225	53.0387	37.97
Chr15:64080132-64089188	15	64080132	64089188		Asap1	ENSMUSG00000022377	ArfGAP with SH3 domain, ankyrin repeat and PH domain1 [Source:MGI Symbol;Acc:MGI:1342335]	-	gene	overlapping	0	0.000261	0.0125957	12.4448	58.3353	55.7917	48.0988	54.4098
Chr9:40566676-40596817	9	40566676	40596817		Gm35177	ENSMUSG00000110922	predicted gene, 35177 [Source:MGI Symbol;Acc:MGI:5594336]	+	gene	upstream	5283	0.000526	0.0186985	12.4415	46.1105	48.2507	42.8239	49.5376
Chr4:107814893-107831935	4	107814893	107831935		Lrp8	ENSMUSG00000028613	low density lipoprotein receptor-related protein 8, apolipoprotein e receptor [Source:MGI Symbol;Acc:MGI:1340044]	+	gene	overlapping	0	0.00281043	0.0477568	12.4249	43.134	52.5424	56.7538	63.491
Chr3:8923094-8936973	3	8923094	8936973		Mrps28	ENSMUSG00000040269	mitochondrial ribosomal protein S28 [Source:MGI Symbol;Acc:MGI:1913480]	-	gene	overlapping	0	3.56e-06	0.000965	12.4146	37.1644	51.2428	32.6269	50.8464
Chr8:87056119-87070075	8	87056119	87070075		Gm18602	ENSMUSG00000110349	predicted gene, 18602 [Source:MGI Symbol;Acc:MGI:5010787]	-	gene	downstream	3872	0.000154	0.00922406	12.394	49.335	51.829	54.8296	67.7611
Chr5:124089703-124098444	5	124089703	124098444		Abcb9	ENSMUSG00000029408	ATP-binding cassette, sub-family B (MDR/TAP), member 9 [Source:MGI Symbol;Acc:MGI:1861729]	-	gene	overlapping	0	4.98e-05	0.00490774	12.3893	42.7707	55.8873	39.9422	47.1148
Chr6:85579932-85592961	6	85579932	85592961		Alms1	ENSMUSG00000063810	ALMS1, centrosome and basal body associated [Source:MGI Symbol;Acc:MGI:1934606]	+	gene	overlapping	0	1.44e-09	3.76e-06	12.3727	72.3111	70.8753	60.8398	75.2888
Chr12:72252374-72268012	12	72252374	72268012		Rtn1	ENSMUSG00000021087	reticulon 1 [Source:MGI Symbol;Acc:MGI:1933947]	-	gene	overlapping	0	4.62e-06	0.00113342	12.3676	46.5749	54.1141	41.8661	56.34
Chr12:106837320-106853854	12	106837320	106853854		1700013N06Rik	ENSMUSG00000085801	RIKEN cDNA 1700013N06 gene [Source:MGI Symbol;Acc:MGI:1922884]	+	gene	overlapping	0	7.1e-05	0.00584287	12.3602	44.4602	60.9441	43.0056	57.9584
Chr4:41167029-41190765	4	41167029	41190765		Ube2r2	ENSMUSG00000036241	ubiquitin-conjugating enzyme E2R 2 [Source:MGI Symbol;Acc:MGI:1914865]	+	gene	overlapping	0	0.00102856	0.0272057	12.3538	55.7344	59.2453	55.5829	58.6404
Chr1:64105447-64122356	1	64105447	64122356		Klf7	ENSMUSG00000025959	Kruppel-like factor 7 (ubiquitous) [Source:MGI Symbol;Acc:MGI:1935151]	-	gene	overlapping	0	6.49e-05	0.00560354	12.3463	36.5364	39.1775	37.0281	45.0908
Chr10:94625082-94636334	10	94625082	94636334		Gm48657	ENSMUSG00000112477	predicted gene, 48657 [Source:MGI Symbol;Acc:MGI:6098271]	+	gene	overlapping	0	0.000751	0.0227182	12.3443	56.3075	59.787	72.4671	63.0647
Chr15:57722860-57731053	15	57722860	57731053		Zhx2	ENSMUSG00000071757	zinc fingers and homeoboxes 2 [Source:MGI Symbol;Acc:MGI:2683087]	+	gene	overlapping	0	0.00210374	0.0406407	12.3335	48.6923	54.4689	42.6987	57.4891
Chr1:91892435-91906434	1	91892435	91906434		Gm37600	ENSMUSG00000102745	predicted gene, 37600 [Source:MGI Symbol;Acc:MGI:5610828]	+	gene	downstream	9826	0.00129195	0.0311365	12.3306	44.9849	49.5733	39.7266	49.9828
Chr19:12006885-12024250	19	12006885	12024250		Olfr1421-ps1	ENSMUSG00000109030	olfactory receptor 1421, pseudogene 1 [Source:MGI Symbol;Acc:MGI:3031255]	+	gene	overlapping	0	0.00180987	0.0373587	12.3284	55.434	62.0206	56.2845	72.7605
Chr5:149055133-149070901	5	149055133	149070901		Hmgb1	ENSMUSG00000066551	high mobility group box 1 [Source:MGI Symbol;Acc:MGI:96113]	-	gene	overlapping	0	0.00154561	0.0342814	12.3272	44.845	50.9917	64.9421	69.3283
Chr10:58253695-58269861	10	58253695	58269861		Gcc2	ENSMUSG00000038039	GRIP and coiled-coil domain containing 2 [Source:MGI Symbol;Acc:MGI:1917547]	+	gene	overlapping	0	0.000105	0.00739908	12.3237	45.1249	56.7777	35.5591	53.2238
Chr4:12114881-12135703	4	12114881	12135703		Gm11839	ENSMUSG00000083246	predicted gene 11839 [Source:MGI Symbol;Acc:MGI:3651162]	+	gene	overlapping	0	1.55e-09	3.85e-06	12.3194	59.2189	50.7547	47.8497	59.2
Chr8:78684811-78698297	8	78684811	78698297		Slc10a7	ENSMUSG00000031684	solute carrier family 10 (sodium/bile acid cotransporter family), member 7 [Source:MGI Symbol;Acc:MGI:1924025]	+	gene	overlapping	0	0.00114204	0.0289446	12.303	44.011	60.6694	41.1815	51.3736
Chr8:31130713-31151266	8	31130713	31151266		Rnf122	ENSMUSG00000039328	ring finger protein 122 [Source:MGI Symbol;Acc:MGI:1916117]	+	gene	overlapping	0	2.51e-06	0.000773	12.3012	49.0628	71.4865	64.1433	68.6666
Chr13:62965176-62999247	13	62965176	62999247		Aopep	ENSMUSG00000021458	aminopeptidase O [Source:MGI Symbol;Acc:MGI:1919311]	+	gene	overlapping	0	0.0013172	0.0314582	12.2834	48.6589	60.7041	48.0283	52.1982
Chr1:136106219-136116982	1	136106219	136116982		Cacna1s	ENSMUSG00000026407	calcium channel, voltage-dependent, L type, alpha 1S subunit [Source:MGI Symbol;Acc:MGI:88294]	+	gene	overlapping	0	6.25e-05	0.00551221	12.2785	42.0954	43.3333	48.4409	51.2305
Chr14:46771926-46786933	14	46771926	46786933		Cnih1	ENSMUSG00000015759	cornichon family AMPA receptor auxiliary protein 1 [Source:MGI Symbol;Acc:MGI:1277202]	-	gene	overlapping	0	2.42e-06	0.000767	12.2754	38.0095	35.0373	28.6969	27.7319
Chr1:155839423-155859537	1	155839423	155859537		Gm37571	ENSMUSG00000102558	predicted gene, 37571 [Source:MGI Symbol;Acc:MGI:5610799]	+	gene	overlapping	0	0.000417	0.0162758	12.2689	43.544	57.989	54.2222	57.206
Chr2:36730564-36749993	2	36730564	36749993		Olfr347	ENSMUSG00000111863	olfactory receptor 347 [Source:MGI Symbol;Acc:MGI:3030181]	+	gene	overlapping	0	0.00142781	0.0328982	12.2606	41.4918	29.1365	38.9982	52.8093
Chr11:98151732-98161932	11	98151732	98161932		Med1	ENSMUSG00000018160	mediator complex subunit 1 [Source:MGI Symbol;Acc:MGI:1100846]	-	gene	overlapping	0	0.000698	0.0218544	12.2602	48.9095	56.2838	49.8651	54.3624
Chr12:86809203-86820890	12	86809203	86820890		Gm25888	ENSMUSG00000088403	predicted gene, 25888 [Source:MGI Symbol;Acc:MGI:5455665]	+	gene	overlapping	0	0.00102888	0.0272057	12.2553	30.6588	41.7265	44.8505	61.1321
Chr12:76673469-76683947	12	76673469	76683947		Sptb	ENSMUSG00000021061	spectrin beta, erythrocytic [Source:MGI Symbol;Acc:MGI:98387]	-	gene	overlapping	0	0.000645	0.020879	12.2346	49.6642	65.8495	59.3612	62.4471
Chr11:117307962-117315463	11	117307962	117315463		Septin9	ENSMUSG00000059248	septin 9 [Source:MGI Symbol;Acc:MGI:1858222]	+	gene	overlapping	0	5.71e-08	7.09e-05	12.2343	53.8136	58.8123	52.3895	57.7413
Chr9:104614652-104659189	9	104614652	104659189		Cpne4	ENSMUSG00000032564	copine IV [Source:MGI Symbol;Acc:MGI:1921270]	+	gene	overlapping	0	6.51e-05	0.00561528	12.2317	39.8418	52.3714	50.9944	50.1737
Chr1:126515315-126542016	1	126515315	126542016		Nckap5	ENSMUSG00000049690	NCK-associated protein 5 [Source:MGI Symbol;Acc:MGI:2686394]	-	gene	overlapping	0	0.00119897	0.0298042	12.2302	55.5824	62.5352	64.2498	69.3836
Chr15:84320338-84323270	15	84320338	84323270		Gm22890	ENSMUSG00000089267	predicted gene, 22890 [Source:MGI Symbol;Acc:MGI:5452667]	-	gene	overlapping	0	0.00295266	0.0490698	12.2027	52.8442	69.8327	55.2146	58.049
Chr5:135299655-135312114	5	135299655	135312114		Fkbp6	ENSMUSG00000040013	FK506 binding protein 6 [Source:MGI Symbol;Acc:MGI:2137612]	-	gene	overlapping	0	0.00107206	0.0278622	12.2016	32.6116	34.6781	31.5657	31.7205
Chr5:122315362-122331598	5	122315362	122331598		Pptc7	ENSMUSG00000038582	PTC7 protein phosphatase homolog [Source:MGI Symbol;Acc:MGI:2444593]	+	gene	overlapping	0	0.00012	0.00797726	12.196	50.0095	49.4418	57.3854	57.2498
Chr7:37569807-37599831	7	37569807	37599831		Zfp536	ENSMUSG00000043456	zinc finger protein 536 [Source:MGI Symbol;Acc:MGI:1926102]	-	gene	overlapping	0	2.23e-05	0.00298035	12.1848	36.4362	56.9222	53.7072	53.1437
Chr4:107795503-107814894	4	107795503	107814894		Lrp8os3	ENSMUSG00000087200	low density lipoprotein receptor-related protein 8, apolipoprotein e receptor, opposite strand 3 [Source:MGI Symbol;Acc:MGI:3651133]	-	gene	overlapping	0	0.000208	0.0110145	12.1737	57.6653	61.8821	50.2936	64.3287
Chr5:24995379-25013138	5	24995379	25013138		Prkag2	ENSMUSG00000028944	protein kinase, AMP-activated, gamma 2 non- catalytic subunit [Source:MGI Symbol;Acc:MGI:1336153]	-	gene	overlapping	0	6.36e-06	0.00142488	12.1729	42.1821	50.7698	53.4288	43.706
Chr15:84871704-84877912	15	84871704	84877912		Gm4217	ENSMUSG00000097954	predicted gene 4217 [Source:MGI Symbol;Acc:MGI:3782393]	+	gene	upstream	4386	0.000573	0.0196735	12.1728	53.4097	76.6463	56.4105	66.5563
Chr7:129592228-129615394	7	129592228	129615394		Wdr11	ENSMUSG00000042055	WD repeat domain 11 [Source:MGI Symbol;Acc:MGI:1920230]	+	gene	overlapping	0	0.000968	0.0263381	12.166	49.356	50.9505	59.7938	63.3836
Chr14:45941545-45960966	14	45941545	45960966		Gm15218	ENSMUSG00000085866	predicted gene 15218 [Source:MGI Symbol;Acc:MGI:3705128]	+	gene	overlapping	0	0.000285	0.0131949	12.1589	57.8161	68.6411	54.3342	61.0378
Chr5:147631636-147643944	5	147631636	147643944		Flt1	ENSMUSG00000029648	FMS-like tyrosine kinase 1 [Source:MGI Symbol;Acc:MGI:95558]	-	gene	overlapping	0	1.26e-06	0.00051	12.1543	37.9225	55.3132	51.2006	59.1886
Chr7:139092898-139103142	7	139092898	139103142		Dpysl4	ENSMUSG00000025478	dihydropyrimidinase-like 4 [Source:MGI Symbol;Acc:MGI:1349764]	+	gene	overlapping	0	0.000261	0.01259	12.1455	52.0164	49.4552	52.0351	49.3816
Chr8:79196652-79209869	8	79196652	79209869		1700011L22Rik	ENSMUSG00000031682	RIKEN cDNA 1700011L22 gene [Source:MGI Symbol;Acc:MGI:1914937]	-	gene	upstream	562	7.43e-05	0.00598881	12.1366	33.5122	37.3495	43.4354	32.2061
Chr14:115749878-115784675	14	115749878	115784675		Gpc5	ENSMUSG00000022112	glypican 5 [Source:MGI Symbol;Acc:MGI:1194894]	+	gene	overlapping	0	1.09e-05	0.00195838	12.1229	42.7701	52.1457	57.9055	78.425
Chr4:59415088-59438745	4	59415088	59438745		Susd1	ENSMUSG00000038578	sushi domain containing 1 [Source:MGI Symbol;Acc:MGI:3651543]	-	gene	overlapping	0	1.65e-07	0.000141	12.1198	29.5685	55.5004	40.931	48.0199
Chr2:25593073-25609661	2	25593073	25609661		Rabl6	ENSMUSG00000015087	RAB, member RAS oncogene family-like 6 [Source:MGI Symbol;Acc:MGI:2442633]	-	gene	overlapping	0	0.000492	0.0179889	12.1141	30.9225	55.6301	35.8777	54.2464
Chr8:123700846-123708453	8	123700846	123708453		Galnt2l	ENSMUSG00000092329	polypeptide N- acetylgalactosaminyltransferase 2-like [Source:MGI Symbol;Acc:MGI:5141853]	+	gene	overlapping	0	6.83e-06	0.00148505	12.1098	64.0379	62.9785	61.0673	76.7582
Chr2:181365731-181381130	2	181365731	181381130		Zgpat	ENSMUSG00000027582	zinc finger, CCCH-type with G patch domain [Source:MGI Symbol;Acc:MGI:2449939]	+	gene	overlapping	0	2.33e-10	8.68e-07	12.1035	58.9846	62.7873	46.6105	64.6894
Chr15:35943950-35958041	15	35943950	35958041		Cox6c	ENSMUSG00000014313	cytochrome c oxidase subunit 6C [Source:MGI Symbol;Acc:MGI:104614]	-	gene	downstream	5704	0.000626	0.0205374	12.0975	48.6764	53.1213	54.7187	44.3601
Chr4:124550556-124562938	4	124550556	124562938		Gm2164	ENSMUSG00000098760	predicted gene 2164 [Source:MGI Symbol;Acc:MGI:3780334]	-	gene	overlapping	0	0.000332	0.0143915	12.076	39.0502	52.1374	32.8889	55.1302
Chr7:61795270-61843908	7	61795270	61843908		A230057D06Rik	ENSMUSG00000109394	RIKEN cDNA A230057D06 gene [Source:MGI Symbol;Acc:MGI:2442922]	-	gene	overlapping	0	0.00105224	0.0275745	12.058	49.2623	59.6146	31.3529	39.0199
Chr4:46882507-46894375	4	46882507	46894375		Gabbr2	ENSMUSG00000039809	gamma-aminobutyric acid (GABA) B receptor, 2 [Source:MGI Symbol;Acc:MGI:2386030]	-	gene	overlapping	0	0.00146942	0.0334161	12.0508	37.9559	44.5698	40.8667	53.6142
Chr14:66306883-66325202	14	66306883	66325202		Trim35	ENSMUSG00000022043	tripartite motif-containing 35 [Source:MGI Symbol;Acc:MGI:1914104]	+	gene	overlapping	0	0.00087	0.0247326	12.0262	46.2038	60.841	37.8539	46.3369
Chr16:13810362-13820004	16	13810362	13820004		Rrn3	ENSMUSG00000022682	RRN3 RNA polymerase I transcription factor homolog (yeast) [Source:MGI Symbol;Acc:MGI:1925255]	+	gene	overlapping	0	7.42e-05	0.00598881	12.0191	59.0251	69.2943	63.7149	64.7312
Chr19:55868275-55884020	19	55868275	55884020		Tcf7l2	ENSMUSG00000024985	transcription factor 7 like 2, T cell specific, HMG box [Source:MGI Symbol;Acc:MGI:1202879]	+	gene	overlapping	0	0.000782	0.0231469	12.0184	51.974	51.7885	45.1456	53.696
Chr7:17015201-17030769	7	17015201	17030769		Ppp5c	ENSMUSG00000003099	protein phosphatase 5, catalytic subunit [Source:MGI Symbol;Acc:MGI:102666]	-	gene	overlapping	0	0.000869	0.024701	12.0161	30.8274	36.1877	30.2859	42.6595
Chr6:103500398-103525864	6	103500398	103525864		Chl1	ENSMUSG00000030077	cell adhesion molecule L1-like [Source:MGI Symbol;Acc:MGI:1098266]	+	gene	overlapping	0	0.00109259	0.0282016	12.0137	51.9168	54.8057	49.7951	63.5112
Chr6:24583739-24599950	6	24583739	24599950		Gm42689	ENSMUSG00000107189	predicted gene 42689 [Source:MGI Symbol;Acc:MGI:5662826]	+	gene	overlapping	0	0.000649	0.0209536	12.0092	49.7257	60.1368	52.6333	67.9225
Chr2:132558521-132580330	2	132558521	132580330		Gpcpd1	ENSMUSG00000027346	glycerophosphocholine phosphodiesterase 1 [Source:MGI Symbol;Acc:MGI:104898]	-	gene	overlapping	0	0.00160539	0.0349361	11.9983	44.3854	51.9585	41.0988	62.5
Chr17:36850615-36867136	17	36850615	36867136		Trim26	ENSMUSG00000024457	tripartite motif-containing 26 [Source:MGI Symbol;Acc:MGI:1337056]	+	gene	overlapping	0	4.35e-06	0.00109405	11.9975	50.652	43.5155	50.472	51.4475
Chr1:127253078-127264998	1	127253078	127264998		Mgat5	ENSMUSG00000036155	mannoside acetylglucosaminyltransferase 5 [Source:MGI Symbol;Acc:MGI:894701]	+	gene	overlapping	0	0.00116998	0.0293659	11.9975	46.3674	71.3291	53.2568	60.796
Chr19:29584767-29607696	19	29584767	29607696		Ric1	ENSMUSG00000038658	RAB6A GEF complex partner 1 [Source:MGI Symbol;Acc:MGI:1924893]	+	gene	overlapping	0	0.000754	0.0227676	11.9918	49.894	73.4801	57.8012	72.0199
Chr2:27918762-27927742	2	27918762	27927742		Col5a1	ENSMUSG00000026837	collagen, type V, alpha 1 [Source:MGI Symbol;Acc:MGI:88457]	+	gene	overlapping	0	6.32e-05	0.00554562	11.9914	60.0933	61.6719	62.6393	80.1605
Chr11:45864933-45888909	11	45864933	45888909		Clint1	ENSMUSG00000006169	clathrin interactor 1 [Source:MGI Symbol;Acc:MGI:2144243]	+	gene	overlapping	0	0.00271124	0.0467814	11.9901	57.9547	70.7159	65.1826	76.9711
Chr12:81618725-81631361	12	81618725	81631361		Ttc9	ENSMUSG00000042734	tetratricopeptide repeat domain 9 [Source:MGI Symbol;Acc:MGI:1916730]	+	gene	overlapping	0	4.04e-14	2.65e-10	11.9867	31.4601	63.7904	42.2397	40.1304
Chr2:58056008-58092746	2	58056008	58092746		Ermn	ENSMUSG00000026830	ermin, ERM-like protein [Source:MGI Symbol;Acc:MGI:1925017]	-	gene	downstream	3144	8.07e-05	0.00632092	11.9866	33.7987	47.8217	50.2112	68.569
Chr11:5274791-5292842	11	5274791	5292842		Gm30172	ENSMUSG00000118486	predicted gene, 30172 [Source:MGI Symbol;Acc:MGI:5589331]	+	gene	overlapping	0	0.00180171	0.0372591	11.9779	51.3413	62.0572	37.525	61.2016
Chr2:116964617-116976220	2	116964617	116976220		Gm25514	ENSMUSG00000065794	predicted gene, 25514 [Source:MGI Symbol;Acc:MGI:5455291]	-	gene	overlapping	0	0.00092	0.0255723	11.9717	50.3672	35.8076	49.3244	50.6208
Chr1:89549483-89561607	1	89549483	89561607		Agap1	ENSMUSG00000055013	ArfGAP with GTPase domain, ankyrin repeat and PH domain 1 [Source:MGI Symbol;Acc:MGI:2653690]	+	gene	overlapping	0	2.16e-05	0.00292514	11.9702	67.8653	64.1284	54.0231	67.4977
Chr8:4587476-4614433	8	4587476	4614433		Zfp958	ENSMUSG00000058748	zinc finger protein 958 [Source:MGI Symbol;Acc:MGI:2385298]	+	gene	overlapping	0	0.00170191	0.0361651	11.9691	41.7477	72.775	40.3696	58.6691
Chr10:116384012-116396811	10	116384012	116396811		Ptprb	ENSMUSG00000020154	protein tyrosine phosphatase, receptor type, B [Source:MGI Symbol;Acc:MGI:97809]	+	gene	overlapping	0	0.000897	0.0252207	11.9648	53.6203	60.0125	47.202	55.4845
Chr1:91611753-91624046	1	91611753	91624046		Gm28380	ENSMUSG00000101705	predicted gene 28380 [Source:MGI Symbol;Acc:MGI:5579086]	+	gene	overlapping	0	4.22e-08	5.55e-05	11.9549	36.9283	49.2414	41.4326	65.4469
Chr2:28519732-28528056	2	28519732	28528056		Ralgds	ENSMUSG00000026821	ral guanine nucleotide dissociation stimulator [Source:MGI Symbol;Acc:MGI:107485]	+	gene	overlapping	0	4.76e-06	0.00115647	11.948	46.9194	57.7632	63.3765	58.3563
Chr13:23277959-23300926	13	23277959	23300926		4930557F10Rik	ENSMUSG00000085488	RIKEN cDNA 4930557F10 gene [Source:MGI Symbol;Acc:MGI:1922572]	-	gene	overlapping	0	0.0016135	0.0350136	11.9413	52.1067	43.7443	56.412	55.2849
Chr3:88148902-88164895	3	88148902	88164895		Mef2d	ENSMUSG00000001419	myocyte enhancer factor 2D [Source:MGI Symbol;Acc:MGI:99533]	+	gene	overlapping	0	7.3e-06	0.00154466	11.9359	53.2115	68.7272	61.4803	69.8267
Chr7:102001201-102023564	7	102001201	102023564		Numa1	ENSMUSG00000066306	nuclear mitotic apparatus protein 1 [Source:MGI Symbol;Acc:MGI:2443665]	+	gene	overlapping	0	9.47e-06	0.00179807	11.9327	49.3577	58.2755	40.1497	54.3536
Chr5:74034844-74052952	5	74034844	74052952		Usp46	ENSMUSG00000054814	ubiquitin specific peptidase 46 [Source:MGI Symbol;Acc:MGI:1916977]	-	gene	overlapping	0	0.000933	0.0257798	11.9244	37.3838	49.6926	54.3796	46.2029
Chr13:113835144-113850765	13	113835144	113850765		Arl15	ENSMUSG00000042348	ADP-ribosylation factor-like 15 [Source:MGI Symbol;Acc:MGI:2442308]	+	gene	overlapping	0	0.000201	0.0107884	11.901	57.1234	52.9168	47.9995	57.2186
Chr11:73035545-73049908	11	73035545	73049908		Camkk1	ENSMUSG00000020785	calcium/calmodulin-dependent protein kinase kinase 1, alpha [Source:MGI Symbol;Acc:MGI:1891766]	+	gene	overlapping	0	0.000337	0.0144961	11.894	58.2825	62.3211	65.69	58.557
Chr3:137052597-137068890	3	137052597	137068890		Gm26107	ENSMUSG00000065906	predicted gene, 26107 [Source:MGI Symbol;Acc:MGI:5455884]	+	gene	overlapping	0	0.00247747	0.0445889	11.8916	50.0358	65.5923	50.0073	57.0013
Chr2:154360220-154372332	2	154360220	154372332		Cdk5rap1	ENSMUSG00000027487	CDK5 regulatory subunit associated protein 1 [Source:MGI Symbol;Acc:MGI:1914221]	-	gene	overlapping	0	0.000567	0.0195763	11.8863	37.0915	51.8313	52.0599	56.3008
Chr2:49840386-49858524	2	49840386	49858524		Lypd6b	ENSMUSG00000026765	LY6/PLAUR domain containing 6B [Source:MGI Symbol;Acc:MGI:1919147]	+	gene	overlapping	0	0.00021	0.0110948	11.8838	59.8271	56.149	56.0198	52.3666
Chr16:10519673-10530406	16	10519673	10530406		Ciita	ENSMUSG00000022504	class II transactivator [Source:MGI Symbol;Acc:MGI:108445]	+	gene	overlapping	0	0.00291502	0.0486852	11.8766	43.2391	41.6635	38.271	58.5546
Chr14:66995332-67015211	14	66995332	67015211		Bnip3l	ENSMUSG00000022051	BCL2/adenovirus E1B interacting protein 3- like [Source:MGI Symbol;Acc:MGI:1332659]	-	gene	overlapping	0	2.93e-05	0.00354097	11.8664	30.8579	35.8301	42.7685	37.3159
Chr13:99394147-99420299	13	99394147	99420299		Mrps27	ENSMUSG00000041632	mitochondrial ribosomal protein S27 [Source:MGI Symbol;Acc:MGI:1919064]	+	gene	overlapping	0	0.00299208	0.0494581	11.8661	49.8874	53.7824	54.5757	67.2113
Chr2:144298074-144311711	2	144298074	144311711		Ovol2	ENSMUSG00000037279	ovo like zinc finger 2 [Source:MGI Symbol;Acc:MGI:1338039]	-	gene	overlapping	0	0.00136952	0.032185	11.8561	50.5669	60.1738	45.8897	48.2446
Chr14:67268837-67287400	14	67268837	67287400		Ebf2	ENSMUSG00000022053	early B cell factor 2 [Source:MGI Symbol;Acc:MGI:894332]	+	gene	overlapping	0	0.00159484	0.0348504	11.8496	39.6254	35.7385	56.0049	52.373
Chr15:100166591-100175170	15	100166591	100175170		Dip2b	ENSMUSG00000023026	disco interacting protein 2 homolog B [Source:MGI Symbol;Acc:MGI:2145977]	+	gene	overlapping	0	0.000444	0.0169346	11.8469	58.9453	83.1627	41.8058	73.3404
Chr3:96646727-96657591	3	96646727	96657591		Gm42957	ENSMUSG00000106447	predicted gene 42957 [Source:MGI Symbol;Acc:MGI:5663094]	+	gene	overlapping	0	5.08e-05	0.00495754	11.8405	45.4721	52.0461	41.8847	47.9461
Chr3:113686093-113733825	3	113686093	113733825		Gm17775	ENSMUSG00000106454	predicted gene, 17775 [Source:MGI Symbol;Acc:MGI:5009939]	+	gene	overlapping	0	7.07e-05	0.00583933	11.8291	49.8433	60.8223	51.858	48.3186
Chr8:95712485-95724827	8	95712485	95724827		Ndrg4	ENSMUSG00000036564	N-myc downstream regulated gene 4 [Source:MGI Symbol;Acc:MGI:2384590]	+	gene	overlapping	0	0.000742	0.0226435	11.8285	50.2284	56.8931	45.5903	45.5128
Chr13:31824249-31841344	13	31824249	31841344		Gmds	ENSMUSG00000038372	GDP-mannose 4, 6-dehydratase [Source:MGI Symbol;Acc:MGI:1891112]	-	gene	overlapping	0	2.14e-05	0.00292159	11.8272	27.379	32.2835	27.0927	62.8041
Chr8:8300957-8323768	8	8300957	8323768		Gm31135	ENSMUSG00000109127	predicted gene, 31135 [Source:MGI Symbol;Acc:MGI:5590294]	-	gene	overlapping	0	0.00183234	0.0376288	11.8255	40.8068	53.495	60.4179	51.2869
Chr1:78818172-78834508	1	78818172	78834508		Gm29536	ENSMUSG00000099706	predicted gene 29536 [Source:MGI Symbol;Acc:MGI:5580242]	-	gene	overlapping	0	0.00140895	0.0326573	11.8008	47.9528	52.6593	48.7354	60.5054
Chr15:81656799-81664560	15	81656799	81664560		L3mbtl2	ENSMUSG00000022394	L3MBTL2 polycomb repressive complex 1 subunit [Source:MGI Symbol;Acc:MGI:2443584]	+	gene	overlapping	0	0.00245189	0.0443614	11.7941	39.29	31.9413	37.9902	50.5524
Chr13:9261237-9283420	13	9261237	9283420		Gm48825	ENSMUSG00000113455	predicted gene, 48825 [Source:MGI Symbol;Acc:MGI:6098546]	+	gene	overlapping	0	0.00276412	0.0473198	11.791	58.3642	51.2249	59.1556	51.7347
Chr2:73606661-73619680	2	73606661	73619680		Chn1os3	ENSMUSG00000086544	chimerin 1, opposite strand 3 [Source:MGI Symbol;Acc:MGI:3705094]	+	gene	overlapping	0	0.000124	0.00812505	11.7774	56.9305	59.8981	56.7294	62.7432
Chr2:72329013-72347943	2	72329013	72347943		Map3k20	ENSMUSG00000004085	mitogen-activated protein kinase kinase kinase 20 [Source:MGI Symbol;Acc:MGI:2443258]	+	gene	overlapping	0	0.00054	0.0190176	11.7507	53.9862	41.7711	54.9556	68.2597
Chr16:31383863-31403480	16	31383863	31403480		1700007E05Rik	ENSMUSG00000101234	RIKEN cDNA 1700007E05 gene [Source:MGI Symbol;Acc:MGI:2149745]	-	gene	downstream	4730	0.00264695	0.0461061	11.7458	49.6784	58.3309	52.7185	61.309
Chr1:185318295-185341566	1	185318295	185341566		Iars2	ENSMUSG00000026618	isoleucine-tRNA synthetase 2, mitochondrial [Source:MGI Symbol;Acc:MGI:1919586]	-	gene	overlapping	0	0.00247118	0.0445313	11.7233	43.6763	58.046	50.15	55.0378
Chr5:115772191-115800025	5	115772191	115800025		Gm13841	ENSMUSG00000083833	predicted gene 13841 [Source:MGI Symbol;Acc:MGI:3650890]	-	gene	upstream	1652	0.000486	0.017852	11.7154	48.6691	62.0929	51.7671	52.3238
Chr3:103713704-103726818	3	103713704	103726818		Olfml3	ENSMUSG00000027848	olfactomedin-like 3 [Source:MGI Symbol;Acc:MGI:1914877]	-	gene	overlapping	0	3.46e-06	0.000946	11.7095	32.2704	26.3933	38.2399	37.9592
Chr3:75720375-75745396	3	75720375	75745396		Gm29133	ENSMUSG00000100962	predicted gene 29133 [Source:MGI Symbol;Acc:MGI:5579839]	+	gene	downstream	2801	0.00149021	0.0336429	11.6913	58.9681	58.6257	55.5511	65.4908
Chr18:72033105-72084909	18	72033105	72084909		Dcc	ENSMUSG00000060534	deleted in colorectal carcinoma [Source:MGI Symbol;Acc:MGI:94869]	-	gene	overlapping	0	0.00188596	0.0382581	11.6878	40.8484	56.5903	41.3177	55.5924
Chr2:63335518-63406097	2	63335518	63406097		AL772407.1	ENSMUSG00000118517	zinc finger protein 182 (Zfp182), pseudogene	-	gene	upstream	4674	0.000892	0.0251191	11.6766	46.0334	60.8126	51.8156	62.4842
Chr6:17659804-17685414	6	17659804	17685414		Capza2	ENSMUSG00000015733	capping protein (actin filament) muscle Z- line, alpha 2 [Source:MGI Symbol;Acc:MGI:106222]	+	gene	overlapping	0	0.00260288	0.0457308	11.674	39.9376	70.2527	43.0789	69.2086
Chr9:19471536-19528454	9	19471536	19528454		Olfr850	ENSMUSG00000094535	olfactory receptor 850 [Source:MGI Symbol;Acc:MGI:3030684]	-	gene	overlapping	0	0.00128926	0.0310968	11.6718	46.0697	52.7309	46.0116	41.3851
Chr2:166075853-166081856	2	166075853	166081856		Sulf2	ENSMUSG00000006800	sulfatase 2 [Source:MGI Symbol;Acc:MGI:1919293]	-	gene	overlapping	0	2.23e-05	0.00298035	11.6602	46.9572	55.461	44.2912	61.7526
Chr1:54364476-54383421	1	54364476	54383421		Ccdc150	ENSMUSG00000025983	coiled-coil domain containing 150 [Source:MGI Symbol;Acc:MGI:1925266]	+	gene	overlapping	0	0.000173	0.00989862	11.6602	45.1925	54.4113	58.6916	56.4319
Chr2:144180735-144191517	2	144180735	144191517		Gm5535	ENSMUSG00000074758	predicted gene 5535 [Source:MGI Symbol;Acc:MGI:3645019]	-	gene	overlapping	0	2.36e-06	0.000758	11.6598	35.5759	56.8382	38.3297	51.3892
Chr10:121796304-121808932	10	121796304	121808932		Srgap1	ENSMUSG00000020121	SLIT-ROBO Rho GTPase activating protein 1 [Source:MGI Symbol;Acc:MGI:2152936]	-	gene	overlapping	0	1.97e-08	2.95e-05	11.6538	49.3493	74.7741	54.0391	67.29
Chr14:34880479-34888328	14	34880479	34888328		Grid1	ENSMUSG00000041078	glutamate receptor, ionotropic, delta 1 [Source:MGI Symbol;Acc:MGI:95812]	+	gene	overlapping	0	0.000965	0.0262965	11.6522	63.0858	63.1635	41.0531	77.4895
Chr1:153038192-153045552	1	153038192	153045552		Nmnat2	ENSMUSG00000042751	nicotinamide nucleotide adenylyltransferase 2 [Source:MGI Symbol;Acc:MGI:2444155]	+	gene	overlapping	0	2.6e-05	0.00328563	11.6473	53.3912	64.5534	53.832	60.5451
Chr15:27540734-27547705	15	27540734	27547705		Ank	ENSMUSG00000022265	progressive ankylosis [Source:MGI Symbol;Acc:MGI:3045421]	+	gene	overlapping	0	0.00053	0.0187799	11.6364	67.2127	50.5882	41.8354	62.6809
Chr16:64595328-64620302	16	64595328	64620302		Csnka2ip	ENSMUSG00000068167	casein kinase 2, alpha prime interacting protein [Source:MGI Symbol;Acc:MGI:2676295]	-	gene	overlapping	0	0.00103425	0.027305	11.6315	31.8135	34.1501	32.5527	44.4601
Chr13:53356072-53382958	13	53356072	53382958		Sptlc1	ENSMUSG00000021468	serine palmitoyltransferase, long chain base subunit 1 [Source:MGI Symbol;Acc:MGI:1099431]	-	gene	overlapping	0	0.000323	0.0141746	11.6139	39.8759	40.6242	39.8921	43.7615
Chr19:3434434-3458233	19	3434434	3458233		Ppp6r3	ENSMUSG00000024908	protein phosphatase 6, regulatory subunit 3 [Source:MGI Symbol;Acc:MGI:1921807]	-	gene	overlapping	0	0.000155	0.00925942	11.6132	43.1344	50.2265	37.7011	43.1905
Chr8:57832752-57849127	8	57832752	57849127		Galntl6	ENSMUSG00000096914	UDP-N-acetyl-alpha-D- galactosamine:polypeptide N- acetylgalactosaminyltransferase-like 6 [Source:MGI Symbol;Acc:MGI:1913581]	-	gene	overlapping	0	1.97e-05	0.00278435	11.6119	64.241	52.9899	51.1417	42.029
Chr19:6076925-6091687	19	6076925	6091687		Vps51	ENSMUSG00000024797	VPS51 GARP complex subunit [Source:MGI Symbol;Acc:MGI:1915755]	-	gene	overlapping	0	8.53e-05	0.00649385	11.602	47.8039	63.5482	58.6131	56.0989
Chr6:89557760-89577487	6	89557760	89577487		Chchd6	ENSMUSG00000030086	coiled-coil-helix-coiled-coil-helix domain containing 6 [Source:MGI Symbol;Acc:MGI:1913348]	-	gene	overlapping	0	5.36e-05	0.0051138	11.588	42.8949	42.5069	16.8625	37.5265
Chr8:125711007-125722300	8	125711007	125722300		Ntpcr	ENSMUSG00000031851	nucleoside-triphosphatase, cancer-related [Source:MGI Symbol;Acc:MGI:1913816]	+	gene	downstream	7663	7.81e-07	0.000383	11.5877	55.7288	45.3807	40.7287	51.9299
Chr7:55861478-55886635	7	55861478	55886635		Cyfip1	ENSMUSG00000030447	cytoplasmic FMR1 interacting protein 1 [Source:MGI Symbol;Acc:MGI:1338801]	+	gene	overlapping	0	0.00250303	0.0448648	11.5679	50.3107	48.1155	50.5597	77.4542
Chr12:84030335-84045788	12	84030335	84045788		Acot4	ENSMUSG00000052392	acyl-CoA thioesterase 4 [Source:MGI Symbol;Acc:MGI:2159621]	+	gene	overlapping	0	0.0026281	0.0459731	11.5666	44.6452	49.8611	50.9302	62.5506
Chr8:108834298-108846643	8	108834298	108846643		Zfhx3	ENSMUSG00000038872	zinc finger homeobox 3 [Source:MGI Symbol;Acc:MGI:99948]	+	gene	overlapping	0	4.96e-06	0.00119272	11.5593	47.9122	54.5932	49.9514	76.4034
Chr2:91515375-91532885	2	91515375	91532885		Gm13770	ENSMUSG00000081834	predicted gene 13770 [Source:MGI Symbol;Acc:MGI:3651719]	-	gene	overlapping	0	0.00149272	0.0336599	11.5472	51.4665	44.115	59.7388	44.5047
Chr8:69289556-69317371	8	69289556	69317371		D130040H23Rik	ENSMUSG00000079038	RIKEN cDNA D130040H23 gene [Source:MGI Symbol;Acc:MGI:2444324]	+	gene	overlapping	0	8.26e-05	0.00639997	11.538	45.2836	46.0885	47.1379	46.7164
Chr1:89777009-89785224	1	89777009	89785224		Agap1	ENSMUSG00000055013	ArfGAP with GTPase domain, ankyrin repeat and PH domain 1 [Source:MGI Symbol;Acc:MGI:2653690]	+	gene	overlapping	0	0.000192	0.0105726	11.5367	37.8604	62.0078	62.1599	62.7986
Chr13:22873204-22985360	13	22873204	22985360		Vmn1r-ps116	ENSMUSG00000082037	vomeronasal 1 receptor, pseudogene 116 [Source:MGI Symbol;Acc:MGI:4439067]	-	gene	overlapping	0	3.45e-06	0.000946	11.5347	56.7305	65.099	52.211	89.4842
Chr15:91574395-91586441	15	91574395	91586441		Slc2a13	ENSMUSG00000036298	solute carrier family 2 (facilitated glucose transporter), member 13 [Source:MGI Symbol;Acc:MGI:2146030]	-	gene	downstream	1134	0.00140171	0.0325722	11.5277	44.618	56.6343	56.6846	51.3844
Chr2:179467747-179479683	2	179467747	179479683		Cdh4	ENSMUSG00000000305	cadherin 4 [Source:MGI Symbol;Acc:MGI:99218]	+	gene	overlapping	0	0.00181751	0.0374472	11.5226	61.9611	80.367	40.7671	73.4198
Chr8:85518438-85526896	8	85518438	85526896		Gpt2	ENSMUSG00000031700	glutamic pyruvate transaminase (alanine aminotransferase) 2 [Source:MGI Symbol;Acc:MGI:1915391]	+	gene	overlapping	0	0.0014444	0.0330826	11.5207	57.3765	58.6212	65.1175	61.007
Chr15:78556920-78561406	15	78556920	78561406		Rac2	ENSMUSG00000033220	Rac family small GTPase 2 [Source:MGI Symbol;Acc:MGI:97846]	-	gene	overlapping	0	0.00221226	0.0417346	11.5096	60.5777	61.4612	60.4734	67.8023
Chr4:124830743-124846610	4	124830743	124846610		Mtf1	ENSMUSG00000028890	metal response element binding transcription factor 1 [Source:MGI Symbol;Acc:MGI:101786]	+	gene	overlapping	0	0.00281285	0.0477777	11.4995	58.8717	61.5829	72.2453	72.2101
Chr12:51032541-51057719	12	51032541	51057719		1700008C04Rik	ENSMUSG00000111986	RIKEN cDNA 1700008C04 gene [Source:MGI Symbol;Acc:MGI:1922744]	+	gene	overlapping	0	4.58e-06	0.00113342	11.4785	45.4495	51.036	43.4846	68.4377
Chr4:132433342-132455185	4	132433342	132455185		Gm23055	ENSMUSG00000064739	predicted gene, 23055 [Source:MGI Symbol;Acc:MGI:5452832]	+	gene	overlapping	0	0.00140674	0.0326346	11.4737	65.077	62.7746	60.4354	53.4068
Chr17:83503458-83515291	17	83503458	83515291		Cox7a2l	ENSMUSG00000024248	cytochrome c oxidase subunit 7A2 like [Source:MGI Symbol;Acc:MGI:106015]	-	gene	overlapping	0	8.37e-05	0.00644391	11.4647	49.4609	54.1874	41.5128	65.1507
Chr5:122331623-122350305	5	122331623	122350305		Rad9b	ENSMUSG00000038569	RAD9 checkpoint clamp component B [Source:MGI Symbol;Acc:MGI:2385231]	-	gene	overlapping	0	0.00124419	0.0304763	11.4613	51.1609	65.559	54.3837	57.3078
Chr13:68953002-68982272	13	68953002	68982272		Adcy2	ENSMUSG00000021536	adenylate cyclase 2 [Source:MGI Symbol;Acc:MGI:99676]	-	gene	overlapping	0	1.91e-06	0.000653	11.4605	41.1972	62.1013	45.2556	48.1707
Chr15:57787686-57799478	15	57787686	57799478		Zhx2	ENSMUSG00000071757	zinc fingers and homeoboxes 2 [Source:MGI Symbol;Acc:MGI:2683087]	+	gene	overlapping	0	0.000763	0.0228869	11.4523	37.3177	37.9785	46.4086	23.7236
Chr5:109957779-110023038	5	109957779	110023038		1010001B22Rik	ENSMUSG00000097863	RIKEN cDNA 1010001B22 gene [Source:MGI Symbol;Acc:MGI:1922653]	-	gene	overlapping	0	0.00085	0.0243899	11.4487	51.8777	51.3268	64.2494	70.1049
Chr10:75909593-75925193	10	75909593	75925193		Smarcb1	ENSMUSG00000000902	SWI/SNF related, matrix associated, actin dependent regulator of chromatin, subfamily b, member 1 [Source:MGI Symbol;Acc:MGI:1328366]	-	gene	overlapping	0	2.24e-05	0.00298088	11.4465	53.2861	52.7223	42.0934	55.6387
Chr15:6877139-6882668	15	6877139	6882668		Osmr	ENSMUSG00000022146	oncostatin M receptor [Source:MGI Symbol;Acc:MGI:1330819]	-	gene	downstream	2170	3.23e-06	0.000906	11.445	55.69	56.2823	59.471	44.8163
Chr4:62712180-62732285	4	62712180	62732285		Gm11210	ENSMUSG00000085223	predicted gene 11210 [Source:MGI Symbol;Acc:MGI:3650633]	+	gene	overlapping	0	1.36e-06	0.000534	11.4434	45.2798	53.7896	54.5918	49.9042
Chr9:96693422-96708822	9	96693422	96708822		Zbtb38	ENSMUSG00000040433	zinc finger and BTB domain containing 38 [Source:MGI Symbol;Acc:MGI:2442866]	-	gene	overlapping	0	0.000743	0.0226563	11.4424	45.0382	60.1917	44.1051	52.9356
Chr10:127213723-127226166	10	127213723	127226166		Kif5a	ENSMUSG00000074657	kinesin family member 5A [Source:MGI Symbol;Acc:MGI:109564]	-	gene	overlapping	0	0.00201621	0.0396843	11.4423	48.262	50.0501	50.2373	52.7753
Chr15:78028560-78034261	15	78028560	78034261		Cacng2	ENSMUSG00000019146	calcium channel, voltage-dependent, gamma subunit 2 [Source:MGI Symbol;Acc:MGI:1316660]	-	gene	overlapping	0	2.94e-05	0.00354617	11.4363	46.8175	60.453	47.7728	43.7701
Chr5:38343793-38355521	5	38343793	38355521		4930487D11Rik	ENSMUSG00000106932	RIKEN cDNA 4930487D11 gene [Source:MGI Symbol;Acc:MGI:1925422]	+	gene	overlapping	0	5.82e-06	0.00134509	11.4115	55.364	69.9377	49.3368	67.6223
Chr6:47279339-47299870	6	47279339	47299870		Cntnap2	ENSMUSG00000039419	contactin associated protein-like 2 [Source:MGI Symbol;Acc:MGI:1914047]	+	gene	overlapping	0	4.47e-05	0.0045905	11.3951	44.8188	70.9926	49.6647	72.9053
Chr17:85717865-85733762	17	85717865	85733762		CJ186046Rik	ENSMUSG00000117422	Riken cDNA CJ186046 gene [Source:MGI Symbol;Acc:MGI:5319478]	+	gene	upstream	4837	0.00114505	0.0290143	11.3864	50.781	65.5335	60.6044	72.5025
Chr7:27338356-27349041	7	27338356	27349041		Shkbp1	ENSMUSG00000089832	Sh3kbp1 binding protein 1 [Source:MGI Symbol;Acc:MGI:2385803]	-	gene	overlapping	0	0.00138207	0.0323354	11.386	23.1919	27.4625	15.2265	26.4184
Chr4:134708187-134723935	4	134708187	134723935		Man1c1	ENSMUSG00000037306	mannosidase, alpha, class 1C, member 1 [Source:MGI Symbol;Acc:MGI:2446214]	-	gene	downstream	3897	0.000221	0.0114945	11.3756	55.698	72.1858	41.5285	83.0512
Chr9:46830351-46858096	9	46830351	46858096		Gm31614	ENSMUSG00000111236	predicted gene, 31614 [Source:MGI Symbol;Acc:MGI:5590773]	+	gene	overlapping	0	0.000456	0.0172386	11.372	51.2395	59.2171	52.6847	56.9187
Chr10:40870087-40889315	10	40870087	40889315		Cdc40	ENSMUSG00000038446	cell division cycle 40 [Source:MGI Symbol;Acc:MGI:1918963]	-	gene	overlapping	0	0.000516	0.0184949	11.3697	52.1118	51.1255	54.3661	59.8735
Chr1:27951176-27990070	1	27951176	27990070		Gm19028	ENSMUSG00000101372	predicted gene, 19028 [Source:MGI Symbol;Acc:MGI:5011213]	+	gene	overlapping	0	0.00186871	0.0380532	11.3677	39.8933	55.144	40.6364	49.1694
Chr8:119943297-119950523	8	119943297	119950523		Usp10	ENSMUSG00000031826	ubiquitin specific peptidase 10 [Source:MGI Symbol;Acc:MGI:894652]	+	gene	overlapping	0	0.000552	0.01927	11.3585	68.3663	63.2085	55.0918	67.7753
Chr13:75987691-76040078	13	75987691	76040078		Spata9	ENSMUSG00000021590	spermatogenesis associated 9 [Source:MGI Symbol;Acc:MGI:1922821]	+	gene	overlapping	0	0.00206483	0.0401853	11.357	48.9219	70.1423	53.3144	38.123
Chr19:29712718-29740418	19	29712718	29740418		9930021J03Rik	ENSMUSG00000046138	RIKEN cDNA 9930021J03 gene [Source:MGI Symbol;Acc:MGI:2444398]	-	gene	overlapping	0	0.000628	0.0205654	11.3405	51.528	75.036	75.0681	67.8385
Chr14:118894495-118910213	14	118894495	118910213		Dzip1	ENSMUSG00000042156	DAZ interacting protein 1 [Source:MGI Symbol;Acc:MGI:1914311]	-	gene	overlapping	0	1.36e-06	0.000534	11.3395	45.7534	44.776	41.6122	59.4962
Chr3:24376622-24427616	3	24376622	24427616		Naaladl2	ENSMUSG00000102758	N-acetylated alpha-linked acidic dipeptidase- like 2 [Source:MGI Symbol;Acc:MGI:2685867]	-	gene	overlapping	0	0.00177113	0.0368791	11.3329	53.573	76.36	60.6984	58.7181
Chr5:27126056-27158928	5	27126056	27158928		Dpp6	ENSMUSG00000061576	dipeptidylpeptidase 6 [Source:MGI Symbol;Acc:MGI:94921]	+	gene	overlapping	0	0.00190698	0.0385446	11.3322	42.4729	55.1294	52.1712	51.7281
Chr7:74431711-74459593	7	74431711	74459593		Slco3a1	ENSMUSG00000025790	solute carrier organic anion transporter family, member 3a1 [Source:MGI Symbol;Acc:MGI:1351867]	-	gene	overlapping	0	0.00268899	0.0465688	11.3213	37.6589	46.7655	31.5911	37.9107
Chr10:50769496-50802257	10	50769496	50802257		Ascc3	ENSMUSG00000038774	activating signal cointegrator 1 complex subunit 3 [Source:MGI Symbol;Acc:MGI:1925237]	+	gene	overlapping	0	0.000278	0.0130187	11.3148	41.6143	56.3753	54.4952	57.9627
Chr14:54577816-54598576	14	54577816	54598576		Gm24705	ENSMUSG00000064742	predicted gene, 24705 [Source:MGI Symbol;Acc:MGI:5454482]	+	gene	overlapping	0	0.00128153	0.0310039	11.3128	38.8953	53.5952	34.6042	43.3741
Chr14:30129694-30134727	14	30129694	30134727		Cacna1d	ENSMUSG00000015968	calcium channel, voltage-dependent, L type, alpha 1D subunit [Source:MGI Symbol;Acc:MGI:88293]	-	gene	overlapping	0	0.00131991	0.0315029	11.3084	36.2418	49.7621	60.076	50.0037
Chr8:3653998-3669228	8	3653998	3669228		Retn	ENSMUSG00000012705	resistin [Source:MGI Symbol;Acc:MGI:1888506]	+	gene	overlapping	0	0.00144388	0.0330818	11.3071	40.3706	35.9004	48.5151	50.5776
Chr11:88665832-88676557	11	88665832	88676557		Msi2	ENSMUSG00000069769	musashi RNA-binding protein 2 [Source:MGI Symbol;Acc:MGI:1923876]	-	gene	overlapping	0	0.00136781	0.0321723	11.2925	29.8814	42.0481	48.4873	43.1037
Chr8:46377915-46395084	8	46377915	46395084		Gm45253	ENSMUSG00000109612	predicted gene 45253 [Source:MGI Symbol;Acc:MGI:5791089]	-	gene	overlapping	0	0.00027	0.0127834	11.2921	53.544	55.2648	49.7114	60.4259
Chr19:13922827-13958175	19	13922827	13958175		Olfr1505	ENSMUSG00000062314	olfactory receptor 1505 [Source:MGI Symbol;Acc:MGI:3031339]	+	gene	upstream	961	0.000611	0.0203317	11.29	40.7303	61.4673	50.5247	36.7589
Chr5:117857943-117868870	5	117857943	117868870		Nos1	ENSMUSG00000029361	nitric oxide synthase 1, neuronal [Source:MGI Symbol;Acc:MGI:97360]	+	gene	overlapping	0	0.000585	0.0199167	11.285	46.6158	61.8313	55.0753	55.7055
Chr16:22222826-22237130	16	22222826	22237130		Gm25810	ENSMUSG00000064686	predicted gene, 25810 [Source:MGI Symbol;Acc:MGI:5455587]	+	gene	overlapping	0	0.00285371	0.04817	11.2773	40.7894	60.7248	37.4401	60.3284
Chr10:80583142-80588965	10	80583142	80588965		Abhd17a	ENSMUSG00000003346	abhydrolase domain containing 17A [Source:MGI Symbol;Acc:MGI:106388]	-	gene	overlapping	0	2.11e-05	0.00289045	11.2658	19.2481	30.2595	23.672	33.0612
Chr4:41099760-41118520	4	41099760	41118520		Nol6	ENSMUSG00000028430	nucleolar protein family 6 (RNA-associated) [Source:MGI Symbol;Acc:MGI:2140151]	-	gene	overlapping	0	0.00168288	0.035934	11.2644	44.0573	53.1326	25.6432	58.9608
Chr5:128060442-128086540	5	128060442	128086540		Tmem132d	ENSMUSG00000034310	transmembrane protein 132D [Source:MGI Symbol;Acc:MGI:3044963]	-	gene	overlapping	0	2.08e-07	0.000158	11.264	43.0326	54.4415	36.1445	64.3223
Chr17:29859553-29868406	17	29859553	29868406		Mdga1	ENSMUSG00000043557	MAM domain containing glycosylphosphatidylinositol anchor 1 [Source:MGI Symbol;Acc:MGI:1922012]	-	gene	overlapping	0	6e-05	0.00541383	11.2631	34.9754	49.7599	48.6484	46.3862
Chr11:58424937-58452921	11	58424937	58452921		1810065E05Rik	ENSMUSG00000013653	RIKEN cDNA 1810065E05 gene [Source:MGI Symbol;Acc:MGI:1917114]	+	gene	overlapping	0	0.00206311	0.0401695	11.2612	54.1001	72.2823	41.131	59.2011
Chr19:46504610-46522259	19	46504610	46522259		Trim8	ENSMUSG00000025034	tripartite motif-containing 8 [Source:MGI Symbol;Acc:MGI:1933302]	+	gene	overlapping	0	7.84e-05	0.00619723	11.2456	43.1582	53.6512	48.6399	47.8806
Chr10:76408824-76417956	10	76408824	76417956		Pcnt	ENSMUSG00000001151	pericentrin (kendrin) [Source:MGI Symbol;Acc:MGI:102722]	-	gene	overlapping	0	1.66e-06	0.000605	11.2439	35.501	47.2746	34.5493	43.3492
Chr15:76916325-76920584	15	76916325	76920584		Zfp647	ENSMUSG00000054967	zinc finger protein 647 [Source:MGI Symbol;Acc:MGI:3052806]	-	gene	overlapping	0	0.00132547	0.0315816	11.2378	42.1628	42.1583	33.2019	49.1185
Chr13:99510511-99524828	13	99510511	99524828		Map1b	ENSMUSG00000052727	microtubule-associated protein 1B [Source:MGI Symbol;Acc:MGI:1306778]	-	gene	overlapping	0	0.00258263	0.0454904	11.2355	45.628	48.4098	46.618	49.9522
Chr5:74668157-74705487	5	74668157	74705487		Lnx1	ENSMUSG00000029228	ligand of numb-protein X 1 [Source:MGI Symbol;Acc:MGI:1278335]	-	gene	overlapping	0	0.00126845	0.0308611	11.222	47.9922	50.4314	42.5961	52.8398
Chr7:24723490-24741334	7	24723490	24741334		Lypd11	ENSMUSG00000058717	Ly6/PLAUR domain containing 11 [Source:MGI Symbol;Acc:MGI:3643098]	-	gene	overlapping	0	0.00212164	0.0408469	11.2183	55.4228	51.3995	58.4984	56.5026
Chr11:109758660-109771859	11	109758660	109771859		Gm11684	ENSMUSG00000085734	predicted gene 11684 [Source:MGI Symbol;Acc:MGI:3651604]	+	gene	overlapping	0	0.00168332	0.035934	11.2182	63.3723	83.1395	53.0138	62.7449
Chr16:38913263-38927733	16	38913263	38927733		Gm15802	ENSMUSG00000086175	predicted gene 15802 [Source:MGI Symbol;Acc:MGI:3801799]	+	gene	overlapping	0	4.71e-06	0.00115286	11.2177	40.6106	45.1931	57.1223	76.2248
Chr8:116894116-116910281	8	116894116	116910281		Cmc2	ENSMUSG00000014633	COX assembly mitochondrial protein 2 [Source:MGI Symbol;Acc:MGI:1913781]	-	gene	overlapping	0	0.000976	0.0264727	11.2123	25.8107	35.3131	42.905	49.7662
Chr6:39464937-39477598	6	39464937	39477598		Dennd2a	ENSMUSG00000038456	DENN/MADD domain containing 2A [Source:MGI Symbol;Acc:MGI:2444961]	-	gene	overlapping	0	0.00185057	0.0378631	11.2112	53.1815	48.6347	51.0993	31.5401
Chr3:144195297-144204092	3	144195297	144204092		Lmo4	ENSMUSG00000028266	LIM domain only 4 [Source:MGI Symbol;Acc:MGI:109360]	-	gene	overlapping	0	6.31e-07	0.000328	11.2088	40.5673	41.6166	43.9429	39.119
Chr10:76805318-76821219	10	76805318	76821219		Pcbp3	ENSMUSG00000001120	poly(rC) binding protein 3 [Source:MGI Symbol;Acc:MGI:1890470]	-	gene	overlapping	0	0.00162292	0.0351412	11.2046	43.2724	46.5818	56.7576	52.9335
Chr15:38567039-38576886	15	38567039	38576886		2310043O21Rik	ENSMUSG00000102106	RIKEN cDNA 2310043O21 gene [Source:MGI Symbol;Acc:MGI:1916929]	-	gene	overlapping	0	0.00215831	0.0412187	11.2018	66.4296	66.5671	62.7418	66.481
Chr4:149047145-149058969	4	149047145	149058969		Pex14	ENSMUSG00000028975	peroxisomal biogenesis factor 14 [Source:MGI Symbol;Acc:MGI:1927868]	-	gene	overlapping	0	0.000683	0.0215707	11.1893	47.5599	48.7678	40.7646	48.887
Chr7:51509676-51531966	7	51509676	51531966		Ano5	ENSMUSG00000055489	anoctamin 5 [Source:MGI Symbol;Acc:MGI:3576659]	+	gene	overlapping	0	1.92e-05	0.00275475	11.1844	42.6875	57.1949	33.2896	42.499
Chr12:108284425-108298359	12	108284425	108298359		Hhipl1	ENSMUSG00000021260	hedgehog interacting protein-like 1 [Source:MGI Symbol;Acc:MGI:1919265]	+	gene	downstream	7911	2.24e-05	0.00298124	11.1838	70.3558	52.7653	48.2373	59.2636
Chr19:42045424-42063967	19	42045424	42063967		Hoga1	ENSMUSG00000025176	4-hydroxy-2-oxoglutarate aldolase 1 [Source:MGI Symbol;Acc:MGI:1914682]	+	gene	overlapping	0	0.000122	0.00807106	11.181	57.8775	71.5391	58.5973	75.7613
Chr15:98514028-98520141	15	98514028	98520141		Kansl2	ENSMUSG00000022992	KAT8 regulatory NSL complex subunit 2 [Source:MGI Symbol;Acc:MGI:1916862]	-	gene	overlapping	0	0.00117468	0.0294293	11.1769	46.1788	54.1713	47.9536	49.8579
Chr6:113648844-113662660	6	113648844	113662660		Irak2	ENSMUSG00000060477	interleukin-1 receptor-associated kinase 2 [Source:MGI Symbol;Acc:MGI:2429603]	+	gene	overlapping	0	0.000292	0.0133684	11.1749	37.8947	74.9118	47.8809	65.2178
Chr11:84907338-84917697	11	84907338	84917697		Myo19	ENSMUSG00000020527	myosin XIX [Source:MGI Symbol;Acc:MGI:1913446]	+	gene	overlapping	0	0.00250469	0.0448665	11.1646	41.4308	54.542	44.6375	50.3797
Chr17:85542939-85559392	17	85542939	85559392		Gm5231	ENSMUSG00000117344	predicted gene 5231 [Source:MGI Symbol;Acc:MGI:3643308]	-	gene	downstream	236	0.00124001	0.0304108	11.1602	68.6382	48.6891	57.7106	65.1639
Chr8:13153959-13166037	8	13153959	13166037		Lamp1	ENSMUSG00000031447	lysosomal-associated membrane protein 1 [Source:MGI Symbol;Acc:MGI:96745]	+	gene	overlapping	0	2.11e-05	0.00289045	11.1596	49.5672	46.3527	64.6784	44.3867
Chr2:163291781-163303116	2	163291781	163303116		Tox2	ENSMUSG00000074607	TOX high mobility group box family member 2 [Source:MGI Symbol;Acc:MGI:3611233]	+	gene	overlapping	0	0.000792	0.0233618	11.1539	43.3735	49.3996	36.4283	52.1254
Chr10:62510827-62522716	10	62510827	62522716		Srgn	ENSMUSG00000020077	serglycin [Source:MGI Symbol;Acc:MGI:97756]	-	gene	overlapping	0	0.000391	0.0157457	11.1501	41.1659	50.9521	44.9486	57.381
Chr17:24620747-24632973	17	24620747	24632973		Tsc2	ENSMUSG00000002496	TSC complex subunit 2 [Source:MGI Symbol;Acc:MGI:102548]	-	gene	overlapping	0	6.79e-05	0.00573077	11.141	31.6011	30.7447	39.0726	37.1017
Chr6:112365589-112377211	6	112365589	112377211		Ssu2	ENSMUSG00000034387	ssu-2 homolog (C. elegans) [Source:MGI Symbol;Acc:MGI:2443733]	-	gene	overlapping	0	7.32e-05	0.00594589	11.1406	35.5077	46.6321	48.0519	41.8356
Chr5:53054474-53073631	5	53054474	53073631		Slc34a2	ENSMUSG00000029188	solute carrier family 34 (sodium phosphate), member 2 [Source:MGI Symbol;Acc:MGI:1342284]	+	gene	overlapping	0	3.61e-05	0.00403891	11.1327	43.5786	70.2827	56.2182	64.74
Chr1:7353728-7373064	1	7353728	7373064		Gm26901	ENSMUSG00000097797	predicted gene, 26901 [Source:MGI Symbol;Acc:MGI:5477395]	-	gene	overlapping	0	0.000377	0.0154343	11.1292	35.118	48.5184	35.9046	39.0544
Chr2:89782544-89810072	2	89782544	89810072		Olfr1254	ENSMUSG00000075074	olfactory receptor 1254 [Source:MGI Symbol;Acc:MGI:3031088]	-	gene	overlapping	0	8.75e-05	0.00664207	11.1287	29.3628	31.1826	38.4889	32.1932
Chr16:22075494-22085732	16	22075494	22085732		Igf2bp2	ENSMUSG00000033581	insulin-like growth factor 2 mRNA binding protein 2 [Source:MGI Symbol;Acc:MGI:1890358]	-	gene	overlapping	0	0.000543	0.0190919	11.1258	50.1178	50.9326	35.2854	54.3449
Chr12:26068204-26093256	12	26068204	26093256		Gm29687	ENSMUSG00000113550	predicted gene, 29687 [Source:MGI Symbol;Acc:MGI:5588846]	-	gene	overlapping	0	0.000806	0.0235925	11.1252	45.3382	43.8292	42.3201	36.489
Chr2:7054725-7069718	2	7054725	7069718		Celf2	ENSMUSG00000002107	CUGBP, Elav-like family member 2 [Source:MGI Symbol;Acc:MGI:1338822]	-	gene	overlapping	0	0.00287488	0.0483958	11.122	47.79	52.9412	45.6857	53.2403
Chr14:5924525-5954002	14	5924525	5954002		Gm17047	ENSMUSG00000090927	predicted gene 17047 [Source:MGI Symbol;Acc:MGI:4937874]	+	gene	overlapping	0	4.5e-07	0.000268	11.1114	50.7571	60.6421	65.5046	58.6963
Chr1:62958927-62971037	1	62958927	62971037		Ino80d	ENSMUSG00000040865	INO80 complex subunit D [Source:MGI Symbol;Acc:MGI:3027003]	-	gene	overlapping	0	0.00139395	0.0324931	11.0914	44.5367	53.2528	49.5818	56.32
Chr15:24341083-24361469	15	24341083	24361469		Gm49729	ENSMUSG00000115198	predicted gene, 49729 [Source:MGI Symbol;Acc:MGI:6215210]	-	gene	overlapping	0	0.00210859	0.0407062	11.0914	31.7127	42.7032	49.939	52.6678
Chr14:57516756-57533922	14	57516756	57533922		Ift88	ENSMUSG00000040040	intraflagellar transport 88 [Source:MGI Symbol;Acc:MGI:98715]	+	gene	overlapping	0	0.000702	0.0219266	11.0753	59.4886	70.2062	53.1447	48.1932
Chr7:29024020-29044273	7	29024020	29044273		Ryr1	ENSMUSG00000030592	ryanodine receptor 1, skeletal muscle [Source:MGI Symbol;Acc:MGI:99659]	-	gene	overlapping	0	0.000751	0.0227182	11.073	40.032	50.1373	50.0405	53.8817
Chr4:88212324-88243752	4	88212324	88243752		Focad	ENSMUSG00000038368	focadhesin [Source:MGI Symbol;Acc:MGI:2676921]	+	gene	overlapping	0	0.00255331	0.0451656	11.0684	56.8602	68.0734	62.4361	84.0263
Chr5:17873539-17919216	5	17873539	17919216		Cd36	ENSMUSG00000002944	CD36 molecule [Source:MGI Symbol;Acc:MGI:107899]	-	gene	overlapping	0	1.67e-05	0.00250414	11.0646	40.4704	58.6982	53.5977	61.8742
Chr9:14590483-14608964	9	14590483	14608964		Amotl1	ENSMUSG00000013076	angiomotin-like 1 [Source:MGI Symbol;Acc:MGI:1922973]	-	gene	overlapping	0	0.0014046	0.0326045	11.0591	36.0174	46.641	44.5469	47.524
Chr6:87378914-87388449	6	87378914	87388449		Gkn2	ENSMUSG00000030049	gastrokine 2 [Source:MGI Symbol;Acc:MGI:1913534]	+	gene	overlapping	0	5.08e-05	0.00495754	11.0541	55.3361	57.5341	44.4337	43.8303
Chr1:184902968-184919518	1	184902968	184919518		Mark1	ENSMUSG00000026620	MAP/microtubule affinity regulating kinase 1 [Source:MGI Symbol;Acc:MGI:2664902]	-	gene	overlapping	0	3.64e-05	0.0040595	11.0451	38.0638	39.3896	28.1104	32.023
Chr13:23598761-23622249	13	23598761	23622249		H2bc6	ENSMUSG00000047246	H2B clustered histone 6 [Source:MGI Symbol;Acc:MGI:2448380]	-	gene	overlapping	0	0.000775	0.0230678	11.0358	48.9383	41.8041	52.3221	66.8269
Chr3:94472727-94484346	3	94472727	94484346		Riiad1	ENSMUSG00000028139	regulatory subunit of type II PKA R-subunit (RIIa) domain containing 1 [Source:MGI Symbol;Acc:MGI:1913603]	-	gene	overlapping	0	3.63e-07	0.000233	11.0187	61.6681	58.9323	65.5236	72.1817
ChrX:23342580-23421302	X	23342580	23421302		Klhl13	ENSMUSG00000036782	kelch-like 13 [Source:MGI Symbol;Acc:MGI:1914705]	-	gene	overlapping	0	0.00255179	0.0451599	11.0157	54.1958	55.389	43.6289	56.8683
Chr15:97845765-97853022	15	97845765	97853022		Hdac7	ENSMUSG00000022475	histone deacetylase 7 [Source:MGI Symbol;Acc:MGI:1891835]	-	gene	downstream	1263	0.000854	0.024453	11.014	56.0215	44.3743	43.8541	55.5196
Chr8:45380845-45397779	8	45380845	45397779		Fam149a	ENSMUSG00000070044	family with sequence similarity 149, member A [Source:MGI Symbol;Acc:MGI:2387177]	-	gene	overlapping	0	0.0002	0.0107776	11.0131	46.9299	58.8701	54.7401	52.3225
Chr2:74596731-74618807	2	74596731	74618807		Mrpl23-ps1	ENSMUSG00000075279	mitichondrial ribosomal protein L23, pseudogene 1 [Source:MGI Symbol;Acc:MGI:3650679]	-	gene	downstream	4822	0.000692	0.0217326	10.9958	40.9263	55.8733	44.042	42.7796
Chr8:16468605-16496267	8	16468605	16496267		Csmd1	ENSMUSG00000060924	CUB and Sushi multiple domains 1 [Source:MGI Symbol;Acc:MGI:2137383]	-	gene	overlapping	0	0.000131	0.00839647	10.9928	47.1212	47.0804	35.386	50.1836
Chr13:23574244-23597989	13	23574244	23597989		H2ac7	ENSMUSG00000071478	H2A clustered histone 7 [Source:MGI Symbol;Acc:MGI:2448289]	+	gene	overlapping	0	0.00298131	0.0493729	10.9903	43.5153	58.1004	59.1248	64.6759
Chr5:20489741-20508675	5	20489741	20508675		Magi2	ENSMUSG00000040003	membrane associated guanylate kinase, WW and PDZ domain containing 2 [Source:MGI Symbol;Acc:MGI:1354953]	+	gene	overlapping	0	0.000418	0.016279	10.9896	50.4114	68.3695	51.1342	62.0951
Chr1:165687072-165701615	1	165687072	165701615		Rcsd1	ENSMUSG00000040723	RCSD domain containing 1 [Source:MGI Symbol;Acc:MGI:2676394]	-	gene	overlapping	0	0.000952	0.0260706	10.9876	40.7228	31.8984	31.3173	27.5895
Chr4:107513923-107538069	4	107513923	107538069		Glis1	ENSMUSG00000034762	GLIS family zinc finger 1 [Source:MGI Symbol;Acc:MGI:2386723]	+	gene	overlapping	0	0.000151	0.00915076	10.9872	47.5126	72.0405	60.4043	63.6278
Chr4:132270547-132288417	4	132270547	132288417		Taf12	ENSMUSG00000028899	TATA-box binding protein associated factor 12 [Source:MGI Symbol;Acc:MGI:1913714]	+	gene	overlapping	0	9.77e-06	0.00184236	10.9859	43.012	66.3377	45.6991	47.7555
Chr11:105934752-105943782	11	105934752	105943782		Cyb561	ENSMUSG00000019590	cytochrome b-561 [Source:MGI Symbol;Acc:MGI:103253]	-	gene	overlapping	0	0.000993	0.0267523	10.9833	43.1984	42.6857	47.1773	39.8732
Chr13:58843626-58863318	13	58843626	58863318		Ntrk2	ENSMUSG00000055254	neurotrophic tyrosine kinase, receptor, type 2 [Source:MGI Symbol;Acc:MGI:97384]	+	gene	overlapping	0	0.000314	0.0139698	10.9804	57.7513	61.8806	65.0264	79.9841
Chr2:148708508-148717178	2	148708508	148717178		Napb	ENSMUSG00000027438	N-ethylmaleimide sensitive fusion protein attachment protein beta [Source:MGI Symbol;Acc:MGI:104562]	-	gene	overlapping	0	0.00257627	0.0454497	10.9789	26.5392	29.6294	27.1388	43.107
Chr17:22099785-22136695	17	22099785	22136695		Zfp947	ENSMUSG00000063383	zinc finger protein 947 [Source:MGI Symbol;Acc:MGI:3646759]	-	gene	upstream	7664	0.00268945	0.0465688	10.973	56.7705	52.5682	51.0526	43.666
Chr13:50618926-50727168	13	50618926	50727168		Gm904	ENSMUSG00000096641	predicted gene 904 [Source:MGI Symbol;Acc:MGI:2685750]	+	gene	overlapping	0	0.00012	0.00797726	10.958	49	55.8252	40.5047	48.0676
Chr7:126062286-126080881	7	126062286	126080881		Gsg1l	ENSMUSG00000046182	GSG1-like [Source:MGI Symbol;Acc:MGI:2685483]	-	gene	overlapping	0	0.00202833	0.0397889	10.9503	43.3939	44.6809	42.2202	43.7561
Chr18:74804637-74819544	18	74804637	74819544		Acaa2	ENSMUSG00000036880	acetyl-Coenzyme A acyltransferase 2 (mitochondrial 3-oxoacyl-Coenzyme A thiolase) [Source:MGI Symbol;Acc:MGI:1098623]	+	gene	overlapping	0	0.000826	0.0239633	10.9442	57.6736	61.4287	51.4997	43.7408
Chr16:20622158-20631255	16	20622158	20631255		Gm49333	ENSMUSG00000115293	predicted gene, 49333 [Source:MGI Symbol;Acc:MGI:6121518]	+	gene	overlapping	0	0.000439	0.0167905	10.9245	52.2891	42.987	48.4753	51.5209
Chr3:87108086-87121911	3	87108086	87121911		Kirrel	ENSMUSG00000041734	kirre like nephrin family adhesion molecule 1 [Source:MGI Symbol;Acc:MGI:1891396]	-	gene	overlapping	0	0.000819	0.0238554	10.9175	51.9625	67.253	61.2478	71.2209
Chr17:8931134-8941297	17	8931134	8941297		Pde10a	ENSMUSG00000023868	phosphodiesterase 10A [Source:MGI Symbol;Acc:MGI:1345143]	+	gene	overlapping	0	0.00301158	0.0496221	10.9067	34.5849	49.7061	34.8473	49.8956
Chr14:24833989-24846457	14	24833989	24846457		Gm47906	ENSMUSG00000114965	predicted gene, 47906 [Source:MGI Symbol;Acc:MGI:6097148]	+	gene	overlapping	0	0.00145603	0.0332306	10.8865	45.4064	68.0194	43.1527	61.6487
Chr12:102271970-102284919	12	102271970	102284919		Rin3	ENSMUSG00000044456	Ras and Rab interactor 3 [Source:MGI Symbol;Acc:MGI:2385708]	+	gene	overlapping	0	0.000927	0.025672	10.8812	52.1883	61.2863	55.6034	49.2818
Chr2:146184142-146192975	2	146184142	146192975		Cfap61	ENSMUSG00000037143	cilia and flagella associated protein 61 [Source:MGI Symbol;Acc:MGI:1926024]	+	gene	overlapping	0	9.62e-05	0.00703957	10.881	31.5041	44.8731	39.6806	35.2407
Chr7:28442909-28458862	7	28442909	28458862		Samd4b	ENSMUSG00000109336	sterile alpha motif domain containing 4B [Source:MGI Symbol;Acc:MGI:2448542]	-	gene	overlapping	0	0.00158912	0.0348018	10.8787	58.032	55.8277	57.3872	70.4045
Chr7:5211495-5258002	7	5211495	5258002		Vmn1r57	ENSMUSG00000091652	vomeronasal 1 receptor 57 [Source:MGI Symbol;Acc:MGI:3646165]	+	gene	overlapping	0	0.000697	0.0218397	10.8729	35.1704	49.2307	29.3603	42.0675
Chr10:61908146-61917847	10	61908146	61917847		Col13a1	ENSMUSG00000058806	collagen, type XIII, alpha 1 [Source:MGI Symbol;Acc:MGI:1277201]	-	gene	overlapping	0	0.000245	0.0121116	10.8688	43.2127	56.5204	48.9947	58.8916
Chr15:78982738-78986579	15	78982738	78986579		Triobp	ENSMUSG00000033088	TRIO and F-actin binding protein [Source:MGI Symbol;Acc:MGI:1349410]	+	gene	overlapping	0	2.14e-07	0.000162	10.8572	75.2253	72.6669	74.6521	69.535
Chr15:85973145-85978764	15	85973145	85978764		Celsr1	ENSMUSG00000016028	cadherin, EGF LAG seven-pass G-type receptor 1 [Source:MGI Symbol;Acc:MGI:1100883]	-	gene	overlapping	0	8.18e-13	4.57e-09	10.8569	45.9016	44.8451	40.916	40.7601
ChrX:93166892-93262156	X	93166892	93262156		BC061195	ENSMUSG00000096153	cDNA sequence BC061195 [Source:MGI Symbol;Acc:MGI:4361273]	+	gene	overlapping	0	4.68e-05	0.00471095	10.8406	60	68.3518	40.978	48.1422
Chr17:85624097-85634316	17	85624097	85634316		Six3	ENSMUSG00000038805	sine oculis-related homeobox 3 [Source:MGI Symbol;Acc:MGI:102764]	+	gene	overlapping	0	0.000921	0.0255846	10.8396	50.4147	54.4792	47.9497	33.3969
Chr2:50274149-50296878	2	50274149	50296878		Mmadhc	ENSMUSG00000026766	methylmalonic aciduria (cobalamin deficiency) cblD type, with homocystinuria [Source:MGI Symbol;Acc:MGI:1923786]	-	gene	overlapping	0	0.00186541	0.0380237	10.839	38.8139	43.3792	38.59	33.3571
Chr2:130293340-130307067	2	130293340	130307067		Ebf4	ENSMUSG00000053552	early B cell factor 4 [Source:MGI Symbol;Acc:MGI:2385972]	+	gene	overlapping	0	0.00058	0.0197934	10.8319	45.2898	46.3855	57.0974	46.7245
Chr2:172979586-172992971	2	172979586	172992971		Spo11	ENSMUSG00000005883	SPO11 meiotic protein covalently bound to DSB [Source:MGI Symbol;Acc:MGI:1349669]	+	gene	overlapping	0	0.00075	0.0227181	10.8298	58.8862	61.7322	49.8763	57.1702
Chr17:67908150-67916728	17	67908150	67916728		Arhgap28	ENSMUSG00000024043	Rho GTPase activating protein 28 [Source:MGI Symbol;Acc:MGI:2147003]	-	gene	overlapping	0	5.12e-05	0.00497212	10.8233	40.0891	54.2622	39.3634	44.4933
Chr5:24834566-24843097	5	24834566	24843097		Rheb	ENSMUSG00000028945	Ras homolog enriched in brain [Source:MGI Symbol;Acc:MGI:97912]	-	gene	overlapping	0	1.56e-05	0.00239611	10.8193	32.0364	39.9253	47.7215	42.3211
Chr11:69534268-69547106	11	69534268	69547106		Dnah2	ENSMUSG00000005237	dynein, axonemal, heavy chain 2 [Source:MGI Symbol;Acc:MGI:107731]	-	gene	overlapping	0	6.24e-05	0.00551221	10.806	35.9737	50.9017	44.5016	32.9279
Chr9:14470664-14503924	9	14470664	14503924		Kdm4d	ENSMUSG00000053914	lysine (K)-specific demethylase 4D [Source:MGI Symbol;Acc:MGI:3606484]	-	gene	overlapping	0	0.0022308	0.0418339	10.8031	41.5306	59.3103	51.6196	47.0221
Chr2:92379367-92386882	2	92379367	92386882		Pex16	ENSMUSG00000027222	peroxisomal biogenesis factor 16 [Source:MGI Symbol;Acc:MGI:1338829]	+	gene	overlapping	0	1.52e-06	0.000568	10.7924	51.3823	57.4683	50.9964	54.4779
Chr10:91124140-91137675	10	91124140	91137675		Slc25a3	ENSMUSG00000061904	solute carrier family 25 (mitochondrial carrier, phosphate carrier), member 3 [Source:MGI Symbol;Acc:MGI:1353498]	-	gene	downstream	81	2.92e-05	0.0035335	10.7882	39.9062	41.6633	39.3992	34.4225
Chr11:78115362-78133491	11	78115362	78133491		Fam222b	ENSMUSG00000037750	family with sequence similarity 222, member B [Source:MGI Symbol;Acc:MGI:2384939]	+	gene	overlapping	0	0.000467	0.0174739	10.7864	63.8865	62.8373	60.9105	61.3204
Chr3:6428397-6486464	3	6428397	6486464		Gm5272	ENSMUSG00000098226	predicted gene 5272 [Source:MGI Symbol;Acc:MGI:3649019]	-	gene	overlapping	0	0.00102914	0.0272057	10.7756	48.3601	52.6661	55.7081	50.1311
Chr19:31836730-31876629	19	31836730	31876629		A1cf	ENSMUSG00000052595	APOBEC1 complementation factor [Source:MGI Symbol;Acc:MGI:1917115]	+	gene	overlapping	0	0.000238	0.0119596	10.7737	44.072	58.1137	45.4929	64.4339
Chr13:54248264-54260344	13	54248264	54260344		Gm48615	ENSMUSG00000113327	predicted gene, 48615 [Source:MGI Symbol;Acc:MGI:6098206]	+	gene	upstream	2680	2.16e-05	0.00292514	10.7659	44.567	56.3607	43.4585	43.3422
Chr19:10552972-10571647	19	10552972	10571647		Tmem216	ENSMUSG00000024667	transmembrane protein 216 [Source:MGI Symbol;Acc:MGI:1920020]	-	gene	overlapping	0	0.000196	0.0107063	10.765	32.5743	54.3802	62.7565	52.04
ChrX:169312646-169346257	X	169312646	169346257		Hccs	ENSMUSG00000031352	holocytochrome c synthetase [Source:MGI Symbol;Acc:MGI:106911]	-	gene	overlapping	0	0.00152214	0.0339452	10.761	52.4875	51.7105	50.3299	63.6232
Chr3:153823009-153836984	3	153823009	153836984		Gm25757	ENSMUSG00000077174	predicted gene, 25757 [Source:MGI Symbol;Acc:MGI:5455534]	+	gene	overlapping	0	0.00218875	0.0415322	10.7495	49.0196	44.8844	40.5652	38.6992
Chr11:121279221-121298816	11	121279221	121298816		Foxk2	ENSMUSG00000039275	forkhead box K2 [Source:MGI Symbol;Acc:MGI:1916087]	+	gene	overlapping	0	0.00227315	0.0422839	10.7402	49.3343	59.4615	57.3536	59.7391
Chr15:25795734-25804354	15	25795734	25804354		Myo10	ENSMUSG00000022272	myosin X [Source:MGI Symbol;Acc:MGI:107716]	+	gene	overlapping	0	0.000306	0.0137809	10.7361	51.5134	49.1764	50.3896	60.0473
Chr12:108098858-108114876	12	108098858	108114876		Setd3	ENSMUSG00000056770	SET domain containing 3 [Source:MGI Symbol;Acc:MGI:1289184]	-	gene	overlapping	0	0.00208782	0.040438	10.7355	40.0641	41.4792	49.8302	48.1069
Chr15:62046554-62057108	15	62046554	62057108		Pvt1	ENSMUSG00000097039	Pvt1 oncogene [Source:MGI Symbol;Acc:MGI:97824]	+	gene	overlapping	0	5.83e-07	0.000322	10.7304	52.7746	58.2377	58.3771	57.9482
Chr11:100744402-100747994	11	100744402	100747994		Kcnh4	ENSMUSG00000035355	potassium voltage-gated channel, subfamily H (eag-related), member 4 [Source:MGI Symbol;Acc:MGI:2156184]	-	gene	overlapping	0	1.17e-06	0.000488	10.7293	73.7765	74.1952	64.0257	74.4209
Chr3:61303346-61322452	3	61303346	61322452		Gm19901	ENSMUSG00000102667	predicted gene, 19901 [Source:MGI Symbol;Acc:MGI:5012086]	-	gene	upstream	6247	0.001212	0.0299827	10.7269	26.3849	36.8559	35.1224	52.0703
Chr4:130934570-130946712	4	130934570	130946712		Laptm5	ENSMUSG00000028581	lysosomal-associated protein transmembrane 5 [Source:MGI Symbol;Acc:MGI:108046]	+	gene	overlapping	0	0.000787	0.0232726	10.7238	64.6519	39.8204	50.8351	47.1462
Chr17:46053563-46067395	17	46053563	46067395		Gm36200	ENSMUSG00000117287	predicted gene, 36200 [Source:MGI Symbol;Acc:MGI:5595359]	-	gene	overlapping	0	0.00216681	0.0413147	10.7232	51.412	50.1773	33.6434	56.0812
Chr19:38409525-38431144	19	38409525	38431144		Slc35g1	ENSMUSG00000044026	solute carrier family 35, member G1 [Source:MGI Symbol;Acc:MGI:2444789]	+	gene	upstream	3915	0.000129	0.00833537	10.7193	39.943	42.639	39.7481	43.981
Chr2:35709779-35720286	2	35709779	35720286		Dab2ip	ENSMUSG00000026883	disabled 2 interacting protein [Source:MGI Symbol;Acc:MGI:1916851]	+	gene	overlapping	0	0.000213	0.011206	10.7189	54.8875	67.4031	56.6991	66.0848
Chr7:44830987-44845158	7	44830987	44845158		Il4i1	ENSMUSG00000074141	interleukin 4 induced 1 [Source:MGI Symbol;Acc:MGI:109552]	+	gene	overlapping	0	0.000836	0.02412	10.7119	42.3089	44.3767	49.5882	52.1459
Chr18:25567617-25579017	18	25567617	25579017		Celf4	ENSMUSG00000024268	CUGBP, Elav-like family member 4 [Source:MGI Symbol;Acc:MGI:1932407]	-	gene	overlapping	0	0.00278174	0.0474642	10.7076	48.7915	60.278	50.4525	54.9303
Chr3:96189016-96197777	3	96189016	96197777		Sv2a	ENSMUSG00000038486	synaptic vesicle glycoprotein 2 a [Source:MGI Symbol;Acc:MGI:1927139]	+	gene	overlapping	0	0.000714	0.0221428	10.7073	47.8065	53.9616	59.5443	45.5232
Chr5:143205467-143220202	5	143205467	143220202		Spdye4a	ENSMUSG00000039296	speedy/RINGO cell cycle regulator family, member E4A [Source:MGI Symbol;Acc:MGI:1921923]	-	gene	overlapping	0	8.59e-06	0.00168085	10.7058	28.5389	57.005	39.117	26.292
Chr4:126610397-126626206	4	126610397	126626206		5730409E04Rik	ENSMUSG00000073755	RIKEN cDNA 5730409E04Rik gene [Source:MGI Symbol;Acc:MGI:3609248]	+	gene	overlapping	0	0.00181096	0.0373673	10.701	47.2836	54.7194	45.5734	37.5228
Chr17:39458304-39493658	17	39458304	39493658		Gm26429	ENSMUSG00000095880	predicted gene, 26429 [Source:MGI Symbol;Acc:MGI:5456206]	-	gene	overlapping	0	0.000753	0.0227676	10.6932	49.6015	59.7084	54.6754	70.3125
ChrX:16387986-16483281	X	16387986	16483281		Gm14516	ENSMUSG00000083551	predicted gene 14516 [Source:MGI Symbol;Acc:MGI:3705695]	-	gene	downstream	8339	0.00278805	0.0475247	10.669	56.4417	59.6581	58.8811	49.9441
Chr5:144557629-144570179	5	144557629	144570179		Nptx2	ENSMUSG00000059991	neuronal pentraxin 2 [Source:MGI Symbol;Acc:MGI:1858209]	+	gene	upstream	151	0.00118311	0.0295565	10.6685	57.3335	49.8517	38.8784	47.908
Chr7:81709579-81730014	7	81709579	81730014		Homer2	ENSMUSG00000025813	homer scaffolding protein 2 [Source:MGI Symbol;Acc:MGI:1347354]	-	gene	downstream	2052	6.07e-05	0.00543329	10.6496	46.9842	42.5325	42.8003	58.4605
Chr8:83370865-83394743	8	83370865	83394743		Mgat4d	ENSMUSG00000035057	MGAT4 family, member C [Source:MGI Symbol;Acc:MGI:1914805]	+	gene	overlapping	0	3.22e-05	0.0037409	10.6409	53.7581	54.403	66.6585	73.7718
Chr12:49579197-49626464	12	49579197	49626464		Gm25015	ENSMUSG00000089025	predicted gene, 25015 [Source:MGI Symbol;Acc:MGI:5454792]	-	gene	downstream	614	0.00160977	0.0349883	10.6377	43.4865	65.3181	48.0318	51.8126
Chr1:136427694-136443247	1	136427694	136443247		Ddx59	ENSMUSG00000026404	DEAD (Asp-Glu-Ala-Asp) box polypeptide 59 [Source:MGI Symbol;Acc:MGI:1915247]	+	gene	overlapping	0	4.59e-06	0.00113342	10.6374	50.3484	57.0416	56.5353	60.4196
Chr15:84552970-84557140	15	84552970	84557140		Rtl6	ENSMUSG00000055745	retrotransposon Gag like 6 [Source:MGI Symbol;Acc:MGI:2675858]	-	gene	overlapping	0	0.000314	0.0139698	10.63	42.4272	50.5436	25.5338	45.0762
Chr11:57206667-57233251	11	57206667	57233251		Gria1	ENSMUSG00000020524	glutamate receptor, ionotropic, AMPA1 (alpha 1) [Source:MGI Symbol;Acc:MGI:95808]	+	gene	overlapping	0	0.000641	0.020807	10.6291	36.669	37.3157	36.2651	44.5282
Chr8:124814479-124830265	8	124814479	124830265		Trim67	ENSMUSG00000036913	tripartite motif-containing 67 [Source:MGI Symbol;Acc:MGI:3045323]	+	gene	overlapping	0	3.92e-05	0.00421953	10.6211	53.0107	53.427	57.9338	48.5405
Chr3:159633817-159675381	3	159633817	159675381		Rpe65	ENSMUSG00000028174	retinal pigment epithelium 65 [Source:MGI Symbol;Acc:MGI:98001]	+	gene	upstream	8496	0.00167655	0.0358376	10.6144	49.618	61.2947	56.25	70.6015
Chr13:102690447-102713821	13	102690447	102713821		Cd180	ENSMUSG00000021624	CD180 antigen [Source:MGI Symbol;Acc:MGI:1194924]	+	gene	overlapping	0	0.00158932	0.0348018	10.6135	50.734	55.2955	43.379	40.4467
Chr12:75818155-75829196	12	75818155	75829196		Syne2	ENSMUSG00000063450	spectrin repeat containing, nuclear envelope 2 [Source:MGI Symbol;Acc:MGI:2449316]	+	gene	overlapping	0	0.000105	0.00742316	10.6134	47.1111	65.9969	62.3979	54.1271
Chr6:143638657-143656936	6	143638657	143656936		1700060C16Rik	ENSMUSG00000086887	RIKEN cDNA 1700060C16 gene [Source:MGI Symbol;Acc:MGI:1920675]	-	gene	overlapping	0	0.00095	0.026054	10.611	55.73	50.8737	64.6614	48.333
Chr8:106037564-106047784	8	106037564	106047784		Dus2	ENSMUSG00000031901	dihydrouridine synthase 2 [Source:MGI Symbol;Acc:MGI:1913619]	+	gene	overlapping	0	0.000163	0.0095743	10.6084	41.5301	62.4193	49.828	57.1324
Chr2:167637793-167645088	2	167637793	167645088		Gm20431	ENSMUSG00000089739	predicted gene 20431 [Source:MGI Symbol;Acc:MGI:5141896]	-	gene	overlapping	0	0.00175575	0.0367024	10.6018	48.5127	53.3333	49.6153	52.0294
Chr14:13357422-13383166	14	13357422	13383166		Synpr	ENSMUSG00000056296	synaptoporin [Source:MGI Symbol;Acc:MGI:1919253]	+	gene	overlapping	0	0.00254762	0.0451434	10.5924	40.4006	60.9533	43.8212	51.2806
Chr11:67331837-67349152	11	67331837	67349152		Myh13	ENSMUSG00000060180	myosin, heavy polypeptide 13, skeletal muscle [Source:MGI Symbol;Acc:MGI:1339967]	+	gene	overlapping	0	7.51e-05	0.00603941	10.5921	46.0971	47.6522	40.7875	47.897
Chr9:122999256-123028525	9	122999256	123028525		Kif15	ENSMUSG00000036768	kinesin family member 15 [Source:MGI Symbol;Acc:MGI:1098258]	+	gene	overlapping	0	0.000663	0.0212242	10.5854	52.9458	60.3535	50.0436	47.6786
Chr5:28158537-28170902	5	28158537	28170902		En2	ENSMUSG00000039095	engrailed 2 [Source:MGI Symbol;Acc:MGI:95390]	+	gene	overlapping	0	2.29e-07	0.000168	10.5851	48.0411	47.4382	57.4268	58.0913
Chr17:12830648-12842183	17	12830648	12842183		Airn	ENSMUSG00000078247	antisense Igf2r RNA [Source:MGI Symbol;Acc:MGI:1353471]	+	gene	overlapping	0	2.95e-09	6.7e-06	10.5821	57.1692	45.666	34.3889	51.1568
Chr15:74102099-74109954	15	74102099	74109954		Gm15387	ENSMUSG00000082585	predicted gene 15387 [Source:MGI Symbol;Acc:MGI:3705374]	-	gene	downstream	7766	0.000216	0.0113153	10.5759	60.8786	46.9214	58.1452	69.2701
Chr10:70828572-70849030	10	70828572	70849030		Gm40689	ENSMUSG00000112870	predicted gene, 40689 [Source:MGI Symbol;Acc:MGI:5623574]	+	gene	overlapping	0	0.00058	0.0197934	10.5703	30.5335	50.24	39.478	48.6491
Chr14:114853336-114874313	14	114853336	114874313		4930524C18Rik	ENSMUSG00000115320	RIKEN cDNA 4930524C18 gene [Source:MGI Symbol;Acc:MGI:1923072]	+	gene	overlapping	0	0.000117	0.00788635	10.5641	37.1782	47.2066	60.6903	53.8541
Chr8:119402875-119410141	8	119402875	119410141		Mlycd	ENSMUSG00000074064	malonyl-CoA decarboxylase [Source:MGI Symbol;Acc:MGI:1928485]	+	gene	overlapping	0	0.000698	0.0218544	10.5595	49.3212	54.5706	49.9783	53.3103
Chr13:64182446-64203117	13	64182446	64203117		Habp4	ENSMUSG00000021476	hyaluronic acid binding protein 4 [Source:MGI Symbol;Acc:MGI:1891713]	+	gene	overlapping	0	6.75e-07	0.000344	10.5541	44.7419	40.5646	42.9973	57.96
Chr17:85348508-85358639	17	85348508	85358639		Camkmt	ENSMUSG00000071037	calmodulin-lysine N-methyltransferase [Source:MGI Symbol;Acc:MGI:1920832]	+	gene	overlapping	0	0.00286097	0.0482344	10.5449	53.8855	50.6535	42.2836	58.9724
Chr3:142653493-142668660	3	142653493	142668660		Gbp2-ps	ENSMUSG00000105317	guanylate binding protein 2, pseudogene [Source:MGI Symbol;Acc:MGI:3647028]	+	gene	overlapping	0	0.00186619	0.0380249	10.5324	40.8935	60.7587	75.9871	56.3555
Chr8:85560861-85579782	8	85560861	85579782		Dnaja2	ENSMUSG00000031701	DnaJ heat shock protein family (Hsp40) member A2 [Source:MGI Symbol;Acc:MGI:1931882]	-	gene	downstream	5517	0.000538	0.0189796	10.517	53.0021	52.9339	56.5026	56.5474
Chr17:31441258-31455653	17	31441258	31455653		Pde9a	ENSMUSG00000041119	phosphodiesterase 9A [Source:MGI Symbol;Acc:MGI:1277179]	+	gene	overlapping	0	0.000562	0.0194656	10.5169	51.4946	55.5598	40.8729	53.0405
Chr10:68097381-68108142	10	68097381	68108142		Arid5b	ENSMUSG00000019947	AT rich interactive domain 5B (MRF1-like) [Source:MGI Symbol;Acc:MGI:2175912]	-	gene	overlapping	0	4.74e-06	0.00115377	10.5108	52.7122	69.5604	47.7727	54.7082
Chr8:13900315-13915241	8	13900315	13915241		Fbxo25	ENSMUSG00000038365	F-box protein 25 [Source:MGI Symbol;Acc:MGI:1914072]	+	gene	overlapping	0	0.000375	0.0153873	10.5084	55.2793	48.9094	60.4476	45.7831
Chr15:79252620-79262225	15	79252620	79262225		Gm49486	ENSMUSG00000116121	predicted gene, 49486 [Source:MGI Symbol;Acc:MGI:6155161]	+	gene	overlapping	0	0.00154135	0.0342302	10.5026	28.9544	47.8703	35.725	43.9281
Chr16:67158793-67185197	16	67158793	67185197		Cadm2	ENSMUSG00000064115	cell adhesion molecule 2 [Source:MGI Symbol;Acc:MGI:2442722]	-	gene	overlapping	0	0.00072	0.0222624	10.4985	41.6478	52.6109	48.99	54.3503
Chr10:94906837-94918709	10	94906837	94918709		Plxnc1	ENSMUSG00000074785	plexin C1 [Source:MGI Symbol;Acc:MGI:1890127]	-	gene	overlapping	0	0.00014	0.00874583	10.4974	56.7678	43.6105	35.8334	47.8033
Chr17:61321886-61352233	17	61321886	61352233		Obox6-ps1	ENSMUSG00000093761	oocyte specific homeobox 6, pseudogene 1 [Source:MGI Symbol;Acc:MGI:3643552]	+	gene	downstream	8340	0.000936	0.025842	10.492	26.1944	66.2792	48.0234	68.6473
Chr17:86125707-86138123	17	86125707	86138123		Srbd1	ENSMUSG00000024135	S1 RNA binding domain 1 [Source:MGI Symbol;Acc:MGI:1925836]	-	gene	overlapping	0	0.0015765	0.0346564	10.4819	27.1458	26.3871	35.3523	43.9049
Chr2:147653126-147693017	2	147653126	147693017		Gm14106	ENSMUSG00000081741	predicted gene 14106 [Source:MGI Symbol;Acc:MGI:3651294]	+	gene	overlapping	0	0.00145046	0.0331467	10.4732	57.2849	63.2025	41.4514	58.6003
Chr5:59771017-59830035	5	59771017	59830035		Gm43043	ENSMUSG00000104889	predicted gene 43043 [Source:MGI Symbol;Acc:MGI:5663180]	+	gene	overlapping	0	0.0010857	0.0280833	10.4627	40.554	62.3881	46.7117	58.0983
Chr5:114834893-114851717	5	114834893	114851717		Gm13821	ENSMUSG00000107256	predicted gene 13821 [Source:MGI Symbol;Acc:MGI:3652003]	-	gene	overlapping	0	0.00117854	0.0294755	10.4558	53.0746	37.4232	29.1779	45.2936
Chr5:117511258-117526148	5	117511258	117526148		Ksr2	ENSMUSG00000061578	kinase suppressor of ras 2 [Source:MGI Symbol;Acc:MGI:3610315]	+	gene	overlapping	0	0.00105865	0.0276846	10.45	62.4456	50.19	54.4809	61.2336
Chr5:35088605-35104617	5	35088605	35104617		Lrpap1	ENSMUSG00000029103	low density lipoprotein receptor-related protein associated protein 1 [Source:MGI Symbol;Acc:MGI:96829]	-	gene	overlapping	0	0.000603	0.020175	10.4425	37.4669	39.5694	46.4612	36.4358
Chr8:60395814-60436221	8	60395814	60436221		Gm10283	ENSMUSG00000070023	predicted gene 10283 [Source:MGI Symbol;Acc:MGI:3647628]	-	gene	overlapping	0	0.00111118	0.0284658	10.4299	39.6919	54.0806	44.4444	56.9881
Chr8:70505537-70516607	8	70505537	70516607		Rex1bd	ENSMUSG00000058833	required for excision 1-B domain containing [Source:MGI Symbol;Acc:MGI:1913712]	-	gene	overlapping	0	1.29e-05	0.00214697	10.4228	37.9961	48.546	43.8792	39.9272
Chr10:115298578-115312526	10	115298578	115312526		Rab21	ENSMUSG00000020132	RAB21, member RAS oncogene family [Source:MGI Symbol;Acc:MGI:894308]	-	gene	overlapping	0	0.000159	0.00944531	10.417	29.3422	28.5908	34.3205	18.8594
Chr18:78350825-78377314	18	78350825	78377314		Slc14a2	ENSMUSG00000024552	solute carrier family 14 (urea transporter), member 2 [Source:MGI Symbol;Acc:MGI:1351653]	-	gene	overlapping	0	0.000915	0.025522	10.4159	50.7496	55.4366	55.4566	57.2132
Chr11:35472825-35487929	11	35472825	35487929		Slit3	ENSMUSG00000056427	slit guidance ligand 3 [Source:MGI Symbol;Acc:MGI:1315202]	+	gene	overlapping	0	0.000327	0.0142698	10.4106	52.0363	57.9053	45.0266	42.757
Chr2:33967355-33976499	2	33967355	33976499		Gm13404	ENSMUSG00000086904	predicted gene 13404 [Source:MGI Symbol;Acc:MGI:3649379]	+	gene	downstream	1747	0.000237	0.0119432	10.4093	47.8069	40.5244	54.0257	51.716
Chr12:112184549-112193504	12	112184549	112193504		Kif26a	ENSMUSG00000021294	kinesin family member 26A [Source:MGI Symbol;Acc:MGI:2447072]	+	gene	upstream	2802	0.000239	0.0119764	10.409	69.2534	62.4068	62.3344	71.3581
Chr16:11309914-11321882	16	11309914	11321882		Tnfrsf17	ENSMUSG00000022496	tumor necrosis factor receptor superfamily, member 17 [Source:MGI Symbol;Acc:MGI:1343050]	+	gene	overlapping	0	0.000481	0.0177346	10.4036	44.1017	58.1001	59.83	49.0954
Chr15:83778126-83783797	15	83778126	83783797		Mpped1	ENSMUSG00000041708	metallophosphoesterase domain containing 1 [Source:MGI Symbol;Acc:MGI:106316]	+	gene	overlapping	0	4.92e-05	0.00488335	10.4027	45.0071	46.64	45.4276	45.2978
Chr8:87776425-87782972	8	87776425	87782972		Zfp423	ENSMUSG00000045333	zinc finger protein 423 [Source:MGI Symbol;Acc:MGI:1891217]	-	gene	overlapping	0	1.81e-06	0.000631	10.4027	53.9304	58.8871	46.3976	54.5094
Chr4:151355769-151366603	4	151355769	151366603		Camta1	ENSMUSG00000014592	calmodulin binding transcription activator 1 [Source:MGI Symbol;Acc:MGI:2140230]	-	gene	overlapping	0	5.79e-05	0.00531247	10.3989	30.688	46.3522	31.9287	43.9021
Chr9:59216453-59237311	9	59216453	59237311		Gm33053	ENSMUSG00000110789	predicted gene, 33053 [Source:MGI Symbol;Acc:MGI:5592212]	-	gene	overlapping	0	9.6e-05	0.00703419	10.3917	45.369	52.8802	49.2784	53.0612
Chr1:74642018-74662552	1	74642018	74662552		Ttll4	ENSMUSG00000033257	tubulin tyrosine ligase-like family, member 4 [Source:MGI Symbol;Acc:MGI:1914784]	+	gene	overlapping	0	0.000392	0.015754	10.3901	45.9452	50.2677	47.5736	45.2878
Chr19:10724773-10738722	19	10724773	10738722		Cd5	ENSMUSG00000024669	CD5 antigen [Source:MGI Symbol;Acc:MGI:88340]	-	gene	overlapping	0	0.000276	0.0129553	10.3887	49.7784	52.9487	45.0178	50.7582
Chr6:132418152-132515202	6	132418152	132515202		Gm5154	ENSMUSG00000108041	predicted gene 5154 [Source:MGI Symbol;Acc:MGI:3646668]	-	gene	overlapping	0	0.00199556	0.0394974	10.3866	44.2937	47.8452	54.479	52.8777
Chr16:22869177-22877916	16	22869177	22877916		Dnajb11	ENSMUSG00000004460	DnaJ heat shock protein family (Hsp40) member B11 [Source:MGI Symbol;Acc:MGI:1915088]	+	gene	overlapping	0	0.00144267	0.0330701	10.3836	65.4113	74.5319	65.5836	67.5215
Chr9:121285540-121302187	9	121285540	121302187		Gm34655	ENSMUSG00000110863	predicted gene, 34655 [Source:MGI Symbol;Acc:MGI:5593814]	+	gene	overlapping	0	0.00173428	0.0364648	10.3822	37.9007	35.0617	43.5762	44.7425
Chr3:129897517-129909542	3	129897517	129909542		Casp6	ENSMUSG00000027997	caspase 6 [Source:MGI Symbol;Acc:MGI:1312921]	+	gene	overlapping	0	3.76e-06	0.00100236	10.3765	51.2277	55.8301	54.9552	50.748
Chr16:91278054-91286453	16	91278054	91286453		Gm15966	ENSMUSG00000085865	predicted gene 15966 [Source:MGI Symbol;Acc:MGI:3802004]	-	gene	overlapping	0	3.98e-07	0.000244	10.3698	42.0212	47.1542	45.0403	54.3311
Chr7:38206788-38228017	7	38206788	38228017		Plekhf1	ENSMUSG00000074170	pleckstrin homology domain containing, family F (with FYVE domain) member 1 [Source:MGI Symbol;Acc:MGI:1919537]	-	gene	overlapping	0	0.000288	0.013265	10.369	51.2782	56.5382	54.6521	55.0623
Chr5:52843277-52869515	5	52843277	52869515		Anapc4	ENSMUSG00000029176	anaphase promoting complex subunit 4 [Source:MGI Symbol;Acc:MGI:1098673]	+	gene	overlapping	0	1.46e-05	0.00231701	10.3602	60.9337	76.1358	74.9019	77.202
Chr18:38997522-39020838	18	38997522	39020838		Arhgap26	ENSMUSG00000118193	Rho GTPase activating protein 26 [Source:MGI Symbol;Acc:MGI:1918552]	+	gene	overlapping	0	0.00198021	0.0393421	10.3554	48.7724	66.0776	63.8275	53.8591
Chr8:90817115-90836419	8	90817115	90836419		Gm19935	ENSMUSG00000110332	predicted gene, 19935 [Source:MGI Symbol;Acc:MGI:5012120]	-	gene	overlapping	0	6.07e-06	0.0013819	10.3466	53.2947	63.8395	47.9314	60.1141
Chr13:111751493-111764802	13	111751493	111764802		Map3k1	ENSMUSG00000021754	mitogen-activated protein kinase kinase kinase 1 [Source:MGI Symbol;Acc:MGI:1346872]	-	gene	overlapping	0	0.000366	0.0151774	10.3457	54.7535	44.9502	40.8739	55.9338
Chr11:77668674-77687703	11	77668674	77687703		Nufip2	ENSMUSG00000037857	nuclear fragile X mental retardation protein interacting protein 2 [Source:MGI Symbol;Acc:MGI:1915814]	+	gene	overlapping	0	0.000178	0.010089	10.3384	38.1468	44.2365	45.8861	55.8614
Chr17:83935429-83940615	17	83935429	83940615		Gm23905	ENSMUSG00000088193	predicted gene, 23905 [Source:MGI Symbol;Acc:MGI:5453682]	+	gene	downstream	6973	0.000619	0.0204784	10.3284	56.9312	56.8642	59.1622	60.0807
Chr3:139111859-139129847	3	139111859	139129847		Gm4862	ENSMUSG00000090801	predicted gene 4862 [Source:MGI Symbol;Acc:MGI:3646671]	-	gene	overlapping	0	0.000716	0.0221939	10.3281	51.9365	51.9918	56.953	67.2762
Chr10:111751146-111759090	10	111751146	111759090		Gm30624	ENSMUSG00000112430	predicted gene, 30624 [Source:MGI Symbol;Acc:MGI:5589783]	+	gene	overlapping	0	1.61e-05	0.00244433	10.3263	59.8461	52.9079	55.2171	60.1997
Chr1:58239090-58257350	1	58239090	58257350		Aox4	ENSMUSG00000038242	aldehyde oxidase 4 [Source:MGI Symbol;Acc:MGI:1919122]	+	gene	overlapping	0	0.00126619	0.0308263	10.3191	42.4044	48.3075	45.1364	44.1394
Chr6:125324892-125333264	6	125324892	125333264		Scnn1a	ENSMUSG00000030340	sodium channel, nonvoltage-gated 1 alpha [Source:MGI Symbol;Acc:MGI:101782]	+	gene	overlapping	0	4.26e-06	0.00107761	10.3167	56.124	61.6456	51.9621	55.9092
Chr2:27698304-27707092	2	27698304	27707092		Rxra	ENSMUSG00000015846	retinoid X receptor alpha [Source:MGI Symbol;Acc:MGI:98214]	+	gene	overlapping	0	0.00106028	0.0276894	10.3154	60.7238	81.0445	61.8075	86.7114
Chr18:68258363-68275121	18	68258363	68275121		Ldlrad4	ENSMUSG00000024544	low density lipoprotein receptor class A domain containing 4 [Source:MGI Symbol;Acc:MGI:1277150]	+	gene	overlapping	0	0.00249825	0.044787	10.3059	41.3492	29.2145	33.1777	33.0399
Chr8:39983849-40023064	8	39983849	40023064		Gm7082	ENSMUSG00000109815	predicted gene 7082 [Source:MGI Symbol;Acc:MGI:3647792]	+	gene	overlapping	0	0.000857	0.0244918	10.3033	34.7833	36.5815	27.2274	33.2952
Chr6:125256935-125270287	6	125256935	125270287		Gm44259	ENSMUSG00000107965	predicted gene, 44259 [Source:MGI Symbol;Acc:MGI:5690651]	-	gene	overlapping	0	0.000632	0.0206225	10.2945	49.8464	60.1303	56.5026	44.835
Chr10:43293796-43302621	10	43293796	43302621		Pdss2	ENSMUSG00000038240	prenyl (solanesyl) diphosphate synthase, subunit 2 [Source:MGI Symbol;Acc:MGI:1918615]	+	gene	overlapping	0	0.000489	0.0179124	10.2861	28.6801	51.127	56.2569	45.1653
Chr5:141568095-141582780	5	141568095	141582780		Sdk1	ENSMUSG00000039683	sidekick cell adhesion molecule 1 [Source:MGI Symbol;Acc:MGI:2444413]	+	gene	overlapping	0	0.000111	0.00761349	10.2813	54.0893	76.6351	65.9761	74.4003
Chr15:4227859-4248576	15	4227859	4248576		Gm49301	ENSMUSG00000115032	predicted gene, 49301 [Source:MGI Symbol;Acc:MGI:6118797]	-	gene	overlapping	0	3.57e-05	0.00402355	10.2778	52.2196	63.7284	26.1647	50.5687
Chr18:84255754-84275908	18	84255754	84275908		Zfp407	ENSMUSG00000048410	zinc finger protein 407 [Source:MGI Symbol;Acc:MGI:2685179]	-	gene	overlapping	0	0.000657	0.0211413	10.27	48.1187	50.3264	52.9422	46.3514
Chr3:9968297-9977506	3	9968297	9977506		Gm17877	ENSMUSG00000103698	predicted gene, 17877 [Source:MGI Symbol;Acc:MGI:5010062]	-	gene	overlapping	0	0.00121746	0.0300853	10.2699	50.3998	65.4084	59.2032	65.8417
Chr1:78895000-78920077	1	78895000	78920077		Gm29536	ENSMUSG00000099706	predicted gene 29536 [Source:MGI Symbol;Acc:MGI:5580242]	-	gene	overlapping	0	0.000433	0.0166395	10.2662	41.2174	55.3688	55.3365	42.967
Chr5:134134422-134147425	5	134134422	134147425		Castor2	ENSMUSG00000015944	cytosolic arginine sensor for mTORC1 subunit 2 [Source:MGI Symbol;Acc:MGI:1933384]	+	gene	overlapping	0	0.000282	0.0131145	10.2596	51.6514	51.201	45.5904	51.6705
Chr15:72883833-72897213	15	72883833	72897213		Trappc9	ENSMUSG00000047921	trafficking protein particle complex 9 [Source:MGI Symbol;Acc:MGI:1923760]	-	gene	overlapping	0	0.00178334	0.0369918	10.2502	28.0947	46.6879	21.6083	42.5168
Chr9:65372086-65388712	9	65372086	65388712		Ubap1l	ENSMUSG00000086228	ubiquitin-associated protein 1-like [Source:MGI Symbol;Acc:MGI:2685360]	+	gene	overlapping	0	0.000644	0.02086	10.249	39.9097	58.299	42.493	48.6995
Chr17:5088943-5096287	17	5088943	5096287		Arid1b	ENSMUSG00000069729	AT rich interactive domain 1B (SWI-like) [Source:MGI Symbol;Acc:MGI:1926129]	+	gene	overlapping	0	0.000252	0.0123779	10.2459	54.5176	64.1059	57.244	66.4388
Chr17:27509862-27515629	17	27509862	27515629		Grm4	ENSMUSG00000063239	glutamate receptor, metabotropic 4 [Source:MGI Symbol;Acc:MGI:1351341]	-	gene	overlapping	0	2.82e-05	0.00345516	10.2457	42.1254	38.3795	48.9028	44.7402
Chr8:125822093-125834463	8	125822093	125834463		Pcnx2	ENSMUSG00000060212	pecanex homolog 2 [Source:MGI Symbol;Acc:MGI:2445010]	-	gene	overlapping	0	0.0007	0.0218794	10.2387	31.1956	38.4279	38.9753	54.5503
Chr7:139250118-139260745	7	139250118	139260745		Pwwp2b	ENSMUSG00000060260	PWWP domain containing 2B [Source:MGI Symbol;Acc:MGI:2142008]	+	gene	overlapping	0	0.00304895	0.0499206	10.2374	61.1302	65.0276	57.6824	73.7024
Chr2:119015865-119029793	2	119015865	119029793		Ccdc32	ENSMUSG00000039983	coiled-coil domain containing 32 [Source:MGI Symbol;Acc:MGI:2685477]	-	gene	overlapping	0	0.000851	0.0243921	10.23	43.8827	46.9888	40.977	52.3573
Chr6:10902307-10935804	6	10902307	10935804		Gm35822	ENSMUSG00000107847	predicted gene, 35822 [Source:MGI Symbol;Acc:MGI:5594981]	+	gene	overlapping	0	0.00193541	0.0388106	10.2175	42.0312	55.5004	41.4129	40.7407
Chr13:54178792-54193372	13	54178792	54193372		Hrh2	ENSMUSG00000034987	histamine receptor H2 [Source:MGI Symbol;Acc:MGI:108482]	+	gene	overlapping	0	0.00142133	0.0328301	10.2078	35.266	43.3597	24.6495	54.6945
Chr10:7872848-7888227	10	7872848	7888227		Zc3h12d	ENSMUSG00000039981	zinc finger CCCH type containing 12D [Source:MGI Symbol;Acc:MGI:3045313]	+	gene	upstream	2452	0.00277128	0.0473507	10.2036	45.168	46.53	54.2315	63.0137
Chr18:10044891-10069995	18	10044891	10069995		Usp14	ENSMUSG00000047879	ubiquitin specific peptidase 14 [Source:MGI Symbol;Acc:MGI:1928898]	-	gene	overlapping	0	0.000167	0.0097168	10.203	62.4222	71.5293	59.7029	62.5233
Chr12:53398377-53420487	12	53398377	53420487		Npas3	ENSMUSG00000021010	neuronal PAS domain protein 3 [Source:MGI Symbol;Acc:MGI:1351610]	+	gene	overlapping	0	0.00018	0.0101317	10.2024	61.5401	69.1843	62.2461	100
Chr1:132555866-132565452	1	132555866	132565452		Nfasc	ENSMUSG00000026442	neurofascin [Source:MGI Symbol;Acc:MGI:104753]	-	gene	overlapping	0	8.4e-05	0.00645718	10.1995	64.0615	57.4795	71.6273	55.3801
Chr2:154446950-154462366	2	154446950	154462366		Cbfa2t2	ENSMUSG00000038533	CBFA2/RUNX1 translocation partner 2 [Source:MGI Symbol;Acc:MGI:1333833]	+	gene	overlapping	0	0.00201909	0.0396853	10.1982	65.2172	77.2526	59.7303	68.4982
Chr12:32669166-32686206	12	32669166	32686206		Gm47937	ENSMUSG00000112617	predicted gene, 47937 [Source:MGI Symbol;Acc:MGI:6097200]	-	gene	overlapping	0	3.78e-07	0.00024	10.1952	63.8209	75.0118	58.5591	62.2723
ChrX:60800785-60867966	X	60800785	60867966		Gm14661	ENSMUSG00000067835	predicted gene 14661 [Source:MGI Symbol;Acc:MGI:3641636]	+	gene	overlapping	0	0.000675	0.0214171	10.186	41.089	54.9848	54.8944	70.1464
Chr15:97719440-97724619	15	97719440	97724619		Endou	ENSMUSG00000022468	endonuclease, polyU-specific [Source:MGI Symbol;Acc:MGI:97746]	-	gene	overlapping	0	8.54e-06	0.00168072	10.1759	42.1692	43.0461	43.671	31.7535
Chr15:85704180-85713955	15	85704180	85713955		Lncppara	ENSMUSG00000116305	long noncoding RNA near Ppara [Source:MGI Symbol;Acc:MGI:5568843]	+	gene	overlapping	0	0.000266	0.0127098	10.1481	54.2976	46.3856	55.5038	54.8636
Chr11:20183901-20202062	11	20183901	20202062		Gm26253	ENSMUSG00000084442	predicted gene, 26253 [Source:MGI Symbol;Acc:MGI:5456030]	-	gene	overlapping	0	0.00255261	0.0451605	10.1464	37.4526	41.1902	38.9745	44.7738
Chr3:27202797-27215085	3	27202797	27215085		Nceh1	ENSMUSG00000027698	neutral cholesterol ester hydrolase 1 [Source:MGI Symbol;Acc:MGI:2443191]	+	gene	overlapping	0	3.88e-05	0.00421759	10.1433	49.3274	58.8921	50.3977	59.603
Chr5:103583790-103596338	5	103583790	103596338		Ptpn13	ENSMUSG00000034573	protein tyrosine phosphatase, non-receptor type 13 [Source:MGI Symbol;Acc:MGI:103293]	+	gene	overlapping	0	0.000229	0.011708	10.1283	46.8463	52.1189	54.99	49.204
Chr12:84883302-84889801	12	84883302	84889801		Gm48709	ENSMUSG00000113079	predicted gene, 48709 [Source:MGI Symbol;Acc:MGI:6098353]	+	gene	overlapping	0	0.00186174	0.0379805	10.1186	55.751	44.5075	36.1898	39.4951
Chr7:19770346-19783952	7	19770346	19783952		Bcam	ENSMUSG00000002980	basal cell adhesion molecule [Source:MGI Symbol;Acc:MGI:1929940]	-	gene	overlapping	0	0.000189	0.0104882	10.1093	43.9695	49.5329	43.7776	50.177
Chr6:48052313-48073096	6	48052313	48073096		Zfp746	ENSMUSG00000057691	zinc finger protein 746 [Source:MGI Symbol;Acc:MGI:1916478]	-	gene	overlapping	0	0.00123164	0.0303042	10.1089	44.976	57.8083	59.3447	57.7133
Chr8:120624633-120632484	8	120624633	120632484		Galnt2l	ENSMUSG00000092329	polypeptide N- acetylgalactosaminyltransferase 2-like [Source:MGI Symbol;Acc:MGI:5141853]	+	gene	overlapping	0	0.00289334	0.0485781	10.0961	42.7355	52.4331	46.1419	59.5231
Chr19:18823772-18844432	19	18823772	18844432		Trpm6	ENSMUSG00000024727	transient receptor potential cation channel, subfamily M, member 6 [Source:MGI Symbol;Acc:MGI:2675603]	+	gene	overlapping	0	0.000172	0.00988042	10.094	60.6371	64.8993	66.8788	64.0557
Chr6:136362850-136389674	6	136362850	136389674		Gm15476	ENSMUSG00000083916	predicted gene 15476 [Source:MGI Symbol;Acc:MGI:3643813]	+	gene	overlapping	0	0.000144	0.00889806	10.0889	44.7298	57.8183	35.9056	57.1217
Chr6:8040055-8067401	6	8040055	8067401		Col28a1	ENSMUSG00000068794	collagen, type XXVIII, alpha 1 [Source:MGI Symbol;Acc:MGI:2685312]	-	gene	overlapping	0	0.000519	0.0185663	10.0885	31.7804	35.2827	39.8433	40.3808
Chr6:34856651-34870097	6	34856651	34870097		Agbl3	ENSMUSG00000038836	ATP/GTP binding protein-like 3 [Source:MGI Symbol;Acc:MGI:1923473]	+	gene	overlapping	0	2.07e-05	0.00287378	10.0838	46.3005	43.1633	41.8992	55.5957
Chr2:180225384-180235176	2	180225384	180235176		Lama5	ENSMUSG00000015647	laminin, alpha 5 [Source:MGI Symbol;Acc:MGI:105382]	-	gene	overlapping	0	0.00130797	0.0313137	10.0723	50.9565	64.7638	51.8496	67.4068
Chr2:36243794-36258759	2	36243794	36258759		Ptgs1	ENSMUSG00000047250	prostaglandin-endoperoxide synthase 1 [Source:MGI Symbol;Acc:MGI:97797]	+	gene	overlapping	0	0.000758	0.0228549	10.0672	41.9989	52.9435	38.4156	69.8124
Chr15:68180598-68196829	15	68180598	68196829		Zfat	ENSMUSG00000022335	zinc finger and AT hook domain containing [Source:MGI Symbol;Acc:MGI:2681865]	-	gene	overlapping	0	0.00186836	0.038053	10.0575	41.2021	51.4716	30.8122	51.7463
Chr1:82700234-82715081	1	82700234	82715081		Col4a3	ENSMUSG00000079465	collagen, type IV, alpha 3 [Source:MGI Symbol;Acc:MGI:104688]	+	gene	overlapping	0	0.00083	0.0240414	10.0443	43.7213	62.62	32.3878	66.6385
Chr6:125141130-125154169	6	125141130	125154169		Nop2	ENSMUSG00000038279	NOP2 nucleolar protein [Source:MGI Symbol;Acc:MGI:107891]	+	gene	overlapping	0	0.0017105	0.036223	10.0366	46.3495	54.2592	57.8429	50.2219
Chr13:13860543-13892002	13	13860543	13892002		Gm47882	ENSMUSG00000113811	predicted gene, 47882 [Source:MGI Symbol;Acc:MGI:6097109]	+	gene	overlapping	0	0.00245038	0.0443485	10.0223	68.3324	61.123	62.8826	76.6605
Chr17:21033698-21064313	17	21033698	21064313		Zfp160	ENSMUSG00000067942	zinc finger protein 160 [Source:MGI Symbol;Acc:MGI:108187]	+	gene	overlapping	0	0.00297722	0.0493459	10.022	60.4645	63.4357	55.9238	48.7899
Chr1:167217095-167228858	1	167217095	167228858		Uck2	ENSMUSG00000026558	uridine-cytidine kinase 2 [Source:MGI Symbol;Acc:MGI:1931744]	-	gene	overlapping	0	0.000194	0.0106697	10.02	52.5045	48.5158	58.4689	68.1562
Chr11:67479356-67494654	11	67479356	67494654		Gas7	ENSMUSG00000033066	growth arrest specific 7 [Source:MGI Symbol;Acc:MGI:1202388]	+	gene	overlapping	0	6.05e-05	0.00542708	10.0189	36.5806	54.5481	64.6344	46.1937
Chr18:64611181-64636268	18	64611181	64636268		Atp8b1	ENSMUSG00000039529	ATPase, class I, type 8B, member 1 [Source:MGI Symbol;Acc:MGI:1859665]	-	gene	overlapping	0	0.00028	0.0130701	10.0098	47.5119	58.392	35.6126	50.8798
Chr12:66251465-66278495	12	66251465	66278495		Gm2915	ENSMUSG00000113531	predicted gene 2915 [Source:MGI Symbol;Acc:MGI:3781093]	+	gene	overlapping	0	6.97e-05	0.00579026	10.0028	36.3147	32.2677	27.0937	50.8989
Chr3:82356701-82365488	3	82356701	82365488		Map9	ENSMUSG00000033900	microtubule-associated protein 9 [Source:MGI Symbol;Acc:MGI:2442208]	+	gene	overlapping	0	0.000563	0.0194722	10.0005	56.6133	67.2873	46.6668	55.9794
Chr1:180936365-180945126	1	180936365	180945126		Lefty1	ENSMUSG00000038793	left right determination factor 1 [Source:MGI Symbol;Acc:MGI:107405]	+	gene	overlapping	0	9.91e-06	0.00184578	10.0002	52.9725	62.8389	52.8781	63.0874
Chr4:19651591-19693803	4	19651591	19693803		Wwp1	ENSMUSG00000041058	WW domain containing E3 ubiquitin protein ligase 1 [Source:MGI Symbol;Acc:MGI:1861728]	-	gene	overlapping	0	0.00189376	0.0383955	9.9936	46.1871	49.9361	40.2264	55.1165
Chr6:125433525-125453354	6	125433525	125453354		Cd9	ENSMUSG00000030342	CD9 antigen [Source:MGI Symbol;Acc:MGI:88348]	-	gene	upstream	6912	9.81e-07	0.000437	9.98988	38.6061	69.0051	57.5307	62.7785
Chr8:11628180-11636272	8	11628180	11636272		Ankrd10	ENSMUSG00000031508	ankyrin repeat domain 10 [Source:MGI Symbol;Acc:MGI:1921840]	-	gene	overlapping	0	8.88e-05	0.00670618	9.98333	50.7248	54.3042	42.6092	59.2341
Chr14:121598182-121619333	14	121598182	121619333		Dock9	ENSMUSG00000025558	dedicator of cytokinesis 9 [Source:MGI Symbol;Acc:MGI:106321]	-	gene	overlapping	0	0.000427	0.0164793	9.97937	42.2225	58.8101	39.7539	50.2289
Chr2:20537691-20553588	2	20537691	20553588		Etl4	ENSMUSG00000036617	enhancer trap locus 4 [Source:MGI Symbol;Acc:MGI:95454]	+	gene	overlapping	0	0.00193823	0.0388207	9.97713	51.7468	51.3874	71.8168	72.548
Chr9:101746843-101781396	9	101746843	101781396		Gm47932	ENSMUSG00000111696	predicted gene, 47932 [Source:MGI Symbol;Acc:MGI:6097194]	-	gene	overlapping	0	0.00170477	0.0361976	9.97022	53.3088	49.4413	62.675	56.2222
Chr8:94949198-94962966	8	94949198	94962966		Gm10286	ENSMUSG00000070111	predicted gene 10286 [Source:MGI Symbol;Acc:MGI:3642117]	-	gene	upstream	1713	0.00062	0.0204784	9.96789	48.1933	60.6832	55.5316	41.5563
Chr10:93356323-93375638	10	93356323	93375638		Gm17745	ENSMUSG00000110647	predicted gene, 17745 [Source:MGI Symbol;Acc:MGI:5009823]	+	gene	upstream	7446	0.000322	0.0141388	9.96666	52.677	70.7639	61.8931	65.7674
Chr2:169585567-169597316	2	169585567	169597316		Gm11011	ENSMUSG00000078912	predicted gene 11011 [Source:MGI Symbol;Acc:MGI:3779229]	-	gene	overlapping	0	0.00254378	0.0451256	9.96428	67.6337	63.2444	48.9062	55.8042
Chr17:46567493-46574575	17	46567493	46574575		Ptk7	ENSMUSG00000023972	PTK7 protein tyrosine kinase 7 [Source:MGI Symbol;Acc:MGI:1918711]	-	gene	overlapping	0	2.66e-05	0.00333657	9.95729	42.8408	43.3932	31.835	45.2494
Chr1:135146066-135158498	1	135146066	135158498		Arl8a	ENSMUSG00000026426	ADP-ribosylation factor-like 8A [Source:MGI Symbol;Acc:MGI:1915974]	+	gene	overlapping	0	1.86e-07	0.000148	9.94779	49.1325	47.3162	44.5887	41.8064
Chr13:45147850-45176983	13	45147850	45176983		Gm8513	ENSMUSG00000098136	predicted gene 8513 [Source:MGI Symbol;Acc:MGI:3648246]	-	gene	upstream	9551	0.0007	0.0218794	9.94452	47.903	45.9099	46.6232	52.076
Chr19:18742985-18755554	19	18742985	18755554		Trpm6	ENSMUSG00000024727	transient receptor potential cation channel, subfamily M, member 6 [Source:MGI Symbol;Acc:MGI:2675603]	+	gene	overlapping	0	1.48e-06	0.000556	9.93287	53.4334	54.207	59.4154	55.0678
Chr4:153979692-153989446	4	153979692	153989446		Cep104	ENSMUSG00000039523	centrosomal protein 104 [Source:MGI Symbol;Acc:MGI:2687282]	+	gene	overlapping	0	0.00014	0.00872369	9.92996	50.9319	62.5797	53.6895	69.32
Chr7:64572874-64593867	7	64572874	64593867		Apba2	ENSMUSG00000030519	amyloid beta (A4) precursor protein-binding, family A, member 2 [Source:MGI Symbol;Acc:MGI:1261791]	+	gene	overlapping	0	0.00150642	0.0337937	9.92909	61.3476	59.251	51.4295	56.6149
ChrX:74233142-74255578	X	74233142	74255578		Flna	ENSMUSG00000031328	filamin, alpha [Source:MGI Symbol;Acc:MGI:95556]	-	gene	overlapping	0	0.00241226	0.043893	9.92641	36.7083	54.5741	37.936	42.9269
Chr6:147457860-147484330	6	147457860	147484330		Gm6288	ENSMUSG00000072660	predicted gene 6288 [Source:MGI Symbol;Acc:MGI:3646376]	-	gene	overlapping	0	0.00119683	0.0297694	9.91831	59.9003	70.261	66.9218	54.2226
Chr5:35908042-35919787	5	35908042	35919787		Afap1	ENSMUSG00000029094	actin filament associated protein 1 [Source:MGI Symbol;Acc:MGI:1917542]	+	gene	overlapping	0	1.07e-06	0.00046	9.90417	67.6677	73.2379	57.822	66.5569
Chr18:76846224-76856807	18	76846224	76856807		Skor2	ENSMUSG00000091519	SKI family transcriptional corepressor 2 [Source:MGI Symbol;Acc:MGI:3645984]	+	gene	overlapping	0	0.00101922	0.0270521	9.90415	41.4687	48.0961	39.6427	52.1276
Chr12:110556524-110567139	12	110556524	110567139		Ppp2r5c	ENSMUSG00000017843	protein phosphatase 2, regulatory subunit B', gamma [Source:MGI Symbol;Acc:MGI:1349475]	+	gene	overlapping	0	0.00293083	0.0488377	9.90079	44.8138	60.2417	51.3134	52.1786
Chr1:7486598-7511879	1	7486598	7511879		Gm30414	ENSMUSG00000103067	predicted gene, 30414 [Source:MGI Symbol;Acc:MGI:5589573]	+	gene	overlapping	0	0.00201195	0.0396485	9.90043	34.1921	43.7551	45.8454	39.6675
Chr8:122533452-122548294	8	122533452	122548294		Galnt2l	ENSMUSG00000092329	polypeptide N- acetylgalactosaminyltransferase 2-like [Source:MGI Symbol;Acc:MGI:5141853]	+	gene	overlapping	0	5.19e-06	0.00122633	9.89985	38.5586	52.3707	46.3519	53.066
Chr5:29187125-29209099	5	29187125	29209099		Rnf32	ENSMUSG00000029130	ring finger protein 32 [Source:MGI Symbol;Acc:MGI:1861747]	+	gene	overlapping	0	0.00160239	0.0349038	9.89724	41.5009	52.9562	35.5035	51.0713
Chr7:96767733-96779760	7	96767733	96779760		Tenm4	ENSMUSG00000048078	teneurin transmembrane protein 4 [Source:MGI Symbol;Acc:MGI:2447063]	+	gene	overlapping	0	0.000189	0.0104752	9.89258	49.727	40.0135	49.0676	45.4209
Chr16:87579483-87593468	16	87579483	87593468		Map3k7cl	ENSMUSG00000025610	Map3k7 C-terminal like [Source:MGI Symbol;Acc:MGI:2446584]	+	gene	overlapping	0	0.00221148	0.0417341	9.88714	47.9934	52.5186	59.7244	60.7198
Chr4:95053049-95074417	4	95053049	95074417		Junos	ENSMUSG00000087366	jun proto-oncogene, opposite strand [Source:MGI Symbol;Acc:MGI:2652837]	+	gene	overlapping	0	0.000559	0.0194034	9.88554	58.6801	45.6665	44.6073	63.438
Chr11:98009390-98018287	11	98009390	98018287		Cacnb1	ENSMUSG00000020882	calcium channel, voltage-dependent, beta 1 subunit [Source:MGI Symbol;Acc:MGI:102522]	-	gene	overlapping	0	0.000624	0.0205302	9.88498	48.3626	55.5341	45.937	63.3089
Chr18:69506395-69522309	18	69506395	69522309		Tcf4	ENSMUSG00000053477	transcription factor 4 [Source:MGI Symbol;Acc:MGI:98506]	+	gene	overlapping	0	0.000921	0.0255846	9.88086	61.9348	57.1051	28.0672	56.3866
Chr9:43513349-43527536	9	43513349	43527536		Gm36855	ENSMUSG00000111110	predicted gene, 36855 [Source:MGI Symbol;Acc:MGI:5596014]	-	gene	overlapping	0	0.0017173	0.0362885	9.87498	59.8571	51.7587	33.6837	52.4302
Chr9:57147820-57158481	9	57147820	57158481		Neil1	ENSMUSG00000032298	nei endonuclease VIII-like 1 (E. coli) [Source:MGI Symbol;Acc:MGI:1920024]	-	gene	overlapping	0	0.000777	0.0230989	9.87437	39.7742	45.365	43.5406	45.8803
Chr11:33821413-33836149	11	33821413	33836149		Kcnip1	ENSMUSG00000053519	Kv channel-interacting protein 1 [Source:MGI Symbol;Acc:MGI:1917607]	-	gene	overlapping	0	5.48e-05	0.00516081	9.86418	48.0992	56.1001	53.6096	39.387
Chr15:25412749-25420701	15	25412749	25420701		Basp1	ENSMUSG00000045763	brain abundant, membrane attached signal protein 1 [Source:MGI Symbol;Acc:MGI:1917600]	-	gene	overlapping	0	0.00189436	0.0384008	9.85771	34.5974	57.8366	42.0877	44.7488
Chr15:87102603-87113205	15	87102603	87113205		Gm49469	ENSMUSG00000116353	predicted gene, 49469 [Source:MGI Symbol;Acc:MGI:6155132]	+	gene	upstream	2426	0.000136	0.00860895	9.85497	42.0934	68.4499	21.2712	52.9259
Chr16:95726903-95740983	16	95726903	95740983		Ets2	ENSMUSG00000022895	E26 avian leukemia oncogene 2, 3' domain [Source:MGI Symbol;Acc:MGI:95456]	+	gene	upstream	5852	0.000627	0.0205417	9.85382	44.2743	63.1436	50.2227	51.4441
Chr15:7397314-7402531	15	7397314	7402531		Egflam	ENSMUSG00000042961	EGF-like, fibronectin type III and laminin G domains [Source:MGI Symbol;Acc:MGI:2146149]	-	gene	overlapping	0	0.00018	0.0101317	9.84478	35.1751	38.9294	40.3048	36.7274
Chr11:31830974-31856538	11	31830974	31856538		Gm12107	ENSMUSG00000086335	predicted gene 12107 [Source:MGI Symbol;Acc:MGI:3651177]	+	gene	overlapping	0	0.000168	0.00974245	9.8281	37.6476	47.9916	54.8801	48.4084
Chr11:59784927-59796297	11	59784927	59796297		Pld6	ENSMUSG00000043648	phospholipase D family, member 6 [Source:MGI Symbol;Acc:MGI:2687283]	-	gene	overlapping	0	0.000133	0.00848105	9.81186	35.6751	47.4635	40.1542	42.6702
Chr9:32019822-32040415	9	32019822	32040415		Gm47481	ENSMUSG00000110845	predicted gene, 47481 [Source:MGI Symbol;Acc:MGI:6096456]	-	gene	upstream	3970	7.61e-06	0.00158226	9.81148	53.5234	56.766	53.0788	57.06
Chr13:117892012-117928450	13	117892012	117928450		Hcn1	ENSMUSG00000021730	hyperpolarization activated cyclic nucleotide gated potassium channel 1 [Source:MGI Symbol;Acc:MGI:1096392]	+	gene	overlapping	0	4.28e-05	0.00446347	9.80165	43.4737	47.3597	50.0596	53.4192
Chr15:77304756-77313440	15	77304756	77313440		Rbfox2	ENSMUSG00000033565	RNA binding protein, fox-1 homolog (C. elegans) 2 [Source:MGI Symbol;Acc:MGI:1933973]	-	gene	overlapping	0	0.000435	0.0167003	9.79907	39.3373	52.0361	51.8319	63.6772
Chr2:57252879-57263993	2	57252879	57263993		Gpd2	ENSMUSG00000026827	glycerol phosphate dehydrogenase 2, mitochondrial [Source:MGI Symbol;Acc:MGI:99778]	+	gene	overlapping	0	7.78e-05	0.00617683	9.7946	66.5294	66.7228	65.5634	70.9545
Chr17:65713910-65728690	17	65713910	65728690		Rab31	ENSMUSG00000056515	RAB31, member RAS oncogene family [Source:MGI Symbol;Acc:MGI:1914603]	-	gene	overlapping	0	1.11e-05	0.00198336	9.79313	39.3145	62.4084	53.7587	44.0147
Chr18:33928573-33944313	18	33928573	33944313		Epb41l4a	ENSMUSG00000024376	erythrocyte membrane protein band 4.1 like 4a [Source:MGI Symbol;Acc:MGI:103007]	-	gene	overlapping	0	0.00058	0.0197934	9.79267	31.9495	45.7874	35.4367	39.1527
Chr2:151582261-151596267	2	151582261	151596267		Sdcbp2	ENSMUSG00000027456	syndecan binding protein (syntenin) 2 [Source:MGI Symbol;Acc:MGI:2385156]	+	gene	overlapping	0	0.00160354	0.034911	9.79265	54.0666	60.5224	69.7058	59.1223
Chr15:101437604-101447031	15	101437604	101447031		Krt87	ENSMUSG00000047641	keratin 87 [Source:MGI Symbol;Acc:MGI:3665486]	-	gene	overlapping	0	0.000683	0.0215682	9.79176	63.4222	59.7546	57.1252	66.2769
Chr9:120017591-120024905	9	120017591	120024905		Cx3cr1	ENSMUSG00000052336	chemokine (C-X3-C motif) receptor 1 [Source:MGI Symbol;Acc:MGI:1333815]	-	gene	overlapping	0	0.00123478	0.0303522	9.78693	50.1479	47.7877	51.7347	33.7398
Chr5:136210170-136220459	5	136210170	136220459		Gm5050	ENSMUSG00000106243	predicted gene 5050 [Source:MGI Symbol;Acc:MGI:3649091]	-	gene	overlapping	0	0.00123355	0.0303312	9.77869	44.3939	54.1447	54.5985	43.95
Chr2:106657084-106673350	2	106657084	106673350		BB218582	ENSMUSG00000085218	expressed sequence BB218582 [Source:MGI Symbol;Acc:MGI:2139448]	-	gene	downstream	6720	1.53e-09	3.85e-06	9.77725	36.9071	48.0501	40.3966	45.4768
Chr2:10930751-10953232	2	10930751	10953232		Gm13263	ENSMUSG00000082871	predicted gene 13263 [Source:MGI Symbol;Acc:MGI:3650829]	-	gene	upstream	5895	0.00223826	0.041921	9.76828	44.34	42.8255	54.7035	52.8632
Chr11:17222161-17246183	11	17222161	17246183		Wdr92	ENSMUSG00000078970	WD repeat domain 92 [Source:MGI Symbol;Acc:MGI:2144224]	+	gene	overlapping	0	0.000738	0.0225684	9.74799	55.3635	74.5635	41.6767	56.6495
Chr7:74504019-74524925	7	74504019	74524925		Slco3a1	ENSMUSG00000025790	solute carrier organic anion transporter family, member 3a1 [Source:MGI Symbol;Acc:MGI:1351867]	-	gene	overlapping	0	0.000809	0.0236759	9.74508	42.9222	37.4378	47.1489	39.57
Chr7:28529381-28543851	7	28529381	28543851		Samd4b	ENSMUSG00000109336	sterile alpha motif domain containing 4B [Source:MGI Symbol;Acc:MGI:2448542]	-	gene	overlapping	0	0.00141317	0.0327159	9.73979	56.4905	57.8033	52.7501	57.7575
Chr1:38779770-38797759	1	38779770	38797759		Lonrf2	ENSMUSG00000048814	LON peptidase N-terminal domain and ring finger 2 [Source:MGI Symbol;Acc:MGI:1920209]	-	gene	overlapping	0	0.000369	0.0152397	9.72111	50.3883	74.4064	54.515	52.641
ChrX:76519922-76598991	X	76519922	76598991		Gm5793	ENSMUSG00000081175	predicted pseudogene 5793 [Source:MGI Symbol;Acc:MGI:3644190]	-	gene	overlapping	0	3.59e-08	4.8e-05	9.7144	49.3292	55.332	50.629	77.2609
Chr1:38857966-38870123	1	38857966	38870123		Chst10	ENSMUSG00000026080	carbohydrate sulfotransferase 10 [Source:MGI Symbol;Acc:MGI:2138283]	-	gene	overlapping	0	0.00131814	0.0314741	9.70619	43.8348	61.1678	41.1094	39.1878
Chr10:81580581-81591450	10	81580581	81591450		Tle2	ENSMUSG00000034771	transducin-like enhancer of split 2 [Source:MGI Symbol;Acc:MGI:104635]	+	gene	overlapping	0	0.00213037	0.040957	9.70145	39.964	49.8149	41.8709	59.1383
Chr15:101599287-101617160	15	101599287	101617160		Gm5477	ENSMUSG00000116129	predicted gene 5477 [Source:MGI Symbol;Acc:MGI:3646317]	+	gene	overlapping	0	0.00285083	0.0481433	9.69801	55.3639	47.3028	43.6211	42.0052
Chr1:191992770-192056502	1	191992770	192056502		Gm32460	ENSMUSG00000102915	predicted gene, 32460 [Source:MGI Symbol;Acc:MGI:5591619]	+	gene	overlapping	0	0.00206318	0.0401695	9.69659	41.8086	38.777	34.2822	53.7128
Chr8:4400068-4415788	8	4400068	4415788		Gm45118	ENSMUSG00000109356	predicted gene 45118 [Source:MGI Symbol;Acc:MGI:5753694]	-	gene	overlapping	0	0.00301206	0.0496221	9.69549	52.4721	47.1207	57.0858	58.3546
Chr15:78483459-78489727	15	78483459	78489727		Il2rb	ENSMUSG00000068227	interleukin 2 receptor, beta chain [Source:MGI Symbol;Acc:MGI:96550]	-	gene	overlapping	0	1.73e-07	0.000145	9.69261	44.3264	47.8466	25.3657	42.6427
Chr15:53823467-53845679	15	53823467	53845679		Samd12	ENSMUSG00000058656	sterile alpha motif domain containing 12 [Source:MGI Symbol;Acc:MGI:2444518]	-	gene	overlapping	0	0.000966	0.0263014	9.69016	44.1675	33.7736	34.2877	47.689
Chr14:44752741-44769603	14	44752741	44769603		Gm34060	ENSMUSG00000115321	predicted gene, 34060 [Source:MGI Symbol;Acc:MGI:5593219]	+	gene	overlapping	0	0.000487	0.0178831	9.6886	57.3834	74.8696	48.44	63.7145
Chr6:85234714-85251352	6	85234714	85251352		Sfxn5	ENSMUSG00000033720	sideroflexin 5 [Source:MGI Symbol;Acc:MGI:2137681]	-	gene	overlapping	0	0.000509	0.0183202	9.68546	46.5024	59.0489	61.5522	55.7053
Chr11:113134165-113147493	11	113134165	113147493		2610035D17Rik	ENSMUSG00000087259	RIKEN cDNA 2610035D17 gene [Source:MGI Symbol;Acc:MGI:1919636]	-	gene	overlapping	0	0.000601	0.0201559	9.67059	40.24	61.131	46.1708	54.0731
Chr8:14505763-14522338	8	14505763	14522338		Dlgap2	ENSMUSG00000047495	DLG associated protein 2 [Source:MGI Symbol;Acc:MGI:2443181]	+	gene	overlapping	0	0.00246156	0.0444785	9.66744	54.2254	64.6329	40.6343	61.7054
Chr6:144521905-144536483	6	144521905	144536483		Sox5	ENSMUSG00000041540	SRY (sex determining region Y)-box 5 [Source:MGI Symbol;Acc:MGI:98367]	-	gene	overlapping	0	4.5e-05	0.00461051	9.66192	51.7798	43.332	52.4327	54.1655
Chr12:20234327-20265286	12	20234327	20265286		Gm49692	ENSMUSG00000116736	predicted gene, 49692 [Source:MGI Symbol;Acc:MGI:6215145]	+	gene	overlapping	0	0.002031	0.0397924	9.66133	44.7432	34.0122	57.8456	60.1683
Chr8:10732394-10746327	8	10732394	10746327		Gm45045	ENSMUSG00000108997	predicted gene 45045 [Source:MGI Symbol;Acc:MGI:5753621]	+	gene	overlapping	0	0.000732	0.0224641	9.65866	49.3224	62.4855	54.4571	60.5671
Chr7:127885666-127897780	7	127885666	127897780		Zfp646	ENSMUSG00000049739	zinc finger protein 646 [Source:MGI Symbol;Acc:MGI:3665412]	+	gene	overlapping	0	0.000725	0.0223417	9.65371	52.3915	44.737	33.058	34.9895
Chr12:35702469-35718921	12	35702469	35718921		9130015A21Rik	ENSMUSG00000113985	RIKEN cDNA 9130015A21 gene [Source:MGI Symbol;Acc:MGI:1918831]	-	gene	downstream	7351	0.000553	0.01927	9.65369	44.6102	46.3075	46.36	67.7847
Chr5:32445210-32469617	5	32445210	32469617		Ppp1cb	ENSMUSG00000014956	protein phosphatase 1 catalytic subunit beta [Source:MGI Symbol;Acc:MGI:104871]	+	gene	overlapping	0	2.03e-05	0.00283737	9.65202	59.1317	62.7312	57.4777	61.1058
Chr3:85046597-85061021	3	85046597	85061021		Gm37240	ENSMUSG00000102805	predicted gene, 37240 [Source:MGI Symbol;Acc:MGI:5610468]	-	gene	overlapping	0	6.78e-05	0.00573077	9.65088	45.3307	59.7551	65.8497	57.3001
Chr4:45254849-45272960	4	45254849	45272960		Frmpd1	ENSMUSG00000035615	FERM and PDZ domain containing 1 [Source:MGI Symbol;Acc:MGI:2446274]	+	gene	overlapping	0	0.00147741	0.0334957	9.64722	63.224	62.1314	58.9669	65.2337
Chr9:32922697-32940766	9	32922697	32940766		Gm27162	ENSMUSG00000099025	predicted gene 27162 [Source:MGI Symbol;Acc:MGI:5521005]	-	gene	overlapping	0	0.0021889	0.0415322	9.64362	54.0419	40.13	40.896	44.3478
Chr14:20557577-20573361	14	20557577	20573361		1810062O18Rik	ENSMUSG00000084925	RIKEN cDNA 1810062O18 gene [Source:MGI Symbol;Acc:MGI:1922852]	+	gene	overlapping	0	0.00077	0.0229972	9.63976	56.9575	57.6817	28.5915	62.3715
Chr8:94601764-94622992	8	94601764	94622992		Fam192a	ENSMUSG00000031774	family with sequence similarity 192, member A [Source:MGI Symbol;Acc:MGI:1919637]	-	gene	overlapping	0	9.09e-09	1.69e-05	9.63703	48.3349	64.5946	53.0748	55.1039
Chr17:56515821-56521717	17	56515821	56521717		Znrf4	ENSMUSG00000044526	zinc and ring finger 4 [Source:MGI Symbol;Acc:MGI:1341258]	-	gene	downstream	3390	0.00134827	0.0319199	9.62751	73.3667	72.7203	81.2377	79.7071
Chr1:151087200-151108181	1	151087200	151108181		Gm19087	ENSMUSG00000100595	predicted gene, 19087 [Source:MGI Symbol;Acc:MGI:5011272]	+	gene	overlapping	0	0.000139	0.00871395	9.62637	38.9743	43.5733	35.4306	48.8269
ChrX:7794974-7818238	X	7794974	7818238		Gripap1	ENSMUSG00000031153	GRIP1 associated protein 1 [Source:MGI Symbol;Acc:MGI:1859616]	+	gene	overlapping	0	0.0015912	0.0348018	9.62531	51.8916	57.477	55.0805	62.0679
Chr4:117377062-117391501	4	117377062	117391501		Rnf220	ENSMUSG00000028677	ring finger protein 220 [Source:MGI Symbol;Acc:MGI:1913993]	-	gene	overlapping	0	0.00269318	0.0466218	9.62495	47.5338	62.4035	50.4962	56.1928
Chr2:24164777-24185067	2	24164777	24185067		Gm13410	ENSMUSG00000083116	predicted gene 13410 [Source:MGI Symbol;Acc:MGI:3650681]	+	gene	overlapping	0	0.00251558	0.0449238	9.61853	48.9914	51.8285	40.648	47.6795
Chr9:75609336-75629181	9	75609336	75629181		Tmod2	ENSMUSG00000032186	tropomodulin 2 [Source:MGI Symbol;Acc:MGI:1355335]	-	gene	overlapping	0	0.00076	0.0228769	9.61561	64.6907	63.5356	51.6601	54.0496
Chr5:130455791-130467166	5	130455791	130467166		Caln1	ENSMUSG00000060371	calneuron 1 [Source:MGI Symbol;Acc:MGI:2155987]	+	gene	overlapping	0	1.14e-05	0.00199614	9.61423	55.0118	59.3115	59.0168	68.6854
Chr4:107459453-107472796	4	107459453	107472796		Glis1	ENSMUSG00000034762	GLIS family zinc finger 1 [Source:MGI Symbol;Acc:MGI:2386723]	+	gene	overlapping	0	0.000662	0.0212242	9.61324	62.3097	81.1222	83.9028	95.624
Chr1:71308732-71332485	1	71308732	71332485		Abca12	ENSMUSG00000050296	ATP-binding cassette, sub-family A (ABC1), member 12 [Source:MGI Symbol;Acc:MGI:2676312]	-	gene	overlapping	0	0.00191141	0.0385962	9.60731	65.8113	74.4123	75.0769	73.7231
Chr10:53616983-53639252	10	53616983	53639252		Mcm9	ENSMUSG00000058298	minichromosome maintenance 9 homologous recombination repair factor [Source:MGI Symbol;Acc:MGI:1918817]	-	gene	overlapping	0	0.000727	0.0223859	9.60528	45.1268	45.8222	52.1563	42.3436
Chr2:23213272-23237440	2	23213272	23237440		Potegl	ENSMUSG00000026774	POTE ankyrin domain family, member G like [Source:MGI Symbol;Acc:MGI:1918231]	+	gene	overlapping	0	0.000446	0.0169752	9.60094	66.4718	58.8967	66.3633	73.7279
Chr14:54410905-54430855	14	54410905	54430855		Slc7a7	ENSMUSG00000000958	solute carrier family 7 (cationic amino acid transporter, y+ system), member 7 [Source:MGI Symbol;Acc:MGI:1337120]	-	gene	overlapping	0	0.00016	0.00947826	9.60049	46.8705	36.7274	44.0689	40.8827
Chr10:42026283-42033852	10	42026283	42033852		1700016J18Rik	ENSMUSG00000111103	RIKEN cDNA 1700016J18 gene [Source:MGI Symbol;Acc:MGI:1922811]	+	gene	upstream	7473	3.7e-05	0.00410063	9.59232	47.3099	65.6743	49.8424	38.0067
Chr4:132749996-132768666	4	132749996	132768666		Smpdl3b	ENSMUSG00000028885	sphingomyelin phosphodiesterase, acid-like 3B [Source:MGI Symbol;Acc:MGI:1916022]	-	gene	overlapping	0	2.7e-05	0.00336763	9.58841	52.8577	47.2937	50.7548	50.5837
Chr2:90872461-90887448	2	90872461	90887448		C1qtnf4	ENSMUSG00000040794	C1q and tumor necrosis factor related protein 4 [Source:MGI Symbol;Acc:MGI:1914695]	+	gene	overlapping	0	0.00277587	0.0474002	9.58816	53.0647	59.8853	59.6475	66.6874
Chr11:118052017-118059899	11	118052017	118059899		Dnah17	ENSMUSG00000033987	dynein, axonemal, heavy chain 17 [Source:MGI Symbol;Acc:MGI:1917176]	-	gene	overlapping	0	0.0001	0.00717251	9.57377	52.0185	55.8192	41.3638	64.2714
Chr17:25594872-25605039	17	25594872	25605039		Lmf1	ENSMUSG00000002279	lipase maturation factor 1 [Source:MGI Symbol;Acc:MGI:1923733]	+	gene	overlapping	0	0.00192055	0.0386948	9.56578	53.0709	57.9389	61.8535	57.7778
Chr5:118377528-118389660	5	118377528	118389660		Gm28563	ENSMUSG00000106812	predicted gene 28563 [Source:MGI Symbol;Acc:MGI:5579269]	-	gene	upstream	7146	0.00113363	0.0288228	9.56425	45.1033	60.3688	54.4647	57.1878
[truncated: 3,893 more rows]
